# Supplementary material for: Functional genomics of fuzzless-lintless mutant of Gossypium hirsutum L. cv. MCU5 reveal key genes and pathways involved in cotton fibre initiation and elongation
Source: BMC Genomics. 2012 Nov 14;13:624. doi: 10.1186/1471-2164-13-624 (PMC3556503; doi:10.1186/1471-2164-13-624)
Supplement: Additional file 1 — List of differentially expressed transcripts (DETs) at 0, 5, 10, 15 and 20 dpa in the fl mutant as compared to their respective stages in WT. Excel file containing the DETs with p value ≤ 0.01 and fold change ≥ 3. [file 1471-2164-13-624-S1.xls]

## Sheet: MIPS
0 dpa		5 dpa		10 dpa		15 dpa		20 dpa
		AT3G09510		AT4G11650		AT4G29780		AT4G11650
				AT5G41761		AT5G12010		AT2G20870
				AT3G25710		AT4G29780
						AT4G34410		AT2G45180
AT4G34590				AT5G03860		AT5G12010		AT2G37040
AT3G15990				AT1G05210				AT1G12240
		AT2G25890		AT5G54160		AT1G19210		AT2G35150
		AT1G07400		AT1G49740		AT5G57560
AT3G59540				AT4G33985		AT1G27730		AT1G09310
		AT1G11840				AT1G19210		AT4G12910
AT4G29090				AT3G62730		AT5G04340		AT5G13930
AT2G41970		AT4G10250		AT5G06060				AT5G07990
AT5G27760		AT4G35580				AT1G27730		AT3G53260
AT3G11600				AT1G02205		AT2G28710
		AT1G26770				AT5G12010
AT5G59720		AT1G66290				AT4G08950		AT5G13930
		AT4G39250		AT1G78780				AT5G35630
		AT5G19260		AT4G17880		AT5G57560		AT2G16850
AT2G41720		AT2G41720				AT3G63380		AT3G12500
		AT4G23160		AT2G24580		AT2G35980		AT2G37040
		AT2G23170		AT1G75750				AT2G37170
AT2G24650		AT5G08350		AT3G26330		AT5G12010		AT1G24020
AT5G54610				AT1G48100		AT4G08950		AT1G58170
AT1G24510		AT3G43190		AT5G45960		AT5G57560		AT5G36930
				AT5G23960		AT4G08950
AT1G01060		AT1G18590		AT1G15210		AT4G25810		AT4G34990
AT5G65360		AT4G19950		AT5G46050		AT1G80840		AT4G02300
AT5G61000		AT2G32270		AT5G06720		AT5G51190		AT4G24220
		AT1G58350				AT4G27280		AT5G45960
AT5G59970		AT4G34590		AT3G15353		AT5G57560		AT1G75290
				AT3G12500		AT2G27385		AT3G01220
AT1G66290				AT4G17030		AT4G11280		AT3G04070
				AT3G21560		AT1G75750		AT1G61720
				AT1G17860		AT3G16720		AT2G40170
AT3G15353		AT3G11600		AT1G15550		AT2G17880		AT3G62730
AT2G47160		AT3G15390		AT5G67210		AT4G40080
				AT4G10810		AT5G43700		AT1G24020
AT5G57560		AT1G29270		AT5G05340		AT2G22500		AT1G22370
AT4G29780		AT1G48100		AT4G03070		AT3G50940		AT5G42800
AT5G57560		AT2G29500		AT4G08570		AT5G47230		AT5G42800
AT5G17350				AT3G47340		AT2G30020
AT4G29780		AT4G17030		AT1G33730		AT4G37260		AT2G45180
AT5G57560		AT3G62730		AT5G54530		AT2G35980
AT5G12010		AT1G32450		AT3G09270		AT4G27280		AT1G69690
AT5G51190		AT1G78860		AT2G45210		AT5G55850		AT3G60270
AT1G19210		AT1G26820		AT5G24090		AT3G57450		AT3G04810
AT1G19210		AT1G29050		AT5G13080				AT1G70700
AT4G27280		AT5G13870		AT5G17040		AT5G17680
AT4G34410				AT5G35732		AT5G03300
AT3G63380		AT5G03860		AT3G48320		AT5G22250		AT1G22480
AT5G12010		AT4G17030		AT5G42650		AT2G45760		AT1G61720
		AT1G10155		AT1G17860		AT3G02100
				AT4G28530		AT5G47230		AT5G05270
AT5G57560		AT1G78860		AT2G30230		AT3G15210
AT3G61460		AT3G47340		AT5G52390				AT3G23730
AT5G15310		AT4G02380		AT1G47960		AT2G20870		AT5G07990
AT5G22250		AT1G12010		AT5G09300		AT2G40140		AT4G17030
AT5G47230				AT2G39700		AT2G01300		AT1G11260
AT1G07080				AT5G42650		AT4G35600		AT3G14840
AT1G27730		AT4G18990		AT4G37530		AT1G68050		AT1G49320
AT5G43700		AT3G47340		AT4G24120		AT5G59550		AT3G03910
AT5G04340						AT3G03280		AT5G05340
AT2G27080		AT1G10370				AT5G55340		AT4G37260
AT5G59550		AT4G27410						AT3G04290
AT1G27730		AT1G11190		AT4G17030				AT5G09360
AT1G80840				AT5G01180		AT5G62350
		AT3G25710		AT1G09380		AT5G54490		AT5G13930
AT3G11760		AT4G21510		AT5G15900		AT5G44210		AT4G17030
AT3G04070		AT4G15610		AT3G25400				AT3G51240
AT4G27280		AT1G49740		AT1G74090		AT3G04290		AT4G25980
AT4G13395				AT4G28530		AT5G44210
AT5G47230		AT3G04070		AT3G55500		AT2G16850		AT4G12730
AT1G32920		AT4G28530		AT2G36750		AT5G03300		AT1G74090
AT5G55850				AT4G15610		AT5G48150		AT3G18830
AT4G27280		AT1G05010		AT3G14840		AT1G23710		AT4G24010
AT4G08950		AT4G15610		AT1G20190		AT1G02205		AT4G22880
AT2G25460		AT1G24020						AT3G48460
				AT5G09300				AT1G78860
AT5G13930				AT5G62360		AT3G56400		AT4G08950
AT3G56400		AT2G40000				AT4G33920		AT5G65400
AT3G57450		AT4G29090		AT1G28190		AT1G24020
AT2G45760				AT4G14030				AT1G75290
AT5G39670		AT3G08720		AT2G28120		AT1G27730
		AT5G06720		AT5G18600				AT1G12910
AT3G16720		AT3G47340		AT2G16430		AT4G08950		AT3G61060
AT5G12010		AT3G15353				AT2G01300		AT3G16520
AT3G47340		AT1G32928		AT2G04240		AT5G44400		AT5G01880
AT2G40140		AT4G17900		AT3G07970		AT4G27280
AT4G29090		AT1G17860		AT1G14040		AT2G27080		AT1G65060
AT4G25810		AT4G28530		AT1G79600		AT1G30200		AT4G38770
AT3G01140		AT1G47670		AT3G47340		AT1G49320		AT5G02890
AT5G54490				AT2G35940				AT5G42800
AT5G37770		AT1G03220		AT1G62990		AT5G13200		AT3G56710
		AT5G10770		AT5G50180		AT5G17350
AT4G21510		AT2G37170		AT5G67360		AT1G49320		AT1G70250
		AT5G13080		AT1G10370				AT4G15630
AT3G47340		AT1G24020		AT2G45760		AT2G30130		AT1G03220
				AT5G35732		AT2G36026
		AT1G73500		AT1G17970		AT1G24020		AT1G22640
AT2G28710		AT1G07150		AT3G12830		AT4G34410		AT5G21105
		AT4G24220		AT5G09360		AT1G72520		AT2G48030
AT2G22500		AT5G44400		AT4G23880		AT4G02300		AT2G23610
AT4G12790		AT1G15400		AT1G49470		AT2G40000		AT3G63440
AT2G35980				AT3G01220		AT5G09800		AT5G54160
AT1G30200		AT3G04070		AT4G35160		AT3G61490		AT5G13930
AT3G46670		AT2G36950		AT4G18810		AT4G13395
AT4G08950		AT5G06720		AT4G31940		AT5G51990
		AT3G47340		AT2G14580		AT3G56400		AT1G68530
		AT3G06470		AT1G08110		AT3G55840		AT5G62740
AT1G47670		AT2G35940				AT1G32920		AT5G13930
AT2G17880				AT1G49320		AT1G28290		AT1G49320
AT5G17680		AT4G27450		AT1G78860		AT5G60800
AT2G20830		AT5G04830				AT3G61460		AT3G51240
AT4G11280		AT1G71697		AT1G62710		AT1G27730		AT5G13930
		AT5G46060		AT5G58380				AT2G02850
AT3G09510		AT5G47560		AT1G48100		AT5G39670		AT1G63710
		AT3G45640		AT3G25030		AT1G12240		AT1G49320
AT3G50940		AT5G46050		AT1G12780		AT2G40140		AT3G16520
AT4G33920				AT3G22600		AT1G73010		AT5G05390
AT3G28340		AT5G05340		AT5G06860		AT1G28480		AT5G13930
AT4G17030		AT5G02230		AT3G06490		AT3G15210		AT1G24020
		AT1G12780		AT5G17540		AT3G28340		AT3G54450
AT5G03860		AT4G33580		AT4G34138		AT3G46620		AT2G30520
AT5G13930		AT4G11650		AT1G28190		AT4G21510		AT4G37530
		AT1G05010		AT1G08110		AT3G44260		AT5G48810
AT1G75750		AT3G55840		AT4G21410				AT3G53750
		AT5G18600		AT5G13090		AT2G46660		AT4G19410
		AT1G13260		AT2G36950		AT3G29030		AT1G70830
		AT3G47340		AT2G19570		AT1G11840		AT2G38310
AT3G47340		AT3G55610		AT5G17540		AT1G80840		AT1G04680
AT3G55840		AT1G62300		AT4G35550		AT1G55260		AT2G30490
AT5G52740		AT3G22600		AT4G21700				AT5G64210
AT4G40080		AT4G14930		AT1G70710		AT2G38310		AT3G14067
AT5G48150		AT5G13740		AT1G67920		AT2G40140
AT4G08950		AT4G14030		AT5G09360		AT5G08260		AT2G30520
AT4G08950		AT1G79600		AT3G13890		AT3G55840		AT5G07990
AT2G38470		AT3G11050		AT3G13750		AT1G66160		AT5G38710
		AT3G27880		AT1G17860		AT4G17880		AT1G14870
AT4G08950		AT5G57560				AT1G32450		AT1G52790
AT5G12010				AT5G13870		AT1G78080		AT2G44500
AT3G56880		AT1G47960		AT1G05010		AT5G60680
		AT1G14290				AT2G04570		AT1G78860
AT3G03250		AT2G26740		AT4G29190		AT2G40000
AT5G20950		AT4G17500		AT5G11420		AT2G16850
AT1G78860		AT3G15353		AT5G49360				AT3G22810
AT5G60680		AT4G21410		AT1G17860		AT3G06890
		AT2G36760		AT5G45920		AT5G59730		AT5G37820
AT4G17500		AT2G15580		AT5G01210				AT1G14520
AT3G15210				AT2G16760		AT3G45010		AT1G06550
		AT3G55840		AT1G49230		AT4G24110
AT5G44210		AT5G06860		AT3G02110		AT3G02840		AT1G60390
AT1G53910				AT2G34080		AT1G26800
AT5G02230		AT1G58170		AT4G36740		AT2G41720		AT3G09870
AT1G18210		AT3G07350		AT2G22570		AT2G30620
AT3G44260		AT1G17860		AT3G17180				AT1G24020
AT1G27730		AT1G01720		AT5G25890		AT4G37300		AT5G59845
AT4G24110		AT3G06490						AT1G65060
AT5G44210		AT4G21200		AT3G57340		AT4G25780		AT5G48490
		AT3G51840		AT5G67090				AT3G55120
AT5G39670		AT3G14840		AT2G23320		AT2G02850
		AT3G52840		AT3G27210		AT5G42650		AT4G37360
AT1G23710		AT1G32780		AT4G17350		AT3G09520		AT5G43700
AT2G37700		AT5G02230		AT5G17540		AT3G09870		AT1G75290
AT1G26820		AT1G67920		AT5G19140		AT5G60800		AT5G25460
AT3G03280		AT4G17900		AT5G57580		AT2G30020		AT4G08950
AT3G04290		AT5G64240		AT2G39420		AT3G16240		AT5G63980
AT3G44260		AT5G02230		AT4G01070		AT3G18280		AT5G42800
AT1G17860				AT2G36830				AT1G29050
AT4G35600		AT5G06060				AT5G25900		AT1G13260
		AT1G19530		AT1G78860		AT1G52790		AT1G14040
AT4G02380		AT1G14290		AT1G28610		AT5G20230		AT1G66150
AT2G35980		AT5G46060		AT3G16490		AT3G13790		AT4G39830
AT5G02890		AT1G77380		AT5G43280		AT4G14420		AT1G68530
AT5G44210		AT1G30260		AT4G08300		AT5G44210		AT2G47160
AT5G13200		AT1G70210		AT5G65710		AT5G12010		AT2G28120
AT3G16770		AT3G13750		AT4G37760		AT1G50600		AT4G32300
AT5G57800		AT3G26200		AT3G14690		AT5G45520		AT4G29780
		AT3G12500		AT1G05010		AT1G44760		AT1G28960
		AT4G33985		AT3G05140		AT1G62510		AT4G08950
AT2G30360		AT2G23110		AT2G23320		AT5G52740		AT5G49800
AT3G22200		AT2G38470		AT1G32860		AT4G25980		AT5G14700
AT4G10270		AT3G25400		AT3G16490				AT1G06550
		AT1G23870		AT2G44500		AT1G72790		AT1G65560
AT1G29050		AT5G13180		AT4G21700		AT1G29340		AT1G06550
AT5G51990		AT1G17860		AT2G22670		AT2G46400
AT2G27580		AT5G60680		AT1G52340		AT1G17420
AT3G45640		AT1G78780		AT3G19990		AT1G12240		AT1G14870
		AT4G02380						AT5G48485
AT5G57560		AT2G22570		AT3G04720		AT1G19210		AT1G17860
AT4G24110		AT3G29590						AT1G68560
		AT5G49360		AT4G14930		AT3G29030		AT2G43710
AT3G15210		AT5G65110		AT4G29720		AT2G27920		AT2G16050
AT3G11820				AT2G26740		AT2G25460		AT4G17500
		AT3G55740		AT1G10155		AT2G16050		AT4G10810
AT2G23810		AT3G25030				AT1G13260		AT2G01300
AT3G54810				AT3G14680		AT1G48100
AT5G09800		AT2G36750		AT5G01210				AT2G14900
AT1G10370		AT4G25700		AT3G51680				AT5G55340
AT4G36740		AT1G49560		AT3G11660		AT2G16630		AT4G34410
AT1G61800		AT1G02205		AT1G77380		AT5G57580		AT1G10200
AT1G15380		AT4G37760		AT4G36500		AT5G01370		AT5G20230
		AT1G33590		AT2G29350		AT5G41761
AT5G10695		AT1G10460						AT2G39700
AT5G60800		AT5G59320		AT1G13360		AT3G27060		AT5G44400
AT5G25810		AT1G27730		AT2G39220		AT1G53910		AT3G57450
AT1G01470		AT1G58440		AT1G49670		AT5G05870		AT5G58070
AT2G06850		AT5G35732		AT2G39220		AT3G56880		AT5G10600
AT5G46295				AT5G20650		AT5G54010
AT4G17900		AT4G33150		AT3G55610
AT1G28480		AT5G03230		AT2G16430		AT2G30020
AT1G73500		AT5G20100		AT5G54250		AT5G51060		AT5G05270
AT2G36320		AT5G17040		AT3G59690		AT5G25460
AT5G51190		AT1G80130		AT3G52840		AT5G64570		AT4G26260
		AT5G51970		AT3G09270		AT4G19840		AT1G78780
AT3G46620		AT1G74100		AT1G19640				AT4G00430
AT4G30440		AT3G26330		AT4G37360		AT5G52510		AT5G60920
AT3G11600		AT5G17350						AT3G28510
AT4G37260		AT5G14420		AT1G74100		AT3G60690		AT5G24910
AT5G37740				AT4G36740		AT2G36870
AT4G25760		AT1G74090						AT3G62830
AT3G02840		AT5G62150		AT1G07750				AT4G21620
AT2G40000		AT2G40390		AT1G10460		AT2G36870
AT5G13170		AT1G17710		AT2G16430		AT2G39870		AT2G36830
AT5G07990		AT2G17500		AT3G06490		AT3G11760		AT2G24270
AT3G50390		AT1G52340		AT5G35550		AT5G48485		AT1G68470
AT4G30960				AT5G25220		AT4G08950		AT4G30470
AT1G29670		AT5G20885		AT4G34280		AT4G12910		AT2G30490
AT1G12010		AT2G30230		AT2G04240				AT2G46210
AT1G01720		AT5G10770						AT5G12010
AT2G19570		AT2G28200		AT5G05390				AT4G19410
AT4G37260		AT1G44446		AT1G17860				AT5G63980
AT1G76700				AT3G01910		AT1G49740		AT1G09970
AT4G33985		AT4G31240		AT3G29590		AT2G01300		AT1G80840
AT3G53750		AT5G13930				AT3G63380		AT2G19810
AT5G20230		AT1G71697		AT2G18960		AT1G07530		AT1G70830
AT1G55020		AT5G65140		AT3G06850				AT2G20680
AT2G30020		AT1G07150		AT2G37170		AT4G17500		AT5G47230
AT4G37260		AT2G36830		AT4G24010				AT1G49570
AT5G60390		AT3G17180		AT1G18210		AT1G44760		AT2G30490
AT1G05010		AT4G11650		AT2G29420		AT4G37760
AT3G15270		AT4G24120		AT1G29050		AT5G66320		AT1G72520
AT5G02230		AT5G67360		AT1G47740		AT1G63710		AT3G07390
AT2G40000		AT4G25760						AT5G02010
AT4G36660		AT5G09360		AT5G61430		AT1G56600		AT5G10770
		AT2G33380		AT5G02230				AT2G30490
AT4G37260		AT5G04040		AT3G57540		AT1G17420		AT5G66330
AT2G40140		AT5G13930		AT1G28570				AT3G55120
AT2G32510		AT5G47220		AT3G04720				AT2G46210
AT5G02540		AT1G15520		AT5G48800		AT4G34320
		AT5G58070		AT2G23110		AT4G24790
		AT5G63450		AT3G28050		AT5G13670		AT5G54530
AT5G49520		AT5G15900				AT3G16770		AT1G04680
		AT4G36740		AT2G26560		AT3G56880
AT5G57580				AT3G11050		AT5G67210		AT5G10770
						AT5G54970		AT3G58760
AT4G39330		AT3G19990		AT5G54250				AT2G05920
AT4G12790		AT2G15680		AT4G11650		AT3G50685		AT5G22020
AT3G47340		AT1G27730		AT3G13750		AT1G68560		AT1G20850
AT5G50260				AT3G57040		AT4G38250		AT4G37760
		AT3G61060		AT2G26710				AT3G20820
AT1G07150				AT4G40080		AT1G01720		AT1G49780
		AT2G17880		AT4G18780				AT3G09600
AT1G24020		AT2G20830		AT3G47340		AT1G26770		AT1G55920
		AT4G30960		AT3G19320		AT5G05340
		AT5G05390		AT5G03220		AT2G22620		AT5G56630
AT1G75780		AT5G18980		AT3G57040				AT3G51550
AT5G59730		AT5G04040		AT3G12830		AT3G13980		AT1G29670
AT2G32030		AT3G56400				AT3G42725		AT5G64440
AT2G17880		AT2G47260		AT5G53730		AT1G66290
AT1G13260		AT3G19550		AT3G13980		AT2G45180		AT2G17880
AT3G45640		AT4G08570				AT2G37170
		AT1G70830		AT4G33950		AT5G11190		AT1G69780
AT1G80840		AT3G45640		AT1G27730		AT5G33370		AT1G08250
AT5G60680		AT5G64250		AT3G51000		AT2G10940
AT2G33850		AT1G64710		AT2G46690		AT4G02290		AT5G65400
AT5G09600		AT5G20230		AT4G09900		AT5G20670
		AT4G17500		AT4G00430		AT5G46295
				AT5G10770		AT5G62360		AT3G20820
AT5G02540		AT2G19570		AT3G21175		AT3G16770		AT5G13460
AT3G26200		AT5G20410		AT2G30900		AT3G01140		AT5G25880
AT3G07490		AT1G11260		AT1G69780		AT1G44750		AT5G42800
AT1G14870		AT1G33590		AT1G05010				AT5G20270
		AT3G48720		AT2G19810		AT3G13960
		AT2G31980		AT2G26650		AT3G56200		AT1G10200
AT1G49620		AT1G23870		AT5G52570				AT1G62300
		AT4G11850		AT4G33150		AT2G38470		AT3G63380
AT3G56200		AT3G63010		AT4G36890		AT1G75860		AT4G24730
		AT5G01830		AT5G52870		AT2G36320		AT4G29930
AT4G11600						AT1G18210		AT5G05340
AT1G65440		AT5G23960		AT2G36780		AT5G66320		AT3G50410
AT2G31880				AT1G22070		AT3G54260		AT2G37080
		AT1G52565		AT5G47220		AT3G57120		AT4G17090
AT4G35580		AT4G16130		AT3G55610		AT3G27540		AT2G20340
AT5G45520		AT1G07750		AT1G67980		AT4G35170		AT5G23860
AT5G54010		AT2G37170		AT2G26710		AT1G18590
AT5G25610		AT2G39890		AT5G25900		AT1G70420		AT5G09360
		AT4G17500		AT5G64810		AT1G06760
AT3G56940		AT3G09830		AT5G13460		AT4G30440		AT2G06050
AT4G21280		AT3G15353		AT4G23920		AT5G07030
AT1G53910		AT3G21560		AT5G06270				AT5G42800
AT4G00880						AT2G29630		AT5G57660
AT2G23910		AT2G39220				AT1G14890		AT1G49470
AT1G77670		AT5G54080		AT3G51550		AT5G15410		AT1G77210
AT3G27880				AT3G23240		AT5G59550		AT3G49220
AT3G26300		AT1G69640		AT1G64710		AT5G07990		AT4G18950
AT4G36250		AT1G28190		AT3G08860		AT1G24020		AT2G17880
AT5G04530		AT5G25220						AT4G23160
AT1G50600		AT5G57050		AT3G50410		AT5G06260		AT5G06060
AT1G17860		AT5G50790		AT5G10770		AT4G21350		AT2G26730
AT5G14420		AT1G72770		AT3G13790		AT1G60590		AT2G38310
AT3G02100		AT4G37530		AT3G04810		AT1G06760		AT1G62870
AT3G51250		AT2G39420				AT2G31880		AT4G39210
AT4G37890		AT2G36830		AT3G11810		AT4G37260		AT4G11850
AT1G68530		AT5G52740		AT3G06510		AT4G24110		AT2G22500
AT5G57560		AT2G45760				AT4G27670		AT4G32480
AT5G13080		AT2G27500						AT5G54380
		AT3G15760		AT3G21690		AT5G65360		AT2G17550
		AT2G26310		AT3G02110		AT2G28660		AT1G21890
AT4G23750				AT5G33280				AT5G11420
AT5G25610		AT5G13170		AT1G01900		AT2G41990		AT4G29780
AT1G80840		AT4G00230		AT5G64570		AT5G64570		AT1G05010
				AT5G06510		AT1G54050		AT4G01330
AT5G03230		AT1G15520		AT3G14610		AT2G27580		AT5G01180
AT5G63620				AT3G26200		AT2G28120		AT1G65060
AT5G25610		AT1G14870		AT5G67385		AT4G00050		AT2G38540
AT2G38090		AT5G07330		AT2G26500		AT2G24570		AT1G21090
AT1G13260		AT4G24310		AT3G28050		AT5G59970		AT3G52430
AT3G62260						AT3G54260		AT1G76980
AT1G13340				AT4G00230		AT5G33370		AT1G05010
AT5G15650		AT5G65110		AT1G52310		AT5G48500
AT1G75860				AT1G14700		AT4G12890		AT2G28630
AT5G49480		AT5G51970		AT4G25780		AT2G27360		AT5G51060
AT5G58070		AT1G09380		AT4G33790		AT2G29630		AT2G40140
AT3G56110		AT5G03230		AT5G42090		AT4G37890		AT5G38710
AT3G10520		AT5G60660		AT4G37890		AT5G46880		AT4G17880
AT1G17840				AT2G03340		AT1G62870		AT1G17420
AT5G19120		AT4G27450		AT1G07570		AT1G78430		AT5G51190
AT3G56880		AT3G63010		AT1G05260		AT4G01470		AT3G54420
AT4G17900		AT2G35980		AT1G07900		AT3G11820		AT5G57480
AT4G14420		AT3G09270		AT5G27620		AT5G14210		AT2G36830
AT2G40140		AT5G65980		AT4G27450		AT5G18310		AT1G22480
		AT4G32480		AT5G64210		AT2G46780		AT5G39040
AT5G65870		AT1G13340		AT3G51680		AT5G65360		AT5G55480
AT5G13870		AT4G19840		AT4G16380		AT2G21650		AT5G55970
AT4G37980		AT3G14620		AT2G37130		AT5G46880
AT1G68530		AT1G05010		AT3G01960		AT2G22840		AT1G70940
AT5G62350		AT1G17970		AT4G32250		AT4G14550		AT2G01300
AT2G17840		AT2G19570		AT1G70830		AT5G19730		AT5G47560
AT3G20395		AT3G62730		AT3G60270		AT5G01910		AT1G12330
AT1G32450		AT1G62710		AT3G05910		AT3G45310		AT3G13790
AT3G48690		AT4G09160		AT1G02170				AT1G07090
AT4G34320		AT5G60580		AT5G01250		AT3G02110		AT5G66950
AT2G22570		AT5G25630		AT3G27460		AT2G32030		AT3G56200
AT1G14870				AT1G61065		AT3G24520		AT4G36250
AT5G25610		AT1G14870		AT4G00230		AT3G56110		AT5G59730
AT3G01410		AT4G18810		AT5G63530		AT3G20015		AT4G25960
AT3G22142				AT4G22190				AT3G19320
		AT1G80920				AT1G01470		AT4G10810
AT2G01300		AT3G13750				AT1G13360		AT5G67200
AT1G45688		AT4G00880		AT4G10800		AT5G38710
		AT3G47340		AT2G45180		AT5G49520
AT3G01670		AT3G62550		AT5G50790		AT5G42650		AT4G37390
AT4G36250				AT1G17970		AT1G12740		AT2G05790
AT3G55610				AT1G33590		AT5G03170		AT4G30080
AT1G01120		AT2G25735		AT5G64240		AT5G03170		AT5G20650
		AT5G65170				AT2G04780		AT1G76160
AT3G43720		AT3G62260		AT1G02816				AT2G34510
AT5G35110		AT1G12780		AT5G01740				AT4G39400
AT5G23940				AT3G09270				AT4G36250
AT1G47960		AT4G31750		AT1G80130
		AT5G24910		AT3G48530				AT4G33985
		AT3G03350		AT4G18220				AT3G19320
		AT3G27880		AT5G07240		AT3G22600		AT5G42650
								AT5G15650
		AT3G10740		AT3G48280		AT2G24560		AT3G19990
		AT3G62150		AT1G61810		AT2G33380		AT4G15610
		AT5G38710		AT4G09900				AT2G38090
		AT3G28050				AT2G40610		AT5G57560
		AT1G60710		AT4G27520
		AT4G21215		AT1G12010		AT5G37980		AT4G22190
		AT3G55610		AT5G50790				AT1G30360
		AT5G54160		AT5G02230		AT1G24420		AT1G01310
		AT3G51680		AT1G75290		AT1G77780		AT2G45760
		AT3G26300		AT4G32250		AT1G68530		AT1G54610
		AT2G16050		AT1G11840		AT1G53270		AT4G14550
		AT2G30520		AT3G04070		AT2G30310		AT1G75750
		AT3G15353		AT2G30080		AT2G39420		AT4G34138
		AT5G54390		AT1G30260		AT5G57800		AT3G16520
		AT4G02380		AT1G09540		AT3G11600
		AT1G17860		AT1G28260		AT5G60490		AT2G32010
		AT4G02440		AT5G10750		AT1G29050		AT2G26290
		AT2G30520		AT5G62740		AT4G37800		AT3G15980
		AT2G17880		AT5G59160		AT3G43190		AT5G65670
		AT3G45640		AT2G47260		AT2G33850		AT1G65560
		AT4G24380		AT2G47140		AT4G37800
		AT4G33150		AT5G05340		AT1G22480		AT5G20410
		AT5G50760		AT5G54870		AT3G11110		AT1G01900
		AT2G25737		AT4G21410		AT4G12320		AT4G27410
		AT2G37170		AT2G45180		AT3G06470		AT2G27990
		AT5G61590		AT5G60050		AT5G67210		AT4G00430
		AT1G68810		AT4G13270		AT1G68530		AT2G06050
		AT1G32450		AT2G46780				AT3G14790
		AT4G03510		AT5G50760		AT4G37800		AT5G13740
		AT4G37370		AT1G73500				AT1G07220
		AT5G14740				AT2G45180		AT4G40080
				AT1G70830				AT1G77280
		AT3G51000		AT1G21410				AT4G22580
		AT1G30200		AT2G46420		AT4G27460		AT5G19120
				AT2G35940		AT5G20630		AT4G34590
		AT3G01960		AT2G28200		AT3G60550
		AT1G68670						AT1G78570
				AT5G02230		AT4G27460		AT2G40140
		AT1G06290		AT5G48500		AT5G01360		AT4G08570
		AT5G06570		AT1G74170		AT5G12250		AT1G13260
		AT2G15890		AT3G16560				AT4G39700
		AT3G17790		AT4G33950				AT5G51750
		AT5G20650		AT1G28680				AT5G52510
				AT4G29720				AT2G45180
		AT5G05340		AT3G11600		AT4G16380		AT5G12010
		AT3G16910		AT5G66320				AT3G19540
		AT5G67385		AT3G23150		AT2G23540		AT1G05010
				AT5G01210		AT2G46160		AT4G23160
		AT5G01180		AT3G55340		AT4G24780		AT5G49660
		AT4G18950		AT4G32290		AT1G26820
		AT1G17860		AT1G21680		AT5G23940		AT4G00300
		AT4G21510		AT1G54200				AT1G17860
		AT3G04720		AT3G28050		AT2G33850		AT2G42610
		AT4G37890		AT5G59410		AT5G66460		AT3G13980
		AT2G45510						AT5G59480
		AT3G08860		AT5G42090		AT4G39490		AT1G08470
		AT1G28330		AT5G09360				AT1G09250
						AT5G23530		AT2G38090
		AT4G16563		AT2G29900		AT4G18990		AT5G65700
		AT5G09300		AT5G65380		AT2G36710
				AT5G60580		AT3G15090		AT3G23160
		AT2G21620		AT3G17410		AT1G49960		AT1G53210
		AT3G22200		AT3G06860				AT2G41060
				AT5G03530		AT5G01360		AT3G08900
						AT5G47635
		AT5G13180		AT2G45510		AT5G59100		AT1G32450
		AT3G63470		AT5G03970		AT5G55560		AT3G62830
				AT4G24400		AT1G61800		AT2G29570
		AT2G27830		AT5G09300		AT5G44400		AT2G05790
		AT1G28190		AT2G44600		AT1G73010		AT2G32030
		AT4G38060		AT4G17500		AT5G57670		AT1G10370
		AT3G48530		AT4G34135		AT5G23960		AT5G17540
		ATMG00650		AT1G74510		AT5G46060		AT3G50440
		AT1G55020		AT3G14620		AT4G33420
		AT5G47230		AT3G63140		AT5G06860		AT2G14900
		AT1G27980		AT5G59845				AT1G70300
		AT3G51550		AT1G08500				AT5G01180
				AT2G39870		AT3G61750		AT2G22670
		AT4G34320		AT3G01910		AT1G17620
		AT1G33590		AT1G31330		AT2G45220		AT5G20270
		AT4G01500		AT2G45180				AT5G15800
		AT1G27730		AT1G07090		AT1G08810		AT5G60390
		AT1G01470		AT2G16740		AT2G26640		AT1G31300
		AT5G59100		AT3G48530				AT4G08950
		AT3G17790		AT1G29800		AT5G03120		AT5G57670
		AT1G01360		AT1G04350				AT1G52530
		AT4G17900		AT1G59870		AT1G67980		AT3G56880
		AT5G52570		AT4G00430		AT3G03250		AT4G21510
		AT4G19645		AT1G75800				AT1G03890
		AT4G37790		AT1G22370
		AT1G62990				AT5G02540		AT1G03890
		AT1G66140		AT2G16050
		AT2G45550		AT3G16120		AT2G33850		AT5G44120
		AT4G15450		AT1G03220		AT3G22620		AT4G10250
		AT1G80840				AT3G24420
		AT1G19715		AT5G47870		AT3G61260
		AT1G49320		AT1G69600
		AT1G28330		AT5G63380		AT4G15610		AT2G29500
				AT1G15950
				AT1G33055		AT4G23690		AT1G05510
				AT4G11655				AT4G10250
				AT1G62790		AT2G38540
						AT5G55180		AT1G77780
				AT1G05010		AT1G67750		AT1G07400
						AT3G13750		AT1G12740
				AT1G29800		AT5G20100
				AT5G65700		AT5G13930		AT3G22640
				AT2G26870		AT4G25140
				AT4G12330		AT1G09610
				AT2G38120		AT1G01630		AT1G26770
								AT5G50260
				AT5G57050		AT4G33355		AT2G04780
				AT3G04830		AT5G46060
				AT2G45180		AT1G02180		AT2G45180
				AT3G62150		AT5G04830
				AT1G29800				AT2G37700
				AT5G21482		AT4G33790		AT2G29500
				AT5G46720				AT3G12580
				AT5G01830		AT2G23610
				AT3G57810		AT2G36460
				AT4G17650		AT3G11430		AT3G48720
						AT1G34640		AT5G48570
				AT4G38180		AT1G64065		AT2G23540
						AT1G77100		AT3G24500
				AT1G29800
				AT4G38250				AT3G25270
								AT5G41040
				AT1G48910		AT5G59310		AT5G07330
				AT5G25610		AT4G14550		AT4G27160
				AT1G05010				AT2G24270
				AT4G22720		AT5G25610		AT2G29500
				AT3G01470		AT5G25610		AT3G01570
				AT2G36026		AT5G25610
				AT5G65640		AT5G25610		AT5G03170
				AT1G71980		AT3G20395
				AT1G31320		AT5G15630		AT5G03170
				AT2G17880		AT5G06270
				AT1G15820		AT1G14290		AT1G49820
				AT5G47560		AT1G10960
				AT4G09460				AT4G29090
				AT1G66180		AT1G11600		AT5G23190
				AT2G20890		AT2G47920
				AT1G71880		AT5G26330		AT5G37670
				AT5G40190		AT5G03120
				AT1G61065		AT3G51325		AT5G60490
				AT3G20820		AT4G27740
				AT4G17770		AT1G67730		AT2G45220
				AT5G23960		AT1G68530
						AT5G08391
				AT3G51990		AT5G60490		AT1G62710
				AT4G33985		AT1G04220		AT4G29090
				AT3G06850		AT1G14290		AT5G60490
				AT4G16260		AT1G78720		AT5G52640
				AT1G32780		AT5G25610
						AT2G26910		AT4G38700
				AT4G38540		AT2G40610		AT3G01570
				AT4G29080				AT1G03790
				AT5G47230		AT5G62150		AT5G27760
						AT4G15802		AT5G44380
				AT5G64250		AT4G27270
				AT1G80110		AT2G30230		AT2G40320
						AT2G19770
				AT1G74780		AT5G38430		AT4G38970
				AT3G14680		AT2G35470		AT3G60550
				AT1G17100				AT4G38970
				AT3G59760		AT1G27440		AT4G25200
				AT5G43150
						AT4G00230		AT2G26640
				AT5G54080				AT2G40610
				AT3G15353		AT4G27740		AT2G48130
				AT5G50915		AT5G57800		AT4G29090
				AT2G04845		AT1G12900		AT3G10185
				AT3G48000		AT5G60490		AT2G29260
				AT1G54460		AT4G12350
				AT3G62630		AT2G46770		AT5G52640
				AT4G15610		AT5G54680		AT3G23510
				AT4G39140		AT4G27270		AT5G05340
				AT3G06850		AT4G01470
				AT1G72770				AT5G52640
				AT2G36290				AT1G58170
				AT5G05340				AT5G20630
				AT1G68090		AT1G29510		AT5G60390
						AT5G67090		AT5G13200
				AT2G36800		AT2G06850		AT2G47180
				AT2G23150				AT3G45070
				AT3G51840		AT5G43760		AT3G16150
				AT5G14880		AT4G25830		AT2G47140
				AT3G47340		AT5G63660		AT3G53140
				AT4G36890		AT1G20340
				AT2G21110				AT2G28490
				AT5G01880		AT5G17420		AT1G78720
								AT5G19140
				AT1G05530		AT2G46160		AT1G08380
				AT3G14067		AT1G49570
				AT5G50010		AT5G13870		AT4G29090
				AT1G60710		AT3G53780		AT2G29500
						AT5G50760		AT1G15820
				AT2G21340		AT1G48130
				AT3G27020		AT5G23960
				AT3G55420		AT5G20950		AT2G40270
				AT3G57520		AT5G43760		AT1G28290
				AT1G73805
				AT4G09890
				AT1G56220		AT1G34640		AT4G29090
						AT1G74010		AT5G57800
				AT1G13700		AT2G44290		AT2G39420
				AT1G32540		AT3G26040		AT4G27670
				AT4G08570		AT3G08900
				AT4G36740		AT1G46768		AT3G09510
				AT4G10810		AT1G17860		AT3G10020
				AT3G13750		AT4G15610		AT2G38540
				AT5G54400		AT3G14170		AT4G15610
				AT1G21680		AT1G51500
						AT2G26290		AT5G54770
				AT4G21700		AT4G33220		AT4G12790
				AT4G35220		AT4G25830		AT5G51190
				AT1G52790		AT5G17420
				AT3G62150
				AT4G14385		AT5G57800
				AT2G30695
				AT5G62865		AT5G21080		AT5G55260
				AT2G16750		AT5G12250		AT3G11600
				AT2G25737		AT1G79910		AT4G33355
						AT2G23970
				AT2G47400				AT5G50700
				AT1G21920		AT3G16920		AT3G54890
				AT4G29100		AT2G39420		AT3G09510
				AT5G12250		AT5G04530		AT2G45400
				AT3G10985		AT2G40610
				AT3G04070
				AT4G22920		AT1G74000		AT1G17620
								AT3G22620
				AT1G13260		AT4G27450		AT5G12250
				AT3G10230		AT4G34050
				AT5G07610				AT2G33850
				AT1G05805		AT4G38970		AT2G19810
				AT2G36630				AT2G42490
				AT1G80360		AT1G70250		AT3G52790
				AT1G70210		AT1G18100		AT4G16410
				AT5G13170		AT2G46690		AT3G12120
						AT2G28315
				AT2G37550				AT5G46060
				AT5G18840		AT2G29980
				AT1G50420				AT4G23650
						AT5G23860		AT4G29090
						AT5G38430
						AT1G48750
				AT1G49390		AT1G17620		AT2G06520
				AT2G36430		AT5G44030		AT4G33790
				AT1G10580		AT4G29090
				AT5G64380		AT4G21215		AT1G02190
				AT2G38700		AT3G08900		AT1G21460
				AT2G42780		AT2G28490		AT2G06520
				AT1G26690		AT5G15630		AT2G26150
				AT3G07700		AT1G21460		AT1G48600
				AT2G28660
				AT4G15960		AT1G18290
				AT1G22480		AT3G53140		AT3G20395
						AT1G30900		AT3G25270
				AT4G21200		AT5G23860		AT2G20515
				AT2G35658				AT5G08640
						AT2G31980		AT3G09510
				AT5G15410		AT5G03650		AT5G59720
				AT2G36950		AT1G08180		AT4G29090
						AT2G05100		AT4G32840
				AT1G73930
				AT2G26710		AT2G28200		AT5G20950
				AT5G49890		AT5G13930
				AT4G17900		AT3G05420		AT1G48130
				AT5G39580		AT1G62710
				AT4G24540		AT4G36945		AT5G12250
				AT2G27110		AT3G53780		AT2G23110
				AT4G18990				AT5G63660
				AT5G65380		AT5G13930
						AT2G19590
						AT5G20820
				AT2G26650
				AT4G03510		AT5G38240
						AT1G08380
				AT3G07565		AT4G37760		AT4G36870
				AT5G23260		AT1G73360
				AT1G65930		AT5G02540		AT1G67740
				AT1G54730				AT1G54050
						AT1G18500		AT2G46160
				AT3G28917		AT1G45130		AT5G52640
						AT5G13200
				AT3G22550		AT3G05600		AT3G53780
				AT5G38520		AT2G40320		AT5G62200
				AT5G07050		AT1G17840
						AT4G38970		AT3G12120
				AT3G22845		AT1G52820		AT5G12020
				AT5G53130				AT3G03250
				AT5G48380		AT2G45900
				AT3G09210		AT1G11905
				AT3G27210		AT5G25610		AT3G09510
				AT2G23150		AT5G01530		AT1G64065
				AT2G45140		AT1G10200
				AT4G34050
				AT5G54290		AT5G60390		AT5G02500
				AT1G13260		AT4G15800
				AT4G33990		AT5G57510
				AT1G72650		AT2G02010		AT2G45180
				AT2G41820		AT2G30900
				AT2G05920		AT4G36945		AT2G12462
				AT1G76990		AT3G61220		AT4G29090
				AT1G52820		AT1G15380
						AT3G62860
				AT1G14180		AT5G03690
				AT5G50740		AT1G17860		AT1G17100
				AT3G20770		AT1G14870		AT1G52820
				AT5G55630		AT1G43670
				AT1G08630		AT3G42950
				AT2G28940		AT3G54450
				AT5G11190				AT4G29090
				AT5G21482
				AT2G38120		AT3G16770		AT3G09510
				AT1G18470				AT5G23940
				AT3G51550		AT2G41610
				AT4G22270		AT1G69080		AT1G76160
				AT5G01850		AT4G27560		AT5G41410
				AT5G51970		AT4G12790		AT4G12545
				AT5G56350		AT3G49260		AT3G55480
				AT1G66140		AT5G20490		AT5G42650
				AT2G25490		AT3G49260
				AT5G58470		AT2G33850		AT4G15802
						AT3G13540
				AT4G15090				AT1G75240
				AT5G24600		AT4G18780		AT3G25270
				AT1G66180
				AT5G18480		AT1G64970		AT2G45190
				AT5G52780		AT3G48140
				AT1G69690		AT1G33800
						AT3G62860
				AT3G18430		AT4G38970		AT1G66140
				AT2G38800
				AT1G14990		AT2G47180
				AT1G07040		AT2G16730		AT2G26500
				AT2G04240		AT4G17500		AT1G71695
				AT4G11860		AT1G51680		AT4G01710
				AT1G52340		AT1G20160		AT2G16730
				AT2G45440
				AT1G80360				AT4G23160
				AT5G01210		AT1G61260
				AT2G37040		AT5G14410		AT5G01530
				AT1G14870		AT2G20260
				AT2G37770		AT1G01120		AT3G05600
				AT1G12240				AT1G66780
				AT2G39420		AT2G25890
				AT2G26560		AT4G34240		AT1G73010
				AT1G76980
				AT1G17720		AT3G62730
						AT2G39700
				AT1G06840		AT1G55020		AT3G01570
				AT1G09540		AT4G33330
				AT4G34860		AT3G09270
				AT1G62870		AT4G15800
				AT5G53420		AT4G24480		AT3G09510
				AT3G62550		AT5G48930
				AT5G45970		AT3G01400
				AT5G54160		AT3G25030
				AT5G66730		AT2G24270
				AT1G54070		AT3G12120		AT4G29090
				AT1G80360		ATMG00650		AT1G54460
				AT3G03980		AT5G61340		AT4G25200
				AT1G26930		AT3G52840		AT2G33380
				AT5G16510		AT1G49820
				AT1G24020		AT3G21720		AT3G24770
				AT2G27430		AT5G01180		AT3G14470
						AT2G19810		AT4G15610
						AT2G38080		AT3G15353
				AT4G02920		AT1G21090
				AT3G18040		AT1G22480
				AT4G28910		AT3G27960		AT3G16770
						AT1G48750
				AT2G26310		AT2G29980		AT3G25400
				AT5G53130		AT1G13340
				AT1G49920		AT1G13340
				AT3G47850		AT2G21110		AT1G30380
				AT5G09960
						AT2G19440
						AT1G11700		AT1G17620
				AT1G26930
				AT5G53420		AT2G26640
				AT1G44750		AT3G16770		AT5G47500
				AT5G43270		AT1G54120		AT5G59310
				AT5G56130		AT3G16920
				AT3G12300		AT5G43150
				AT5G49890		AT5G03810		AT5G02500
				AT2G26770
				AT2G14170		AT1G29270		AT3G26230
				AT5G38520		AT1G08080		AT1G04240
				AT1G51770		AT1G12900
				AT5G57345		AT2G06520		AT4G27670
				AT1G56130
				AT1G57870		AT3G49290		AT5G61790
				AT1G21410		AT2G45190
				AT2G33540		AT3G54450
				AT3G47160		AT3G53750		AT1G58350
						AT5G61790		AT3G46630
				AT3G49900		AT3G61470
				AT3G12930		AT5G04460
				AT5G09360		AT1G67740
				AT3G59280		AT3G60270
				AT1G72680		AT4G24805
						AT1G07120
				AT4G00430
				AT3G09770		AT3G53750		AT5G25610
				AT1G07530
				AT2G42670				AT5G02540
				AT2G32010				AT4G29090
						AT3G51520
						AT1G50640
				AT1G10520		AT5G58300
				AT2G32270		AT5G02270
				AT1G50940
						AT1G12420
				AT5G64570		AT5G39320
				AT3G56860		AT5G65170		AT1G80830
				AT3G16770		AT4G10380		AT3G51420
				AT4G19645		AT4G27270		AT4G29090
				AT2G44970				AT5G25560
				AT5G54280		AT2G26640
				AT3G03940				AT1G25290
				AT1G66290				AT2G29500
								AT1G09140
				AT2G44580		AT3G61880		AT4G31940
				AT4G29010		AT4G36220
				AT3G58790		AT3G25830		AT2G32280
				AT3G58970				AT4G26940
				AT2G26140		AT4G11050
						AT2G15130
				AT1G06620		AT3G08770		AT4G33355
				AT1G33590				AT5G43810
				AT5G14780		AT1G05000
				AT3G04720		AT1G31330		AT3G44340
				AT1G53440		AT2G40320
				AT3G16770				AT1G52820
				AT5G25510		AT3G05540		AT2G21110
				AT4G02280		AT1G07750
				AT4G29090		AT5G65380		AT5G14740
				AT4G15440		AT2G46210		AT4G12320
				AT4G02440		AT1G23380		AT2G24590
						AT3G15990
				AT1G13970				AT3G09510
				AT2G36310				AT2G06520
				AT5G07830
				AT4G27020				AT5G51970
				AT3G54450
				AT3G29200				AT1G10960
				AT1G14180				AT4G10480
								AT3G61470
				AT4G17900
				AT5G40780				AT1G02840
				AT5G63930				AT5G03150
				AT1G59740
				AT1G52530
				AT5G10770				AT2G30570
				AT1G72510				AT2G45190
				AT3G47340				AT3G16520
				AT1G35680
				AT1G79900				AT1G14980
				AT1G04190
				AT2G39840				AT3G61490
				AT4G22190				AT4G25830
				AT5G40780				AT5G55560
				AT1G64080				AT2G46460
				AT1G08610				AT4G27700
				AT5G58575				AT5G60490
				AT1G33990
				AT1G14870
				AT1G75420
				AT3G04240				AT5G03170
				AT4G02260
				AT5G55340				AT4G22740
								AT2G45360
				AT3G01435
				AT3G28450				AT1G10460
				AT5G51030
				AT4G11400				AT5G44400
								AT1G04220
				AT1G65980				AT3G16340
				AT5G18940
				AT3G29400				AT4G27360
				AT2G46420				AT4G39490
				AT1G10480				AT3G09510
				AT4G02710				AT4G14990
				AT2G04400				AT5G27660
				AT1G28230				AT4G12800
				AT1G29240
				AT1G26820				AT1G67750
				AT1G01300
				AT2G21520				AT3G43720
								AT1G77120
				AT3G16910
				AT5G50760
				AT3G60220
				AT5G37840
				AT3G03890				AT3G19540
				AT5G02810				AT1G43800
				AT4G25680				AT4G23940
				AT5G21482				AT5G02540
				AT5G22300				AT3G13570
				AT5G07900
				AT5G12040				AT4G38970
								AT3G43190
				AT4G37790				AT4G29090
				AT2G01410
				AT2G17500
				AT4G37020
				AT2G21180				AT4G16380
								AT3G15680
				AT1G22710				AT3G23530
				AT1G75380				AT4G25830
				AT3G20740				AT2G28950
				AT4G21200
				AT1G51700
				AT3G54760				AT1G32190
				AT5G39000				AT4G23690
				AT1G61780
				AT5G66080				AT2G02180
				AT5G40340				AT5G44480
				AT4G34590
				AT5G45275				AT2G02650
				AT1G08315				AT3G21720
				AT4G00755				AT3G06470
				AT1G67830
				AT2G28350				AT4G14070
				AT3G20630				AT3G45050
								AT3G61880
				AT5G01180				AT1G05070
				AT4G15610				AT5G47500
				AT4G18710
				AT5G63620				AT5G56040
				AT4G20840
				AT1G12240
				AT4G00870				AT2G06520
				AT3G57040				AT3G11050
				AT5G06440				AT3G44110
				AT5G48380				AT1G51460
								AT5G46030
				AT2G40320
				AT2G16400
				AT1G08630
				AT5G62360
				AT1G69780
				AT2G35680				AT3G15680
				AT1G47128				AT4G01150
				AT1G64260				AT3G54890
				AT1G11920				AT5G67070
				AT5G22460				AT4G18020
				AT3G05910
				AT4G23060				AT4G27460
				AT1G29195				AT4G29090
				AT3G04070
				AT4G23895				AT5G47650
				AT2G45440
								AT4G29090
				AT3G44940
				AT1G17180				AT3G13960
				AT3G21110				AT1G04980
				AT5G61270				AT2G44600
				AT2G26560				AT2G37975
				AT1G52190
				AT3G15240
				AT5G61340
				AT2G43400				AT5G02810
				AT3G25610				AT2G23970
				AT1G14890
				AT5G63610
								AT5G25770
				AT1G64970				AT3G42725
				AT2G30700
				AT5G42800
				AT5G41315
				AT5G02880				AT4G24670
				AT5G05710				AT4G02770
				AT3G54110
				AT5G54630				AT3G25270
				AT1G77280
				AT2G26770				AT2G02650
				AT3G15353
				AT1G23740				AT4G29090
				AT5G50160				AT5G13930
				AT3G22260				AT5G25770
				AT4G30890				AT1G31330
				AT3G13050				AT5G11160
				AT1G65660
				AT4G20330
				AT5G09860
				AT2G42490				AT2G16430
				AT3G03870
				AT4G16563				AT3G02300
				AT5G03560				AT4G10270
				AT2G18960				AT5G52882
				AT1G16670				AT1G29270
				AT5G19000
				AT4G15440
				AT5G15730				AT3G48970
				AT5G54390
								AT4G22200
				AT4G32940				AT5G50160
				AT4G01680				AT5G62520
				AT1G77210				AT3G51860
				AT1G33990				AT4G28380
				AT5G54770
				AT4G18710				AT2G26870
				AT2G26280				AT1G50640
				AT1G73390				AT1G05170
				AT5G56630				AT5G66060
				AT5G22300				AT5G01320
								ATMG00710
								AT2G20260
				AT1G80490
				AT5G45030				AT1G44760
				AT4G35335				AT2G04845
				AT3G05200
				AT5G67385				AT1G68560
				AT3G47340				AT2G45530
				AT5G50960
				AT4G39090				AT3G09510
								AT5G27570
				AT4G11560				AT3G11710
				AT3G43230
				AT4G34240				AT5G40270
				AT5G25280				AT2G16060
				AT3G62550				AT1G44760
				AT1G10095
				AT2G24520				AT2G29500
				AT2G29650				AT4G37260
				AT2G25737
				AT5G55530				AT3G53780
								AT3G15680
				AT2G18890
				AT1G52540				AT2G20280
				AT3G28960
				AT1G14570				AT1G46264
				AT5G42800
								AT1G61520
				AT1G58350				AT4G29090
				AT1G69040				AT3G56320
				AT1G77670				AT1G56300
				AT3G60670
				AT5G44400				AT3G07860
				AT3G16565
				AT4G21620
				AT3G26100
								AT1G52800
				AT2G40390				AT5G02160
				AT1G02190
				AT5G02810				AT1G48750
				AT3G07880				AT2G17290
				AT4G16380				AT1G73360
				AT3G17930				AT1G08510
				AT4G20320
				AT2G24570
				AT5G06140
				AT1G09380
				AT2G30720
				AT2G28305
				AT3G59470
				AT3G54826
				AT1G68910
				AT5G04830
				AT1G66340
				AT2G38570
				AT2G24520
				AT4G22190
				AT5G45900
				AT3G62770
				AT1G17110
				AT5G47310
				AT1G22880
				AT1G66670
				AT2G31820
				AT5G57655
				AT1G20460
				AT4G28240
				AT1G14870
				AT5G13800
				AT1G60950
				AT2G39000
				AT3G07270
				AT5G25360
				AT5G04990
				AT5G50960
				AT1G35160
				AT1G09970
				AT1G17850
				AT3G50685
				AT1G66670
				AT1G47128
				AT2G20890
				AT4G10720
				AT3G63310
				AT2G40610
				AT5G15410
				AT2G29400
				AT5G30495
				AT3G13890
				AT1G17440
				AT3G52210
				AT2G03340
				AT5G20500
				AT3G47610
				AT3G27010
				AT2G36830
				AT5G01020
				AT3G50440
				AT2G40610
				AT1G77490
				AT1G09130
				AT1G76990
				AT2G45520
				AT3G07630
				AT4G16830
				AT3G62730
				AT1G06620
				AT5G63620
				AT3G18640
				AT1G51760
				AT5G14950
				AT1G22790
				AT2G45910
				AT3G17450
				AT4G27745
				AT1G01300
				AT5G15860
				AT3G06580
				AT5G43430
				AT5G13740
				AT5G24910
				AT3G48530
				AT5G60050
				AT5G61590
				AT3G12620
				AT5G66730
				AT5G22510
				AT3G17810
				AT5G23570
				AT2G43090
				AT1G79990
				AT1G32540
				AT3G26340
				AT1G51350
				AT5G57655
				AT5G51570
				AT1G32120
				AT2G36895
				AT4G25130
				AT3G44380
				AT3G48890
				AT3G55070
				AT5G15750
				AT4G35270
				AT3G10760
				AT2G01570
				AT2G41870
				AT5G64260
				AT1G03080
				AT4G26270
				AT2G07180
				AT5G57560
				AT5G57560
				AT5G23940
				AT5G43700
				AT5G57560
				AT3G06470
				AT5G12010
				AT2G01300
				AT5G20630
				AT5G59720
				AT5G50080
				AT4G25810
				AT4G12790
				AT1G26800
				AT2G26150
				AT5G60490
				AT5G12010
				AT5G13200
				AT1G66160
				AT1G11600
				AT1G19210
				AT3G05600
				AT5G57560
				AT2G16730
				AT1G76160
				AT2G33380
				AT1G08810
				AT3G02840
				AT1G24420
				AT4G34320
				AT3G51810
				AT4G08950
				AT2G25460
				AT3G28210
				AT4G13000
				AT2G33850
				AT4G13000
				AT2G46160
				AT1G24100
				AT4G08950
				AT5G37770
				AT5G52640
				AT2G20830
				AT4G08950
				AT4G37800
				AT2G28710
				AT2G40610
				AT2G36460
				AT3G25250
				AT3G11760
				AT4G08850
				AT4G08950
				AT3G16370
				AT4G31290
				AT5G51990
				AT4G08950
				AT5G55850
				AT1G20340
				AT5G35830
				AT2G47180
				AT2G01300
				AT1G56600
				AT1G17710
				AT1G17710
				AT5G59520
				AT5G12020
				AT1G80160
				AT3G60390
				AT4G29780
				AT1G75750
				AT4G16380
				AT5G12010
				AT5G37780
				AT1G30200
				AT4G37800
				AT3G22200
				AT3G07250
				AT2G29500
				AT4G26320
				AT4G01470
				AT1G53210
				AT5G02500
				AT2G29500
				AT1G29670
				AT5G12250
				AT5G25610
				AT2G35290
				AT1G23710
				AT2G27600
				AT1G24100
				AT1G79910
				AT2G19770
				AT4G39490
				AT1G17710
				AT2G29500
				AT2G26640
				AT5G52640
				AT5G49520
				AT3G22930
				AT1G52720
				AT3G51660
				AT2G47180
				AT5G13930
				AT5G52020
				AT4G27670
				AT3G11110
				AT1G64500
				AT5G02540
				AT2G31980
				AT4G15800
				AT4G37800
				AT3G52610
				AT5G13200
				AT2G27580
				AT2G29980
				AT3G22620
				AT3G09520
				AT5G13210
				AT4G29780
				AT1G07180
				AT5G57800
				AT1G73010
				AT3G05500
				AT1G24620
				AT3G25190
				AT3G20395
				AT5G25610
				AT5G25610
				AT3G24500
				AT5G40690
				AT5G25610
				AT5G45890
				AT2G38250
				AT1G77100
				AT3G15090
				AT5G64750
				AT3G24420
				AT4G10490
				AT5G12010
				AT3G54040
				AT5G25610
				AT5G59100
				AT4G16780
				AT4G13010
				AT2G38340
				AT3G18950
				AT4G25960
				AT4G21510
				AT2G38540
				AT1G68530
				AT1G68530
				AT1G01470
				AT4G33220
				AT5G52640
				AT3G54040
				AT3G09270
				AT1G12420
				AT4G34410
				ATMG00650
				AT1G17620
				AT3G05990
				AT5G26330
				AT3G19970
				AT1G10390
				AT2G26640
				AT4G01250
				AT1G50180
				AT1G76160
				AT5G28830
				AT1G08080
				AT5G45340
				AT2G17230
				AT3G63380
				AT5G13190
				AT4G17090
				AT5G51460
				AT3G22910
				AT5G61790
				AT4G00880
				AT5G13160
				AT1G44760
				AT2G27880
				AT1G17840
				AT3G11600
				AT4G01250
				AT5G60760
				AT5G03120
				AT5G62520
				AT5G01075
				AT4G08950
				AT3G55950
				AT2G47440
				AT5G36930
				AT1G25550
				AT1G72520
				AT1G63090
				AT4G25200
				AT4G34410
				AT1G62660
				AT1G77780
				AT4G35580
				AT2G27080
				AT2G02010
				AT3G56040
				ATMG00510
				AT2G46160
				AT1G19210
				AT5G59480
				AT4G33790
				AT2G31200
				AT5G49480
				AT1G10200
				AT3G48460
				AT3G26750
				AT5G07250
				AT1G80110
				AT5G09570
				AT1G73010
				AT5G66920
				AT2G26180
				AT1G09070
				AT4G26470
				AT1G70420
				AT1G45688
				AT5G17530
				AT1G73360
				AT3G53750
				AT3G57450
				AT4G12320
				AT1G28480
				AT3G22910
				AT4G17260
				AT5G59310
				AT5G09800
				AT1G32080
				AT2G45760
				AT5G15650
				AT1G66120
				AT2G28550
				AT1G13340
				AT5G21080
				AT4G15630
				AT1G01630
				AT2G28550
				AT4G39140
				AT4G27950
				AT5G20630
				AT3G27060
				AT5G04530
				AT3G49530
				AT2G42110
				AT2G47440
				AT4G27460
				AT2G01300
				AT4G13000
				AT5G62360
				AT5G25220
				AT5G59350
				AT5G07250
				AT5G06270
				AT5G46790
				AT3G61920
				AT1G75620
				AT1G68530
				AT3G15980
				AT3G62820
				AT1G17420
				AT3G44960
				AT5G05580
				AT4G13000
				AT1G69560
				AT1G63120
				AT5G47820
				AT2G16530
				AT2G23910
				AT2G38540
				AT5G59550
				AT5G17310
				AT5G57560
				AT2G27690
				AT5G12010
				AT1G78080
				AT2G25460
				AT2G46210
				AT4G27270
				AT2G14900
				AT2G35980
				AT1G12990
				AT2G45130
				AT1G45688
				AT2G44290
				AT3G57800
				AT2G23970
				AT4G36660
				AT3G17790
				AT2G14900
				AT4G28400
				AT1G27950
				AT4G14420
				AT5G08391
				AT3G22370
				AT5G52510
				AT4G33920
				AT2G24800
				AT5G17310
				AT4G10250
				AT5G40390
				AT4G08910
				AT1G54050
				AT3G17790
				AT3G63430
				AT2G29500
				AT3G26040
				AT3G03280
				AT5G37670
				AT2G40750
				AT1G12900
				AT1G70090
				AT4G24780
				AT3G60190
				AT2G16660
				AT5G57560
				AT4G38400
				AT4G05100
				AT2G23540
				AT3G13960
				AT2G17230
				AT4G27460
				AT5G59970
				AT1G02660
				AT5G23960
				AT2G33560
				AT2G26910
				AT5G49520
				AT5G46295
				AT3G23670
				AT3G16050
				AT1G32080
				AT1G64720
				AT2G36760
				AT5G40390
				AT5G38700
				AT1G64065
				AT3G06890
				AT3G48990
				AT5G15310
				AT4G12400
				AT5G41810
				AT4G33260
				AT2G42380
				AT2G07599
				AT2G43290
				AT3G43210
				AT1G58170
				AT2G47440
				AT1G49620
				AT4G38400
				AT4G12420
				AT1G12990
				AT3G09870
				AT1G19860
				AT2G36800
				AT1G70420
				AT5G13150
				AT1G64720
				AT3G61770
				AT2G37700
				AT1G30200
				AT5G23860
				AT3G44110
				AT5G02750
				AT3G16370
				AT1G53210
				AT2G27580
				AT3G06500
				AT2G19440
				AT5G23940
				AT4G31550
				AT4G17000
				AT5G45380
				AT1G67730
				ATMG00665
				AT1G12500
				AT3G50940
				AT2G40610
				AT5G55160
				AT3G23160
				ATMG00270
				AT1G08560
				AT4G04610
				AT5G59820
				AT4G37260
				AT3G53980
				AT2G45970
				AT2G30270
				AT2G29890
				AT1G18300
				AT2G46620
				AT4G19840
				AT1G27630
				AT3G23750
				AT2G16460
				AT5G66320
				AT3G51000
				AT1G51460
				AT1G76390
				AT4G32830
				AT4G08950
				AT5G24090
				AT2G46210
				AT2G28630
				AT5G52510
				AT4G15802
				AT5G02500
				AT3G63380
				AT4G29930
				AT1G17710
				AT3G29360
				AT2G01300
				AT5G13210
				AT5G15650
				AT5G41080
				AT1G67970
				AT5G56030
				AT3G03860
				AT2G30040
				AT3G49290
				AT1G17420
				AT3G61040
				AT5G50915
				AT5G48930
				AT1G13310
				ATMG00160
				AT2G16850
				AT2G03810
				AT1G18370
				AT5G60390
				AT3G05420
				AT3G03250
				AT5G37980
				AT4G35730
				AT3G26040
				AT1G80670
				AT2G24270
				AT3G19680
				AT4G25200
				AT3G21760
				AT5G54490
				AT2G38540
				AT1G78230
				AT1G72970
				AT5G41080
				AT2G19440
				AT3G26230
				AT3G03280
				AT5G10695
				AT4G05020
				AT2G03760
				AT2G29980
				AT4G33905
				AT1G68470
				AT1G18290
				AT2G02650
				AT1G24430
				AT1G10170
				AT5G13630
				AT3G16770
				AT1G08650
				AT3G17130
				AT1G34470
				AT3G15270
				AT1G77760
				AT1G29951
				AT1G21310
				AT3G56400
				AT5G02270
				AT1G49820
				AT2G39420
				AT5G06150
				AT5G66230
				AT1G03780
				AT2G32510
				AT4G06536
				AT5G03720
				AT1G31860
				AT4G24110
				AT3G14470
				AT5G45950
				AT5G13210
				AT2G15480
				AT3G50120
				AT5G35460
				AT1G02390
				AT3G48970
				AT4G27270
				AT5G62410
				AT5G17350
				AT3G10020
				AT2G46640
				AT1G19210
				AT5G41080
				AT2G44380
				AT2G21510
				AT5G12010
				AT1G72970
				AT1G49320
				AT3G60900
				AT4G27670
				AT5G58300
				AT4G35470
				AT5G09600
				AT3G19970
				AT5G56030
				AT5G66230
				AT3G16370
				AT1G19840
				AT4G40080
				AT3G12580
				AT3G62860
				AT5G39320
				AT1G32060
				AT1G76160
				AT3G56230
				AT5G19400
				AT1G56600
				AT2G19810
				AT1G23110
				AT5G66630
				AT4G10270
				AT5G45190
				AT2G28250
				AT1G49320
				AT5G40690
				AT3G23160
				AT4G29780
				AT4G05020
				AT2G16430
				AT1G78080
				AT2G34190
				AT3G50340
				AT1G15380
				AT1G76160
				AT1G56600
				AT3G11410
				AT3G16150
				AT5G40850
				AT4G36945
				AT3G21720
				ATMG00730
				AT5G59910
				AT3G05700
				AT2G46690
				AT5G38430
				AT5G16250
				AT5G45610
				AT5G57000
				AT1G31880
				AT4G16120
				AT3G53750
				AT4G02290
				AT5G42050
				AT3G19240
				AT5G24610
				AT5G20230
				AT4G33160
				AT3G27060
				AT4G24220
				AT3G02840
				AT1G67730
				AT4G01970
				AT1G75900
				AT5G25250
				AT3G53420
				AT3G54560
				AT5G51550
				AT3G16520
				AT3G16050
				AT4G23800
				AT1G19300
				AT1G76160
				AT5G02540
				AT3G15980
				AT5G23860
				AT1G44130
				AT5G20150
				AT2G22900
				AT4G05020
				AT4G12430
				AT1G30690
				AT3G23750
				AT5G03960
				AT4G02425
				AT2G39220
				AT3G43720
				AT4G15550
				AT5G05190
				AT3G47500
				AT3G15550
				AT2G42870
				AT5G59730
				AT2G17230
				AT1G67740
				AT5G66320
				AT5G06470
				AT5G42650
				AT1G75240
				AT2G17230
				AT2G17230
				AT5G66230
				AT3G54560
				AT1G07120
				AT5G06060
				AT4G02530
				AT1G68560
				AT5G15490
				AT3G02120
				AT3G25980
				AT5G66320
				AT1G17860
				AT1G69080
				AT5G52900
				AT2G27080
				AT5G42080
				AT1G71697
				AT3G43190
				AT5G49480
				AT5G04530
				AT5G06043
				AT1G10020
				AT3G11410
				AT5G50700
				AT2G23200
				AT3G19970
				AT2G47190
				AT1G50600
				AT1G69770
				AT3G08900
				AT3G08900
				AT5G62700
				AT1G29950
				AT5G42650
				AT1G14860
				AT1G17620
				AT5G42650
				AT3G22890
				AT3G28340
				AT3G18710
				AT2G47140
				ATMG00830
				AT5G17050
				AT4G04610
				AT1G14520
				AT2G16460
				AT1G07420
				AT5G45840
				AT2G31200
				AT1G20930
				AT2G39805
				AT2G46890
				AT5G17680
				AT5G44560
				AT3G19970
				AT5G01320
				AT1G07420
				AT1G01030
				AT2G22240
				AT5G47070
				AT5G51550
				AT2G24800
				AT3G54810
				AT1G27730
				AT2G16460
				AT1G74450
				AT5G20950
				AT1G54500
				AT2G25290
				AT1G14860
				AT1G56460
				AT1G76310
				AT4G18970
				AT5G16910
				ATMG00220
				AT1G02500
				AT1G50490
				AT4G16120
				AT5G20010
				AT4G12650
				AT4G02300
				AT4G29090
				AT5G48460
				AT5G66060
				AT2G26660
				AT4G16295
				AT2G28630
				AT5G58070
				AT4G37390
				AT3G13960
				AT1G42990
				AT4G37110
				AT1G17665
				AT2G35640
				AT3G14940
				AT2G44690
				AT1G70780
				AT2G02990
				AT2G18193
				AT4G29090
				AT1G03790
				AT2G36050
				AT1G65450
				AT1G13340
				AT5G67210
				AT5G46070
				AT1G17710
				AT4G11660
				AT4G33400
				AT3G18710
				AT5G55830
				AT5G57990
				AT3G52500
				AT1G09530
				AT4G36730
				AT1G68670
				AT4G01240
				AT3G07490
				AT1G72790
				AT1G71520
				AT4G18020
				AT3G05500
				AT3G61260
				AT1G05810
				AT4G33920
				AT5G20490
				AT1G07150
				AT3G01140
				AT2G34520
				AT2G35930
				AT5G59480
				AT4G08170
				AT2G01300
				AT4G35580
				AT4G31840
				AT5G12010
				AT1G78280
				AT3G17940
				AT2G35470
				AT3G16770
				AT2G10940
				AT3G25020
				AT3G02040
				AT3G51550
				AT5G64210
				AT5G62430
				AT1G30280
				AT1G02190
				AT3G23730
				AT5G02370
				AT3G25270
				AT1G13340
				AT5G42330
				AT2G19880
				AT3G05820
				AT3G51740
				AT3G54810
				AT3G07490
				AT1G04130
				AT2G01290
				AT1G49960
				AT1G07110
				AT1G18100
				AT5G43700
				AT3G14200
				AT2G30020
				AT5G28540
				AT1G01540
				AT4G17615
				AT2G39700
				AT1G18550
				AT1G48120
				AT1G12500
				AT4G15830
				AT3G14470
				AT1G42550
				AT2G39720
				AT5G42700
				AT1G44130
				AT5G57800
				AT1G56580
				AT5G15650
				AT2G30020
				AT2G45470
				AT2G19810
				AT1G78060
				AT1G44130
				AT1G23090
				AT5G12360
				AT2G35980
				AT3G09035
				AT2G21410
				AT2G01080
				AT3G16150
				AT3G07810
				AT4G08170
				AT4G11050
				AT4G39050
				AT1G12710
				AT1G63100
				AT2G14960
				AT2G41835
				AT2G40000
				AT4G09160
				AT4G17615
				AT1G13310
				AT1G37130
				AT2G46310
				AT4G37260
				AT5G62490
				AT3G53690
				AT2G38820
				AT4G04640
				AT1G78280
				AT2G20870
				AT5G65360
				AT5G49800
				AT5G47500
				AT4G12730
				AT4G01250
				AT4G33010
				ATCG00330
				AT4G32830
				AT1G67970
				AT3G23990
				AT5G51550
				AT1G44130
				AT4G37260
				AT2G14960
				AT4G24220
				AT4G19840
				AT2G12550
				AT5G06390
				AT2G20515
				AT5G66480
				AT2G05940
				AT4G15802
				AT1G48270
				AT5G49665
				AT4G35600
				AT3G51790
				AT5G02500
				AT1G75860
				AT4G39010
				AT5G57580
				AT5G40150
				AT1G60390
				AT5G05840
				AT5G67070
				AT3G42725
				AT4G08950
				AT5G65360
				AT3G06035
				AT2G30020
				AT4G22130
				AT4G26260
				AT3G51290
[truncated: 398 more rows]

## Sheet: Sheet1
Additional file 1: List of differentially expressed transcripts (DETs) at 0, 5, 10, 15 and 20 dpa in fl mutant as compared to their respective stages in wild-type (WT).
Fold change (FC)
Regulation (REG)
Probe_Set_ID	NetAffx_annotation	Acce.No	TAIR_Annotation	E-value	0 dpa		5 dpa		10 dpa		15 dpa		20 dpa
					FC	REG	FC	REG	FC	REG	FC	REG	FC	REG
GhiAffx.22613.1.A1_at		DW501627.1			54.7991	up	18.8338	up	20.5133	up	9.11099	up	3.70345	up
Ghi.659.1.S1_at	Transcribed locus	DR456379			11.3051	up	8.77187	up			10.3948	up	3.90728	up
Ghi.5768.1.S1_s_at	Transcribed locus	DN779344			8.21493	up			42.1113	up	30.1354	up	39.9302	up
Ghi.9301.1.S1_at	Transcribed locus	DT527083			7.42784	up	5.48354	up	3.10432	up
Ghi.5267.1.A1_at	Transcribed locus, weakly similar to NP_195185.1 GBF6 (G-box binding factor 6); DNA binding / transcription factor [Arabidopsis thaliana]	DT046626	AT4G34590.1 | Symbols: ATB2, GBF6, AtbZIP11, BZIP11 | G-box binding factor 6 | chr4:16522449-16522928 FORWARD LENGTH=159	1e-27	7.28774	up	3.36748	up					3.19882	up
GhiAffx.12651.1.S1_at	Transcribed locus, moderately similar to NP_188220.1 SULTR3;4 (SULTR3;4); sulfate transporter [Arabidopsis thaliana]	DW513188.1	AT3G15990.1 | Symbols: SULTR3;4 | sulfate transporter 3;4 | chr3:5427081-5430679 FORWARD LENGTH=653	2e-61	7.22617	up					3.005	down
GhiAffx.3083.19.A1_s_at		DT456660			6.6225	up
GhiAffx.61873.1.S1_at	Transcribed locus	DW511760.1			5.62852	up	3.23915	up	7.76225	up	6.82154	up	3.93104	down
GhiAffx.43628.1.S1_x_at	Transcribed locus, strongly similar to NP_181874.1 60S ribosomal protein L38 (RPL38A) [Arabidopsis thaliana]	DT048362	AT3G59540.1 | Symbols: | Ribosomal L38e protein family | chr3:21995897-21996742 REVERSE LENGTH=69	3e-23	4.88356	up
Ghi.9462.1.S1_at	Transcribed locus	DN780462			4.87916	up			4.07748	up
GhiAffx.31685.1.S1_at	Transcribed locus, weakly similar to NP_194638.1 reverse transcriptase, putative / RNA-dependent DNA polymerase, putative [Arabidopsis thaliana]	DT458567	AT4G29090.1 | Symbols: | Ribonuclease H-like superfamily protein | chr4:14333528-14335255 FORWARD LENGTH=575	2e-16	4.68869	up
GhiAffx.28390.1.A1_at		DW224701.1	AT2G41970.1 | Symbols: | Protein kinase superfamily protein | chr2:17520517-17522304 REVERSE LENGTH=365	4e-118	4.67345	up
Ghi.227.1.S1_at	Transcribed locus	DR461620			4.64305	up							14.0413	down
GhiAffx.3843.1.A1_at	Transcribed locus, weakly similar to NP_566393.1 unknown protein [Arabidopsis thaliana]	DW236404.1	AT3G11600.1 | Symbols: | unknown protein; FUNCTIONS IN: molecular_function unknown; INVOLVED IN: response to karrikin; EXPRESSED IN: 21 plant structures; EXPRESSED DURING: 12 growth stages; BEST Arabidopsis thaliana protein match is: unknown protein (TAI	2e-16	4.53431	up	3.15904	up	5.22994	up
GhiAffx.61139.1.A1_at		DW507906.1			4.28766	up
Ghi.9308.1.S1_at	Transcribed locus, moderately similar to NP_180511.1 17.6 kDa class I small heat shock protein (HSP17.6B-CI) [Arabidopsis thaliana]	DT527234	AT5G59720.1 | Symbols: HSP18.2 | heat shock protein 18.2 | chr5:24062632-24063117 FORWARD LENGTH=161	3e-36	4.23937	up			142.555	down			6.59372	down
Ghi.9030.1.S1_at	Transcribed locus	DR460983			4.0923	up	10.4309	up	45.2632	up	16.4831	up
Ghi.1605.1.S1_s_at	Transcribed locus	DN760612			4.07097	up			8.35129	up
GhiAffx.48455.1.S1_at	Transcribed locus, moderately similar to NP_850356.1 EMB2654 (EMBRYO DEFECTIVE 2654); binding [Arabidopsis thaliana]	DW237222.1	AT2G41720.1 | Symbols: EMB2654 | Tetratricopeptide repeat (TPR)-like superfamily protein | chr2:17403744-17407127 REVERSE LENGTH=822	6e-74	3.83358	up	3.89399	up			5.60423	up
GhiAffx.29393.1.S1_s_at		DN760625			3.71875	up			6.63218	up
Ghi.1816.1.S1_at	Transcribed locus	DV850351			3.67997	up	3.62638	up			3.23982	up
GhiAffx.62129.1.S1_at		DW513205.1			3.64756	up
GhiAffx.26755.1.S1_at	Transcribed locus, weakly similar to NP_200272.2 ANK (ANKYRIN); protein binding [Arabidopsis thaliana]	DW243527.1	AT5G54610.1 | Symbols: ANK | ankyrin | chr5:22184781-22186481 REVERSE LENGTH=426	3e-39	3.5512	up
GhiAffx.25826.1.S1_at	Transcribed locus, strongly similar to NP_173859.1 T-complex protein 1 epsilon subunit, putative / TCP-1-epsilon, putative / chaperonin, putative [Arabidopsis thaliana]	DW518516.1	AT1G24510.2 | Symbols: | TCP-1/cpn60 chaperonin family protein | chr1:8685504-8687660 REVERSE LENGTH=459	2e-30	3.54151	up
GhiAffx.13135.1.S1_at		DT460486			3.4285	up					5.55022	up
GhiAffx.3473.1.S1_at	Transcribed locus, weakly similar to NP_568418.1 unknown protein [Arabidopsis thaliana]	DW232059.1	AT1G01060.5 | Symbols: LHY | Homeodomain-like superfamily protein | chr1:33992-36836 REVERSE LENGTH=643	4e-12	3.42284	up			4.01033	down
Gra.2648.1.A1_s_at	Transcribed locus, strongly similar to NP_724345.1 CG31613-PA [Drosophila melanogaster]	CO084082	AT5G65360.1 | Symbols: | Histone superfamily protein | chr5:26120099-26120509 REVERSE LENGTH=136	3e-52	3.42074	up
GhiAffx.2110.1.A1_at	Transcribed locus, moderately similar to NP_001049369.1 Os03g0214100 [Oryza sativa (japonica cultivar-group)]	DT460645	AT5G61000.1 | Symbols: RPA70D, ATRPA70D | Replication factor-A protein 1-related | chr5:24549682-24552641 REVERSE LENGTH=629	1e-51	3.37091	up
GhiAffx.61139.1.S1_at		DW507906.1			3.32592	up
Ghi.1304.1.A1_s_at	Transcribed locus, strongly similar to NP_524352.1 Histone H4 replacement CG3379-PC, isoform C [Drosophila melanogaster]	DT458660	AT5G59970.1 | Symbols: | Histone superfamily protein | chr5:24146352-24146663 REVERSE LENGTH=103	3e-37	3.29646	up
Ghi.6104.1.A1_at	Blue copper-like protein (BCP1)	CO494805			3.29124	up
Ghi.6807.1.A1_at	Transcribed locus	CA993092			3.26056	up	4.41162	up	3.68799	up	3.69402	up
Ghi.1287.1.S1_at	Metallothionein-like	DN804246			3.24681	up	5.46159	down	3.50904	up
Ghi.8804.1.S1_at	Transcribed locus	DT455682			3.16781	up
Gra.2425.1.A1_at	Transcribed locus	CO132736			3.13732	up	4.44079	down	3.30282	up
Ghi.10562.1.S1_at	Transcribed locus, weakly similar to NP_191786.1 anion exchange family protein [Arabidopsis thaliana]	DN760177	AT2G47160.2 | Symbols: BOR1 | HCO3- transporter family | chr2:19357740-19360787 REVERSE LENGTH=729	4e-27	3.02621	up							5.03843	up
GhiAffx.39795.1.S1_at	Transcribed locus	DW237407.1			3.01673	up
Ghi.10493.1.S1_s_at	Transcribed locus, moderately similar to NP_200564.1 TCH4 (TOUCH 4); hydrolase, acting on glycosyl bonds [Arabidopsis thaliana]	DT466412	AT5G57560.1 | Symbols: TCH4, XTH22 | Xyloglucan endotransglucosylase/hydrolase family protein | chr5:23307296-23308235 REVERSE LENGTH=284	2e-62	129.766	down			90.8165	down	47.6796	up
Ghi.1092.1.A1_x_at	Transcribed locus, moderately similar to NP_196762.1 unknown protein [Arabidopsis thaliana]	DT462950	AT4G29780.1 | Symbols: | unknown protein; BEST Arabidopsis thaliana protein match is: unknown protein (TAIR:AT5G12010.1); Has 945 Blast hits to 944 proteins in 87 species: Archae - 0; Bacteria - 0; Metazoa - 519; Fungi - 43; Plants - 365; Viruses - 0; Ot	2e-43	125.726	down			23.6766	down	66.1099	up	3.59659	up
Ghi.1127.2.A1_x_at	Transcribed locus, moderately similar to NP_200564.1 TCH4 (TOUCH 4); hydrolase, acting on glycosyl bonds [Arabidopsis thaliana]	DT046763	AT5G57560.1 | Symbols: TCH4, XTH22 | Xyloglucan endotransglucosylase/hydrolase family protein | chr5:23307296-23308235 REVERSE LENGTH=284	4e-40	106.888	down			309.622	down	26.4324	up
GhiAffx.11775.1.S1_at	Transcribed locus, weakly similar to NP_186978.1 unknown protein [Arabidopsis thaliana]	DW224036.1	AT5G17350.1 | Symbols: | unknown protein; FUNCTIONS IN: molecular_function unknown; INVOLVED IN: N-terminal protein myristoylation; LOCATED IN: cellular_component unknown; EXPRESSED IN: 15 plant structures; EXPRESSED DURING: 8 growth stages; BEST Arabido	4e-28	83.4093	down	5.93075	down	6.72488	down	9.30032	up
Ghi.1092.3.S1_s_at	Transcribed locus, weakly similar to NP_567834.2 unknown protein [Arabidopsis thaliana]	DT467839	AT4G29780.1 | Symbols: | unknown protein; BEST Arabidopsis thaliana protein match is: unknown protein (TAIR:AT5G12010.1); Has 945 Blast hits to 944 proteins in 87 species: Archae - 0; Bacteria - 0; Metazoa - 519; Fungi - 43; Plants - 365; Viruses - 0; Ot	1e-103	80.297	down			40.1595	down	76.372	up	5.01056	up
Gra.623.2.S1_s_at	Transcribed locus, moderately similar to NP_200564.1 TCH4 (TOUCH 4); hydrolase, acting on glycosyl bonds / hydrolase, hydrolyzing O-glycosyl compounds [Arabidopsis thaliana]	CO090980	AT5G57560.1 | Symbols: TCH4, XTH22 | Xyloglucan endotransglucosylase/hydrolase family protein | chr5:23307296-23308235 REVERSE LENGTH=284	1e-102	75.8078	down			275.768	down	29.9003	up
Ghi.3284.1.S1_s_at	Transcribed locus, weakly similar to NP_196762.1 unknown protein [Arabidopsis thaliana]	DT466688	AT5G12010.1 | Symbols: | unknown protein; INVOLVED IN: response to salt stress; LOCATED IN: chloroplast, plasma membrane, membrane; EXPRESSED IN: 23 plant structures; EXPRESSED DURING: 13 growth stages; BEST Arabidopsis thaliana protein match is: unknown	3e-136	71.7566	down			39.5561	down	68.1406	up
Ghi.9175.1.S1_at	Transcribed locus, moderately similar to XP_001756879.1 predicted protein [Physcomitrella patens subsp. patens]	DR462212	AT5G51190.1 | Symbols: | Integrase-type DNA-binding superfamily protein | chr5:20800708-20801373 REVERSE LENGTH=221	2e-33	68.8738	down					24.9688	up
Ghi.10443.1.S1_at	Transcribed locus, weakly similar to NP_173355.3 AP2 domain-containing transcription factor, putative [Arabidopsis thaliana]	DT049130	AT1G19210.1 | Symbols: | Integrase-type DNA-binding superfamily protein | chr1:6626973-6627530 REVERSE LENGTH=185	2e-39	60.5866	down			98.5007	down	51.799	up
Ghi.3673.1.S1_at	Transcribed locus, weakly similar to XP_001772779.1 predicted protein [Physcomitrella patens subsp. patens]	DT462887	AT1G19210.1 | Symbols: | Integrase-type DNA-binding superfamily protein | chr1:6626973-6627530 REVERSE LENGTH=185	4e-44	58.6767	down			6.70508	down	42.5615	up
GhiAffx.24550.1.S1_at	Transcribed locus, moderately similar to NP_194458.1 calcium-binding EF hand family protein [Arabidopsis thaliana]	DN818231	AT4G27280.1 | Symbols: | Calcium-binding EF-hand family protein | chr4:13663770-13664162 REVERSE LENGTH=130	9e-34	54.7784	down					24.3294	up
Ghi.9720.1.S1_at	Transcribed locus, moderately similar to XP_001779530.1 predicted protein [Physcomitrella patens subsp. patens]	DN758410	AT4G34410.1 | Symbols: RRTF1 | redox responsive transcription factor 1 | chr4:16451992-16452798 FORWARD LENGTH=268	3e-30	54.2483	down			14.8032	down	63.5572	up
Ghi.3763.1.A1_s_at	Transcribed locus, weakly similar to NP_191897.1 calcium-transporting ATPase, plasma membrane-type, putative / Ca(2+)-ATPase, putative (ACA12) [Arabidopsis thaliana]	DT461952	AT3G63380.1 | Symbols: | ATPase E1-E2 type family protein / haloacid dehalogenase-like hydrolase family protein | chr3:23407112-23410213 REVERSE LENGTH=1033	2e-25	52.9415	down			16.5036	down	28.4786	up	3.77453	up
GhiAffx.7649.1.S1_s_at	Transcribed locus, weakly similar to NP_196762.1 unknown protein [Arabidopsis thaliana]	DW478800.1	AT5G12010.1 | Symbols: | unknown protein; INVOLVED IN: response to salt stress; LOCATED IN: chloroplast, plasma membrane, membrane; EXPRESSED IN: 23 plant structures; EXPRESSED DURING: 13 growth stages; BEST Arabidopsis thaliana protein match is: unknown	9e-72	52.5618	down			158.584	down	58.8412	up
Ghi.4920.1.A1_at	Transcribed locus	DN758194			51.0005	down			47.6818	down	41.0366	up
Ghi.7968.1.A1_x_at	Transcribed locus	AI055006			43.0897	down					19.1955	down	41.0283	down
Ghi.1127.4.S1_x_at	Transcribed locus, moderately similar to NP_200564.1 TCH4 (TOUCH 4); hydrolase, acting on glycosyl bonds [Arabidopsis thaliana]	DN817338	AT5G57560.1 | Symbols: TCH4, XTH22 | Xyloglucan endotransglucosylase/hydrolase family protein | chr5:23307296-23308235 REVERSE LENGTH=284	8e-46	38.1803	down			181.973	down	22.3481	up
Ghi.664.1.S1_at	Transcribed locus, moderately similar to NP_191705.1 BRH1 (BRASSINOSTEROID-RESPONSIVE RING-H2); protein binding / zinc ion binding [Arabidopsis thaliana]	CA992783	AT3G61460.1 | Symbols: BRH1 | brassinosteroid-responsive RING-H2 | chr3:22741701-22742213 REVERSE LENGTH=170	1e-54	37.6735	down			3.26897	down	7.58049	up
Ghi.10360.1.S1_a_at	Transcribed locus, moderately similar to NP_197035.1 AtMIXTA/AtMYB16 (myb domain protein 16); DNA binding / transcription factor [Arabidopsis thaliana] /// GHMYB25 (ghmyb25)	AF336283.1	AT5G15310.1 | Symbols: ATMYB16, ATMIXTA, MYB16 | myb domain protein 16 | chr5:4974894-4976106 FORWARD LENGTH=326	3e-85	36.0525	down			8.95889	down
Ghi.8610.1.S1_s_at	Transcribed locus, moderately similar to NP_197617.1 CCR4-NOT transcription complex protein, putative [Arabidopsis thaliana]	CA992956	AT5G22250.1 | Symbols: | Polynucleotidyl transferase, ribonuclease H-like superfamily protein | chr5:7365605-7366441 REVERSE LENGTH=278	1e-104	33.7061	down					15.2393	up
Ghi.8749.1.S1_at	Transcribed locus, moderately similar to XP_001756879.1 predicted protein [Physcomitrella patens subsp. patens]	DT463517	AT5G47230.1 | Symbols: ERF5, ATERF-5, ATERF5 | ethylene responsive element binding factor 5 | chr5:19180072-19180974 FORWARD LENGTH=300	2e-45	31.1726	down	3.17265	down	4.57198	up	14.3505	up
Ghi.3875.3.S1_at	Transcribed locus, weakly similar to NP_563779.1 gamma interferon responsive lysosomal thiol reductase family protein / GILT family protein [Arabidopsis thaliana]	DT557000	AT1G07080.1 | Symbols: | Thioredoxin superfamily protein | chr1:2170069-2171861 FORWARD LENGTH=265	9e-42	30.237	down
Ghi.807.1.S1_s_at	Transcribed locus, weakly similar to NP_174094.1 STZ (SALT TOLERANCE ZINC FINGER); nucleic acid binding / transcription factor/ zinc ion binding [Arabidopsis thaliana]	DT465871	AT1G27730.1 | Symbols: STZ, ZAT10 | salt tolerance zinc finger | chr1:9648302-9648985 REVERSE LENGTH=227	5e-30	29.9241	down	3.11063	down	3.99695	down	42.6518	up
GhiAffx.15164.1.A1_s_at	Transcribed locus, moderately similar to NP_171920.1 SHY2 (SHORT HYPOCOTYL 2); transcription factor [Arabidopsis thaliana]	DW505592.1	AT5G43700.1 | Symbols: ATAUX2-11, IAA4 | AUX/IAA transcriptional regulator family protein | chr5:17550465-17551206 FORWARD LENGTH=186	4e-60	29.6571	down			198.423	down	19.3327	up	5.18525	up
Ghi.4983.1.A1_at	Transcribed locus, weakly similar to NP_174094.1 STZ (SALT TOLERANCE ZINC FINGER); nucleic acid binding / transcription factor/ zinc ion binding [Arabidopsis thaliana]	DV849718	AT5G04340.1 | Symbols: C2H2, CZF2, ZAT6 | zinc finger of Arabidopsis thaliana 6 | chr5:1216321-1217037 REVERSE LENGTH=238	3e-32	29.3079	down					42.0681	up
Ghi.9232.1.S1_at	Transcribed locus, weakly similar to NP_565634.1 harpin-induced protein-related / HIN1-related / harpin-responsive protein-related [Arabidopsis thaliana]	CA992854	AT2G27080.2 | Symbols: | Late embryogenesis abundant (LEA) hydroxyproline-rich glycoprotein family | chr2:11566383-11567165 FORWARD LENGTH=260	9e-63	29.1072	down			14.6743	down	9.65556	up
GhiAffx.7054.1.S1_at	Transcribed locus, weakly similar to XP_001773353.1 predicted protein [Physcomitrella patens subsp. patens]	DW509967.1	AT5G59550.1 | Symbols: | zinc finger (C3HC4-type RING finger) family protein | chr5:23998422-23999645 REVERSE LENGTH=407	2e-41	28.9786	down			11.0099	down	12.637	up
Ghi.1074.1.S1_s_at	Transcribed locus, weakly similar to NP_174094.1 STZ (SALT TOLERANCE ZINC FINGER); nucleic acid binding / transcription factor/ zinc ion binding [Arabidopsis thaliana]	DN758679	AT1G27730.1 | Symbols: STZ, ZAT10 | salt tolerance zinc finger | chr1:9648302-9648985 REVERSE LENGTH=227	1e-47	28.8529	down					36.0058	up
Ghi.9192.1.S1_s_at	WRKY transcription factor 2 (WRKY)	DT468825	AT1G80840.1 | Symbols: WRKY40, ATWRKY40 | WRKY DNA-binding protein 40 | chr1:30383834-30385356 FORWARD LENGTH=302	5e-50	28.6432	down					26.1151	up
GhiAffx.2217.1.S1_at	Transcribed locus	DW239431.1			28.532	down			27.1305	down	19.224	down	22.032	down
GhiAffx.19697.1.A1_s_at	Transcribed locus, weakly similar to NP_196106.1 unknown protein [Arabidopsis thaliana]	DW227913.1	AT3G11760.1 | Symbols: | unknown protein; FUNCTIONS IN: molecular_function unknown; INVOLVED IN: biological_process unknown; LOCATED IN: cellular_component unknown; EXPRESSED IN: 23 plant structures; EXPRESSED DURING: 14 growth stages; BEST Arabidopsis t	4e-48	28.0796	down			55.867	down	4.24066	up
Ghi.6538.1.S1_at	Transcribed locus, weakly similar to XP_001754918.1 predicted protein [Physcomitrella patens subsp. patens]	CD485949	AT3G04070.1 | Symbols: anac047, NAC047 | NAC domain containing protein 47 | chr3:1061573-1062976 REVERSE LENGTH=359	1e-84	25.9939	down	16.7677	down	5.59873	up
Ghi.3716.1.A1_at	Transcribed locus, moderately similar to NP_194458.1 calcium-binding EF hand family protein [Arabidopsis thaliana]	DV850163	AT4G27280.1 | Symbols: | Calcium-binding EF-hand family protein | chr4:13663770-13664162 REVERSE LENGTH=130	4e-22	24.8989	down					17.4682	up
GhiAffx.52646.1.S1_at	Transcribed locus	DW500254.1			23.8141	down					8.27054	up
Ghi.9880.2.A1_x_at	Transcribed locus, moderately similar to XP_001756879.1 predicted protein [Physcomitrella patens subsp. patens]	DT047349	AT5G47230.1 | Symbols: ERF5, ATERF-5, ATERF5 | ethylene responsive element binding factor 5 | chr5:19180072-19180974 FORWARD LENGTH=300	4e-16	23.7383	down					18.4344	up	4.13906	up
Ghi.9149.4.A1_s_at	Transcribed locus, weakly similar to NP_181543.1 CZF1/ZFAR1; transcription factor [Arabidopsis thaliana]	CA993608			22.5271	down					8.013	up
GhiAffx.63620.1.S1_at	Transcribed locus	DW505500.1	AT5G55850.3 | Symbols: NOI | RPM1-interacting protein 4 (RIN4) family protein | chr5:22603617-22604850 FORWARD LENGTH=95	7e-13	22.135	down			48.8693	down	17.442	up
Ghi.3716.4.A1_x_at	Transcribed locus, moderately similar to NP_194458.1 calcium-binding EF hand family protein [Arabidopsis thaliana]	DT462313	AT4G27280.1 | Symbols: | Calcium-binding EF-hand family protein | chr4:13663770-13664162 REVERSE LENGTH=130	5e-11	22.0549	down					9.6962	up
Ghi.9415.1.A1_at	Transcribed locus, moderately similar to NP_192634.1 phosphate-responsive protein, putative (EXO) [Arabidopsis thaliana]	DT048288	AT4G08950.1 | Symbols: EXO | Phosphate-responsive 1 family protein | chr4:5740378-5741322 FORWARD LENGTH=314	6e-42	22.0546	down			54.649	down	31.3552	up	7.583	up
Ghi.10366.2.S1_at	Transcribed locus, weakly similar to NP_196106.1 unknown protein [Arabidopsis thaliana]	AW561926	AT2G25460.1 | Symbols: | CONTAINS InterPro DOMAIN/s: C2 calcium-dependent membrane targeting (InterPro:IPR000008); BEST Arabidopsis thaliana protein match is: unknown protein (TAIR:AT5G04860.1); Has 108 Blast hits to 69 proteins in 11 species: Archae - 0	6e-50	20.9751	down			70.1784	down	4.69214	up
Ghi.3800.1.A1_at	Transcribed locus	DT461620			20.662	down			9.97084	down	23.5529	down	33.5494	down
Gra.432.1.S1_s_at	Transcribed locus, moderately similar to NP_196897.1 CHS (CHALCONE SYNTHASE); naringenin-chalcone synthase [Arabidopsis thaliana]	CO121459	AT5G13930.1 | Symbols: CHS, TT4, ATCHS | Chalcone and stilbene synthase family protein | chr5:4488762-4490035 FORWARD LENGTH=395	0	19.874	down	5.17618	down			4.62418	down	17.7268	up
Ghi.6408.1.A1_s_at	Transcribed locus, weakly similar to NP_191199.1 WRKY70 (WRKY DNA-binding protein 70); transcription factor [Arabidopsis thaliana]	DT463720	AT3G56400.1 | Symbols: WRKY70, ATWRKY70 | WRKY DNA-binding protein 70 | chr3:20909082-20910409 REVERSE LENGTH=294	1e-13	19.8579	down					10.3087	up
Ghi.6748.1.A1_at	Transcribed locus	CA993446	AT3G57450.1 | Symbols: | unknown protein; Has 65 Blast hits to 65 proteins in 11 species: Archae - 0; Bacteria - 0; Metazoa - 0; Fungi - 0; Plants - 65; Viruses - 0; Other Eukaryotes - 0 (source: NCBI BLink). | chr3:21262028-21262318 FORWARD LENGTH=96	6e-17	19.8102	down			13.3712	down	16.9616	up	4.55552	up
GhiAffx.5925.1.S1_at	Transcribed locus, weakly similar to NP_182100.2 BAP2 (BON ASSOCIATION PROTEIN 2) [Arabidopsis thaliana]	DW502097.1	AT2G45760.1 | Symbols: BAP2, BAL | BON association protein 2 | chr2:18847125-18847748 REVERSE LENGTH=207	2e-26	19.3956	down			12.8863	down	15.2213	up
Ghi.1114.1.S1_s_at	Transcribed locus, weakly similar to NP_189542.1 calcium-binding EF hand family protein [Arabidopsis thaliana]	DN817396	AT5G39670.1 | Symbols: | Calcium-binding EF-hand family protein | chr5:15883270-15883884 FORWARD LENGTH=204	2e-28	17.5759	down					7.29076	up
Ghi.6739.1.A1_at	Transcribed locus	CA993410			17.5212	down			14.2273	down	9.33194	up
GhiAffx.5954.1.S1_s_at	Transcribed locus, weakly similar to NP_188294.1 ATL2 (Arabidopsis T?xicos en Levadura 2); protein binding / zinc ion binding [Arabidopsis thaliana]	DW225147.1	AT3G16720.1 | Symbols: ATL2, TL2 | TOXICOS EN LEVADURA 2 | chr3:5692880-5693794 FORWARD LENGTH=304	8e-47	16.6743	down					19.9537	up
Ghi.9939.2.S1_at	Transcribed locus, weakly similar to NP_196762.1 unknown protein [Arabidopsis thaliana]	DV848988	AT5G12010.1 | Symbols: | unknown protein; INVOLVED IN: response to salt stress; LOCATED IN: chloroplast, plasma membrane, membrane; EXPRESSED IN: 23 plant structures; EXPRESSED DURING: 13 growth stages; BEST Arabidopsis thaliana protein match is: unknown	4e-54	16.2562	down			104.538	down	26.7361	up	4.1945	up
Gra.1559.1.A1_at	Transcribed locus, moderately similar to NP_850663.1 ASN1 (DARK INDUCIBLE 6) [Arabidopsis thaliana]	CO123242	AT3G47340.1 | Symbols: ASN1, DIN6, AT-ASN1 | glutamine-dependent asparagine synthase 1 | chr3:17438136-17441043 REVERSE LENGTH=584	8e-85	16.1714	down	22.2685	down	16.2581	up
GhiAffx.3717.1.S1_s_at	Transcribed locus, weakly similar to NP_181543.1 CZF1/ZFAR1; transcription factor [Arabidopsis thaliana]	DW242819.1	AT2G40140.2 | Symbols: CZF1, ZFAR1, SZF2, ATSZF2 | zinc finger (CCCH-type) family protein | chr2:16772537-16774330 FORWARD LENGTH=597	3e-23	14.9051	down					13.1916	up	3.547	up
GhiAffx.54015.1.S1_at	Transcribed locus, weakly similar to NP_001055639.1 Os05g0434100 [Oryza sativa (japonica cultivar-group)]	DW481861.1	AT4G29090.1 | Symbols: | Ribonuclease H-like superfamily protein | chr4:14333528-14335255 FORWARD LENGTH=575	3e-24	14.7496	down	14.6645	down			4.95129	down	12.0659	down
Ghi.1127.1.S1_at	Transcribed locus, moderately similar to NP_200564.1 TCH4 (TOUCH 4); hydrolase, acting on glycosyl bonds [Arabidopsis thaliana]	DT462709	AT4G25810.1 | Symbols: XTR6, XTH23 | xyloglucan endotransglycosylase 6 | chr4:13128694-13129715 FORWARD LENGTH=286	3e-116	14.4432	down			121.117	down	26.1689	up
GhiAffx.30344.1.A1_at	Transcribed locus, moderately similar to NP_001078589.1 AtMIXTA/AtMYB16 (myb domain protein 16) [Arabidopsis thaliana]	DW233089.1	AT3G01140.1 | Symbols: MYB106, NOK, AtMYB106 | myb domain protein 106 | chr3:46619-48143 REVERSE LENGTH=388	3e-15	13.5874	down			4.69936	down
GhiAffx.6766.1.S1_at	Transcribed locus, weakly similar to NP_001044456.1 Os01g0783700 [Oryza sativa (japonica cultivar-group)]	DW504268.1	AT5G54490.1 | Symbols: PBP1 | pinoid-binding protein 1 | chr5:22121458-22121841 FORWARD LENGTH=127	9e-28	13.5622	down			7.41376	down	11.8585	up
GhiAffx.5986.1.S1_at	Transcribed locus, weakly similar to NP_198593.1 TCH2 (TOUCH 2); calcium ion binding [Arabidopsis thaliana]	DW499809.1	AT5G37770.1 | Symbols: TCH2, CML24 | EF hand calcium-binding protein family | chr5:14999075-14999560 REVERSE LENGTH=161	6e-45	13.5327	down			66.4976	down
GhiAffx.42158.1.S1_at	Transcribed locus, weakly similar to NP_497637.1 T20B6.3 [Caenorhabditis elegans]	DW233814.1			13.4572	down	31.683	down
GhiAffx.23896.1.S1_at	Transcribed locus, weakly similar to NP_567629.1 F-box family protein [Arabidopsis thaliana]	DW497980.1	AT4G21510.1 | Symbols: | F-box family protein | chr4:11446193-11447025 REVERSE LENGTH=225	1e-32	13.3911	down	17.9795	down			6.96	up	3.01561	up
Ghi.3801.1.A1_at	Transcribed locus, weakly similar to NP_197630.1 ANAC090 (Arabidopsis NAC domain containing protein 90); transcription factor [Arabidopsis thaliana]	DT461612			13.337	down			60.4631	down	12.2255	up
Gra.2231.1.S1_s_at	Transcribed locus, moderately similar to NP_850663.1 ASN1 (DARK INDUCIBLE 6) [Arabidopsis thaliana]	CO089843	AT3G47340.1 | Symbols: ASN1, DIN6, AT-ASN1 | glutamine-dependent asparagine synthase 1 | chr3:17438136-17441043 REVERSE LENGTH=584	0	13.2688	down	26.2188	down	27.4281	up
GhiAffx.62974.1.S1_s_at	Transcribed locus	DW517716.1			12.9955	down
Ghi.3480.1.S1_at	Transcribed locus	DN760204			12.9177	down	14.5427	down
GhiAffx.3411.1.A1_at	Transcribed locus, weakly similar to NP_180439.1 zinc finger (C2H2 type) family protein [Arabidopsis thaliana]	DW497356.1	AT2G28710.1 | Symbols: | C2H2-type zinc finger family protein | chr2:12322974-12323444 FORWARD LENGTH=156	1e-26	12.7241	down			61.008	down	32.9113	up
GhiAffx.24168.1.S1_at		DW509834.1			12.6324	down	4.62327	up					14.0108	down
Ghi.3047.1.S1_a_at	Transcribed locus, moderately similar to NP_194188.1 mitochondrial substrate carrier family protein [Arabidopsis thaliana]	DR463298	AT2G22500.1 | Symbols: UCP5, ATPUMP5, DIC1 | uncoupling protein 5 | chr2:9563531-9564472 REVERSE LENGTH=313	6e-105	12.5046	down					18.9502	up	3.62894	up
GarAffx.14950.1.S1_s_at		BQ414756	AT4G12790.5 | Symbols: | P-loop containing nucleoside triphosphate hydrolases superfamily protein | chr4:7517280-7518892 REVERSE LENGTH=271	1e-24	12.469	down			115.972	down	3.87569	down	8.44378	down
Ghi.10425.3.S1_s_at	Transcribed locus, weakly similar to NP_196250.1 NHL3 (NDR1/HIN1-like 3) [Arabidopsis thaliana]	DN827840	AT2G35980.1 | Symbols: YLS9, NHL10, ATNHL10 | Late embryogenesis abundant (LEA) hydroxyproline-rich glycoprotein family | chr2:15110635-15111318 FORWARD LENGTH=227	3e-51	12.2815	down	4.04702	down	4.40953	down	17.4936	up
Ghi.8366.1.S1_s_at	Transcribed locus, weakly similar to NP_564350.1 F-box family protein [Arabidopsis thaliana]	DT462696	AT1G30200.1 | Symbols: | F-box family protein | chr1:10625147-10626286 FORWARD LENGTH=379	2e-30	12.2741	down	3.39543	down	38.741	down	9.36991	up
Ghi.1933.1.A1_x_at	Transcribed locus, weakly similar to NP_564170.1 UDP-glucoronosyl/UDP-glucosyl transferase family protein [Arabidopsis thaliana]	CA992810	AT3G46670.1 | Symbols: UGT76E11 | UDP-glucosyl transferase 76E11 | chr3:17192795-17194227 REVERSE LENGTH=451	4e-30	12.1297	down
Gra.744.1.S1_s_at	Transcribed locus, moderately similar to NP_192634.1 unknown protein [Arabidopsis thaliana]	CO084540	AT4G08950.1 | Symbols: EXO | Phosphate-responsive 1 family protein | chr4:5740378-5741322 FORWARD LENGTH=314	3e-110	11.9486	down			51.4151	down	4.21611	up	3.03359	up
Ghi.6417.3.S1_s_at	Transcribed locus	DN826313			11.7469	down	24.7191	down
Ghi.6417.4.S1_s_at	Transcribed locus	CO490783			11.7343	down	22.2194	down
GhiAffx.40157.1.S1_a_at	Transcribed locus, weakly similar to NP_001053557.1 Os04g0562100 [Oryza sativa (japonica cultivar-group)]	DW500572.1	AT1G47670.1 | Symbols: | Transmembrane amino acid transporter family protein | chr1:17536834-17539486 REVERSE LENGTH=519	7e-21	11.5727	down	12.3642	down
Ghi.10778.2.S1_at	Transcribed locus, weakly similar to NP_179378.1 DNAJ heat shock protein, putative [Arabidopsis thaliana]	CA993737	AT2G17880.1 | Symbols: | Chaperone DnaJ-domain superfamily protein | chr2:7767176-7767658 REVERSE LENGTH=160	9e-27	11.3668	down	3.52098	down			19.3466	up	3.8832	up
GhiAffx.6584.1.A1_at	Transcribed locus, weakly similar to NP_197270.1 disease resistance protein (TIR-NBS-LRR class), putative [Arabidopsis thaliana]	DT050959	AT5G17680.1 | Symbols: | disease resistance protein (TIR-NBS-LRR class), putative | chr5:5822999-5827153 FORWARD LENGTH=1294	1e-24	11.0492	down			5.24978	down	15.3975	up
GhiAffx.49111.1.S1_at	Transcribed locus, weakly similar to NP_001050558.1 Os03g0582000 [Oryza sativa (japonica cultivar-group)]	DW515881.1	AT2G20830.3 | Symbols: | transferases;folic acid binding | chr2:8968370-8970719 REVERSE LENGTH=341	6e-56	10.8093	down	4.98815	down	62.663	down
Ghi.5451.1.S1_at	1-aminocyclopropane-1-carboxylate synthase (ACCS-1)	DQ122174.1	AT4G11280.1 | Symbols: ACS6, ATACS6 | 1-aminocyclopropane-1-carboxylic acid (acc) synthase 6 | chr4:6864168-6865922 FORWARD LENGTH=495	2e-176	10.7559	down					21.1169	up
Ghi.9106.1.S1_at	Transcribed locus, weakly similar to NP_001052100.1 Os04g0136500 [Oryza sativa (japonica cultivar-group)]	CA993525			10.6584	down	24.6705	down					5.59432	up
Ghi.5120.1.A1_at	Transcribed locus, weakly similar to NP_194096.1 CDPK6 (CALCIUM-DEPENDENT PROTEIN KINASE 6); anion channel/ calcium- and calmodulin-dependent protein kinase/ kinase [Arabidopsis thaliana]	DT049001	AT3G09510.1 | Symbols: | Ribonuclease H-like superfamily protein | chr3:2921804-2923258 FORWARD LENGTH=484	1e-14	10.4746	down	30.3209	up
Ghi.1865.3.A1_x_at	Transcribed locus, moderately similar to NP_001053524.1 Os04g0556300 [Oryza sativa (japonica cultivar-group)]	DV849838			10.4579	down			15.5917	down	5.147	up
Ghi.3502.1.A1_at	Transcribed locus, weakly similar to NP_192447.1 AAA-type ATPase family protein [Arabidopsis thaliana]	DT464589	AT3G50940.1 | Symbols: | P-loop containing nucleoside triphosphate hydrolases superfamily protein | chr3:18934086-18935528 FORWARD LENGTH=451	8e-40	10.3835	down			8.3925	down	18.7444	up
Ghi.3685.1.S1_at	Transcribed locus, moderately similar to NP_195118.1 protein phosphatase 2C family protein / PP2C family protein [Arabidopsis thaliana]	DT462671	AT4G33920.1 | Symbols: | Protein phosphatase 2C family protein | chr4:16260876-16262703 FORWARD LENGTH=380	3e-133	10.2015	down			10.1961	down	10.3049	up
GhiAffx.11150.1.S1_at	Transcribed locus, moderately similar to NP_189474.2 GATL10 (Galacturonosyltransferase-like 10); polygalacturonate 4-alpha-galacturonosyltransferase/ transferase, transferring hexosyl groups [Arabidopsis thaliana]	DW498534.1	AT3G28340.1 | Symbols: GATL10 | galacturonosyltransferase-like 10 | chr3:10589396-10590493 REVERSE LENGTH=365	3e-130	10.1039	down			5.33582	down	7.02132	up
Ghi.6465.2.S1_at	Transcribed locus, weakly similar to NP_193436.2 ATEXLB1 (ARABIDOPSIS THALIANA EXPANSIN-LIKE B1) [Arabidopsis thaliana]	CD485906	AT4G17030.1 | Symbols: ATEXLB1, EXPR, AT-EXPR, ATEXPR1, ATHEXP BETA 3.1, EXLB1 | expansin-like B1 | chr4:9581817-9583181 REVERSE LENGTH=250	2e-30	9.97855	down	145.473	down	20.3094	up			8.81082	up
Ghi.10786.2.S1_s_at	Transcribed locus, weakly similar to NP_173266.1 ATNUDT4 (Arabidopsis thaliana Nudix hydrolase homolog 4); hydrolase	DT050787			9.96167	down			21.3864	down	10.4101	up
Ghi.8123.1.S1_at	Malate synthase (EC 4.1.3.2)	X52305.1	AT5G03860.2 | Symbols: MLS | malate synthase | chr5:1032276-1034527 REVERSE LENGTH=562	0	9.9589	down	37.4977	down	78.3391	up
Ghi.2516.1.S1_s_at	Transcribed locus, moderately similar to NP_196897.1 CHS (CHALCONE SYNTHASE); naringenin-chalcone synthase [Arabidopsis thaliana]	DT552219	AT5G13930.1 | Symbols: CHS, TT4, ATCHS | Chalcone and stilbene synthase family protein | chr5:4488762-4490035 FORWARD LENGTH=395	1e-73	9.70428	down	5.38777	down			4.71153	down	6.35826	up
Ghi.9149.3.A1_at	Transcribed locus, weakly similar to NP_181543.1 CZF1/ZFAR1; transcription factor [Arabidopsis thaliana]	DT465603			9.64584	down					7.40061	up
GhiAffx.62090.2.S1_a_at	Transcribed locus	DW501790.1			9.38876	down			39.8578	down	19.9699	up
GhiAffx.3966.1.S1_at	Transcribed locus	DW225231.1			9.38265	down	10.1466	up					32.8395	down
Ghi.3913.1.S1_at	Transcribed locus, weakly similar to NP_173638.1 AP2 domain-containing transcription factor, putative [Arabidopsis thaliana]	DT455621			9.35922	down			6.24692	down	4.29568	up
Ghi.9229.2.S1_s_at	Transcribed locus	DT461573			9.13213	down			6.75879	down	26.9868	up	3.97368	up
Ghi.10655.1.S1_s_at	Transcribed locus, strongly similar to NP_850663.1 ASN1 (DARK INDUCIBLE 6) [Arabidopsis thaliana]	DN780602	AT3G47340.1 | Symbols: ASN1, DIN6, AT-ASN1 | glutamine-dependent asparagine synthase 1 | chr3:17438136-17441043 REVERSE LENGTH=584	0	8.79933	down	14.0866	down	4.44968	up
GhiAffx.5935.2.S1_s_at	Transcribed locus, weakly similar to NP_181529.1 unknown protein [Arabidopsis thaliana]	DW235907.1	AT3G55840.1 | Symbols: | Hs1pro-1 protein | chr3:20717530-20718816 REVERSE LENGTH=428	1e-50	8.69562	down	9.54464	down			6.16808	up
GhiAffx.15865.1.S1_a_at	Transcribed locus, weakly similar to NP_200086.1 heavy-metal-associated domain-containing protein [Arabidopsis thaliana]	DW238663.1	AT5G52740.1 | Symbols: | Copper transport protein family | chr5:21382530-21383180 FORWARD LENGTH=118	1e-14	8.68172	down	4.26469	down			4.94613	up
Gra.271.1.S1_s_at	Transcribed locus, weakly similar to NP_195718.1 binding [Arabidopsis thaliana]	CO090332	AT4G40080.1 | Symbols: | ENTH/ANTH/VHS superfamily protein | chr4:18579371-18580542 FORWARD LENGTH=365	7e-52	8.56023	down			6.43545	down	19.3341	up	3.21496	up
Ghi.3132.1.S1_at	Transcribed locus, weakly similar to NP_199626.1 PAT1 (PHYTOCHROME A SIGNAL TRANSDUCTION 1); transcription factor [Arabidopsis thaliana]	DT047322	AT5G48150.2 | Symbols: PAT1 | GRAS family transcription factor | chr5:19522497-19524053 REVERSE LENGTH=490	2e-124	8.54768	down					10.6571	up
Ghi.1118.1.S1_s_at	Transcribed locus, moderately similar to NP_192634.1 phosphate-responsive protein, putative (EXO) [Arabidopsis thaliana]	DT047491	AT4G08950.1 | Symbols: EXO | Phosphate-responsive 1 family protein | chr4:5740378-5741322 FORWARD LENGTH=314	7e-83	8.54304	down			70.7638	down	26.5307	up	4.99878	up
GhiAffx.18056.1.A1_s_at	Transcribed locus, moderately similar to NP_192634.1 phosphate-responsive protein, putative (EXO) [Arabidopsis thaliana]	DW225737.1	AT4G08950.1 | Symbols: EXO | Phosphate-responsive 1 family protein | chr4:5740378-5741322 FORWARD LENGTH=314	3e-114	8.50451	down			66.928	down	26.3116	up	5.1125	up
Ghi.9240.1.S1_s_at	Transcribed locus, moderately similar to XP_001772985.1 transcription factor WRKY23 [Physcomitrella patens subsp. patens]	DT468893	AT2G38470.1 | Symbols: WRKY33, ATWRKY33 | WRKY DNA-binding protein 33 | chr2:16108476-16110539 FORWARD LENGTH=519	1e-123	8.50289	down	6.98241	down			3.50733	up
Ghi.8295.1.A1_s_at	Transcribed locus	DT052513			8.50188	down					5.49846	up	11.8187	up
Ghi.10089.1.S1_s_at	Transcribed locus, moderately similar to NP_192634.1 phosphate-responsive protein, putative (EXO) [Arabidopsis thaliana]	DT465308	AT4G08950.1 | Symbols: EXO | Phosphate-responsive 1 family protein | chr4:5740378-5741322 FORWARD LENGTH=314	6e-114	8.40616	down			61.5044	down	10.0784	up
Ghi.10595.1.S1_at	Transcribed locus, weakly similar to NP_196762.1 unknown protein [Arabidopsis thaliana]	DN761009	AT5G12010.1 | Symbols: | unknown protein; INVOLVED IN: response to salt stress; LOCATED IN: chloroplast, plasma membrane, membrane; EXPRESSED IN: 23 plant structures; EXPRESSED DURING: 13 growth stages; BEST Arabidopsis thaliana protein match is: unknown	6e-40	8.37885	down			20.6625	down	32.3274	up	3.1511	up
Ghi.5278.1.A1_at	Transcribed locus, weakly similar to NP_191247.1 VQ motif-containing protein [Arabidopsis thaliana]	DT048336	AT3G56880.1 | Symbols: | VQ motif-containing protein | chr3:21060044-21060781 FORWARD LENGTH=245	5e-17	8.31785	down			3.4853	down	3.8746	up	3.02246	up
GhiAffx.49965.1.S1_at		DT526990			8.1216	down							4.25139	down
GhiAffx.1589.7.S1_at	Transcribed locus	DW512953.1	AT3G03250.1 | Symbols: UGP, UGP1, AtUGP1 | UDP-GLUCOSE PYROPHOSPHORYLASE 1 | chr3:749761-754014 REVERSE LENGTH=469	1e-23	8.00182	down			7.63683	down	11.2563	down	6.01078	down
Ghi.8149.1.S1_s_at	Endo-alpha-1,4-glucanase	DQ103699.1	AT5G20950.2 | Symbols: | Glycosyl hydrolase family protein | chr5:7107609-7110775 REVERSE LENGTH=624	0	7.8159	down			5.15355	down	6.0887	down	6.54298	down
GhiAffx.3185.1.S1_at	Transcribed locus, weakly similar to NP_178006.1 curculin-like (mannose-binding) lectin family protein [Arabidopsis thaliana]	DW514553.1	AT1G78860.1 | Symbols: | D-mannose binding lectin protein with Apple-like carbohydrate-binding domain | chr1:29646168-29647499 REVERSE LENGTH=443	2e-112	7.74789	down	55.2552	down	14.3109	up			5.58484	up
Ghi.812.1.S1_at	Transcribed locus, weakly similar to NP_200876.1 unknown protein [Arabidopsis thaliana]	DT462925	AT5G60680.1 | Symbols: | Protein of unknown function, DUF584 | chr5:24386247-24386738 FORWARD LENGTH=163	5e-33	7.66156	down	6.81859	down			5.97873	up
GhiAffx.1817.1.S1_at	Transcribed locus	DW497307.1			7.59378	down	5.11993	down			10.5204	down	6.54488	down
Ghi.10747.1.S1_at	Transcribed locus, strongly similar to XP_001751961.1 predicted protein [Physcomitrella patens subsp. patens]	DV850132	AT4G17500.1 | Symbols: ATERF-1, ERF-1 | ethylene responsive element binding factor 1 | chr4:9759405-9760211 FORWARD LENGTH=268	1e-52	7.59054	down	8.19115	down			4.03677	up
Ghi.8126.1.S1_x_at	AP2/EREBP transcription factor ERF-1	AY779339.1	AT3G15210.1 | Symbols: ATERF-4, ERF4, RAP2.5, ATERF4 | ethylene responsive element binding factor 4 | chr3:5121472-5122140 FORWARD LENGTH=222	2e-16	7.512	down					14.1139	up
Ghi.4711.1.A1_at	Transcribed locus	DT051287			7.35231	down			5.98387	down
Gra.1495.1.S1_s_at	Transcribed locus, weakly similar to NP_188139.1 ATERF-4/ATERF4/ERF4/RAP2.5; DNA binding / transcription factor/ transcriptional repressor [Arabidopsis thaliana]	CO127064	AT5G44210.1 | Symbols: ERF9, ATERF9, ATERF-9 | erf domain protein 9 | chr5:17806742-17807344 FORWARD LENGTH=200	8e-24	7.34558	down					11.5138	up
Ghi.9124.3.A1_at	Transcribed locus, moderately similar to XP_001779530.1 predicted protein [Physcomitrella patens subsp. patens]	DT462442	AT1G53910.3 | Symbols: RAP2.12 | related to AP2 12 | chr1:20135242-20136581 FORWARD LENGTH=356	6e-13	7.21798	down			3.34798	down	4.43971	up
Ghi.3049.4.S1_at	Transcribed locus, moderately similar to NP_195843.1 haloacid dehalogenase-like hydrolase family protein [Arabidopsis thaliana]	DT463685	AT5G02230.2 | Symbols: | Haloacid dehalogenase-like hydrolase (HAD) superfamily protein | chr5:449132-450507 FORWARD LENGTH=280	8e-54	7.18439	down	10.0367	down
Ghi.3547.1.S1_s_at	Transcribed locus, weakly similar to NP_173259.1 calcium-binding protein, putative [Arabidopsis thaliana]	CA993086	AT1G18210.2 | Symbols: | Calcium-binding EF-hand family protein | chr1:6268273-6268785 REVERSE LENGTH=170	1e-41	7.14548	down			3.84376	down	3.47779	up
Ghi.8610.3.A1_a_at	Transcribed locus, moderately similar to NP_197617.1 CCR4-NOT transcription complex protein, putative [Arabidopsis thaliana]	CD485713	AT3G44260.1 | Symbols: | Polynucleotidyl transferase, ribonuclease H-like superfamily protein | chr3:15952213-15953055 REVERSE LENGTH=280	7e-39	7.00366	down					6.85774	up
Ghi.10485.1.S1_s_at	Transcribed locus, weakly similar to NP_174094.1 STZ (SALT TOLERANCE ZINC FINGER); nucleic acid binding / transcription factor/ zinc ion binding [Arabidopsis thaliana]	DV849736	AT1G27730.1 | Symbols: STZ, ZAT10 | salt tolerance zinc finger | chr1:9648302-9648985 REVERSE LENGTH=227	4e-45	6.97655	down	6.29501	down			7.43805	up
GhiAffx.5714.1.A1_at	Transcribed locus, weakly similar to NP_194142.1 unknown protein [Arabidopsis thaliana]	DW233340.1	AT4G24110.1 | Symbols: | unknown protein; Has 76 Blast hits to 76 proteins in 13 species: Archae - 0; Bacteria - 0; Metazoa - 1; Fungi - 0; Plants - 75; Viruses - 0; Other Eukaryotes - 0 (source: NCBI BLink). | chr4:12520010-12520762 REVERSE LENGTH=250	3e-10	6.87111	down			3.48812	down	3.26425	up
Ghi.9959.1.S1_s_at	Transcribed locus, moderately similar to XP_001770354.1 predicted protein [Physcomitrella patens subsp. patens]	DN759712	AT5G44210.1 | Symbols: ERF9, ATERF9, ATERF-9 | erf domain protein 9 | chr5:17806742-17807344 FORWARD LENGTH=200	4e-24	6.73265	down					10.8887	up
Ghi.5031.1.A1_at	Transcribed locus	DT049156			6.66368	down	3.3656	down	14.0321	down
GhiAffx.25757.1.S1_at	Transcribed locus, weakly similar to NP_189542.1 calcium-binding EF hand family protein [Arabidopsis thaliana]	DW518095.1	AT5G39670.1 | Symbols: | Calcium-binding EF-hand family protein | chr5:15883270-15883884 FORWARD LENGTH=204	4e-27	6.5674	down
Ghi.680.1.S1_s_at	Transcribed locus, weakly similar to NP_497450.1 Y22D7AR.1 [Caenorhabditis elegans]	AF044205.1			6.52814	down			212.024	down	95.1689	down	24.4459	down
Ghi.8763.1.A1_x_at	Transcribed locus, weakly similar to NP_564201.1 unknown protein [Arabidopsis thaliana]	DT053671	AT1G23710.1 | Symbols: | Protein of unknown function (DUF1645) | chr1:8385363-8386250 FORWARD LENGTH=295	1e-52	6.47831	down			34.5499	down	10.6321	up
Ghi.5057.1.S1_s_at		DT049270	AT2G37700.1 | Symbols: | Fatty acid hydroxylase superfamily | chr2:15810581-15814176 REVERSE LENGTH=613	4e-28	6.45315	down			8.56706	down			39.1586	down
Ghi.4737.1.A1_at	Transcribed locus, moderately similar to NP_564264.1 RNS3 (RIBONUCLEASE 3); endoribonuclease [Arabidopsis thaliana]	DT051082	AT1G26820.1 | Symbols: RNS3 | ribonuclease 3 | chr1:9292760-9293722 REVERSE LENGTH=222	4e-68	6.42384	down	55.0157	down	3.51989	up	18.6112	down
GhiAffx.63363.1.S1_at	Transcribed locus	DV849767			6.41586	down			7.2836	down	12.6228	up
Ghi.364.1.S1_s_at	Transcribed locus, moderately similar to NP_001078631.1 GDSL-motif lipase/hydrolase family protein [Arabidopsis thaliana]	AI731396	AT3G04290.1 | Symbols: ATLTL1, LTL1 | Li-tolerant lipase 1 | chr3:1133620-1136223 REVERSE LENGTH=366	4e-124	6.39043	down					11.1684	up	8.39092	up
Ghi.9362.1.S1_at	Transcribed locus, moderately similar to NP_190012.1 CCR4-NOT transcription complex protein, putative [Arabidopsis thaliana]	CA992847	AT3G44260.1 | Symbols: | Polynucleotidyl transferase, ribonuclease H-like superfamily protein | chr3:15952213-15953055 REVERSE LENGTH=280	3e-71	6.37383	down
GhiAffx.4536.1.S1_x_at	Transcribed locus, weakly similar to NP_173228.1 trypsin and protease inhibitor family protein / Kunitz family protein [Arabidopsis thaliana]	DW497119.1	AT1G17860.1 | Symbols: | Kunitz family trypsin and protease inhibitor protein | chr1:6149343-6149933 FORWARD LENGTH=196	4e-23	6.36557	down	7.89292	down	30.1167	up	4.05653	down	3.13087	up
GhiAffx.2650.1.S1_at	Transcribed locus, weakly similar to NP_001058637.1 Os06g0727400 [Oryza sativa (japonica cultivar-group)]	CK640626	AT4G35600.2 | Symbols: CONNEXIN 32 | Protein kinase superfamily protein | chr4:16896448-16898714 FORWARD LENGTH=420	1e-22	6.35244	down			4.16541	down	13.1253	up
Ghi.1132.2.A1_a_at	Transcribed locus, weakly similar to NP_192845.1 WRKY41 (WRKY DNA-binding protein 41); transcription factor [Arabidopsis thaliana]	DT052025			6.33478	down					3.99047	up
Ghi.8364.1.A1_at	Transcribed locus, weakly similar to NP_567231.1 SAG21 (SENESCENCE-ASSOCIATED GENE 21) [Arabidopsis thaliana]	CA993541	AT4G02380.1 | Symbols: SAG21, AtLEA5 | senescence-associated gene 21 | chr4:1046414-1046807 REVERSE LENGTH=97	2e-16	6.32337	down	25.3427	down
Ghi.1011.1.A1_s_at	Transcribed locus, weakly similar to NP_181142.1 YLS9 (YELLOW-LEAF-SPECIFIC GENE 9) [Arabidopsis thaliana]	DT463974	AT2G35980.1 | Symbols: YLS9, NHL10, ATNHL10 | Late embryogenesis abundant (LEA) hydroxyproline-rich glycoprotein family | chr2:15110635-15111318 FORWARD LENGTH=227	6e-44	6.3184	down			10.6114	down	27.3637	up
Ghi.7283.1.S1_s_at	Transcribed locus, weakly similar to NP_195909.1 transferase family protein [Arabidopsis thaliana]	AI731943	AT5G02890.1 | Symbols: | HXXXD-type acyl-transferase family protein | chr5:670207-671454 REVERSE LENGTH=353	1e-47	6.3079	down							7.04994	up
Ghi.5157.1.S1_s_at	Ethylene-responsive element binding protein ERF4	AY781120.1	AT5G44210.1 | Symbols: ERF9, ATERF9, ATERF-9 | erf domain protein 9 | chr5:17806742-17807344 FORWARD LENGTH=200	2e-25	6.27189	down					5.02743	up
Ghi.2169.1.A1_at	Transcribed locus, weakly similar to NP_196824.1 GRAM domain-containing protein / ABA-responsive protein-related [Arabidopsis thaliana]	DT468931	AT5G13200.1 | Symbols: | GRAM domain family protein | chr5:4207081-4208079 FORWARD LENGTH=272	7e-45	6.19075	down			99.3906	down	9.32609	up
Ghi.10481.2.S1_s_at	Transcribed locus, moderately similar to XP_001779530.1 predicted protein [Physcomitrella patens subsp. patens]	DT563717	AT3G16770.1 | Symbols: RAP2.3, ATEBP, ERF72, EBP | ethylene-responsive element binding protein | chr3:5705784-5706768 FORWARD LENGTH=248	2e-29	6.18316	down			7.13903	down	3.90311	up
Ghi.6307.1.A1_s_at	Transcribed locus, moderately similar to NP_200588.2 WAX2; catalytic [Arabidopsis thaliana]	AI727277	AT5G57800.1 | Symbols: FLP1, YRE, CER3, WAX2 | Fatty acid hydroxylase superfamily | chr5:23420589-23423832 FORWARD LENGTH=632	1e-120	6.11111	down			23.2462	down	33.4027	down	8.82511	down
Ghi.162.1.S1_s_at	Transcribed locus, moderately similar to XP_001770354.1 predicted protein [Physcomitrella patens subsp. patens]	DN826409			6.07761	down					12.2266	up
Ghi.106.1.S1_s_at	Transcribed locus	DR462832			6.06851	down					13.7674	up
Ghi.622.3.S1_s_at	Transcribed locus, moderately similar to NP_180595.1 CIPK11 (SNF1-RELATED PROTEIN KINASE 3.22, SOS3-INTERACTING PROTEIN 4); kinase [Arabidopsis thaliana]	AI726658	AT2G30360.1 | Symbols: CIPK11, PKS5, SIP4, SNRK3.22 | SOS3-interacting protein 4 | chr2:12937265-12938572 REVERSE LENGTH=435	6e-101	6.03513	down			3.16094	down
Ghi.7055.2.S1_at	Transcribed locus, moderately similar to NP_566700.1 POP2 (POLLEN-PISTIL INCOMPATIBILITY 2); 4-aminobutyrate transaminase [Arabidopsis thaliana]	DT527218	AT3G22200.2 | Symbols: POP2 | Pyridoxal phosphate (PLP)-dependent transferases superfamily protein | chr3:7835457-7838863 FORWARD LENGTH=513	2e-126	6.00442	down	3.21917	down	38.4554	down
GhiAffx.19863.1.S1_at	Transcribed locus	DT467070	AT4G10270.1 | Symbols: | Wound-responsive family protein | chr4:6374805-6375077 FORWARD LENGTH=90	4e-12	6.00426	down			6.29451	down			3.24338	down
Ghi.2072.2.S1_x_at	Transcribed locus, moderately similar to XP_001752539.1 predicted protein [Physcomitrella patens subsp. patens]	DT468416			5.81474	down
Ghi.5997.1.A1_at	Transcribed locus, moderately similar to NP_564318.1 unknown protein [Arabidopsis thaliana]	CO492935	AT1G29050.1 | Symbols: TBL38 | TRICHOME BIREFRINGENCE-LIKE 38 | chr1:10136376-10139082 REVERSE LENGTH=380	4e-29	5.77965	down	46.0763	down	8.11697	up	27.9993	down
Ghi.8116.1.S1_at	DREB1-like transcription factor (DREB1L)	AY321150.3	AT5G51990.1 | Symbols: CBF4, DREB1D | C-repeat-binding factor 4 | chr5:21117113-21117787 REVERSE LENGTH=224	3e-48	5.70587	down			52.9151	down	8.25876	up
Ghi.1920.1.S1_s_at	Transcribed locus, weakly similar to NP_180326.1 zinc finger (AN1-like) family protein [Arabidopsis thaliana]	DR463727	AT2G27580.2 | Symbols: | A20/AN1-like zinc finger family protein | chr2:11776640-11777131 REVERSE LENGTH=163	2e-35	5.70121	down			25.9965	down	3.2046	up
Ghi.6088.2.A1_s_at	Transcribed locus, strongly similar to NP_190150.1 ATMPK3 (MITOGEN-ACTIVATED PROTEIN KINASE 3); MAP kinase/ kinase/ protein kinase [Arabidopsis thaliana]	DV849489	AT3G45640.1 | Symbols: ATMPK3, MPK3, ATMAPK3 | mitogen-activated protein kinase 3 | chr3:16756918-16758476 FORWARD LENGTH=370	3e-27	5.6841	down	10.401	down
GhiAffx.62090.1.A1_s_at	Transcribed locus	DT468957			5.62139	down			3.3932	down	4.62912	up
Ghi.7911.1.S1_x_at	XET mRNA, partial sequence	AY476737.1	AT5G57560.1 | Symbols: TCH4, XTH22 | Xyloglucan endotransglucosylase/hydrolase family protein | chr5:23307296-23308235 REVERSE LENGTH=284	1e-111	5.57564	down	8.56935	down					3.3629	up
GhiAffx.25253.1.S1_at	Transcribed locus, weakly similar to NP_194142.1 unknown protein [Arabidopsis thaliana]	DW519559.1	AT4G24110.1 | Symbols: | unknown protein; Has 76 Blast hits to 76 proteins in 13 species: Archae - 0; Bacteria - 0; Metazoa - 1; Fungi - 0; Plants - 75; Viruses - 0; Other Eukaryotes - 0 (source: NCBI BLink). | chr4:12520010-12520762 REVERSE LENGTH=250	4e-43	5.47216	down			6.88153	down	5.63733	up
GhiAffx.53815.2.S1_at	Transcribed locus, moderately similar to NP_001031627.1 HOG1 (HOMOLOGY-DEPENDENT GENE SILENCING 1); adenosylhomocysteinase [Arabidopsis thaliana]	DT458096			5.44878	down					4.19411	down	10.9679	down
Ghi.6808.1.S1_s_at	Transcribed locus, moderately similar to XP_001770354.1 predicted protein [Physcomitrella patens subsp. patens]	CA993089	AT3G15210.1 | Symbols: ATERF-4, ERF4, RAP2.5, ATERF4 | ethylene responsive element binding factor 4 | chr3:5121472-5122140 FORWARD LENGTH=222	4e-15	5.3531	down					7.0571	up
Ghi.9210.1.A1_s_at	Transcribed locus, moderately similar to NP_187788.1 SYP121 (syntaxin 121); t-SNARE [Arabidopsis thaliana]	DT464280	AT3G11820.1 | Symbols: SYP121, AT-SYR1, ATSYP121, SYR1, ATSYR1, PEN1 | syntaxin of plants 121 | chr3:3729540-3730868 REVERSE LENGTH=346	4e-41	5.34981	down					3.12789	up
GhiAffx.8242.1.S1_s_at	Transcribed locus, weakly similar to NP_172940.1 unknown protein [Arabidopsis thaliana]	DW234222.1			5.3412	down			3.27452	down
Ghi.4782.1.S1_s_at	Transcribed locus, moderately similar to NP_850045.2 TET8 (TETRASPANIN8) [Arabidopsis thaliana]	DT465973	AT2G23810.1 | Symbols: TET8 | tetraspanin8 | chr2:10135859-10137352 REVERSE LENGTH=273	9e-80	5.31351	down
Gra.42.1.S1_s_at	Transcribed locus, weakly similar to NP_191041.1 transcription factor [Arabidopsis thaliana]	CO122213	AT3G54810.1 | Symbols: BME3-ZF, BME3, GATA8 | Plant-specific GATA-type zinc finger transcription factor family protein | chr3:20296957-20298236 FORWARD LENGTH=322	5e-50	5.28299	down
GhiAffx.40107.1.S1_s_at	Transcribed locus, weakly similar to NP_188501.1 U-box domain-containing protein [Arabidopsis thaliana]	DW496119.1	AT5G09800.1 | Symbols: | ARM repeat superfamily protein | chr5:3043123-3044352 REVERSE LENGTH=409	4e-20	5.25415	down			13.0266	down	8.53085	up
Ghi.779.1.S1_at	Transcribed locus, weakly similar to NP_172507.1 ATGSTU18 (GLUTATHIONE S-TRANSFERASE 29); glutathione transferase [Arabidopsis thaliana]	DN800052	AT1G10370.1 | Symbols: GST30, ATGSTU17, GST30B, ERD9 | Glutathione S-transferase family protein | chr1:3397274-3398273 REVERSE LENGTH=227	5e-61	5.25188	down	20.5462	down	15.7366	up
Ghi.3578.1.S1_s_at	Transcribed locus, weakly similar to NP_195392.2 ATHB40 (ARABIDOPSIS THALIANA HOMEOBOX PROTEIN 40); DNA binding / transcription factor [Arabidopsis thaliana]	DT567472	AT4G36740.1 | Symbols: HB-5, ATHB40, HB40 | homeobox protein 40 | chr4:17314649-17316314 REVERSE LENGTH=216	2e-44	5.17996	down	5.12735	down	11.2846	up
GhiAffx.6053.1.S1_s_at	Transcribed locus, moderately similar to NP_564785.1 GPT2 (glucose-6-phosphate/phosphate translocator 2); antiporter/ glucose-6-phosphate transporter [Arabidopsis thaliana]	DW515652.1	AT1G61800.1 | Symbols: GPT2, ATGPT2 | glucose-6-phosphate/phosphate translocator 2 | chr1:22824527-22826459 FORWARD LENGTH=388	3e-133	5.16133	down					14.2946	down
Ghi.6876.3.S1_s_at	Transcribed locus, weakly similar to NP_565231.1 lactoylglutathione lyase family protein / glyoxalase I family protein [Arabidopsis thaliana]	CA992785	AT1G15380.2 | Symbols: | Lactoylglutathione lyase / glyoxalase I family protein | chr1:5290955-5292287 FORWARD LENGTH=174	6e-40	5.12401	down
GhiAffx.3083.4.S1_s_at		DT456106			5.07516	down							8.29386	down
GhiAffx.24157.1.A1_at	Transcribed locus, moderately similar to NP_568234.1 unknown protein [Arabidopsis thaliana]	DW509771.1	AT5G10695.1 | Symbols: | unknown protein; BEST Arabidopsis thaliana protein match is: unknown protein (TAIR:AT5G57123.1); Has 30201 Blast hits to 17322 proteins in 780 species: Archae - 12; Bacteria - 1396; Metazoa - 17338; Fungi - 3422; Plants - 5037; V	4e-25	5.04896	down			7.27712	down
Ghi.10296.2.S1_s_at	Transcribed locus, weakly similar to NP_200888.2 heavy-metal-associated domain-containing protein [Arabidopsis thaliana]	DT565894	AT5G60800.2 | Symbols: | Heavy metal transport/detoxification superfamily protein | chr5:24460822-24462464 REVERSE LENGTH=302	3e-22	5.02644	down					7.75299	up
Ghi.9749.1.S1_s_at	Transcribed locus, weakly similar to XP_001774744.1 predicted protein [Physcomitrella patens subsp. patens]	DT465559	AT5G25810.1 | Symbols: tny | Integrase-type DNA-binding superfamily protein | chr5:8986976-8987632 REVERSE LENGTH=218	5e-28	5.01602	down
Ghi.6722.1.S1_s_at	Group 4 late embryogenesis-abundant protein (Lea14-A)	M88322.1	AT1G01470.1 | Symbols: LEA14, LSR3 | Late embryogenesis abundant protein | chr1:172295-172826 REVERSE LENGTH=151	4e-59	4.98908	down	3.10776	down	19.0976	down	3.039	up
Gra.377.1.A1_s_at	Transcribed locus, moderately similar to NP_178708.1 EXGT-A1 (ENDO-XYLOGLUCAN TRANSFERASE); hydrolase, acting on glycosyl bonds [Arabidopsis thaliana]	CO085937	AT2G06850.1 | Symbols: EXGT-A1, EXT, XTH4 | xyloglucan endotransglucosylase/hydrolase 4 | chr2:2763619-2765490 FORWARD LENGTH=296	1e-58	4.97114	down					6.59986	down
Ghi.3454.1.S1_at	Transcribed locus	DT465653	AT5G46295.1 | Symbols: | unknown protein; BEST Arabidopsis thaliana protein match is: unknown protein (TAIR:AT1G06475.1); Has 30201 Blast hits to 17322 proteins in 780 species: Archae - 12; Bacteria - 1396; Metazoa - 17338; Fungi - 3422; Plants - 5037; V	5e-10	4.96457	down			9.14225	down	3.5901	up
Ghi.9243.2.A1_s_at	Transcribed locus, moderately similar to NP_193524.2 zinc-binding family protein [Arabidopsis thaliana]	DR452409	AT4G17900.1 | Symbols: | PLATZ transcription factor family protein | chr4:9946046-9947697 FORWARD LENGTH=227	3e-90	4.88942	down	12.6916	down
Ghi.10450.1.S1_s_at	Transcribed locus, weakly similar to NP_174170.1 glutaredoxin family protein [Arabidopsis thaliana]	DN757535	AT1G28480.1 | Symbols: GRX480, roxy19 | Thioredoxin superfamily protein | chr1:10013634-10014047 REVERSE LENGTH=137	2e-33	4.86556	down			13.3236	down	7.08437	up
Ghi.5022.4.A1_s_at	Transcribed locus, weakly similar to NP_177492.1 ATMKK9 (Arabidopsis thaliana MAP kinase kinase 9); kinase	DT049392	AT1G73500.1 | Symbols: ATMKK9, MKK9 | MAP kinase kinase 9 | chr1:27639419-27640351 REVERSE LENGTH=310	2e-38	4.8568	down	11.6615	down	5.36279	up
Ghi.6653.1.S1_at	Transcribed locus, weakly similar to NP_190848.1 zinc finger (AN1-like) family protein [Arabidopsis thaliana]	CA993205	AT2G36320.1 | Symbols: | A20/AN1-like zinc finger family protein | chr2:15229388-15229873 FORWARD LENGTH=161	8e-39	4.85129	down					3.48414	up
Ghi.3679.2.A1_s_at	Transcribed locus, moderately similar to XP_001751773.1 predicted protein [Physcomitrella patens subsp. patens]	DT464210	AT5G51190.1 | Symbols: | Integrase-type DNA-binding superfamily protein | chr5:20800708-20801373 REVERSE LENGTH=221	5e-39	4.84208	down
GhiAffx.61987.1.S1_x_at	Transcribed locus	DW510485.1			4.71799	down					8.39772	down	4.45333	down
Gra.277.1.S1_s_at		CO084850	AT3G46620.1 | Symbols: | zinc finger (C3HC4-type RING finger) family protein | chr3:17178837-17180024 REVERSE LENGTH=395	1e-61	4.71372	down					6.9937	up
Ghi.10438.1.S1_s_at	Transcribed locus, strongly similar to NP_194773.1 GAE1 (UDP-D-GLUCURONATE 4-EPIMERASE 1); UDP-glucuronate 4-epimerase/ catalytic [Arabidopsis thaliana]	DN801091	AT4G30440.1 | Symbols: GAE1 | UDP-D-glucuronate 4-epimerase 1 | chr4:14881976-14883265 REVERSE LENGTH=429	0	4.70931	down			3.50949	down	3.3969	up
Ghi.4657.1.S1_s_at	Transcribed locus, weakly similar to NP_196245.1 unknown protein [Arabidopsis thaliana]	DT051614	AT3G11600.1 | Symbols: | unknown protein; FUNCTIONS IN: molecular_function unknown; INVOLVED IN: response to karrikin; EXPRESSED IN: 21 plant structures; EXPRESSED DURING: 12 growth stages; BEST Arabidopsis thaliana protein match is: unknown protein (TAI	7e-14	4.69253	down			15.8273	down	33.0326	down	8.0886	down
Ghi.9954.2.A1_s_at	Transcribed locus, moderately similar to XP_001753678.1 predicted protein [Physcomitrella patens subsp. patens]	DT467985	AT4G37260.1 | Symbols: MYB73, ATMYB73 | myb domain protein 73 | chr4:17540602-17541564 FORWARD LENGTH=320	1e-48	4.67743	down			4.22735	down
Ghi.3623.1.A1_at	Transcribed locus, weakly similar to NP_198590.1 C2 domain-containing protein [Arabidopsis thaliana]	DN827424	AT5G37740.1 | Symbols: | Calcium-dependent lipid-binding (CaLB domain) family protein | chr5:14992148-14993431 FORWARD LENGTH=168	4e-53	4.67117	down			3.82772	down
GhiAffx.60610.1.S1_s_at		DW507937.1	AT4G25760.1 | Symbols: ATGDU2, GDU2 | glutamine dumper 2 | chr4:13116149-13116538 FORWARD LENGTH=129	8e-19	4.65893	down	5.21745	down
Ghi.6875.2.A1_at	Transcribed locus, weakly similar to XP_001769087.1 predicted protein [Physcomitrella patens subsp. patens]	DT466966	AT3G02840.1 | Symbols: | ARM repeat superfamily protein | chr3:618480-619619 FORWARD LENGTH=379	5e-51	4.65053	down			83.2585	down	5.63095	up
Ghi.6539.1.S1_s_at	Transcribed locus, weakly similar to NP_181529.1 unknown protein [Arabidopsis thaliana]	CD485942	AT2G40000.1 | Symbols: HSPRO2, ATHSPRO2 | ortholog of sugar beet HS1 PRO-1 2 | chr2:16700649-16701956 REVERSE LENGTH=435	8e-33	4.61791	down	14.8116	down			8.55161	up
Ghi.710.1.S1_s_at	Fb31	CO492001	AT5G13170.1 | Symbols: SAG29, SWEET15, AtSWEET15 | senescence-associated gene 29 | chr5:4181331-4183171 REVERSE LENGTH=292	2e-83	4.57652	down	4.16083	down
Ghi.318.1.S1_at	Cytochrome P450 DDWF1	DQ122176.1	AT5G07990.1 | Symbols: TT7, CYP75B1, D501 | Cytochrome P450 superfamily protein | chr5:2560437-2562859 FORWARD LENGTH=513	1e-109	4.55568	down					3.33631	up
GhiAffx.59165.1.A1_at		DW498058.1	AT3G50390.1 | Symbols: | Transducin/WD40 repeat-like superfamily protein | chr3:18702137-18703546 FORWARD LENGTH=469	5e-53	4.55299	down
Ghi.10388.2.S1_at	Transcribed locus, moderately similar to NP_194825.1 CIPK6 (CBL-INTERACTING PROTEIN KINASE 6); kinase [Arabidopsis thaliana]	DT469076	AT4G30960.1 | Symbols: CIPK6, SIP3, SNRK3.14, ATCIPK6 | SOS3-interacting protein 3 | chr4:15067400-15068725 FORWARD LENGTH=441	1e-17	4.46582	down	4.97864	down
GhiAffx.3414.1.S1_at	Transcribed locus, weakly similar to NP_174259.1 GDSL-motif lipase/hydrolase family protein [Arabidopsis thaliana]	DW496006.1	AT1G29670.1 | Symbols: | GDSL-like Lipase/Acylhydrolase superfamily protein | chr1:10375843-10377717 FORWARD LENGTH=363	2e-41	4.43215	down			35.8064	down			3.90231	up
Ghi.8023.1.S1_at	ACC oxidase 2 (ACO2)	DQ116443.1	AT1G12010.1 | Symbols: | 2-oxoglutarate (2OG) and Fe(II)-dependent oxygenase superfamily protein | chr1:4056274-4057670 FORWARD LENGTH=320	4e-126	4.42035	down	24.868	down	5.62919	up
Ghi.3264.1.S1_s_at	Transcribed locus, moderately similar to NP_171677.1 ATAF1 (Arabidopsis NAC domain containing protein 2); transcription factor [Arabidopsis thaliana]	DT466083	AT1G01720.1 | Symbols: ATAF1, ANAC002 | NAC (No Apical Meristem) domain transcriptional regulator superfamily protein | chr1:268471-269514 FORWARD LENGTH=289	2e-125	4.41634	down	7.82851	down			3.76524	up
GraAffx.28264.1.A1_s_at		CO091105	AT2G19570.1 | Symbols: CDA1, AT-CDA1, DESZ | cytidine deaminase 1 | chr2:8470598-8471503 REVERSE LENGTH=301	4e-60	4.40086	down	4.70916	down
Ghi.3201.1.S1_s_at	Transcribed locus, moderately similar to XP_001753678.1 predicted protein [Physcomitrella patens subsp. patens]	AI730171	AT4G37260.1 | Symbols: MYB73, ATMYB73 | myb domain protein 73 | chr4:17540602-17541564 FORWARD LENGTH=320	3e-44	4.36663	down			8.25524	down	3.27125	up	8.40115	up
GraAffx.33385.2.S1_s_at		CO086335	AT1G76700.1 | Symbols: | DNAJ heat shock N-terminal domain-containing protein | chr1:28780619-28783022 REVERSE LENGTH=398	5e-82	4.36099	down
Ghi.4813.1.A1_s_at	Transcribed locus, weakly similar to NP_567947.1 unknown protein [Arabidopsis thaliana]	DT050434	AT4G33985.1 | Symbols: | Protein of unknown function (DUF1685) | chr4:16288301-16288857 REVERSE LENGTH=154	9e-20	4.34611	down	6.99377	down	64.3533	up
Ghi.7783.1.A1_s_at	Transcribed locus, strongly similar to NP_187818.1 ACT11 (ACTIN-11); structural constituent of cytoskeleton [Arabidopsis thaliana]	AI726503	AT3G53750.1 | Symbols: ACT3 | actin 3 | chr3:19915924-19917371 FORWARD LENGTH=377	2e-55	4.32939	down			13.44	down	3.26725	down
Ghi.1031.1.S1_x_at	Transcribed locus, weakly similar to NP_197523.1 ATBCB (ARABIDOPSIS BLUE-COPPER-BINDING PROTEIN); copper ion binding [Arabidopsis thaliana]	AI727549	AT5G20230.1 | Symbols: ATBCB, BCB, SAG14 | blue-copper-binding protein | chr5:6826626-6827408 FORWARD LENGTH=196	1e-21	4.32408	down					5.0704	up	4.62597	up
Ghi.234.1.S1_s_at	Bacterial-induced lipoxygenase (Lox1)	AF361893.2	AT1G55020.1 | Symbols: LOX1, ATLOX1 | lipoxygenase 1 | chr1:20525798-20530143 FORWARD LENGTH=859	0	4.30861	down	3.17453	down			3.66759	down
Ghi.10074.2.S1_at	Transcribed locus, weakly similar to NP_180563.1 protein phosphatase 2C, putative / PP2C, putative [Arabidopsis thaliana]	DT461698	AT2G30020.1 | Symbols: | Protein phosphatase 2C family protein | chr2:12814437-12815904 FORWARD LENGTH=396	1e-20	4.28321	down			4.43198	down	18.1913	up
Ghi.9954.1.S1_s_at	Transcribed locus, moderately similar to XP_001753678.1 predicted protein [Physcomitrella patens subsp. patens]	DT467984	AT4G37260.1 | Symbols: MYB73, ATMYB73 | myb domain protein 73 | chr4:17540602-17541564 FORWARD LENGTH=320	2e-74	4.28073	down			4.33229	down
GhiAffx.9295.1.S1_x_at	Transcribed locus, strongly similar to NP_200847.1 elongation factor 1-alpha / EF-1-alpha [Arabidopsis thaliana]	DW230044.1	AT5G60390.3 | Symbols: | GTP binding Elongation factor Tu family protein | chr5:24289226-24290675 FORWARD LENGTH=449	2e-66	4.26259	down			7.66656	down	4.19268	down	10.4829	down
Gra.2141.1.S1_s_at		CO123471	AT1G05010.1 | Symbols: EFE, ACO4, EAT1 | ethylene-forming enzyme | chr1:1431419-1432695 REVERSE LENGTH=323	3e-118	4.23972	down	16.3597	down	7.10302	up
Ghi.8127.1.S1_s_at	SBP transcription factor	AY779340.1	AT3G15270.1 | Symbols: SPL5 | squamosa promoter binding protein-like 5 | chr3:5140624-5141256 REVERSE LENGTH=181	5e-30	4.22471	down			7.11544	down
Ghi.3049.1.A1_at	Transcribed locus, moderately similar to NP_195843.1 haloacid dehalogenase-like hydrolase family protein [Arabidopsis thaliana]	DR456375	AT5G02230.2 | Symbols: | Haloacid dehalogenase-like hydrolase (HAD) superfamily protein | chr5:449132-450507 FORWARD LENGTH=280	3e-33	4.2146	down	7.59084	down
Ghi.9823.1.S1_at	Transcribed locus, weakly similar to NP_181529.1 unknown protein [Arabidopsis thaliana]	DT464807	AT2G40000.1 | Symbols: HSPRO2, ATHSPRO2 | ortholog of sugar beet HS1 PRO-1 2 | chr2:16700649-16701956 REVERSE LENGTH=435	2e-95	4.20528	down			4.34525	down	5.93887	up
Ghi.8656.1.S1_s_at	Transcribed locus, weakly similar to NP_569015.1 unknown protein [Arabidopsis thaliana]	DT048421	AT4G36660.1 | Symbols: | Protein of unknown function (DUF1195) | chr4:17285953-17287281 REVERSE LENGTH=179	1e-30	4.20431	down			10.429	down
Ghi.3264.2.A1_s_at	Transcribed locus, moderately similar to NP_171677.1 ATAF1 (Arabidopsis NAC domain containing protein 2); transcription factor [Arabidopsis thaliana]	DT463678			4.19248	down	11.6913	down			4.16689	up
Ghi.10620.1.S1_at	Transcribed locus, moderately similar to XP_001753678.1 predicted protein [Physcomitrella patens subsp. patens]	DT465545	AT4G37260.1 | Symbols: MYB73, ATMYB73 | myb domain protein 73 | chr4:17540602-17541564 FORWARD LENGTH=320	3e-45	4.1745	down					17.5768	up
Ghi.1110.1.A1_s_at	Transcribed locus, weakly similar to NP_181543.1 CZF1/ZFAR1; transcription factor [Arabidopsis thaliana]	DT054068			4.14571	down					7.25472	up
GhiAffx.48901.1.S1_at		DW518199.1	AT2G32510.1 | Symbols: MAPKKK17 | mitogen-activated protein kinase kinase kinase 17 | chr2:13798821-13799939 REVERSE LENGTH=372	7e-75	4.13393	down			6.94103	down
Ghi.7850.1.S1_s_at	Transcribed locus, moderately similar to NP_568102.1 short-chain dehydrogenase/reductase (SDR) family protein [Arabidopsis thaliana]	DT556903	AT5G02540.1 | Symbols: | NAD(P)-binding Rossmann-fold superfamily protein | chr5:568609-570720 FORWARD LENGTH=331	3e-102	4.09298	down			5.85175	down	4.47027	down	3.69911	down
Ghi.2844.1.S1_s_at	Transcribed locus, moderately similar to NP_198114.2 CYCH;1 (CYCLIN H;1); cyclin-dependent protein kinase/ protein binding / protein kinase [Arabidopsis thaliana]	DT546186			4.08148	down			5.2339	down	3.41181	down	20.1956	down
Ghi.9726.2.S1_s_at	Transcribed locus, moderately similar to XP_001770354.1 predicted protein [Physcomitrella patens subsp. patens]	CA993790			4.08089	down			3.07234	down	3.75855	up
Ghi.3193.2.A1_at	Transcribed locus, weakly similar to NP_001058737.1 Os07g0111400 [Oryza sativa (japonica cultivar-group)]	DT468618	AT5G49520.1 | Symbols: WRKY48, ATWRKY48 | WRKY DNA-binding protein 48 | chr5:20090890-20092867 FORWARD LENGTH=399	4e-27	4.05947	down			30.9792	down	3.01128	up
Ghi.1880.1.S1_at	Transcribed locus	DV849657			4.04793	down
Ghi.10344.1.S1_s_at	Transcribed locus, weakly similar to XP_001761878.1 predicted protein [Physcomitrella patens subsp. patens]	DT467135	AT5G57580.1 | Symbols: | Calmodulin-binding protein | chr5:23314994-23317683 REVERSE LENGTH=647	6e-75	4.03871	down			4.14853	down	4.50684	up
Ghi.10786.2.A1_s_at	Transcribed locus, weakly similar to NP_173266.1 ATNUDT4 (Arabidopsis thaliana Nudix hydrolase homolog 4); hydrolase	DT465645			4.03062	down			6.94345	down	4.1491	up
Gra.798.1.S1_s_at	Transcribed locus, moderately similar to NP_001052290.1 Os04g0229100 [Oryza sativa (japonica cultivar-group)]	CO127168	AT4G39330.1 | Symbols: ATCAD9, CAD9 | cinnamyl alcohol dehydrogenase 9 | chr4:18291268-18292772 FORWARD LENGTH=360	6e-101	3.98986	down
GhiAffx.4289.1.S1_s_at	Transcribed locus, moderately similar to NP_001050050.1 Os03g0337700 [Oryza sativa (japonica cultivar-group)]	DW505913.1	AT4G12790.5 | Symbols: | P-loop containing nucleoside triphosphate hydrolases superfamily protein | chr4:7517280-7518892 REVERSE LENGTH=271	5e-103	3.97889	down
Ghi.1436.1.S1_at	Transcribed locus, strongly similar to NP_850663.1 ASN1 (DARK INDUCIBLE 6) [Arabidopsis thaliana]	DN799898	AT3G47340.1 | Symbols: ASN1, DIN6, AT-ASN1 | glutamine-dependent asparagine synthase 1 | chr3:17438136-17441043 REVERSE LENGTH=584	2e-24	3.96721	down	10.9729	down	3.59103	up
Ghi.5790.1.S1_x_at	Transcribed locus, moderately similar to NP_680113.2 cysteine-type peptidase [Arabidopsis thaliana]	DT048380	AT5G50260.1 | Symbols: | Cysteine proteinases superfamily protein | chr5:20455605-20456862 FORWARD LENGTH=361	4e-83	3.96503	down
GarAffx.5818.1.S1_s_at		BF278946			3.9505	down	4.54936	down
GraAffx.3187.1.S1_s_at		CO117420	AT1G07150.2 | Symbols: MAPKKK13 | mitogen-activated protein kinase kinase kinase 13 | chr1:2193983-2195736 REVERSE LENGTH=493	5e-105	3.92596	down	11.6258	down
Ghi.4948.1.A1_at	Transcribed locus, moderately similar to NP_191705.1 BRH1 (BRASSINOSTEROID-RESPONSIVE RING-H2); protein binding / zinc ion binding [Arabidopsis thaliana]	DT049806			3.91094	down
Ghi.4513.1.A1_at	Transcribed locus, weakly similar to NP_173813.1 Bet v I allergen family protein [Arabidopsis thaliana]	DT052521	AT1G24020.2 | Symbols: MLP423 | MLP-like protein 423 | chr1:8500653-8501458 REVERSE LENGTH=155	1e-25	3.88765	down					10.2836	up	12.5787	up
Ghi.10481.3.S1_s_at	Transcribed locus, moderately similar to XP_001779530.1 predicted protein [Physcomitrella patens subsp. patens]	DN758487			3.86784	down			5.30914	down	4.24658	up
Ghi.6417.4.A1_s_at	Transcribed locus	CO490783			3.83208	down	10.223	down			3.24844	up
Ghi.2643.1.S1_at	Transcribed locus, moderately similar to NP_568490.2 LON_ARA_ARA (Lon protease homolog gene); ATP binding / ATP-dependent peptidase/ serine-type peptidase [Arabidopsis thaliana]	AI728629	AT1G75780.1 | Symbols: TUB1 | tubulin beta-1 chain | chr1:28451378-28453602 REVERSE LENGTH=447	5e-62	3.83015	down
Ghi.9831.1.S1_at	Transcribed locus, weakly similar to NP_001032105.1 ATEXO70H7 (EXOCYST SUBUNIT EXO70 FAMILY PROTEIN H7); protein binding [Arabidopsis thaliana]	DT049919	AT5G59730.1 | Symbols: ATEXO70H7, EXO70H7 | exocyst subunit exo70 family protein H7 | chr5:24064100-24066004 REVERSE LENGTH=634	5e-144	3.82569	down			5.68506	down	5.82548	up	3.48712	up
Ghi.9178.3.S1_at	Transcribed locus, weakly similar to NP_180762.1 GCN5-related N-acetyltransferase (GNAT) family protein [Arabidopsis thaliana]	DT463164	AT2G32030.1 | Symbols: | Acyl-CoA N-acyltransferases (NAT) superfamily protein | chr2:13632675-13633241 REVERSE LENGTH=188	9e-57	3.8159	down					3.0657	up	3.0864	up
Ghi.6780.1.S1_s_at	Transcribed locus, strongly similar to NP_174286.1 CAB1 (CHLOROPHYLL A/B BINDING PROTEIN 1); chlorophyll binding [Arabidopsis thaliana]	CA993199	AT2G17880.1 | Symbols: | Chaperone DnaJ-domain superfamily protein | chr2:7767176-7767658 REVERSE LENGTH=160	4e-24	3.8008	down	5.00141	down	4.65306	up			3.65701	up
GhiAffx.60824.1.S1_x_at	Transcribed locus, moderately similar to XP_001771261.1 predicted protein [Physcomitrella patens subsp. patens]	DW506275.1	AT1G13260.1 | Symbols: RAV1, EDF4 | related to ABI3/VP1 1 | chr1:4542386-4543420 FORWARD LENGTH=344	4e-101	3.79448	down							3.18454	up
Ghi.7954.1.S1_s_at	Transcribed locus, strongly similar to NP_190150.1 ATMPK3 (MITOGEN-ACTIVATED PROTEIN KINASE 3); MAP kinase/ kinase/ protein kinase [Arabidopsis thaliana]	DT468555	AT3G45640.1 | Symbols: ATMPK3, MPK3, ATMAPK3 | mitogen-activated protein kinase 3 | chr3:16756918-16758476 FORWARD LENGTH=370	0	3.75918	down
GhiAffx.41174.1.A1_at	Transcribed locus	DW501616.1			3.73952	down	4.39721	down
Ghi.9568.1.S1_at	Transcribed locus, weakly similar to NP_178199.1 WRKY40 (WRKY DNA-binding protein 40); transcription factor [Arabidopsis thaliana]	DT467159	AT1G80840.1 | Symbols: WRKY40, ATWRKY40 | WRKY DNA-binding protein 40 | chr1:30383834-30385356 FORWARD LENGTH=302	5e-49	3.73628	down							4.16099	up
GhiAffx.42683.1.S1_at	Transcribed locus, weakly similar to NP_200876.1 unknown protein [Arabidopsis thaliana]	DW223859.1	AT5G60680.1 | Symbols: | Protein of unknown function, DUF584 | chr5:24386247-24386738 FORWARD LENGTH=163	1e-30	3.72009	down
Ghi.5.1.S1_s_at	ORF with two tentative start codons	M92051.1			3.68938	down			69.2859	down	11.0727	down	7.55897	down
GhiAffx.45586.1.S1_at		AF362734.1			3.68626	down			6.49128	down
Ghi.6616.1.A1_at	Transcribed locus	DR460259			3.68396	down					10.0801	up
Ghi.9229.2.A1_at	Transcribed locus	DT467348			3.68127	down			5.44059	down	4.38291	up
Ghi.8577.1.S1_s_at	Transcribed locus, moderately similar to NP_568102.1 short-chain dehydrogenase/reductase (SDR) family protein [Arabidopsis thaliana]	DT050307	AT5G02540.1 | Symbols: | NAD(P)-binding Rossmann-fold superfamily protein | chr5:568609-570720 FORWARD LENGTH=331	3e-123	3.67168	down			27.1939	down	11.1337	down	4.456	down
Gra.2722.2.A1_s_at	Transcribed locus, weakly similar to NP_974364.1 CYP71B20; heme binding / iron ion binding / monooxygenase/ oxygen binding [Arabidopsis thaliana]	CO085482	AT3G26200.1 | Symbols: CYP71B22 | cytochrome P450, family 71, subfamily B, polypeptide 22 | chr3:9589347-9590972 FORWARD LENGTH=500	6e-60	3.65243	down	7.10886	down	6.40458	up
GhiAffx.4907.1.S1_s_at	Transcribed locus, weakly similar to NP_193022.1 UNE14 (unfertilized embryo sac 14); calcium ion binding [Arabidopsis thaliana]	DW487377.1	AT3G07490.1 | Symbols: AGD11 | ARF-GAP domain 11 | chr3:2391189-2391650 FORWARD LENGTH=153	7e-37	3.64531	down			4.52945	down
Ghi.9194.1.S1_a_at	Transcribed locus, weakly similar to NP_172940.1 unknown protein [Arabidopsis thaliana]	DN826143	AT1G14870.1 | Symbols: PCR2 | PLANT CADMIUM RESISTANCE 2 | chr1:5128591-5129458 REVERSE LENGTH=152	4e-28	3.6341	down	4.13829	down	3.55979	up			5.66367	up
Ghi.4492.1.A1_at	Transcribed locus	DT052629			3.62599	down	3.83793	down			7.79434	down	3.7443	down
Ghi.147.1.A1_at	Transcribed locus	DR462334			3.59046	down					3.13917	down
GhiAffx.7479.1.S1_at		DW512156.1	AT1G49620.1 | Symbols: KRP7, ICN6, ICK5 | Cyclin-dependent kinase inhibitor family protein | chr1:18365692-18366559 REVERSE LENGTH=195	2e-16	3.58966	down
Ghi.8832.1.S1_at	Transcribed locus, moderately similar to NP_001054881.1 Os05g0200500 [Oryza sativa (japonica cultivar-group)]	DT456068			3.58067	down							3.40539	down
GhiAffx.4610.1.S1_at	Transcribed locus, weakly similar to NP_191179.1 amino acid transporter family protein [Arabidopsis thaliana]	DW484366.1	AT3G56200.1 | Symbols: | Transmembrane amino acid transporter family protein | chr3:20850087-20851779 FORWARD LENGTH=435	1e-41	3.53797	down					3.53267	up	3.48892	up
Ghi.10639.1.S1_s_at	Transcribed locus, weakly similar to NP_173468.1 COR47 (cold regulated 47) [Arabidopsis thaliana]	DT051576			3.53517	down
GraAffx.23486.1.S1_at		CO100920	AT4G11600.1 | Symbols: ATGPX6, PHGPX, LSC803, GPX6 | glutathione peroxidase 6 | chr4:7010021-7011330 REVERSE LENGTH=232	4e-43	3.53409	down
Ghi.9206.2.A1_at	Transcribed locus, weakly similar to NP_194930.1 unknown protein [Arabidopsis thaliana]	DT462450	AT1G65440.3 | Symbols: GTB1 | global transcription factor group B1 | chr1:24306988-24314302 REVERSE LENGTH=1454	4e-14	3.53055	down
Ghi.4511.1.S1_at	Transcribed locus, moderately similar to NP_180747.1 leucine-rich repeat transmembrane protein kinase, putative [Arabidopsis thaliana]	DT466962	AT2G31880.1 | Symbols: SOBIR1, EVR | Leucine-rich repeat protein kinase family protein | chr2:13554920-13556845 FORWARD LENGTH=641	0	3.52963	down					3.2731	up
Ghi.4335.1.A1_at	Transcribed locus	DT054153			3.51841	down
Ghi.10004.1.S1_at	Transcribed locus, weakly similar to NP_001105232.1 NAM-related protein 1 [Zea mays]	DT049318	AT4G35580.3 | Symbols: NTL9 | NAC transcription factor-like 9 | chr4:16888534-16890744 REVERSE LENGTH=533	6e-68	3.51732	down			4.68288	down
GhiAffx.12635.1.S1_s_at	Transcribed locus, weakly similar to NP_199365.1 unknown protein [Arabidopsis thaliana]	DT467681	AT5G45520.1 | Symbols: | Leucine-rich repeat (LRR) family protein | chr5:18449509-18453012 REVERSE LENGTH=1167	1e-24	3.49933	down					4.99655	up
GhiAffx.6503.1.A1_at		DR463129	AT5G54010.1 | Symbols: | UDP-Glycosyltransferase superfamily protein | chr5:21919819-21921180 REVERSE LENGTH=453	2e-68	3.4981	down					4.40024	up
GarAffx.24961.1.S1_s_at		AY641990.1	AT5G25610.1 | Symbols: RD22, ATRD22 | BURP domain-containing protein | chr5:8914498-8916684 REVERSE LENGTH=392	7e-48	3.46104	down			22.2349	down	8.10274	down
GhiAffx.7119.1.S1_a_at	Transcribed locus	DT463002			3.45908	down			31.1598	down	8.46901	down
GraAffx.34139.2.S1_s_at		CO089708	AT3G56940.1 | Symbols: CRD1, CHL27, ACSF | dicarboxylate diiron protein, putative (Crd1) | chr3:21076594-21078269 FORWARD LENGTH=409	8e-148	3.45699	down
GhiAffx.24351.2.S1_s_at	Transcribed locus, moderately similar to NP_192427.1 PSBQ/PSBQ-2 (photosystem II subunit Q-2); calcium ion binding [Arabidopsis thaliana]	DT458079	AT4G21280.2 | Symbols: PSBQ, PSBQA, PSBQ-1 | photosystem II subunit QA | chr4:11334446-11335587 FORWARD LENGTH=224	8e-37	3.45397	down
Ghi.9124.2.S1_s_at	Transcribed locus, weakly similar to NP_175794.1 RAP2.12; DNA binding / transcription factor [Arabidopsis thaliana]	DT466387	AT1G53910.3 | Symbols: RAP2.12 | related to AP2 12 | chr1:20135242-20136581 FORWARD LENGTH=356	3e-14	3.4503	down
GhiAffx.28716.1.S1_at	Transcribed locus, weakly similar to NP_567196.1 auxin-responsive family protein [Arabidopsis thaliana]	DW512426.1	AT4G00880.1 | Symbols: | SAUR-like auxin-responsive protein family | chr4:366692-367060 REVERSE LENGTH=122	8e-29	3.44971	down	3.7997	down	16.1341	down
Ghi.8290.1.S1_s_at	Transcribed locus, weakly similar to NP_001065487.1 Os10g0576900 [Oryza sativa (japonica cultivar-group)]	DR452522	AT2G23910.1 | Symbols: | NAD(P)-binding Rossmann-fold superfamily protein | chr2:10177902-10179789 FORWARD LENGTH=304	4e-47	3.44878	down			11.1671	down
Ghi.10060.1.S1_s_at	Transcribed locus, moderately similar to NP_177890.1 aminotransferase class I and II family protein [Arabidopsis thaliana]	DT547279	AT1G77670.1 | Symbols: | Pyridoxal phosphate (PLP)-dependent transferases superfamily protein | chr1:29189043-29190901 REVERSE LENGTH=440	1e-66	3.43694	down			3.18529	up
Ghi.1621.1.S1_x_at	Transcribed locus, weakly similar to NP_566827.1 unknown protein [Arabidopsis thaliana]	DN760810	AT3G27880.1 | Symbols: | Protein of unknown function (DUF1645) | chr3:10338429-10339157 FORWARD LENGTH=242	4e-13	3.43264	down	8.61817	down
Ghi.1175.3.A1_s_at	Transcribed locus, weakly similar to NP_974364.1 CYP71B20 (cytochrome P450, family 71, subfamily B, polypeptide 20); oxygen binding [Arabidopsis thaliana]	DN781299	AT3G26300.1 | Symbols: CYP71B34 | cytochrome P450, family 71, subfamily B, polypeptide 34 | chr3:9639199-9640866 REVERSE LENGTH=500	1e-29	3.42668	down	3.61285	down
Ghi.6593.1.S1_s_at	Transcribed locus, weakly similar to NP_195348.2 ALDH3F1 (ALDEHYDE DEHYDROGENASE 3F1); 3-chloroallyl aldehyde dehydrogenase/ aldehyde dehydrogenase (NAD) [Arabidopsis thaliana]	AI728668	AT4G36250.1 | Symbols: ALDH3F1 | aldehyde dehydrogenase 3F1 | chr4:17151029-17153381 FORWARD LENGTH=484	1e-110	3.42428	down							3.40861	up
GhiAffx.7597.1.A1_at		DW513462.1	AT5G04530.1 | Symbols: KCS19 | 3-ketoacyl-CoA synthase 19 | chr5:1292222-1293616 REVERSE LENGTH=464	1e-62	3.41105	down
Ghi.10329.1.S1_at	Transcribed locus, weakly similar to NP_001064453.1 Os10g0369600 [Oryza sativa (japonica cultivar-group)]	DT466921	AT1G50600.1 | Symbols: SCL5 | scarecrow-like 5 | chr1:18737398-18739547 REVERSE LENGTH=597	2e-126	3.38701	down			5.40152	down	5.00038	up
Ghi.4611.2.S1_at	Transcribed locus, weakly similar to NP_173228.1 trypsin and protease inhibitor family protein / Kunitz family protein [Arabidopsis thaliana]	DT051933	AT1G17860.1 | Symbols: | Kunitz family trypsin and protease inhibitor protein | chr1:6149343-6149933 FORWARD LENGTH=196	5e-15	3.37359	down	3.27704	down	23.8134	up
GhiAffx.62607.1.S1_at	Transcribed locus, weakly similar to NP_196946.1 copine-related [Arabidopsis thaliana]	DW504137.1	AT5G14420.2 | Symbols: RGLG2 | RING domain ligase2 | chr5:4648355-4650563 REVERSE LENGTH=468	8e-65	3.37194	down	5.92451	down
GraAffx.16090.1.S1_s_at		CO127124	AT3G02100.1 | Symbols: | UDP-Glycosyltransferase superfamily protein | chr3:368840-370484 REVERSE LENGTH=464	8e-73	3.36427	down
GhiAffx.20931.1.A1_s_at	Transcribed locus, weakly similar to NP_179374.1 ERD7 (EARLY-RESPONSIVE TO DEHYDRATION 7) [Arabidopsis thaliana]	DW237293.1	AT3G51250.1 | Symbols: | Senescence/dehydration-associated protein-related | chr3:19028227-19030442 FORWARD LENGTH=463	1e-43	3.35168	down
GhiAffx.16291.1.S1_s_at	Transcribed locus, weakly similar to NP_849514.1 EDA40 (embryo sac development arrest 40); protein binding / ubiquitin-protein ligase/ zinc ion binding [Arabidopsis thaliana]	DW229135.1	AT4G37890.2 | Symbols: EDA40 | Zinc finger (C3HC4-type RING finger) family protein | chr4:17812812-17815031 REVERSE LENGTH=711	9e-84	3.3421	down			3.85535	down	3.16678	up
Ghi.9531.1.S1_s_at	3-ketoacyl-CoA synthase	DQ122189.1	AT1G68530.1 | Symbols: CUT1, POP1, CER6, G2, KCS6 | 3-ketoacyl-CoA synthase 6 | chr1:25712881-25714733 REVERSE LENGTH=497	0	3.3394	down			11.5632	down	7.5752	down
Ghi.1127.4.A1_at	Transcribed locus, moderately similar to NP_200564.1 TCH4 (TOUCH 4); hydrolase, acting on glycosyl bonds [Arabidopsis thaliana]	DN817338	AT5G57560.1 | Symbols: TCH4, XTH22 | Xyloglucan endotransglucosylase/hydrolase family protein | chr5:23307296-23308235 REVERSE LENGTH=284	8e-46	3.33461	down			9.49496	down
GhiAffx.1859.1.S1_at		DT468306	AT5G13080.1 | Symbols: WRKY75, ATWRKY75 | WRKY DNA-binding protein 75 | chr5:4149928-4151019 REVERSE LENGTH=145	1e-40	3.3237	down	11.9234	down	24.9141	up
GhiAffx.49393.1.S1_at	Transcribed locus, weakly similar to NP_001031373.1 kinase [Arabidopsis thaliana]	DW236739.1			3.31249	down					3.28089	down	23.0347	down
Ghi.8752.1.A1_at	Transcribed locus	DT052934			3.31108	down			12.8756	down	10.2709	up
GhiAffx.58511.2.S1_at	Transcribed locus, weakly similar to NP_194106.1 CRF2 (CYTOKININ RESPONSE FACTOR 2); DNA binding / transcription factor [Arabidopsis thaliana]	DW483305.1	AT4G23750.2 | Symbols: CRF2, TMO3 | cytokinin response factor 2 | chr4:12376751-12377782 FORWARD LENGTH=343	3e-41	3.306	down
GarAffx.24961.2.S1_s_at		AY641991.1	AT5G25610.1 | Symbols: RD22, ATRD22 | BURP domain-containing protein | chr5:8914498-8916684 REVERSE LENGTH=392	9e-35	3.30013	down			22.3347	down	8.09464	down
Ghi.10061.1.S1_s_at		DT049928	AT1G80840.1 | Symbols: WRKY40, ATWRKY40 | WRKY DNA-binding protein 40 | chr1:30383834-30385356 FORWARD LENGTH=302	8e-58	3.29153	down	3.02313	down			6.5072	up
Ghi.2696.2.S1_s_at	Transcribed locus	DV848960			3.29012	down					3.95679	up
Ghi.7896.1.S1_s_at	Transcribed locus, weakly similar to NP_195943.1 unknown protein [Arabidopsis thaliana]	DT048076	AT5G03230.1 | Symbols: | Protein of unknown function, DUF584 | chr5:769636-770136 FORWARD LENGTH=166	7e-25	3.28843	down	6.06667	down
Gra.2059.2.S1_s_at	Transcribed locus, moderately similar to NP_851257.1 oxidoreductase/ zinc ion binding [Arabidopsis thaliana]	CO126593	AT5G63620.2 | Symbols: | GroES-like zinc-binding alcohol dehydrogenase family protein | chr5:25466380-25468296 REVERSE LENGTH=427	4e-119	3.27907	down			3.42007	up
Gra.2810.2.A1_s_at		CO091414	AT5G25610.1 | Symbols: RD22, ATRD22 | BURP domain-containing protein | chr5:8914498-8916684 REVERSE LENGTH=392	2e-80	3.27154	down			21.8278	down	8.22962	down
GraAffx.1750.1.S1_s_at		CO124179	AT2G38090.1 | Symbols: | Duplicated homeodomain-like superfamily protein | chr2:15945278-15946775 FORWARD LENGTH=298	7e-82	3.26555	down							3.37422	up
GhiAffx.30941.1.S1_s_at	Transcribed locus, moderately similar to NP_172784.1 RAV1 (Related to ABI3/VP1 1); DNA binding / transcription factor [Arabidopsis thaliana]	DW482613.1	AT1G13260.1 | Symbols: RAV1, EDF4 | related to ABI3/VP1 1 | chr1:4542386-4543420 FORWARD LENGTH=344	4e-68	3.25218	down	9.48097	down	4.27599	up	4.67201	up	5.08179	up
Ghi.3807.1.S1_at	Transcribed locus, moderately similar to NP_191785.1 protein phosphatase 2C, putative / PP2C, putative [Arabidopsis thaliana]	DN760053	AT3G62260.1 | Symbols: | Protein phosphatase 2C family protein | chr3:23038516-23040391 REVERSE LENGTH=383	2e-10	3.25142	down	3.73067	down
Ghi.7065.1.S1_at	Transcribed locus, weakly similar to NP_172792.1 unknown protein [Arabidopsis thaliana]	DT554123	AT1G13340.1 | Symbols: | Regulator of Vps4 activity in the MVB pathway protein | chr1:4569622-4571043 REVERSE LENGTH=409	3e-68	3.25049	down			12.7488	down
Ghi.4598.3.A1_at	Transcribed locus, strongly similar to NP_187502.2 RGP3 (REVERSIBLY GLYCOSYLATED POLYPEPTIDE 3); alpha-1,4-glucan-protein synthase (UDP-forming) [Arabidopsis thaliana]	DT462436			3.24861	down			12.8515	down
Ghi.1385.1.A1_s_at	Transcribed locus, weakly similar to NP_564102.1 unknown protein [Arabidopsis thaliana]	DT463882	AT1G75860.1 | Symbols: | unknown protein; BEST Arabidopsis thaliana protein match is: unknown protein (TAIR:AT1G20100.1); Has 258 Blast hits to 235 proteins in 58 species: Archae - 0; Bacteria - 4; Metazoa - 59; Fungi - 16; Plants - 90; Viruses - 0; Othe	3e-10	3.24378	down			4.16261	down	3.50372	up
Ghi.4855.1.A1_at	Transcribed locus, weakly similar to NP_199759.1 ATCP1 (CA2+-BINDING PROTEIN 1); calcium ion binding [Arabidopsis thaliana]	CA993640	AT5G49480.1 | Symbols: ATCP1, CP1 | Ca2+-binding protein 1 | chr5:20070812-20071294 FORWARD LENGTH=160	5e-37	3.23396	down			5.47736	down
Ghi.10556.1.S1_s_at		DR454856	AT5G58070.1 | Symbols: ATTIL, TIL | temperature-induced lipocalin | chr5:23500512-23501156 REVERSE LENGTH=186	7e-69	3.23284	down	5.15801	down					4.53391	up
Ghi.9785.1.S1_s_at	Transcribed locus, moderately similar to NP_196157.1 prenylated rab acceptor (PRA1) family protein [Arabidopsis thaliana]	DN760843	AT3G56110.2 | Symbols: PRA1.B1 | prenylated RAB acceptor 1.B1 | chr3:20822228-20822857 REVERSE LENGTH=209	4e-53	3.23236	down			3.49974	down	3.06004	up
GarAffx.24390.1.S1_s_at		BF273948	AT3G10520.1 | Symbols: AHB2, GLB2, ARATH GLB2, NSHB2, ATGLB2, HB2 | haemoglobin 2 | chr3:3276516-3277765 REVERSE LENGTH=158	1e-38	3.23057	down
Ghi.634.1.S1_s_at	ABC transporter (WBC1)	AY255521.1	AT1G17840.1 | Symbols: WBC11, ABCG11, DSO, COF1, ATWBC11 | white-brown complex homolog protein 11 | chr1:6142870-6145894 FORWARD LENGTH=703	0	3.22623	down			15.8452	down	4.31347	down
Ghi.3784.2.S1_s_at	Transcribed locus, weakly similar to NP_197413.1 pepsin A [Arabidopsis thaliana]	DT457597	AT5G19120.1 | Symbols: | Eukaryotic aspartyl protease family protein | chr5:6414585-6415745 FORWARD LENGTH=386	1e-17	3.2222	down							3.20204	up
Ghi.9258.1.S1_s_at	Transcribed locus, weakly similar to NP_191247.1 VQ motif-containing protein [Arabidopsis thaliana]	DT052026	AT3G56880.1 | Symbols: | VQ motif-containing protein | chr3:21060044-21060781 FORWARD LENGTH=245	1e-15	3.20497	down					4.41994	up
Ghi.6262.1.S1_x_at		DT464008	AT4G17900.1 | Symbols: | PLATZ transcription factor family protein | chr4:9946046-9947697 FORWARD LENGTH=227	2e-48	3.17903	down	7.63993	down	4.13888	up
Ghi.6871.1.A1_at	Transcribed locus, weakly similar to NP_193178.1 lesion inducing protein-related [Arabidopsis thaliana]	DT527618	AT4G14420.1 | Symbols: | HR-like lesion-inducing protein-related | chr4:8302171-8303738 REVERSE LENGTH=158	4e-35	3.17345	down			10.2534	down	5.0364	up
Ghi.2685.1.S1_s_at	Transcribed locus, weakly similar to XP_001774473.1 predicted protein [Physcomitrella patens subsp. patens]	DT574733	AT2G40140.2 | Symbols: CZF1, ZFAR1, SZF2, ATSZF2 | zinc finger (CCCH-type) family protein | chr2:16772537-16774330 FORWARD LENGTH=597	2e-160	3.17174	down					6.31968	up
Gra.737.2.S1_s_at	Transcribed locus	CO085020			3.17065	down
Ghi.10709.1.S1_s_at	Transcribed locus	DT050206			3.16306	down			3.48077	down
Ghi.4725.1.S1_s_at	Transcribed locus, moderately similar to NP_178708.1 EXGT-A1 (ENDO-XYLOGLUCAN TRANSFERASE); hydrolase, acting on glycosyl bonds [Arabidopsis thaliana]	AI726805	AT5G13870.1 | Symbols: EXGT-A4, XTH5 | xyloglucan endotransglucosylase/hydrolase 5 | chr5:4475089-4476217 REVERSE LENGTH=293	2e-98	3.16099	down					6.28906	down
Gra.2877.1.A1_at	Transcribed locus, moderately similar to NP_001052290.1 Os04g0229100 [Oryza sativa (japonica cultivar-group)]	CO127169	AT4G37980.1 | Symbols: ELI3-1, ELI3, ATCAD7, CAD7 | elicitor-activated gene 3-1 | chr4:17852670-17854302 FORWARD LENGTH=357	2e-41	3.16053	down
Gra.2970.1.S1_s_at	Transcribed locus, moderately similar to NP_177020.1 CUT1 (CUTICULAR 1); acyltransferase [Arabidopsis thaliana]	CO090127	AT1G68530.1 | Symbols: CUT1, POP1, CER6, G2, KCS6 | 3-ketoacyl-CoA synthase 6 | chr1:25712881-25714733 REVERSE LENGTH=497	0	3.15133	down			19.5735	down	35.5077	down	6.63123	up
GhiAffx.31057.1.S1_at	Transcribed locus, weakly similar to NP_201041.1 invertase/pectin methylesterase inhibitor family protein / DC 1.2 homolog (FL5-2I22) [Arabidopsis thaliana]	DT466797	AT5G62350.1 | Symbols: | Plant invertase/pectin methylesterase inhibitor superfamily protein | chr5:25037504-25038112 FORWARD LENGTH=202	1e-57	3.13905	down			3.24744	down	12.1547	up
Ghi.10221.1.S1_s_at	Transcribed locus, weakly similar to NP_179374.1 ERD7 (EARLY-RESPONSIVE TO DEHYDRATION 7) [Arabidopsis thaliana]	AI729277	AT2G17840.1 | Symbols: ERD7 | Senescence/dehydration-associated protein-related | chr2:7755923-7757798 REVERSE LENGTH=452	1e-55	3.13329	down
Ghi.1224.1.S1_x_at	Transcribed locus, weakly similar to NP_001078194.1 protein binding / zinc ion binding [Arabidopsis thaliana]	DT052468	AT3G20395.1 | Symbols: | RING/U-box superfamily protein | chr3:7112020-7113792 REVERSE LENGTH=223	5e-38	3.12652	down			22.6982	down	8.07039	down	6.72267	down
Ghi.3135.1.S1_at	Transcribed locus, moderately similar to NP_174523.2 proton-dependent oligopeptide transport (POT) family protein [Arabidopsis thaliana]	DT469074	AT1G32450.1 | Symbols: NRT1.5 | nitrate transporter 1.5 | chr1:11715337-11719807 REVERSE LENGTH=614	3e-127	3.1226	down	62.5947	down			6.01604	up	3.0969	up
Ghi.10345.1.S1_at	Transcribed locus, weakly similar to NP_190439.1 unknown protein [Arabidopsis thaliana]	DT047250	AT3G48690.1 | Symbols: ATCXE12, CXE12 | alpha/beta-Hydrolases superfamily protein | chr3:18037186-18038160 REVERSE LENGTH=324	2e-55	3.12226	down
GraAffx.1409.1.S1_s_at		CO125923	AT4G34320.1 | Symbols: | Protein of unknown function (DUF677) | chr4:16422436-16423824 FORWARD LENGTH=374	1e-134	3.1023	down	3.14623	down	79.3435	down	3.95043	up
GhiAffx.15490.1.S1_at	Transcribed locus, weakly similar to NP_565539.1 isochorismatase hydrolase family protein [Arabidopsis thaliana]	DW237402.1	AT2G22570.1 | Symbols: ATNIC1, NIC1 | nicotinamidase 1 | chr2:9589604-9590846 REVERSE LENGTH=244	7e-88	3.0873	down	6.73346	down	11.2754	up
Ghi.9194.3.S1_x_at	Transcribed locus, weakly similar to NP_172940.1 unknown protein [Arabidopsis thaliana]	CD485682	AT1G14870.1 | Symbols: PCR2 | PLANT CADMIUM RESISTANCE 2 | chr1:5128591-5129458 REVERSE LENGTH=152	3e-44	3.06777	down	3.83326	down	3.88791	up			4.82634	up
Ghi.5529.2.S1_s_at	Dehydration-induced protein RD22-like protein (RDL)	AI731201	AT5G25610.1 | Symbols: RD22, ATRD22 | BURP domain-containing protein | chr5:8914498-8916684 REVERSE LENGTH=392	3e-64	3.06398	down			20.58	down	8.16962	down
GhiAffx.13355.1.S1_at	Transcribed locus, weakly similar to NP_001078087.1 RNase H domain-containing protein [Arabidopsis thaliana]	DW481592.1	AT3G01410.2 | Symbols: | Polynucleotidyl transferase, ribonuclease H-like superfamily protein | chr3:153650-155439 REVERSE LENGTH=294	2e-29	3.06298	down
Ghi.2060.2.S1_x_at	Transcribed locus, weakly similar to NP_188851.2 CWLP (CELL WALL-PLASMA MEMBRANE LINKER PROTEIN); lipid binding [Arabidopsis thaliana]	DN759860	AT3G22142.1 | Symbols: | Bifunctional inhibitor/lipid-transfer protein/seed storage 2S albumin superfamily protein | chr3:7803604-7808046 REVERSE LENGTH=1480	1e-24	3.06069	down
Ghi.5694.1.A1_x_at	Transcribed locus, weakly similar to NP_197267.1 glycine/proline-rich protein [Arabidopsis thaliana]	DT046743			3.06067	down			8.21795	down
GhiAffx.4043.9.S1_at	Transcribed locus, weakly similar to NP_178239.1 unknown protein [Arabidopsis thaliana]	DN827948	AT2G01300.1 | Symbols: | unknown protein; BEST Arabidopsis thaliana protein match is: unknown protein (TAIR:AT1G15010.1); Has 73 Blast hits to 73 proteins in 12 species: Archae - 0; Bacteria - 0; Metazoa - 0; Fungi - 0; Plants - 73; Viruses - 0; Other Eu	5e-20	3.05957	down			154.72	down	13.186	up	4.72184	up
Ghi.10310.1.A1_s_at	Transcribed locus, moderately similar to NP_564495.1 unknown protein [Arabidopsis thaliana]	DT466753	AT1G45688.1 | Symbols: | unknown protein; FUNCTIONS IN: molecular_function unknown; INVOLVED IN: biological_process unknown; LOCATED IN: plasma membrane; EXPRESSED IN: 22 plant structures; EXPRESSED DURING: 13 growth stages; BEST Arabidopsis thaliana pro	7e-15	3.04909	down			13.5856	down
GhiAffx.6483.1.S1_at	Transcribed locus	DW503136.1			3.04606	down
Gra.1712.1.A1_at	Transcribed locus, weakly similar to NP_566145.1 unknown protein [Arabidopsis thaliana]	CO124565	AT3G01670.1 | Symbols: | unknown protein; BEST Arabidopsis thaliana protein match is: unknown protein (TAIR:AT3G01680.1); Has 121 Blast hits to 111 proteins in 12 species: Archae - 0; Bacteria - 0; Metazoa - 0; Fungi - 0; Plants - 121; Viruses - 0; Other	3e-22	3.03564	down
GhiAffx.24497.1.S1_s_at	Transcribed locus, weakly similar to NP_195348.2 ALDH3F1 (ALDEHYDE DEHYDROGENASE 3F1); 3-chloroallyl aldehyde dehydrogenase/ aldehyde dehydrogenase (NAD) [Arabidopsis thaliana]	DW511421.1	AT4G36250.1 | Symbols: ALDH3F1 | aldehyde dehydrogenase 3F1 | chr4:17151029-17153381 FORWARD LENGTH=484	1e-33	3.02811	down							3.48805	up
GraAffx.27366.1.S1_at		CO089616	AT3G55610.1 | Symbols: P5CS2 | delta 1-pyrroline-5-carboxylate synthase 2 | chr3:20624278-20628989 REVERSE LENGTH=726	2e-122	3.02296	down	9.4084	down	8.92037	up
Gra.1106.1.A1_s_at		CO084595	AT1G01120.1 | Symbols: KCS1 | 3-ketoacyl-CoA synthase 1 | chr1:57392-58978 REVERSE LENGTH=528	2e-157	3.01622	down					3.69859	down
Ghi.3084.1.S1_s_at	Transcribed locus, weakly similar to XP_001462032.1 hypothetical protein GSPATT00026983001 [Paramecium tetraurelia strain d4-2]	DT527319			3.0097	down			6.11299	down
Ghi.10143.1.S1_at	Transcribed locus, weakly similar to NP_001030803.1 lipid binding [Arabidopsis thaliana]	DT554276	AT3G43720.2 | Symbols: | Bifunctional inhibitor/lipid-transfer protein/seed storage 2S albumin superfamily protein | chr3:15615549-15617099 REVERSE LENGTH=191	9e-26	3.00825	down			5.7455	down			3.74931	down
GhiAffx.2757.1.S1_s_at	Transcribed locus	DW517899.1			3.00538	down			3.87957	down
Ghi.207.1.S1_s_at	Acyltransferase-like protein (ACY)	DT049604	AT5G23940.1 | Symbols: EMB3009, PEL3, DCR | HXXXD-type acyl-transferase family protein | chr5:8076616-8079677 REVERSE LENGTH=484	2e-67	3.00457	down			230.604	down	18.3654	down	5.50186	down
Ghi.1552.1.S1_s_at	Transcribed locus, weakly similar to NP_564516.2 C/VIF1 (CELL WALL / VACUOLAR INHIBITOR OF FRUCTOSIDASE 1); pectinesterase inhibitor [Arabidopsis thaliana]	DN779868	AT1G47960.1 | Symbols: C/VIF1, ATC/VIF1 | cell wall / vacuolar inhibitor of fructosidase 1 | chr1:17681954-17683516 REVERSE LENGTH=205	2e-25	3.00271	down	8.51469	down	22.59	up
Ghi.10646.1.S1_s_at	Osmotin-like pathogenesis-related protein	DN780414	AT4G11650.1 | Symbols: ATOSM34, OSM34 | osmotin 34 | chr4:7025127-7026113 REVERSE LENGTH=244	2e-91			5.25648	down	178.762	up			102.273	up
GhiAffx.7478.1.S1_at		DW512150.1	AT5G41761.1 | Symbols: | unknown protein; FUNCTIONS IN: molecular_function unknown; INVOLVED IN: biological_process unknown; LOCATED IN: cellular_component unknown; BEST Arabidopsis thaliana protein match is: unknown protein (TAIR:AT3G55570.1); Has 30201	5e-21					113.494	up	4.46771	up
Ghi.1326.1.S1_s_at	Transcribed locus, weakly similar to NP_181549.1 basic helix-loop-helix (bHLH) family protein [Arabidopsis thaliana]	DR463721	AT3G25710.1 | Symbols: BHLH32, ATAIG1, TMO5 | basic helix-loop-helix 32 | chr3:9369598-9371096 FORWARD LENGTH=344	9e-26			18.3008	down	85.669	up
GhiAffx.61758.1.S1_a_at	Transcribed locus	DW515008.1					3.23613	down	84.6535	up			11.0197	up
GraAffx.27222.1.S1_s_at		CO089972	AT1G05210.1 | Symbols: | Transmembrane protein 97, predicted | chr1:1510469-1511485 FORWARD LENGTH=168	4e-22					66.7879	up
Ghi.1033.1.A1_at	Transcribed locus, weakly similar to NP_200227.1 ATOMT1 (O-METHYLTRANSFERASE 1) [Arabidopsis thaliana]	DN827426	AT5G54160.1 | Symbols: ATOMT1, OMT1 | O-methyltransferase 1 | chr5:21982075-21984167 FORWARD LENGTH=363	4e-77			3.62079	down	65.5344	up			6.70111	up
Gra.1494.1.S1_s_at	Transcribed locus, moderately similar to NP_564553.1 phospholipase C [Arabidopsis thaliana]	CO127128	AT1G49740.1 | Symbols: | PLC-like phosphodiesterases superfamily protein | chr1:18407728-18409468 FORWARD LENGTH=359	5e-113			17.2205	down	64.4356	up	4.08107	up
Ghi.6462.1.S1_x_at	Clone pCPR10-12 PR protein class 10	AF305066.1					5.69285	down	61.1327	up			3.07279	up
Gra.1633.1.A1_s_at	Transcribed locus, weakly similar to NP_191832.1 unknown protein [Arabidopsis thaliana]	CO117653	AT3G62730.1 | Symbols: | unknown protein; FUNCTIONS IN: molecular_function unknown; INVOLVED IN: biological_process unknown; LOCATED IN: endomembrane system; EXPRESSED IN: 13 plant structures; EXPRESSED DURING: LP.04 four leaves visible, 4 anthesis, LP.0	2e-20			141.401	down	59.8557	up	3.67036	down	11.0332	up
GhiAffx.5097.1.S1_at	Transcribed locus, weakly similar to NP_196225.1 tropinone reductase, putative / tropine dehydrogenase, putative [Arabidopsis thaliana]	DW489433.1	AT5G06060.1 | Symbols: | NAD(P)-binding Rossmann-fold superfamily protein | chr5:1824066-1825833 REVERSE LENGTH=264	9e-81			7.57943	down	56.5322	up			3.65041	up
Ghi.3072.1.S1_s_at	Transcribed locus	DT527412							50.8548	up
GhiAffx.29821.1.S1_at	Transcribed locus, weakly similar to NP_850932.2 CER1 (ECERIFERUM 1) [Arabidopsis thaliana]	DW520191.1	AT1G02205.3 | Symbols: CER1 | Fatty acid hydroxylase superfamily | chr1:418818-422154 FORWARD LENGTH=630	4e-61			6.37095	down	47.2268	up	10.5068	up
GhiAffx.7412.1.S1_at	Transcribed locus, weakly similar to NP_001042584.1 Os01g0248500 [Oryza sativa (japonica cultivar-group)]	DW511555.1	AT1G78780.2 | Symbols: | pathogenesis-related family protein | chr1:29621447-29622431 REVERSE LENGTH=238	3e-39			6.77038	down	41.0945	up			4.41307	up
GraAffx.23349.1.S1_s_at		CO121481	AT4G17880.1 | Symbols: | Basic helix-loop-helix (bHLH) DNA-binding family protein | chr4:9933702-9935471 REVERSE LENGTH=589	8e-61					40.4504	up
Ghi.8476.1.S1_x_at	Transcribed locus	CO495095					279.432	down	37.7567	up	5.00196	down	9.17316	up
Ghi.5288.1.S1_s_at	Transcribed locus, moderately similar to NP_180034.1 sarcosine oxidase family protein [Arabidopsis thaliana]	DN758649	AT2G24580.1 | Symbols: | FAD-dependent oxidoreductase family protein | chr2:10444928-10446178 REVERSE LENGTH=416	2e-46					37.4189	up
Ghi.10462.1.S1_at	Transcribed locus, moderately similar to NP_565116.1 GASA1 (GAST1 PROTEIN HOMOLOG 1) [Arabidopsis thaliana]	DN758022	AT1G75750.1 | Symbols: GASA1 | GAST1 protein homolog 1 | chr1:28441813-28442284 REVERSE LENGTH=98	2e-29					37.2311	up			3.33151	up
GhiAffx.13852.1.S1_at		DT046888	AT3G26330.1 | Symbols: CYP71B37 | cytochrome P450, family 71, subfamily B, polypeptide 37 | chr3:9646873-9648536 REVERSE LENGTH=500	2e-47			5.95682	down	36.9128	up
GhiAffx.4153.1.S1_s_at	Transcribed locus, moderately similar to NP_175244.1 glycoside hydrolase family 28 protein / polygalacturonase (pectinase) family protein [Arabidopsis thaliana]	DW224618.1	AT1G48100.1 | Symbols: | Pectin lyase-like superfamily protein | chr1:17766921-17769625 FORWARD LENGTH=475	0					36.4784	up
GhiAffx.23785.1.S1_at		DW507813.1	AT5G45960.1 | Symbols: | GDSL-like Lipase/Acylhydrolase superfamily protein | chr5:18637174-18640319 REVERSE LENGTH=375	9e-68					36.0607	up			11.4963	up
GarAffx.6150.1.S1_at		U27535.1	AT5G23960.2 | Symbols: TPS21 | terpene synthase 21 | chr5:8092969-8095128 FORWARD LENGTH=545	2e-116					35.2637	up
GhiAffx.2060.1.S1_at		DW477541.1	AT1G15210.1 | Symbols: PDR7, ATPDR7 | pleiotropic drug resistance 7 | chr1:5231552-5236573 REVERSE LENGTH=1442	8e-125					34.4308	up
Ghi.1847.1.S1_at	Transcribed locus, moderately similar to NP_199417.1 ATPTR3/PTR3 (PEPTIDE TRANSPORTER PROTEIN 3); transporter [Arabidopsis thaliana]	DV850045	AT5G46050.1 | Symbols: ATPTR3, PTR3 | peptide transporter 3 | chr5:18675062-18679071 REVERSE LENGTH=582	2e-63			10.3976	down	34.1728	up
Ghi.7950.1.S1_at	POD9 precursor (pod9)	AY366083.1	AT5G06720.1 | Symbols: ATPA2, PA2 | peroxidase 2 | chr5:2077567-2078857 REVERSE LENGTH=335	5e-94			14.091	down	33.3263	up
Ghi.6693.1.A1_at	Transcribed locus	CA993655					18.4638	down	33.2805	up			5.73234	up
Ghi.1319.1.S1_s_at	Metallothionein-like protein	AF118230.1					13.8289	down	30.9638	up			4.78434	down
Ghi.6521.1.S1_at	Class I endochitinase	CD486070	AT3G12500.1 | Symbols: ATHCHIB, PR3, PR-3, CHI-B, B-CHI, HCHIB | basic chitinase | chr3:3962501-3963984 REVERSE LENGTH=335	7e-100			7.06672	down	30.8562	up			13.5733	up
GhiAffx.46297.1.S1_s_at	Transcribed locus, weakly similar to NP_193436.2 ATEXLB1 (ARABIDOPSIS THALIANA EXPANSIN-LIKE B1) [Arabidopsis thaliana]	AI054544	AT4G17030.1 | Symbols: ATEXLB1, EXPR, AT-EXPR, ATEXPR1, ATHEXP BETA 3.1, EXLB1 | expansin-like B1 | chr4:9581817-9583181 REVERSE LENGTH=250	5e-14			36.5631	down	30.4559	up			8.07204	up
GhiAffx.10836.1.A1_at	Transcribed locus, weakly similar to NP_193283.2 UGT84A1; UDP-glycosyltransferase/ sinapate 1-glucosyltransferase/ transferase, transferring glycosyl groups [Arabidopsis thaliana]	DN800059	AT3G21560.1 | Symbols: UGT84A2 | UDP-Glycosyltransferase superfamily protein | chr3:7595884-7597374 FORWARD LENGTH=496	4e-40			4.39854	down	30.1896	up
GhiAffx.1402.1.S1_at	Transcribed locus, weakly similar to NP_173008.1 GA4 (GA REQUIRING 4); gibberellin 3-beta-dioxygenase [Arabidopsis thaliana]	DW231451.1	AT1G15550.1 | Symbols: GA4, ATGA3OX1, GA3OX1 | gibberellin 3-oxidase 1 | chr1:5344569-5346078 REVERSE LENGTH=358	1e-73					29.824	up
GhiAffx.13947.1.A1_at	Transcribed locus, moderately similar to NP_190591.1 nucleic acid binding / pancreatic ribonuclease [Arabidopsis thaliana]	DW224418.1	AT5G67210.1 | Symbols: | Protein of unknown function (DUF579) | chr5:26819019-26819972 FORWARD LENGTH=317	1e-113					29.4993	up
Ghi.6304.2.S1_s_at	Transcribed locus	CO496125							28.7938	up			4.72864	up
Ghi.1043.4.S1_at	Transcribed locus, weakly similar to NP_196153.1 peroxidase, putative [Arabidopsis thaliana]	DT463348	AT5G05340.1 | Symbols: | Peroxidase superfamily protein | chr5:1579142-1580819 REVERSE LENGTH=324	2e-66			10.0497	down	28.6286	up			8.43359	up
Ghi.9268.1.S1_x_at	Transcribed locus, weakly similar to NP_175691.1 2-oxoglutarate-dependent dioxygenase, putative [Arabidopsis thaliana]	DT463525	AT4G03070.1 | Symbols: AOP1, AOP, AOP1.1 | 2-oxoglutarate (2OG) and Fe(II)-dependent oxygenase superfamily protein | chr4:1358442-1359620 FORWARD LENGTH=322	6e-39					28.4224	up
GhiAffx.43092.1.S1_at	Transcribed locus, moderately similar to NP_192597.1 heavy-metal-associated domain-containing protein / copper chaperone (CCH)-related [Arabidopsis thaliana]	DW511433.1	AT4G08570.1 | Symbols: | Heavy metal transport/detoxification superfamily protein | chr4:5455123-5455975 REVERSE LENGTH=150	8e-57			4.85989	down	27.435	up			3.18572	up
Ghi.6480.1.S1_at	Transcribed locus, weakly similar to NP_001058172.1 Os06g0642500 [Oryza sativa (japonica cultivar-group)]	CD486289	AT1G33730.1 | Symbols: CYP76C5 | cytochrome P450, family 76, subfamily C, polypeptide 5 | chr1:12227279-12228460 FORWARD LENGTH=368	2e-51					27.3999	up
GhiAffx.44251.1.S1_at	Transcribed locus, weakly similar to NP_200264.2 unknown protein [Arabidopsis thaliana]	DR462045	AT5G54530.1 | Symbols: | Protein of unknown function, DUF538 | chr5:22152781-22154201 FORWARD LENGTH=161	6e-40					27.3632	up			4.00532	up
Ghi.1016.4.S1_s_at	Transcribed locus, weakly similar to NP_187538.1 ATGSTU8 (Arabidopsis thaliana Glutathione S-transferase (class tau) 8); glutathione transferase	DT468576	AT3G09270.1 | Symbols: ATGSTU8, GSTU8 | glutathione S-transferase TAU 8 | chr3:2848407-2849226 REVERSE LENGTH=224	2e-28			4.04161	down	26.0479	up	3.62019	down
GhiAffx.42518.1.S1_at		DW508567.1	AT2G45210.1 | Symbols: | SAUR-like auxin-responsive protein family | chr2:18641884-18642372 FORWARD LENGTH=162	3e-41					25.2723	up
Ghi.6435.1.A1_at	Transcribed locus, moderately similar to NP_197797.1 acidic endochitinase (CHIB1) [Arabidopsis thaliana]	CD809335	AT5G24090.1 | Symbols: ATCHIA, CHIA | chitinase A | chr5:8143805-8145153 REVERSE LENGTH=302	1e-94					24.9672	up
Gra.2014.1.A1_s_at	Transcribed locus, weakly similar to NP_197206.2 UDP-glycosyltransferase/ transferase, transferring glycosyl groups [Arabidopsis thaliana]	CO117573	AT5G17040.1 | Symbols: | UDP-Glycosyltransferase superfamily protein | chr5:5605358-5606963 REVERSE LENGTH=442	2e-61			6.0174	down	24.4884	up
GhiAffx.24556.1.A1_a_at	Transcribed locus, weakly similar to NP_974854.1 unknown protein [Arabidopsis thaliana]	DW509953.1	AT5G35732.1 | Symbols: | unknown protein; BEST Arabidopsis thaliana protein match is: unknown protein (TAIR:AT2G04795.1); Has 35333 Blast hits to 34131 proteins in 2444 species: Archae - 798; Bacteria - 22429; Metazoa - 974; Fungi - 991; Plants - 531; Vi	4e-21			6.21601	down	24.2554	up
Ghi.3243.1.S1_at	Transcribed locus, weakly similar to NP_001059398.1 Os07g0291800 [Oryza sativa (japonica cultivar-group)]	DT468098	AT3G48320.1 | Symbols: CYP71A21 | cytochrome P450, family 71, subfamily A, polypeptide 21 | chr3:17891241-17892804 FORWARD LENGTH=490	7e-95					24.164	up
Gra.1457.1.S1_at	Transcribed locus, moderately similar to NP_199079.1 AOS (ALLENE OXIDE SYNTHASE); hydro-lyase/ oxygen binding [Arabidopsis thaliana]	CO124678	AT5G42650.1 | Symbols: AOS, CYP74A, DDE2 | allene oxide synthase | chr5:17097803-17099359 REVERSE LENGTH=518	1e-88					24.1517	up	5.40363	up
GhiAffx.63871.1.S1_at	Transcribed locus, weakly similar to XP_001773587.1 predicted protein [Physcomitrella patens subsp. patens]	DW240980.1	AT4G28530.1 | Symbols: anac074, NAC074 | NAC domain containing protein 74 | chr4:14090725-14094603 REVERSE LENGTH=352	3e-39			16.4676	down	23.3837	up
GhiAffx.3222.1.S1_at	Transcribed locus, weakly similar to NP_180582.1 unknown protein [Arabidopsis thaliana]	DW509989.1	AT2G30230.1 | Symbols: | unknown protein; FUNCTIONS IN: molecular_function unknown; INVOLVED IN: biological_process unknown; LOCATED IN: endomembrane system; BEST Arabidopsis thaliana protein match is: unknown protein (TAIR:AT1G06980.1); Has 167 Blast hi	2e-40			5.62308	down	23.0886	up	7.12564	down
GhiAffx.14296.1.A1_s_at	Transcribed locus, weakly similar to NP_200052.1 photoassimilate-responsive protein, putative [Arabidopsis thaliana]	DW226414.1	AT5G52390.1 | Symbols: | PAR1 protein | chr5:21264281-21265173 REVERSE LENGTH=195	1e-47					22.7512	up
Gra.2575.1.S1_s_at	Transcribed locus, moderately similar to NP_974756.1 3-methyl-2-oxobutanoate dehydrogenase (2-methylpropanoyl-transferring)/ oxidoreductase, acting on the aldehyde or oxo group of donors, disulfide as acceptor [Arabidopsis thaliana]	CO124000	AT5G09300.1 | Symbols: | Thiamin diphosphate-binding fold (THDP-binding) superfamily protein | chr5:2884282-2886797 REVERSE LENGTH=472	3e-163					22.3967	up
GhiAffx.24794.1.S1_s_at		DW512956.1	AT2G39700.1 | Symbols: ATEXPA4, ATEXP4, ATHEXP ALPHA 1.6, EXPA4 | expansin A4 | chr2:16544246-16545434 REVERSE LENGTH=257	7e-100					22.1288	up
Ghi.5304.1.A1_at	Transcribed locus, weakly similar to NP_199079.1 AOS (ALLENE OXIDE SYNTHASE); hydro-lyase/ oxygen binding [Arabidopsis thaliana]	DT047194	AT5G42650.1 | Symbols: AOS, CYP74A, DDE2 | allene oxide synthase | chr5:17097803-17099359 REVERSE LENGTH=518	2e-57					21.9974	up
Ghi.6559.1.S1_at	Transcribed locus, moderately similar to NP_201541.1 peroxidase 73 (PER73) (P73) (PRXR11) [Arabidopsis thaliana]	CD485748	AT4G37530.1 | Symbols: | Peroxidase superfamily protein | chr4:17634786-17636082 FORWARD LENGTH=329	3e-119			4.26984	down	21.8835	up			6.0772	up
GhiAffx.8120.1.S1_at		DW519473.1	AT4G24120.1 | Symbols: YSL1, ATYSL1 | YELLOW STRIPE like 1 | chr4:12524581-12527023 FORWARD LENGTH=673	5e-76			5.24356	down	21.7403	up
GhiAffx.4043.15.A1_s_at		DT054327							21.6296	up
Ghi.1036.1.S1_at	Transcribed locus	DN827073					3.70523	down	20.6068	up			3.10533	up
GhiAffx.25348.1.A1_at		DW515867.1	AT5G01180.1 | Symbols: PTR5, ATPTR5 | peptide transporter 5 | chr5:61257-63240 REVERSE LENGTH=570	2e-78			3.28113	down	20.0298	up	3.47482	down	3.58037	up
Ghi.8100.1.S1_s_at	Putative nodulin protein	AY210417.1	AT1G09380.1 | Symbols: | nodulin MtN21 /EamA-like transporter family protein | chr1:3026351-3029322 REVERSE LENGTH=374	1e-118			4.09772	down	19.6295	up
GhiAffx.43485.1.S1_at	Transcribed locus, weakly similar to NP_197094.1 unknown protein [Arabidopsis thaliana]	DW513561.1	AT5G15900.1 | Symbols: TBL19 | TRICHOME BIREFRINGENCE-LIKE 19 | chr5:5189524-5192070 REVERSE LENGTH=426	2e-87			5.13722	down	19.3711	up
Ghi.6772.1.A1_at	Transcribed locus, moderately similar to XP_001776270.1 predicted protein [Physcomitrella patens subsp. patens]	CA993230	AT3G25400.1 | Symbols: | CONTAINS InterPro DOMAIN/s: NTP Pyrophosphohydrolase MazG-related, RS21-C6 (InterPro:IPR011394), EAR (InterPro:IPR009039), NTP pyrophosphohydrolase MazG, putative catalytic core (InterPro:IPR004518); Has 1123 Blast hits to 1121 p	6e-28			6.97396	down	19.2137	up			4.72302	down
Ghi.7876.1.S1_s_at	Transcribed locus, weakly similar to NP_177550.1 sulfotransferase family protein [Arabidopsis thaliana]	DN803199	AT1G74090.1 | Symbols: SOT18, ATSOT18, ATST5B | desulfo-glucosinolate sulfotransferase 18 | chr1:27863003-27864055 FORWARD LENGTH=350	3e-28			5.87104	down	19.2003	up			7.91483	up
Ghi.3446.1.A1_at	Transcribed locus, weakly similar to NP_567811.1 ANAC074 (Arabidopsis NAC domain containing protein 74); transcription factor [Arabidopsis thaliana]	DT462755	AT4G28530.1 | Symbols: anac074, NAC074 | NAC domain containing protein 74 | chr4:14090725-14094603 REVERSE LENGTH=352	2e-16			12.4188	down	18.7397	up
Ghi.6619.1.A1_s_at	Transcribed locus, strongly similar to NP_181500.1 ATEXPA4 (ARABIDOPSIS THALIANA EXPANSIN A4) [Arabidopsis thaliana]	CA993094	AT3G55500.1 | Symbols: ATEXPA16, EXP16, ATEXP16, ATHEXP ALPHA 1.7, EXPA16 | expansin A16 | chr3:20575073-20576102 REVERSE LENGTH=260	6e-12					18.6913	up
Ghi.6822.1.A1_s_at	Transcribed locus, weakly similar to NP_181213.1 UGT72C1 (UDP-glucosyl transferase 72C1); UDP-glycosyltransferase/ transferase, transferring glycosyl groups [Arabidopsis thaliana]	CA993006	AT2G36750.1 | Symbols: UGT73C1 | UDP-glucosyl transferase 73C1 | chr2:15410531-15412006 REVERSE LENGTH=491	1e-53			6.45873	down	18.4323	up
Ghi.8389.1.S1_a_at	Transcribed locus, weakly similar to NP_567472.1 integral membrane family protein [Arabidopsis thaliana]	CO498953	AT4G15610.1 | Symbols: | Uncharacterised protein family (UPF0497) | chr4:8909162-8910641 FORWARD LENGTH=193	1e-22			16.1789	down	18.2039	up	10.5808	down	8.52183	down
Ghi.6786.1.S1_at	Transcribed locus, weakly similar to NP_001062936.1 Os09g0345300 [Oryza sativa (japonica cultivar-group)]	CA993174	AT3G14840.2 | Symbols: | Leucine-rich repeat transmembrane protein kinase | chr3:4988271-4993891 FORWARD LENGTH=1020	1e-116			7.7833	down	18.1539	up			8.57084	up
GhiAffx.53638.1.A1_s_at	Transcribed locus, moderately similar to NP_173446.1 ATEXPA11 (ARABIDOPSIS THALIANA EXPANSIN A11) [Arabidopsis thaliana]	DW232569.1	AT1G20190.1 | Symbols: ATEXPA11, EXP11, ATEXP11, ATHEXP ALPHA 1.14, EXPA11 | expansin 11 | chr1:6998762-6999710 REVERSE LENGTH=252	7e-96					17.9421	up
Ghi.1660.1.S1_s_at	Transcribed locus	DN760124					8.56503	down	17.4344	up
GhiAffx.9876.1.S1_s_at		CO499073	AT5G09300.1 | Symbols: | Thiamin diphosphate-binding fold (THDP-binding) superfamily protein | chr5:2884282-2886797 REVERSE LENGTH=472	9e-57			3.23756	down	17.4334	up
Ghi.10433.1.S1_s_at	Transcribed locus, weakly similar to NP_201042.2 invertase/pectin methylesterase inhibitor family protein [Arabidopsis thaliana]	DV848651	AT5G62360.1 | Symbols: | Plant invertase/pectin methylesterase inhibitor superfamily protein | chr5:25040699-25041310 FORWARD LENGTH=203	7e-32					17.4267	up
Ghi.1037.4.A1_x_at	Transcribed locus, weakly similar to NP_565118.1 unknown protein [Arabidopsis thaliana]	CA993008					11.4181	down	17.4002	up
Ghi.9198.3.S1_s_at	Transcribed locus, weakly similar to NP_174140.1 unknown protein [Arabidopsis thaliana]	DT464707	AT1G28190.1 | Symbols: | unknown protein; BEST Arabidopsis thaliana protein match is: unknown protein (TAIR:AT5G12340.1); Has 166 Blast hits to 162 proteins in 36 species: Archae - 0; Bacteria - 2; Metazoa - 15; Fungi - 5; Plants - 124; Viruses - 0; Othe	2e-19			3.19023	down	17.3629	up
Ghi.5776.1.S1_at	Transcribed locus, moderately similar to NP_193140.1 EDA38 (embryo sac development arrest 38); selenium binding [Arabidopsis thaliana]	DN760236	AT4G14030.2 | Symbols: SBP1 | selenium-binding protein 1 | chr4:8098121-8100165 REVERSE LENGTH=490	3e-80			8.80139	down	17.3492	up
GhiAffx.61535.1.A1_s_at		DW509908.1	AT2G28120.1 | Symbols: | Major facilitator superfamily protein | chr2:11985934-11987667 FORWARD LENGTH=577	4e-91					17.0455	up	3.20328	up	5.03133	up
GhiAffx.21534.1.S1_at		DW495711.1	AT5G18600.1 | Symbols: | Thioredoxin superfamily protein | chr5:6183466-6183774 REVERSE LENGTH=102	2e-42			9.5371	down	16.8991	up
GhiAffx.2577.1.A1_s_at	Transcribed locus, moderately similar to NP_849960.1 PAP10; protein serine/threonine phosphatase [Arabidopsis thaliana]	DN759538	AT2G16430.2 | Symbols: PAP10, ATPAP10 | purple acid phosphatase 10 | chr2:7120502-7122772 REVERSE LENGTH=468	3e-175					16.8988	up
Ghi.5512.1.A1_s_at	Transcribed locus, weakly similar to XP_001521330.1 PREDICTED: similar to hCG2029577, partial [Ornithorhynchus anatinus]	DT047390							16.8371	up	4.23508	down
Ghi.10688.1.S1_s_at	Transcribed locus, weakly similar to NP_178507.1 XERICO; protein binding / zinc ion binding [Arabidopsis thaliana]	CO498138	AT2G04240.2 | Symbols: XERICO | RING/U-box superfamily protein | chr2:1461816-1462304 REVERSE LENGTH=162	5e-36					16.6013	up
Ghi.7933.1.S1_at	Polygalacturonase	AF410458.1	AT3G07970.1 | Symbols: QRT2 | Pectin lyase-like superfamily protein | chr3:2541006-2543370 FORWARD LENGTH=439	4e-55					16.4487	up
GhiAffx.34031.1.S1_s_at	Transcribed locus, moderately similar to NP_172857.2 unknown protein [Arabidopsis thaliana]	DW476196.1	AT1G14040.1 | Symbols: | EXS (ERD1/XPR1/SYG1) family protein | chr1:4810488-4814543 FORWARD LENGTH=813	2e-122					16.4053	up			5.07712	up
GhiAffx.31277.1.S1_s_at	Transcribed locus, moderately similar to NP_565214.1 ABC1 family protein [Arabidopsis thaliana]	DT463741	AT1G79600.1 | Symbols: | Protein kinase superfamily protein | chr1:29950105-29952516 REVERSE LENGTH=711	3e-72			8.7959	down	16.3145	up
GhiAffx.9239.1.S1_s_at	Transcribed locus	DW244026.1	AT2G35940.3 | Symbols: BLH1 | BEL1-like homeodomain 1 | chr2:15089171-15091699 REVERSE LENGTH=680	4e-13			10.883	down	16.0754	up
GhiAffx.4949.1.S1_at	Transcribed locus, moderately similar to NP_564805.1 KNAT7 (Knotted-like Arabidopsis thaliana); DNA binding / transcription factor	DW517184.1	AT1G62990.1 | Symbols: KNAT7, IXR11 | KNOTTED-like homeobox of Arabidopsis thaliana 7 | chr1:23337468-23340348 FORWARD LENGTH=291	1e-48			3.05955	down	15.9307	up
Ghi.7815.1.S1_at	Transcribed locus, moderately similar to NP_199829.1 protein kinase, putative [Arabidopsis thaliana]	DN779511	AT5G50180.1 | Symbols: | Protein kinase superfamily protein | chr5:20431116-20432883 FORWARD LENGTH=346	1e-64					15.8419	up
Ghi.1623.1.S1_at	Transcribed locus, weakly similar to NP_569048.1 ARA12; subtilase [Arabidopsis thaliana]	DN760802	AT5G67360.1 | Symbols: ARA12 | Subtilase family protein | chr5:26872192-26874465 REVERSE LENGTH=757	1e-29			5.22211	down	15.757	up
GhiAffx.44364.1.A1_at		DW518224.1					4.24213	down	15.6862	up			3.3451	up
Ghi.6785.1.S1_at	Transcribed locus, weakly similar to NP_565314.1 unknown protein [Arabidopsis thaliana]	CA993178	AT5G35732.1 | Symbols: | unknown protein; BEST Arabidopsis thaliana protein match is: unknown protein (TAIR:AT2G04795.1); Has 35333 Blast hits to 34131 proteins in 2444 species: Archae - 798; Bacteria - 22429; Metazoa - 974; Fungi - 991; Plants - 531; Vi	6e-15					15.6432	up
Ghi.778.1.S1_at	Transcribed locus, weakly similar to NP_173239.1 zinc finger (C3HC4-type RING finger) family protein [Arabidopsis thaliana]	DR454858	AT1G17970.1 | Symbols: | RING/U-box superfamily protein | chr1:6185032-6187202 FORWARD LENGTH=368	1e-32			3.92459	down	15.5299	up
GhiAffx.53648.2.S1_at	Transcribed locus, moderately similar to NP_187889.1 auxin-responsive family protein [Arabidopsis thaliana]	DW495997.1	AT3G12830.1 | Symbols: | SAUR-like auxin-responsive protein family | chr3:4079117-4079515 REVERSE LENGTH=132	1e-36					15.3882	up
Ghi.3427.1.A1_s_at		DT465993	AT5G09360.1 | Symbols: LAC14 | laccase 14 | chr5:2906426-2908658 REVERSE LENGTH=569	1e-40					15.1437	up			3.70988	up
GraAffx.8654.1.S1_s_at		CO089582							14.9806	up
GhiAffx.7695.1.A1_at		DW514617.1	AT1G49470.1 | Symbols: | Family of unknown function (DUF716) | chr1:18310554-18311462 FORWARD LENGTH=302	5e-43					14.9287	up			3.68539	up
GhiAffx.6490.1.S1_at		DW501157.1	AT3G01220.1 | Symbols: ATHB20, HB20 | homeobox protein 20 | chr3:73599-75295 FORWARD LENGTH=286	5e-31					14.7977	up			11.19	up
Ghi.6322.1.S1_at	Transcribed locus, weakly similar to NP_176478.1 O-methyltransferase, putative [Arabidopsis thaliana]	DN758059	AT4G35160.1 | Symbols: | O-methyltransferase family protein | chr4:16730989-16732808 REVERSE LENGTH=382	3e-32					14.6111	up
Gra.98.1.S1_s_at	Transcribed locus, moderately similar to NP_193616.2 unknown protein [Arabidopsis thaliana]	CO124474	AT4G18810.1 | Symbols: | NAD(P)-binding Rossmann-fold superfamily protein | chr4:10322622-10325735 REVERSE LENGTH=596	5e-129			3.82909	down	14.5985	up
Ghi.1022.1.S1_x_at	Transcribed locus, weakly similar to NP_194923.1 CYP82C3 (cytochrome P450, family 82, subfamily C, polypeptide 3); oxygen binding [Arabidopsis thaliana]	DT467657	AT4G31940.1 | Symbols: CYP82C4 | cytochrome P450, family 82, subfamily C, polypeptide 4 | chr4:15452040-15453966 FORWARD LENGTH=524	1e-92					14.5764	up
Ghi.6433.1.S1_at	Transcribed locus, weakly similar to NP_179068.1 PR1 (PATHOGENESIS-RELATED GENE 1) [Arabidopsis thaliana]	CF932068	AT2G14580.1 | Symbols: ATPRB1, PRB1 | basic pathogenesis-related protein 1 | chr2:6225703-6226188 REVERSE LENGTH=161	5e-55					14.5442	up
Ghi.7912.1.S1_s_at	Transcribed locus, moderately similar to NP_172291.1 lactoylglutathione lyase, putative / glyoxalase I, putative [Arabidopsis thaliana]	DT466654	AT1G08110.4 | Symbols: | lactoylglutathione lyase family protein / glyoxalase I family protein | chr1:2535463-2537630 FORWARD LENGTH=235	9e-76					14.4533	up
Ghi.8528.1.A1_s_at	Transcribed locus	CO499764							14.4341	up	3.69162	down
Ghi.5854.1.S1_at	Transcribed locus, weakly similar to NP_175357.1 BURP domain-containing protein [Arabidopsis thaliana]	CO499197	AT1G49320.1 | Symbols: ATUSPL1, USPL1 | unknown seed protein like 1 | chr1:18246441-18247817 FORWARD LENGTH=280	4e-22					14.3149	up			6.29653	up
Ghi.6449.1.A1_at	Transcribed locus	CK640602					16.3641	down	14.1556	up			3.89086	up
GhiAffx.32155.1.A1_at	Transcribed locus, moderately similar to NP_176458.1 BETA-VPE (vacuolar processing enzyme beta); cysteine-type endopeptidase [Arabidopsis thaliana]	CO498096	AT1G62710.1 | Symbols: BETA-VPE, BETAVPE | beta vacuolar processing enzyme | chr1:23224070-23226857 REVERSE LENGTH=486	1e-30			3.89012	down	13.8881	up	4.69826	down
GhiAffx.60835.1.S1_at	Transcribed locus, weakly similar to NP_001055223.1 Os05g0332300 [Oryza sativa (japonica cultivar-group)]	DW506319.1	AT5G58380.1 | Symbols: CIPK10, PKS2, SIP1, SNRK3.8 | SOS3-interacting protein 1 | chr5:23597092-23598531 REVERSE LENGTH=479	4e-61					13.8372	up
Gra.1694.2.S1_s_at	Transcribed locus, moderately similar to NP_175244.1 polygalacturonase [Arabidopsis thaliana]	CO125694	AT1G48100.1 | Symbols: | Pectin lyase-like superfamily protein | chr1:17766921-17769625 FORWARD LENGTH=475	4e-123					13.6696	up
GhiAffx.9522.1.A1_s_at	Transcribed locus, weakly similar to NP_001045204.1 Os01g0917900 [Oryza sativa (japonica cultivar-group)]	DT049461	AT3G25030.2 | Symbols: | RING/U-box superfamily protein | chr3:9122650-9123402 FORWARD LENGTH=250	4e-23			6.47992	down	13.5192	up	3.55581	down
GhiAffx.19125.1.A1_at		DW487672.1	AT1G12780.1 | Symbols: UGE1, ATUGE1 | UDP-D-glucose/UDP-D-galactose 4-epimerase 1 | chr1:4356124-4358120 REVERSE LENGTH=351	7e-139			9.98774	down	13.2941	up
Ghi.6067.1.A1_at	Transcribed locus, weakly similar to NP_566712.1 protease inhibitor/seed storage/lipid transfer protein (LTP) family protein [Arabidopsis thaliana]	DT048703					9.06319	down	13.2213	up	66.9315	down
GbaAffx.197.1.S1_s_at		AY279356.1	AT5G06860.1 | Symbols: PGIP1, ATPGIP1 | polygalacturonase inhibiting protein 1 | chr5:2132373-2133434 FORWARD LENGTH=330	1e-122			8.06222	down	13.2087	up	12.5531	down
Ghi.8089.1.S1_at	MYB-like DNA-binding domain protein (MYB5)	AF034133.1	AT3G06490.1 | Symbols: MYB108, AtMYB108, BOS1 | myb domain protein 108 | chr3:2004298-2006358 FORWARD LENGTH=323	2e-63					13.1805	up
Ghi.6615.1.S1_s_at	Transcribed locus, weakly similar to NP_001064997.1 Os10g0503300 [Oryza sativa (japonica cultivar-group)]	CA993260	AT5G17540.1 | Symbols: | HXXXD-type acyl-transferase family protein | chr5:5782061-5783682 REVERSE LENGTH=461	4e-33					13.1234	up
GhiAffx.31355.1.S1_s_at	Transcribed locus, weakly similar to NP_849492.1 UGT73B2; UDP-glycosyltransferase [Arabidopsis thaliana]	DT462536	AT4G34138.1 | Symbols: UGT73B1 | UDP-glucosyl transferase 73B1 | chr4:16348267-16349858 REVERSE LENGTH=488	1e-84					13.0919	up			3.32508	up
Ghi.9198.2.A1_s_at	Transcribed locus, weakly similar to NP_174140.1 unknown protein [Arabidopsis thaliana]	DT463956	AT1G28190.1 | Symbols: | unknown protein; BEST Arabidopsis thaliana protein match is: unknown protein (TAIR:AT5G12340.1); Has 166 Blast hits to 162 proteins in 36 species: Archae - 0; Bacteria - 2; Metazoa - 15; Fungi - 5; Plants - 124; Viruses - 0; Othe	1e-11			4.32592	down	12.9993	up
Ghi.7912.3.S1_at	Transcribed locus, moderately similar to NP_172291.1 lactoylglutathione lyase, putative / glyoxalase I, putative [Arabidopsis thaliana]	CD485645	AT1G08110.4 | Symbols: | lactoylglutathione lyase family protein / glyoxalase I family protein | chr1:2535463-2537630 FORWARD LENGTH=235	1e-74					12.9296	up
Ghi.3246.1.A1_at		DT466510	AT4G21410.1 | Symbols: CRK29 | cysteine-rich RLK (RECEPTOR-like protein kinase) 29 | chr4:11402463-11405025 REVERSE LENGTH=679	2e-20			8.13298	down	12.8986	up
GhiAffx.6695.1.S1_at		DW503325.1	AT5G13090.1 | Symbols: | unknown protein; BEST Arabidopsis thaliana protein match is: unknown protein (TAIR:AT1G24270.1); Has 30201 Blast hits to 17322 proteins in 780 species: Archae - 12; Bacteria - 1396; Metazoa - 17338; Fungi - 3422; Plants - 5037; V	3e-34					12.8732	up
Ghi.1586.1.S1_at	Transcribed locus, weakly similar to NP_195958.1 heavy-metal-associated domain-containing protein [Arabidopsis thaliana]	DN760004	AT2G36950.1 | Symbols: | Heavy metal transport/detoxification superfamily protein | chr2:15515216-15516754 FORWARD LENGTH=386	1e-43			11.1637	down	12.8581	up
GhiAffx.39816.1.S1_s_at	Transcribed locus, moderately similar to NP_179547.1 CDA1 (CYTIDINE DEAMINASE 1) [Arabidopsis thaliana]	DW233601.1	AT2G19570.1 | Symbols: CDA1, AT-CDA1, DESZ | cytidine deaminase 1 | chr2:8470598-8471503 REVERSE LENGTH=301	6e-50			3.9177	down	12.6585	up
Gra.2026.2.A1_s_at	Transcribed locus, weakly similar to NP_001064997.1 Os10g0503300 [Oryza sativa (japonica cultivar-group)]	CO121009	AT5G17540.1 | Symbols: | HXXXD-type acyl-transferase family protein | chr5:5782061-5783682 REVERSE LENGTH=461	1e-46					12.6312	up			3.07903	up
GhiAffx.29875.1.S1_s_at	Transcribed locus, weakly similar to NP_195280.1 homeobox-leucine zipper protein (HB-2) / HD-ZIP protein [Arabidopsis thaliana]	DW508794.1	AT4G35550.1 | Symbols: HB-4, WOX13, ATWOX13 | WUSCHEL related homeobox 13 | chr4:16875814-16877167 REVERSE LENGTH=268	2e-76					12.5346	up
GhiAffx.4409.1.S1_at	Transcribed locus, weakly similar to NP_001056289.1 Os05g0557500 [Oryza sativa (japonica cultivar-group)]	DW482354.1	AT4G21700.1 | Symbols: | Protein of unknown function (DUF2921) | chr4:11529956-11532844 FORWARD LENGTH=962	1e-56					12.4036	up
GhiAffx.26018.1.S1_at	Transcribed locus, moderately similar to NP_177228.1 CEL1 (cellulase 1); hydrolase, hydrolyzing O-glycosyl compounds [Arabidopsis thaliana]	DW519688.1	AT1G70710.1 | Symbols: ATGH9B1, CEL1, GH9B1 | glycosyl hydrolase 9B1 | chr1:26659356-26662962 REVERSE LENGTH=492	4e-157					12.3155	up
GhiAffx.15571.1.S1_a_at		DW505599.1					7.64294	down	12.232	up
Ghi.1553.1.S1_at	Transcribed locus, weakly similar to NP_196498.1 LAC14 (laccase 14); copper ion binding / oxidoreductase [Arabidopsis thaliana]	DT462666	AT5G09360.1 | Symbols: LAC14 | laccase 14 | chr5:2906426-2908658 REVERSE LENGTH=569	1e-42			5.19122	down	12.1906	up			8.34518	up
GraAffx.2127.1.S1_at		CO122380	AT3G13890.2 | Symbols: MYB26 | myb domain protein 26 | chr3:4576744-4578027 REVERSE LENGTH=358	1e-66					12.1572	up
Gra.2314.1.S1_at	Transcribed locus, moderately similar to NP_200498.1 beta-galactosidase [Arabidopsis thaliana]	CO126415	AT3G13750.1 | Symbols: BGAL1 | beta galactosidase 1 | chr3:4511192-4515756 FORWARD LENGTH=847	4e-124			7.14804	down	12.1492	up
Ghi.4611.2.A1_at	Transcribed locus, weakly similar to NP_173228.1 trypsin and protease inhibitor family protein / Kunitz family protein [Arabidopsis thaliana]	DT458110	AT1G17860.1 | Symbols: | Kunitz family trypsin and protease inhibitor protein | chr1:6149343-6149933 FORWARD LENGTH=196	5e-15					12.0953	up
Ghi.326.1.S1_at	Transcribed locus, weakly similar to NP_195899.1 In2-1 protein, putative [Arabidopsis thaliana]	DR460765							11.9865	up
GhiAffx.63628.1.S1_at	Transcribed locus, moderately similar to NP_178708.1 EXGT-A1 (ENDO-XYLOGLUCAN TRANSFERASE); hydrolase, acting on glycosyl bonds [Arabidopsis thaliana]	DW499687.1	AT5G13870.1 | Symbols: EXGT-A4, XTH5 | xyloglucan endotransglucosylase/hydrolase 5 | chr5:4475089-4476217 REVERSE LENGTH=293	2e-101			39.4956	down	11.8877	up
Ghi.7921.1.S1_x_at	1-aminocyclopropane-1-carboxylate oxidase (ACO1)	DQ303122.1	AT1G05010.1 | Symbols: EFE, ACO4, EAT1 | ethylene-forming enzyme | chr1:1431419-1432695 REVERSE LENGTH=323	7e-122					11.8147	up			3.59551	up
Ghi.1703.1.S1_at	Transcribed locus	DN759842							11.8082	up
Gra.355.1.S1_s_at	Transcribed locus, weakly similar to XP_001693433.1 predicted protein [Chlamydomonas reinhardtii]	CO123405	AT4G29190.1 | Symbols: | Zinc finger C-x8-C-x5-C-x3-H type family protein | chr4:14392233-14393303 REVERSE LENGTH=356	2e-89					11.7747	up
Ghi.7402.1.S1_at	Transcribed locus, moderately similar to NP_196703.1 unknown protein [Arabidopsis thaliana]	AI731022	AT5G11420.1 | Symbols: | Protein of unknown function, DUF642 | chr5:3644655-3646991 FORWARD LENGTH=366	1e-25					11.6785	up
Ghi.8524.1.S1_at	Transcribed locus, weakly similar to NP_199747.1 BXL1 (BETA-XYLOSIDASE 1); hydrolase, hydrolyzing O-glycosyl compounds [Arabidopsis thaliana]	DT048651	AT5G49360.1 | Symbols: BXL1, ATBXL1 | beta-xylosidase 1 | chr5:20012179-20016659 REVERSE LENGTH=774	0			6.69279	down	11.6364	up
GhiAffx.4536.2.S1_at	Transcribed locus, weakly similar to NP_173228.1 trypsin and protease inhibitor family protein / Kunitz family protein [Arabidopsis thaliana]	DW499238.1	AT1G17860.1 | Symbols: | Kunitz family trypsin and protease inhibitor protein | chr1:6149343-6149933 FORWARD LENGTH=196	2e-18			12.682	down	11.6248	up			4.79746	up
Ghi.5688.1.A1_x_at	Transcribed locus, weakly similar to NP_199404.3 carboxylic ester hydrolase [Arabidopsis thaliana]	DT046767	AT5G45920.1 | Symbols: | SGNH hydrolase-type esterase superfamily protein | chr5:18622822-18624677 FORWARD LENGTH=241	9e-25					11.6223	up
Ghi.10432.1.S1_s_at	Transcribed locus, moderately similar to NP_195741.1 transferase family protein [Arabidopsis thaliana]	DR459938	AT5G01210.1 | Symbols: | HXXXD-type acyl-transferase family protein | chr5:84554-85981 FORWARD LENGTH=475	3e-60					11.6159	up
Ghi.10602.1.S1_s_at	Transcribed locus, moderately similar to NP_565392.1 unknown protein [Arabidopsis thaliana]	DN761515	AT2G16760.1 | Symbols: | Calcium-dependent phosphotriesterase superfamily protein | chr2:7275739-7277122 FORWARD LENGTH=327	1e-109					11.6155	up
GhiAffx.43289.1.S1_at	Transcribed locus, weakly similar to NP_175347.1 zinc finger (C3HC4-type RING finger) family protein [Arabidopsis thaliana]	DW501066.1	AT1G49230.1 | Symbols: | RING/U-box superfamily protein | chr1:18209320-18209979 FORWARD LENGTH=219	2e-59					11.5537	up
GhiAffx.36369.1.S1_at	Transcribed locus, moderately similar to NP_186860.1 SCPL25 (serine carboxypeptidase-like 25); serine carboxypeptidase [Arabidopsis thaliana]	DW481345.1	AT3G02110.1 | Symbols: scpl25 | serine carboxypeptidase-like 25 | chr3:370902-373637 REVERSE LENGTH=473	1e-126					11.4024	up	3.06692	up
GhiAffx.4043.4.S1_s_at	Transcribed locus, weakly similar to NP_568651.1 SAG12 (SENESCENCE-ASSOCIATED GENE 12); cysteine-type peptidase [Arabidopsis thaliana]	DW519193.1	AT2G34080.1 | Symbols: | Cysteine proteinases superfamily protein | chr2:14393431-14394777 REVERSE LENGTH=345	2e-95					11.364	up
GhiAffx.24145.1.S1_at		DW509732.1	AT3G17180.1 | Symbols: scpl33 | serine carboxypeptidase-like 33 | chr3:5855861-5859157 REVERSE LENGTH=478	3e-57			5.2644	down	11.2687	up
Ghi.5305.1.A1_at	Transcribed locus	DT048241							11.254	up
GhiAffx.61663.1.S1_s_at	Transcribed locus, weakly similar to NP_194775.1 glycine-rich protein [Arabidopsis thaliana]	DW503024.1							11.1643	up
GhiAffx.23293.1.S1_at	Transcribed locus, weakly similar to NP_196194.1 DNAJ heat shock N-terminal domain-containing protein [Arabidopsis thaliana]	DW505069.1	AT3G57340.2 | Symbols: | Heat shock protein DnaJ, N-terminal with domain of unknown function (DUF1977) | chr3:21219175-21220278 FORWARD LENGTH=367	4e-41					11.1495	up
Ghi.967.1.S1_s_at	Transcribed locus, weakly similar to NP_001055646.1 Os05g0435800 [Oryza sativa (japonica cultivar-group)]	AI728289	AT5G67090.1 | Symbols: | Subtilisin-like serine endopeptidase family protein | chr5:26774111-26776321 REVERSE LENGTH=736	3e-83					11.1438	up	6.6102	down
Ghi.3815.1.A1_at	Transcribed locus, moderately similar to NP_001105837.1 WRKY1 [Zea mays]	DT461503	AT2G23320.1 | Symbols: WRKY15 | WRKY DNA-binding protein 15 | chr2:9924998-9926154 FORWARD LENGTH=317	1e-31					11.0811	up
Gra.3095.1.A1_s_at	Transcribed locus, weakly similar to NP_566811.1 unknown protein [Arabidopsis thaliana]	CO085248	AT3G27210.1 | Symbols: | unknown protein; FUNCTIONS IN: molecular_function unknown; INVOLVED IN: N-terminal protein myristoylation; LOCATED IN: plasma membrane; EXPRESSED IN: 22 plant structures; EXPRESSED DURING: 13 growth stages; BEST Arabidopsis thali	7e-24					11.0169	up
GraAffx.21977.1.A1_at		CO117760	AT4G17350.1 | Symbols: | Plant protein of unknown function (DUF828) with plant pleckstrin homology-like region | chr4:9701582-9703358 FORWARD LENGTH=405	6e-84					10.9824	up
Gra.2026.1.S1_s_at	Transcribed locus, weakly similar to NP_001064997.1 Os10g0503300 [Oryza sativa (japonica cultivar-group)]	CO121269	AT5G17540.1 | Symbols: | HXXXD-type acyl-transferase family protein | chr5:5782061-5783682 REVERSE LENGTH=461	2e-94					10.9536	up
Ghi.1589.1.S1_s_at	Transcribed locus, moderately similar to NP_197415.1 auxin/aluminum-responsive protein, putative [Arabidopsis thaliana]	DN762289	AT5G19140.1 | Symbols: ATAILP1, AILP1 | Aluminium induced protein with YGL and LRDR motifs | chr5:6423398-6425785 FORWARD LENGTH=234	7e-100					10.9137	up
GhiAffx.22900.1.A1_at		DW503163.1	AT5G57580.1 | Symbols: | Calmodulin-binding protein | chr5:23314994-23317683 REVERSE LENGTH=647	3e-17					10.8596	up
Ghi.8544.1.S1_at	Transcribed locus, moderately similar to NP_181474.2 esterase/lipase/thioesterase family protein [Arabidopsis thaliana]	CA992872	AT2G39420.1 | Symbols: | alpha/beta-Hydrolases superfamily protein | chr2:16460442-16462872 FORWARD LENGTH=317	4e-88			4.26623	down	10.8339	up	5.30842	down
GhiAffx.19598.1.S1_s_at	Transcribed locus, weakly similar to NP_192016.1 UDP-glucoronosyl/UDP-glucosyl transferase family protein [Arabidopsis thaliana]	DT052900	AT4G01070.1 | Symbols: GT72B1, UGT72B1 | UDP-Glycosyltransferase superfamily protein | chr4:461858-463300 REVERSE LENGTH=480	2e-108					10.7678	up
Ghi.6473.1.S1_at	Transcribed locus, moderately similar to NP_193465.1 DELTA-TIP2/TIP2;2 (tonoplast intrinsic protein 2;2); water channel [Arabidopsis thaliana]	CD486503	AT2G36830.1 | Symbols: GAMMA-TIP, TIP1;1, GAMMA-TIP1 | gamma tonoplast intrinsic protein | chr2:15445490-15446336 FORWARD LENGTH=251	2e-54			5.26967	down	10.7321	up
GhiAffx.47397.1.S1_s_at	Transcribed locus	DW511975.1							10.7273	up
Gra.1498.1.S1_x_at	Transcribed locus, weakly similar to NP_001077549.1 sugar binding [Arabidopsis thaliana]	CO126890	AT1G78860.1 | Symbols: | D-mannose binding lectin protein with Apple-like carbohydrate-binding domain | chr1:29646168-29647499 REVERSE LENGTH=443	5e-116			26.7626	down	10.7261	up			7.67558	up
Ghi.417.1.A1_s_at	Transcribed locus, weakly similar to NP_001031103.1 carboxylic ester hydrolase [Arabidopsis thaliana]	DT046659	AT1G28610.2 | Symbols: | GDSL-like Lipase/Acylhydrolase superfamily protein | chr1:10053877-10055665 REVERSE LENGTH=383	6e-44					10.7096	up
Ghi.10165.1.S1_at	Transcribed locus, weakly similar to NP_188270.1 IQD26 (IQ-domain 26); calmodulin binding [Arabidopsis thaliana]	DV849805	AT3G16490.1 | Symbols: IQD26 | IQ-domain 26 | chr3:5603962-5605489 REVERSE LENGTH=389	8e-24					10.5906	up
Gra.2923.2.S1_s_at	Transcribed locus, moderately similar to NP_199142.1 catalytic/ enoyl-CoA hydratase [Arabidopsis thaliana]	CO088537	AT5G43280.1 | Symbols: ATDCI1, DCI1 | delta(3,5),delta(2,4)-dienoyl-CoA isomerase 1 | chr5:17367947-17369113 FORWARD LENGTH=278	8e-99					10.5767	up
GhiAffx.1302.1.S1_x_at	Transcribed locus, weakly similar to NP_175101.1 nodulin MtN21 family protein [Arabidopsis thaliana]	DW227900.1	AT4G08300.1 | Symbols: | nodulin MtN21 /EamA-like transporter family protein | chr4:5245024-5248153 FORWARD LENGTH=373	1e-44					10.5541	up
Ghi.8875.1.S1_at	Transcribed locus, weakly similar to XP_001773277.1 predicted protein [Physcomitrella patens subsp. patens]	DT468583	AT5G65710.1 | Symbols: HSL2 | HAESA-like 2 | chr5:26292372-26295440 FORWARD LENGTH=993	4e-53					10.5374	up
GhiAffx.12305.1.S1_at	Transcribed locus, weakly similar to NP_001049463.1 Os03g0231800 [Oryza sativa (japonica cultivar-group)]	DW503715.1	AT4G37760.1 | Symbols: SQE3 | squalene epoxidase 3 | chr4:17744085-17746426 FORWARD LENGTH=525	2e-159					10.5372	up	4.00269	up	3.94122	up
GhiAffx.22064.2.S1_at		DW223824.1	AT3G14690.1 | Symbols: CYP72A15 | cytochrome P450, family 72, subfamily A, polypeptide 15 | chr3:4937410-4939310 FORWARD LENGTH=512	5e-54					10.4545	up
Ghi.6953.1.S1_s_at	ACC oxidase 1 (ACO1)	DQ116442.1	AT1G05010.1 | Symbols: EFE, ACO4, EAT1 | ethylene-forming enzyme | chr1:1431419-1432695 REVERSE LENGTH=323	7e-121			9.72711	down	10.3799	up
GhiAffx.3925.1.S1_at	Transcribed locus, weakly similar to NP_187165.2 protein kinase family protein [Arabidopsis thaliana]	AI730476	AT3G05140.1 | Symbols: RBK2 | ROP binding protein kinases 2 | chr3:1435817-1437800 REVERSE LENGTH=460	8e-19					10.3085	up
Ghi.3815.1.S1_at	Transcribed locus, moderately similar to NP_001105837.1 WRKY1 [Zea mays]	DT461503	AT2G23320.1 | Symbols: WRKY15 | WRKY DNA-binding protein 15 | chr2:9924998-9926154 FORWARD LENGTH=317	1e-31					10.3067	up
Gra.2907.1.S1_at	Transcribed locus, weakly similar to NP_174563.2 hydrolase, hydrolyzing O-glycosyl compounds [Arabidopsis thaliana]	CO087539	AT1G32860.1 | Symbols: | Glycosyl hydrolase superfamily protein | chr1:11907308-11908803 REVERSE LENGTH=426	6e-97					10.3063	up
GraAffx.24652.1.S1_s_at		CO083518	AT3G16490.1 | Symbols: IQD26 | IQ-domain 26 | chr3:5603962-5605489 REVERSE LENGTH=389	4e-40					10.2771	up
Ghi.8419.1.S1_at	Transcribed locus, moderately similar to NP_181978.1 unknown protein [Arabidopsis thaliana]	CO492888	AT2G44500.1 | Symbols: | O-fucosyltransferase family protein | chr2:18374447-18376435 FORWARD LENGTH=573	5e-114					10.253	up			5.6216	up
Ghi.1864.1.S1_s_at	Transcribed locus, weakly similar to NP_001056289.1 Os05g0557500 [Oryza sativa (japonica cultivar-group)]	DV849871	AT4G21700.1 | Symbols: | Protein of unknown function (DUF2921) | chr4:11529956-11532844 FORWARD LENGTH=962	3e-26					10.2342	up
GhiAffx.18267.1.S1_s_at	Transcribed locus, weakly similar to NP_194637.1 PAP2 (PHYTOCHROME-ASSOCIATED PROTEIN 2); transcription factor [Arabidopsis thaliana]	DW514626.1	AT2G22670.4 | Symbols: IAA8 | indoleacetic acid-induced protein 8 | chr2:9636877-9638459 FORWARD LENGTH=338	4e-49					10.1909	up			3.05558	up
Ghi.4.2.S1_at	Transcribed locus, weakly similar to NP_001052173.1 Os04g0179100 [Oryza sativa (japonica cultivar-group)]	CD486429	AT1G52340.1 | Symbols: ABA2, SIS4, GIN1, SDR1, ISI4, SRE1, ATABA2, ATSDR1 | NAD(P)-binding Rossmann-fold superfamily protein | chr1:19489997-19491527 REVERSE LENGTH=285	1e-58					10.1849	up
GhiAffx.38714.1.S1_at	Transcribed locus, moderately similar to NP_188633.1 binding [Arabidopsis thaliana]	DW492836.1	AT3G19990.1 | Symbols: | unknown protein; INVOLVED IN: biological_process unknown; LOCATED IN: chloroplast stroma, chloroplast; EXPRESSED IN: 23 plant structures; EXPRESSED DURING: 13 growth stages; Has 118 Blast hits to 118 proteins in 41 species: Archa	5e-110			5.09117	down	10.1702	up			3.38059	up
Ghi.9257.3.A1_s_at	Transcribed locus, weakly similar to XP_001778905.1 predicted protein [Physcomitrella patens subsp. patens]	DT462500							10.0227	up
Ghi.6443.2.A1_s_at	Transcribed locus, moderately similar to NP_187123.1 PR4 (PATHOGENESIS-RELATED 4) [Arabidopsis thaliana]	CF932178	AT3G04720.1 | Symbols: PR4, HEL, PR-4 | pathogenesis-related 4 | chr3:1285691-1286531 REVERSE LENGTH=212	4e-38					9.97562	up
GhiAffx.21205.1.S1_at	Transcribed locus	DW496343.1							9.96216	up			3.88213	up
GhiAffx.6401.1.A1_at		DW500075.1	AT4G14930.1 | Symbols: | Survival protein SurE-like phosphatase/nucleotidase | chr4:8538831-8541205 FORWARD LENGTH=315	5e-42			9.01126	down	9.94025	up
GhiAffx.4699.1.A1_at	Transcribed locus, weakly similar to NP_194701.1 ATPAO5 (POLYAMINE OXIDASE 5); amine oxidase [Arabidopsis thaliana]	DW490079.1	AT4G29720.1 | Symbols: ATPAO5, PAO5 | polyamine oxidase 5 | chr4:14553456-14555057 REVERSE LENGTH=533	1e-117					9.93288	up
GhiAffx.30499.1.S1_at	Transcribed locus, weakly similar to NP_180242.1 ATSEH (Arabidopsis thaliana soluble epoxide hydrolase); epoxide hydrolase	DW514660.1	AT2G26740.1 | Symbols: ATSEH, SEH | soluble epoxide hydrolase | chr2:11393148-11394257 REVERSE LENGTH=321	2e-93			8.27333	down	9.92177	up
GhiAffx.1081.1.S1_at	Transcribed locus, weakly similar to NP_174405.1 ATPP2-A9 (Phloem protein 2-A9) [Arabidopsis thaliana]	DW235773.1	AT1G10155.1 | Symbols: ATPP2-A10, PP2-A10 | phloem protein 2-A10 | chr1:3327637-3328448 REVERSE LENGTH=184	8e-34			31.7317	down	9.90161	up
Ghi.10491.1.S1_at	Transcribed locus	DN758293							9.88268	up
GhiAffx.22064.1.S1_at	Transcribed locus, weakly similar to NP_188087.1 CYP72A15 (cytochrome P450, family 72, subfamily A, polypeptide 15); oxygen binding [Arabidopsis thaliana]	DW498676.1	AT3G14680.1 | Symbols: CYP72A14 | cytochrome P450, family 72, subfamily A, polypeptide 14 | chr3:4934478-4936462 FORWARD LENGTH=512	6e-94					9.73833	up
Gra.636.2.S1_s_at	Transcribed locus, moderately similar to NP_195741.1 transferase [Arabidopsis thaliana]	CO089538	AT5G01210.1 | Symbols: | HXXXD-type acyl-transferase family protein | chr5:84554-85981 FORWARD LENGTH=475	4e-84					9.72056	up
GhiAffx.18577.1.A1_at	Transcribed locus, weakly similar to NP_001052173.1 Os04g0179100 [Oryza sativa (japonica cultivar-group)]	DT048511	AT3G51680.1 | Symbols: | NAD(P)-binding Rossmann-fold superfamily protein | chr3:19173622-19174667 REVERSE LENGTH=303	1e-62			3.61656	down	9.61034	up
Ghi.1586.2.S1_s_at	Transcribed locus, weakly similar to NP_566396.1 NHL1 (NDR1/HIN1-like 1) [Arabidopsis thaliana]	AI726377	AT3G11660.1 | Symbols: NHL1 | NDR1/HIN1-like 1 | chr3:3679031-3679660 REVERSE LENGTH=209	4e-70					9.48153	up
Ghi.1295.1.S1_s_at	Transcribed locus, moderately similar to NP_177862.1 AAP3 (amino acid permease 3); amino acid permease [Arabidopsis thaliana]	DT550574	AT1G77380.1 | Symbols: AAP3, ATAAP3 | amino acid permease 3 | chr1:29075201-29077252 REVERSE LENGTH=476	0			7.44458	down	9.43944	up
GhiAffx.7742.1.S1_at	Transcribed locus	DW515235.1	AT4G36500.1 | Symbols: | unknown protein; FUNCTIONS IN: molecular_function unknown; INVOLVED IN: biological_process unknown; LOCATED IN: mitochondrion; EXPRESSED IN: 22 plant structures; EXPRESSED DURING: 13 growth stages; BEST Arabidopsis thaliana prote	2e-14					9.41404	up
GhiAffx.5097.2.A1_a_at		DW517997.1	AT2G29350.2 | Symbols: SAG13 | senescence-associated gene 13 | chr2:12601036-12601992 FORWARD LENGTH=225	5e-60					9.38622	up
GraAffx.4022.1.A1_s_at		CO113014							9.38588	up			3.31854	up
GhiAffx.27407.1.S1_at	Transcribed locus, weakly similar to NP_683304.1 unknown protein [Arabidopsis thaliana]	DT052042	AT1G13360.3 | Symbols: | unknown protein; FUNCTIONS IN: molecular_function unknown; INVOLVED IN: biological_process unknown; LOCATED IN: cellular_component unknown; BEST Arabidopsis thaliana protein match is: unknown protein (TAIR:AT3G25870.1). | chr1:45	3e-15					9.32016	up
Gra.2402.1.A1_at	Transcribed locus, moderately similar to NP_191055.1 unknown protein [Arabidopsis thaliana]	CO088179	AT2G39220.1 | Symbols: PLP6, PLA IIB | PATATIN-like protein 6 | chr2:16375055-16376663 REVERSE LENGTH=499	5e-83			4.39277	down	9.30303	up
Ghi.3455.2.S1_at	Transcribed locus, weakly similar to NP_175390.2 ARP protein (REF) [Arabidopsis thaliana]	DN828288	AT1G49670.2 | Symbols: NQR | ARP protein (REF) | chr1:18381591-18386021 REVERSE LENGTH=652	2e-34					9.13832	up
GhiAffx.52399.3.S1_at	Transcribed locus, weakly similar to NP_181455.1 PLA IIB/PLP6 (Patatin-like protein 6); nutrient reservoir [Arabidopsis thaliana]	AI055350	AT2G39220.1 | Symbols: PLP6, PLA IIB | PATATIN-like protein 6 | chr2:16375055-16376663 REVERSE LENGTH=499	6e-59					9.08776	up
GhiAffx.1896.1.S1_at	Transcribed locus, weakly similar to NP_001063282.1 Os09g0440700 [Oryza sativa (japonica cultivar-group)]	DW505291.1	AT5G20650.1 | Symbols: COPT5 | copper transporter 5 | chr5:6985481-6985921 REVERSE LENGTH=146	3e-31			3.31327	down	8.9286	up			3.41951	up
Gra.1721.1.A1_x_at	Transcribed locus, moderately similar to NP_849960.1 hydrolase/ protein serine/threonine phosphatase [Arabidopsis thaliana]	CO086682	AT2G16430.2 | Symbols: PAP10, ATPAP10 | purple acid phosphatase 10 | chr2:7120502-7122772 REVERSE LENGTH=468	0					8.88154	up
Gra.734.1.A1_s_at	Transcribed locus, strongly similar to NP_200236.1 ATCNGC4 (DEFENSE, NO DEATH 2); calmodulin binding / cation channel/ cyclic nucleotide binding [Arabidopsis thaliana]	CO085308	AT5G54250.2 | Symbols: ATCNGC4, CNGC4, HLM1, DND2 | cyclic nucleotide-gated cation channel 4 | chr5:22025684-22029971 REVERSE LENGTH=694	4e-96					8.86235	up
Ghi.5340.1.A1_s_at		DT048139	AT3G59690.1 | Symbols: IQD13 | IQ-domain 13 | chr3:22049572-22051479 FORWARD LENGTH=517	1e-20					8.84154	up
Gra.2459.1.A1_s_at	Transcribed locus	CO128080	AT3G52840.1 | Symbols: BGAL2 | beta-galactosidase 2 | chr3:19581244-19586097 FORWARD LENGTH=727	2e-19			7.7514	down	8.76799	up	3.53834	down
Ghi.1016.4.A1_s_at	Transcribed locus, weakly similar to NP_187538.1 ATGSTU8 (Arabidopsis thaliana Glutathione S-transferase (class tau) 8); glutathione transferase	DN828264	AT3G09270.1 | Symbols: ATGSTU8, GSTU8 | glutathione S-transferase TAU 8 | chr3:2848407-2849226 REVERSE LENGTH=224	2e-28					8.7558	up
GhiAffx.43038.1.S1_at	Transcribed locus, weakly similar to NP_173394.1 JMT (JASMONIC ACID CARBOXYL METHYLTRANSFERASE); jasmonate O-methyltransferase [Arabidopsis thaliana]	DW497938.1	AT1G19640.1 | Symbols: JMT | jasmonic acid carboxyl methyltransferase | chr1:6789166-6791708 REVERSE LENGTH=389	5e-90					8.69546	up
GhiAffx.7473.1.S1_at		DW512099.1	AT4G37360.1 | Symbols: CYP81D2 | cytochrome P450, family 81, subfamily D, polypeptide 2 | chr4:17567124-17568858 REVERSE LENGTH=499	3e-42					8.63025	up
Ghi.6523.1.S1_s_at	Clone pCPR10-5 PR protein class 10	AF305064.1							8.62116	up			4.00882	up
GraAffx.8661.1.S1_at		CO089537	AT1G74100.1 | Symbols: SOT16, ATSOT16, CORI-7, ATST5A | sulfotransferase 16 | chr1:27864489-27865505 REVERSE LENGTH=338	5e-88			5.9612	down	8.60769	up
Ghi.9281.1.A1_s_at	Transcribed locus, weakly similar to NP_195392.2 ATHB40 (ARABIDOPSIS THALIANA HOMEOBOX PROTEIN 40); DNA binding / transcription factor [Arabidopsis thaliana]	DT047152	AT4G36740.1 | Symbols: HB-5, ATHB40, HB40 | homeobox protein 40 | chr4:17314649-17316314 REVERSE LENGTH=216	8e-50					8.59541	up
GhiAffx.22659.1.A1_at	Transcribed locus	DW501880.1							8.57941	up
GhiAffx.10448.1.S1_s_at	Transcribed locus, weakly similar to NP_172255.1 cupin family protein [Arabidopsis thaliana]	DW508449.1	AT1G07750.1 | Symbols: | RmlC-like cupins superfamily protein | chr1:2404300-2405863 REVERSE LENGTH=356	7e-45			4.48089	down	8.54575	up	3.02368	down
Ghi.5872.3.A1_a_at	Transcribed locus, weakly similar to NP_563870.2 GLP7 (GERMIN-LIKE PROTEIN 7); manganese ion binding / metal ion binding / nutrient reservoir [Arabidopsis thaliana]	CO498986	AT1G10460.1 | Symbols: GLP7 | germin-like protein 7 | chr1:3439578-3440231 REVERSE LENGTH=217	2e-24			6.33976	down	8.53352	up			3.86474	down
Ghi.4641.1.A1_s_at	Transcribed locus, moderately similar to NP_849960.1 PAP10; protein serine/threonine phosphatase [Arabidopsis thaliana]	DT051740	AT2G16430.2 | Symbols: PAP10, ATPAP10 | purple acid phosphatase 10 | chr2:7120502-7122772 REVERSE LENGTH=468	1e-42					8.52692	up
GhiAffx.48583.1.S1_at		AI055122	AT3G06490.1 | Symbols: MYB108, AtMYB108, BOS1 | myb domain protein 108 | chr3:2004298-2006358 FORWARD LENGTH=323	3e-68			7.82687	down	8.51293	up
Ghi.8080.1.S1_at	GHMYB36 (ghmyb36)	AF336284.1	AT5G35550.1 | Symbols: TT2, ATMYB123, MYB123, ATTT2 | Duplicated homeodomain-like superfamily protein | chr5:13726807-13727729 FORWARD LENGTH=258	8e-52					8.47648	up
GraAffx.9648.1.S1_s_at		CO084661	AT5G25220.2 | Symbols: KNAT3 | KNOTTED1-like homeobox gene 3 | chr5:8736208-8738087 FORWARD LENGTH=419	4e-111			4.31897	down	8.45282	up
Ghi.4143.1.S1_at	Transcribed locus, weakly similar to NP_195154.2 transducin family protein / WD-40 repeat family protein [Arabidopsis thaliana]	DT456508	AT4G34280.1 | Symbols: | transducin family protein / WD-40 repeat family protein | chr4:16407084-16410644 FORWARD LENGTH=783	3e-23					8.41604	up
GhiAffx.36084.1.A1_at	Transcribed locus, weakly similar to NP_178507.1 XERICO; protein binding / zinc ion binding [Arabidopsis thaliana]	DW516195.1	AT2G04240.2 | Symbols: XERICO | RING/U-box superfamily protein | chr2:1461816-1462304 REVERSE LENGTH=162	2e-45					8.38921	up
GhiAffx.2668.1.A1_at		DT463855	AT5G05390.1 | Symbols: LAC12 | laccase 12 | chr5:1594753-1597042 FORWARD LENGTH=565	1e-41			4.96702	down	8.32523	up			6.24057	up
Ghi.6529.1.S1_at	Transcribed locus, weakly similar to NP_173228.1 trypsin and protease inhibitor family protein / Kunitz family protein [Arabidopsis thaliana]	CD486056	AT1G17860.1 | Symbols: | Kunitz family trypsin and protease inhibitor protein | chr1:6149343-6149933 FORWARD LENGTH=196	3e-60			6.82446	down	8.31808	up
Ghi.5852.2.A1_s_at	Transcribed locus, moderately similar to NP_186840.1 SOX (SULFITE OXIDASE); sulfite oxidase [Arabidopsis thaliana]	CO499223	AT3G01910.3 | Symbols: SOX, AT-SO, AtSO | sulfite oxidase | chr3:314919-317053 REVERSE LENGTH=241	3e-72					8.28044	up
Ghi.1935.1.S1_at	Transcribed locus, weakly similar to NP_568561.1 transferase family protein [Arabidopsis thaliana]	DV848993	AT3G29590.1 | Symbols: AT5MAT | HXXXD-type acyl-transferase family protein | chr3:11398917-11400266 REVERSE LENGTH=449	9e-26			6.69905	down	8.26876	up
GhiAffx.24804.1.S1_at		DW513010.1							8.2255	up
GhiAffx.12507.1.S1_at	Transcribed locus, moderately similar to NP_180028.1 AHA5 (ARABIDOPSIS H(+)-ATPASE 5); ATPase [Arabidopsis thaliana]	DW485677.1	AT2G18960.1 | Symbols: AHA1, PMA, OST2, HA1 | H(+)-ATPase 1 | chr2:8221858-8227268 FORWARD LENGTH=949	0					8.21113	up
Gra.1971.1.A1_at	Transcribed locus, moderately similar to NP_187341.1 DIN3 (DARK INDUCIBLE 3); alpha-ketoacid dehydrogenase [Arabidopsis thaliana]	CO124103	AT3G06850.2 | Symbols: BCE2, LTA1, DIN3 | 2-oxoacid dehydrogenases acyltransferase family protein | chr3:2158212-2160465 REVERSE LENGTH=483	5e-43					8.17747	up
GhiAffx.10920.2.S1_at	Transcribed locus, moderately similar to NP_181254.1 PIP2B (plasma membrane intrinsic protein 2;2); water channel [Arabidopsis thaliana]	DW237583.1	AT2G37170.1 | Symbols: PIP2B, PIP2;2 | plasma membrane intrinsic protein 2 | chr2:15613624-15614791 REVERSE LENGTH=285	9e-80			11.9903	down	8.17493	up	3.638	up	12.7681	up
Ghi.3263.1.A1_at	Transcribed locus, weakly similar to NP_567692.2 ATCSLG2 (Cellulose synthase-like G2); transferase/ transferase, transferring glycosyl groups [Arabidopsis thaliana]	DT467895	AT4G24010.1 | Symbols: ATCSLG1, CSLG1 | cellulose synthase like G1 | chr4:12466391-12469760 FORWARD LENGTH=760	1e-12					8.14422	up			7.89169	up
GhiAffx.10674.1.S1_at	Transcribed locus	CO498018							8.1419	up
GhiAffx.21849.1.S1_at	Transcribed locus, weakly similar to NP_180503.1 ATGSTU7 (GLUTATHIONE S-TRANSFERASE 25); glutathione transferase [Arabidopsis thaliana]	DW496541.1	AT2G29420.1 | Symbols: ATGSTU7, GST25, GSTU7 | glutathione S-transferase tau 7 | chr2:12618111-12618871 REVERSE LENGTH=227	3e-49					8.13952	up
GhiAffx.62486.1.S1_at	Transcribed locus, moderately similar to NP_564513.1 unknown protein [Arabidopsis thaliana]	DR458682	AT1G47740.2 | Symbols: | PPPDE putative thiol peptidase family protein | chr1:17567903-17569035 FORWARD LENGTH=279	2e-57					8.10786	up
Ghi.5780.1.S1_s_at	Transcribed locus, weakly similar to NP_193070.1 leucine-rich repeat family protein / extensin family protein [Arabidopsis thaliana]	DN779262							8.10703	up	3.98124	up	6.89939	up
GraAffx.22801.1.A1_at		CO132572	AT5G61430.1 | Symbols: ANAC100, ATNAC5, NAC100 | NAC domain containing protein 100 | chr5:24701328-24702553 REVERSE LENGTH=336	6e-94					8.0556	up
GhiAffx.7880.1.S1_at	Transcribed locus, moderately similar to NP_195843.1 haloacid dehalogenase-like hydrolase family protein [Arabidopsis thaliana]	DW498669.1	AT5G02230.2 | Symbols: | Haloacid dehalogenase-like hydrolase (HAD) superfamily protein | chr5:449132-450507 FORWARD LENGTH=280	1e-109					8.04622	up
GhiAffx.8720.1.S1_s_at	Transcribed locus, weakly similar to NP_181718.1 remorin family protein [Arabidopsis thaliana]	DW499694.1	AT3G57540.1 | Symbols: | Remorin family protein | chr3:21301623-21302924 REVERSE LENGTH=296	6e-26					7.97968	up
GhiAffx.10582.1.S1_x_at	Transcribed locus, weakly similar to NP_001031103.1 carboxylic ester hydrolase [Arabidopsis thaliana]	DW485100.1	AT1G28570.1 | Symbols: | SGNH hydrolase-type esterase superfamily protein | chr1:10041838-10044112 REVERSE LENGTH=389	2e-67					7.97762	up
GhiAffx.25472.1.A1_s_at		DW516477.1	AT3G04720.1 | Symbols: PR4, HEL, PR-4 | pathogenesis-related 4 | chr3:1285691-1286531 REVERSE LENGTH=212	4e-75			3.26848	down	7.91039	up
GhiAffx.5371.1.S1_at	Transcribed locus, moderately similar to NP_199691.1 phototropic-responsive NPH3 family protein [Arabidopsis thaliana]	DW492285.1	AT5G48800.1 | Symbols: | Phototropic-responsive NPH3 family protein | chr5:19786881-19789003 FORWARD LENGTH=614	1e-107					7.88404	up
Ghi.4664.1.A1_at	Transcribed locus	DT051588	AT2G23110.2 | Symbols: | Late embryogenesis abundant protein, group 6 | chr2:9840552-9840830 FORWARD LENGTH=92	4e-12			6.99226	down	7.8807	up			6.42331	down
Ghi.8031.1.S1_s_at	Nodulin-like protein	CO498379	AT3G28050.1 | Symbols: | nodulin MtN21 /EamA-like transporter family protein | chr3:10442984-10445216 FORWARD LENGTH=367	3e-85			3.64576	down	7.86257	up
GhiAffx.21780.1.A1_at		DW497160.1							7.84036	up			3.10259	down
GhiAffx.19570.1.S1_at	Transcribed locus, weakly similar to NP_180224.1 PLP2 (PHOSPHOLIPASE A 2A); nutrient reservoir [Arabidopsis thaliana]	DW489734.1	AT2G26560.1 | Symbols: PLP2, PLA IIA, PLA2A | phospholipase A 2A | chr2:11293912-11295708 REVERSE LENGTH=407	7e-65					7.80511	up
GraAffx.8613.1.S1_s_at		CO089807	AT3G11050.1 | Symbols: ATFER2, FER2 | ferritin 2 | chr3:3463651-3465294 FORWARD LENGTH=253	2e-71					7.80069	up			3.49235	down
Ghi.2981.1.S1_s_at	Transcribed locus, moderately similar to NP_001044449.1 Os01g0782700 [Oryza sativa (japonica cultivar-group)]	DT545267	AT5G54250.3 | Symbols: CNGC4 | cyclic nucleotide-gated cation channel 4 | chr5:22025684-22029971 REVERSE LENGTH=689	3e-30					7.7492	up
Ghi.1008.1.S1_at	Transcribed locus, weakly similar to NP_192902.1 ATOSM34 (OSMOTIN 34) [Arabidopsis thaliana]	CK987666	AT4G11650.1 | Symbols: ATOSM34, OSM34 | osmotin 34 | chr4:7025127-7026113 REVERSE LENGTH=244	3e-64			9.76396	down	7.74733	up
Gra.2459.3.S1_s_at	Transcribed locus, moderately similar to NP_194344.2 BGAL12; beta-galactosidase [Arabidopsis thaliana]	CO128079	AT3G13750.1 | Symbols: BGAL1 | beta galactosidase 1 | chr3:4511192-4515756 FORWARD LENGTH=847	0					7.71892	up
Ghi.8924.2.A1_s_at	Transcribed locus, weakly similar to NP_001104855.1 response regulator 4 [Zea mays]	DT047531	AT3G57040.1 | Symbols: ARR9, ATRR4 | response regulator 9 | chr3:21110059-21111228 FORWARD LENGTH=234	3e-13					7.70514	up
Ghi.3620.1.S1_x_at	Transcribed locus, weakly similar to NP_001043497.1 Os01g0602200 [Oryza sativa (japonica cultivar-group)]	AI054637	AT2G26710.1 | Symbols: BAS1, CYP734A1, CYP72B1 | Cytochrome P450 superfamily protein | chr2:11380700-11383413 FORWARD LENGTH=520	3e-75					7.68956	up
Ghi.8880.1.S1_s_at		DT456461	AT4G40080.1 | Symbols: | ENTH/ANTH/VHS superfamily protein | chr4:18579371-18580542 FORWARD LENGTH=365	3e-37					7.66115	up
Ghi.1151.1.A1_at	Cellulose synthase	U58283.1	AT4G18780.1 | Symbols: CESA8, IRX1, ATCESA8, LEW2 | cellulose synthase family protein | chr4:10312846-10316719 REVERSE LENGTH=985	0					7.6014	up
Gra.1614.2.S1_x_at	Transcribed locus, moderately similar to NP_190318.1 ASN1 (DARK INDUCIBLE 6) [Arabidopsis thaliana]	CO127533	AT3G47340.1 | Symbols: ASN1, DIN6, AT-ASN1 | glutamine-dependent asparagine synthase 1 | chr3:17438136-17441043 REVERSE LENGTH=584	3e-179			9.47272	down	7.56055	up
GraAffx.28607.1.A1_s_at		CO085993	AT3G19320.1 | Symbols: | Leucine-rich repeat (LRR) family protein | chr3:6696395-6698073 REVERSE LENGTH=493	7e-48					7.55271	up
GhiAffx.63393.1.S1_at	Transcribed locus, moderately similar to NP_195942.1 transcriptional co-activator-related [Arabidopsis thaliana]	DW519900.1	AT5G03220.1 | Symbols: | Mediator complex, subunit Med7 | chr5:767617-768584 REVERSE LENGTH=168	2e-60					7.49906	up
Ghi.8924.1.S1_s_at	Transcribed locus, weakly similar to NP_001104855.1 response regulator 4 [Zea mays]	DT458174	AT3G57040.1 | Symbols: ARR9, ATRR4 | response regulator 9 | chr3:21110059-21111228 FORWARD LENGTH=234	3e-20					7.46518	up
GhiAffx.53648.1.S1_at	Transcribed locus, moderately similar to NP_187889.1 auxin-responsive family protein [Arabidopsis thaliana]	DW232648.1	AT3G12830.1 | Symbols: | SAUR-like auxin-responsive protein family | chr3:4079117-4079515 REVERSE LENGTH=132	6e-39					7.42924	up
GbaAffx.201.1.S1_s_at		AY560553.1							7.42789	up			4.01204	up
GhiAffx.24265.1.A1_at		DW510285.1	AT5G53730.1 | Symbols: | Late embryogenesis abundant (LEA) hydroxyproline-rich glycoprotein family | chr5:21808072-21808713 REVERSE LENGTH=213	2e-67					7.40692	up
GhiAffx.13391.3.A1_s_at		AI055016	AT3G13980.1 | Symbols: | unknown protein; BEST Arabidopsis thaliana protein match is: unknown protein (TAIR:AT1G54200.1); Has 1485 Blast hits to 418 proteins in 98 species: Archae - 0; Bacteria - 6; Metazoa - 246; Fungi - 61; Plants - 107; Viruses - 6; O	8e-12					7.40563	up	3.71456	up	3.11938	up
GhiAffx.15934.1.S1_at	Transcribed locus	DW507837.1							7.40341	up
Gra.666.1.A1_s_at	Transcribed locus, weakly similar to NP_201489.1 kinase/ protein kinase [Arabidopsis thaliana]	CO088352	AT4G33950.2 | Symbols: OST1, SNRK2-6, SRK2E, SNRK2.6, P44 | Protein kinase superfamily protein | chr4:16272819-16274657 FORWARD LENGTH=314	4e-19					7.35734	up
Ghi.6901.1.A1_s_at	Transcribed locus, weakly similar to NP_190562.1 zinc finger (C2H2 type) family protein [Arabidopsis thaliana]	CA992707	AT1G27730.1 | Symbols: STZ, ZAT10 | salt tolerance zinc finger | chr1:9648302-9648985 REVERSE LENGTH=227	9e-11			5.07369	down	7.32573	up
Ghi.6461.1.A1_at	Transcribed locus, weakly similar to NP_001064966.1 Os10g0498200 [Oryza sativa (japonica cultivar-group)]	CF075616	AT3G51000.1 | Symbols: | alpha/beta-Hydrolases superfamily protein | chr3:18945258-18946499 REVERSE LENGTH=323	3e-16			3.39608	down	7.31231	up
GhiAffx.28478.1.S1_at	Transcribed locus, weakly similar to NP_567196.1 auxin-responsive family protein [Arabidopsis thaliana]	DW502295.1	AT2G46690.1 | Symbols: | SAUR-like auxin-responsive protein family | chr2:19180904-19181269 FORWARD LENGTH=121	2e-34					7.2667	up
Ghi.3290.2.S1_s_at	Transcribed locus, moderately similar to NP_174661.1 hydrolase, alpha/beta fold family protein [Arabidopsis thaliana]	DT467613	AT4G09900.1 | Symbols: ATMES12, MES12 | methyl esterase 12 | chr4:6221767-6223924 REVERSE LENGTH=349	2e-38					7.17988	up
GraAffx.33059.2.S1_s_at		CO122594	AT4G00430.1 | Symbols: TMP-C, PIP1;4, PIP1E | plasma membrane intrinsic protein 1;4 | chr4:186143-187531 REVERSE LENGTH=287	1e-121					7.17887	up			4.40354	up
GhiAffx.5999.2.S1_at	Transcribed locus, weakly similar to NP_196638.2 chloroplast nucleoid DNA-binding protein, putative [Arabidopsis thaliana]	DW233375.1	AT5G10770.1 | Symbols: | Eukaryotic aspartyl protease family protein | chr5:3403331-3405331 REVERSE LENGTH=474	3e-117			5.58463	down	7.12605	up			3.96592	up
Gra.153.2.S1_s_at	Transcribed locus, weakly similar to NP_850618.1 ZML1 (ZIM-LIKE 1); transcription factor [Arabidopsis thaliana]	CO088287	AT3G21175.2 | Symbols: ZML1, GATA24 | ZIM-like 1 | chr3:7422832-7424598 FORWARD LENGTH=295	3e-54					7.1231	up
GhiAffx.44354.1.S1_at		DW518181.1	AT2G30900.1 | Symbols: TBL43 | TRICHOME BIREFRINGENCE-LIKE 43 | chr2:13150481-13152417 FORWARD LENGTH=368	5e-67					7.12156	up	4.17148	down
GhiAffx.21613.1.S1_s_at	Transcribed locus, moderately similar to NP_177136.1 ATHB13 (ARABIDOPSIS THALIANA HOMEOBOX PROTEIN 12); DNA binding / transcription factor [Arabidopsis thaliana]	DW514476.1	AT1G69780.1 | Symbols: ATHB13 | Homeobox-leucine zipper protein family | chr1:26259166-26260465 FORWARD LENGTH=294	4e-27					7.12041	up
Gra.354.1.A1_at	Transcribed locus, weakly similar to NP_179571.1 nucleic acid binding / transcription factor [Arabidopsis thaliana]	CO086874	AT2G19810.1 | Symbols: | CCCH-type zinc finger family protein | chr2:8550419-8551498 FORWARD LENGTH=359	3e-29					7.09149	up
Ghi.3605.2.A1_s_at	Transcribed locus, weakly similar to NP_180233.1 AKT1 (ARABIDOPSIS K TRANSPORTER 1); cyclic nucleotide binding / inward rectifier potassium channel [Arabidopsis thaliana]	DT463140	AT2G26650.1 | Symbols: AKT1, ATAKT1, KT1 | K+ transporter 1 | chr2:11331965-11336444 REVERSE LENGTH=857	2e-62					7.08921	up
GhiAffx.17151.1.S1_at	Transcribed locus, moderately similar to NP_200070.1 BETA-OHASE 2 (BETA-CAROTENE HYDROXYLASE 2); beta-carotene hydroxylase [Arabidopsis thaliana]	DW243562.1	AT5G52570.1 | Symbols: BETA-OHASE 2, B2, CHY2, BCH2 | beta-carotene hydroxylase 2 | chr5:21334911-21336887 REVERSE LENGTH=303	3e-86			3.06533	down	7.03803	up
GraAffx.14609.1.A1_s_at		CO127185	AT4G33150.3 | Symbols: | lysine-ketoglutarate reductase/saccharopine dehydrogenase bifunctional enzyme | chr4:15985479-15988055 REVERSE LENGTH=482	3e-48			6.08667	down	7.03065	up
Ghi.8774.1.S1_s_at	Transcribed locus, moderately similar to NP_182266.1 DNAJ heat shock N-terminal domain-containing protein [Arabidopsis thaliana]	DT563477	AT4G36890.1 | Symbols: IRX14 | Nucleotide-diphospho-sugar transferases superfamily protein | chr4:17379631-17381627 REVERSE LENGTH=525	4e-15					7.02994	up
GhiAffx.42232.1.S1_at	Transcribed locus, weakly similar to NP_200099.1 unknown protein [Arabidopsis thaliana]	DW507041.1	AT5G52870.1 | Symbols: | unknown protein; BEST Arabidopsis thaliana protein match is: unknown protein (TAIR:AT1G64080.1); Has 1807 Blast hits to 1807 proteins in 277 species: Archae - 0; Bacteria - 0; Metazoa - 736; Fungi - 347; Plants - 385; Viruses - 0	3e-15					7.0257	up
Ghi.1398.1.S1_at	Transcribed locus	CA992953					4.51005	down	7.02268	up	9.01708	down
Gra.3000.1.S1_at	Transcribed locus, weakly similar to NP_181216.1 UDP-glycosyltransferase/ transferase, transferring glycosyl groups [Arabidopsis thaliana]	CO090134	AT2G36780.1 | Symbols: | UDP-Glycosyltransferase superfamily protein | chr2:15417618-15419108 REVERSE LENGTH=496	8e-80					7.01918	up
GhiAffx.41421.1.S1_at		DW502847.1	AT1G22070.1 | Symbols: TGA3 | TGA1A-related gene 3 | chr1:7789651-7791821 FORWARD LENGTH=384	4e-86					7.01235	up
GhiAffx.28739.1.S1_s_at	Transcribed locus, strongly similar to XP_001751961.1 predicted protein [Physcomitrella patens subsp. patens]	DW502086.1	AT5G47220.1 | Symbols: ATERF2, ATERF-2, ERF2 | ethylene responsive element binding factor 2 | chr5:19172023-19172754 REVERSE LENGTH=243	2e-29			5.16598	down	6.99844	up
GhiAffx.62451.1.S1_at	Transcribed locus, moderately similar to NP_973641.1 P5CS1 (DELTA1-PYRROLINE-5-CARBOXYLATE SYNTHASE 1) [Arabidopsis thaliana]	DW511048.1	AT3G55610.1 | Symbols: P5CS2 | delta 1-pyrroline-5-carboxylate synthase 2 | chr3:20624278-20628989 REVERSE LENGTH=726	5e-138			3.62268	down	6.99109	up
Ghi.4349.1.A1_at	Transcribed locus	DT054063	AT1G67980.2 | Symbols: CCOAMT | caffeoyl-CoA 3-O-methyltransferase | chr1:25488239-25488934 FORWARD LENGTH=164	1e-15					6.98691	up	11.2856	down
Gra.1732.4.S1_at	Transcribed locus, weakly similar to NP_180239.1 BAS1 (PHYB ACTIVATION TAGGED SUPPRESSOR 1); oxygen binding [Arabidopsis thaliana]	CO088597	AT2G26710.1 | Symbols: BAS1, CYP734A1, CYP72B1 | Cytochrome P450 superfamily protein | chr2:11380700-11383413 FORWARD LENGTH=520	2e-42					6.92835	up
Ghi.2078.1.S1_s_at	Transcribed locus, moderately similar to NP_197962.1 GA3 (GA REQUIRING 3); oxygen binding [Arabidopsis thaliana]	DT570777	AT5G25900.1 | Symbols: GA3, CYP701A3, ATKO1 | GA requiring 3 | chr5:9036073-9038278 FORWARD LENGTH=509	4e-49					6.92637	up	5.11705	up
Ghi.3139.1.A1_at	Transcribed locus, weakly similar to NP_568995.2 WRKY51 (WRKY DNA-binding protein 51); transcription factor [Arabidopsis thaliana]	DT469066	AT5G64810.1 | Symbols: WRKY51, ATWRKY51 | WRKY DNA-binding protein 51 | chr5:25908415-25909687 FORWARD LENGTH=194	7e-29					6.91053	up
GhiAffx.42473.1.S1_at	Transcribed locus, weakly similar to NP_196850.1 IQD11 (IQ-domain 11); calmodulin binding [Arabidopsis thaliana]	DW508297.1	AT5G13460.1 | Symbols: IQD11 | IQ-domain 11 | chr5:4316323-4318247 FORWARD LENGTH=443	4e-31					6.89783	up			3.8347	up
GhiAffx.36018.1.S1_at		DW500339.1	AT4G23920.1 | Symbols: UGE2, ATUGE2 | UDP-D-glucose/UDP-D-galactose 4-epimerase 2 | chr4:12431416-12433666 FORWARD LENGTH=350	2e-156					6.88174	up
Ghi.998.1.S1_at	Transcribed locus, moderately similar to NP_196245.1 unknown protein [Arabidopsis thaliana]	DR452378	AT5G06270.1 | Symbols: | unknown protein; FUNCTIONS IN: molecular_function unknown; INVOLVED IN: biological_process unknown; LOCATED IN: chloroplast; EXPRESSED IN: 21 plant structures; EXPRESSED DURING: 11 growth stages; BEST Arabidopsis thaliana protein	3e-16					6.8728	up
Ghi.6362.1.S1_at	Transcribed locus	CO491551					5.06419	down	6.86077	up
Ghi.6234.2.A1_x_at	Transcribed locus	CO491431							6.84812	up			19.6797	up
GhiAffx.47570.1.S1_at	Transcribed locus, weakly similar to NP_190723.1 protein kinase family protein [Arabidopsis thaliana]	DW500851.1	AT3G51550.1 | Symbols: FER | Malectin/receptor-like protein kinase family protein | chr3:19117877-19120564 REVERSE LENGTH=895	3e-16			3.15037	down	6.84053	up
GhiAffx.24637.1.S1_at	Transcribed locus, weakly similar to NP_188965.1 ATERF1/ERF1 (ETHYLENE RESPONSE FACTOR 1); DNA binding / transcription factor/ transcriptional activator [Arabidopsis thaliana]	DW512126.1	AT3G23240.1 | Symbols: ERF1, ATERF1 | ethylene response factor 1 | chr3:8295705-8296361 FORWARD LENGTH=218	1e-36					6.82866	up
Ghi.6300.1.S1_at	Transcribed locus, moderately similar to NP_176652.2 alcohol dehydrogenase, putative [Arabidopsis thaliana]	DR455731	AT1G64710.1 | Symbols: | GroES-like zinc-binding dehydrogenase family protein | chr1:24044638-24046313 FORWARD LENGTH=396	3e-71			4.75804	down	6.80421	up
Ghi.10665.1.S1_s_at	Transcribed locus, moderately similar to NP_187498.1 alanine--glyoxylate aminotransferase, putative / beta-alanine-pyruvate aminotransferase, putative / AGT, putative [Arabidopsis thaliana]	DN780658	AT3G08860.1 | Symbols: PYD4 | PYRIMIDINE 4 | chr3:2696754-2699087 REVERSE LENGTH=481	6e-102			3.25803	down	6.79292	up
GhiAffx.44376.1.S1_at	Transcribed locus	DW518278.1							6.77274	up
GhiAffx.41785.1.S1_s_at	Transcribed locus, moderately similar to XP_001764513.1 predicted protein [Physcomitrella patens subsp. patens]	DW504767.1	AT3G50410.1 | Symbols: OBP1 | OBF binding protein 1 | chr3:18709872-18710633 FORWARD LENGTH=253	5e-23					6.73673	up			3.76681	up
Ghi.6041.1.S1_s_at	Transcribed locus, weakly similar to NP_196638.2 chloroplast nucleoid DNA-binding protein, putative [Arabidopsis thaliana]	DV849896	AT5G10770.1 | Symbols: | Eukaryotic aspartyl protease family protein | chr5:3403331-3405331 REVERSE LENGTH=474	2e-41			12.0975	down	6.71993	up			4.03704	up
GhiAffx.4043.10.S1_at		DN827319	AT3G13790.2 | Symbols: ATBFRUCT1 | Glycosyl hydrolases family 32 protein | chr3:4533084-4535831 REVERSE LENGTH=581	8e-29					6.7054	up	5.05512	up	3.49898	up
GhiAffx.8334.1.S1_s_at	Transcribed locus, weakly similar to NP_001067219.1 Os12g0604700 [Oryza sativa (japonica cultivar-group)]	DW237215.1	AT3G04810.2 | Symbols: ATNEK2, NEK2 | NIMA-related kinase 2 | chr3:1318096-1321101 FORWARD LENGTH=606	1e-32					6.65946	up			9.71706	up
GhiAffx.26145.1.S1_at	Transcribed locus, weakly similar to NP_187787.1 unknown protein [Arabidopsis thaliana]	DW520278.1	AT3G11810.1 | Symbols: | unknown protein; BEST Arabidopsis thaliana protein match is: unknown protein (TAIR:AT2G03330.1); Has 141 Blast hits to 141 proteins in 21 species: Archae - 0; Bacteria - 9; Metazoa - 0; Fungi - 0; Plants - 131; Viruses - 0; Other	3e-44					6.63147	up
GraAffx.33006.2.S1_at	Transcribed locus, weakly similar to NP_566285.1 SFR2 (SENSITIVE TO FREEZING 2); hydrolase, hydrolyzing O-glycosyl compounds [Arabidopsis thaliana]	CO090985	AT3G06510.1 | Symbols: SFR2, ATSFR2 | Glycosyl hydrolase superfamily protein | chr3:2016450-2019533 FORWARD LENGTH=622	0					6.62833	up
Ghi.1924.1.S1_s_at	Transcribed locus	DV849077							6.58803	up
Ghi.8460.2.A1_x_at	Transcribed locus, weakly similar to NP_565272.1 33 kDa secretory protein-related [Arabidopsis thaliana]	CO498319					6.16011	down	6.57364	up
GhiAffx.34649.1.S1_s_at	Transcribed locus, moderately similar to NP_188806.1 MATE efflux family protein [Arabidopsis thaliana]	DW228210.1	AT3G21690.1 | Symbols: | MATE efflux family protein | chr3:7638750-7641861 FORWARD LENGTH=506	2e-138					6.52517	up
Gra.2307.2.A1_at		CO121192	AT3G02110.1 | Symbols: scpl25 | serine carboxypeptidase-like 25 | chr3:370902-373637 REVERSE LENGTH=473	6e-49					6.50568	up
GhiAffx.27110.1.S1_at	Transcribed locus, moderately similar to NP_198313.1 chloride channel-like (CLC) protein, putative [Arabidopsis thaliana]	DW511746.1	AT5G33280.1 | Symbols: | Voltage-gated chloride channel family protein | chr5:12549280-12552305 FORWARD LENGTH=765	2e-46					6.4936	up
Ghi.1750.1.S1_at	Transcribed locus, weakly similar to NP_563639.2 subtilase family protein [Arabidopsis thaliana]	DT574886	AT1G01900.1 | Symbols: ATSBT1.1, SBTI1.1 | subtilase family protein | chr1:310332-313011 FORWARD LENGTH=774	1e-38					6.48969	up			3.27495	up
Ghi.9633.2.S1_s_at	Transcribed locus, moderately similar to NP_201262.1 XYL4 (beta-xylosidase 4); hydrolase, hydrolyzing O-glycosyl compounds [Arabidopsis thaliana]	DT566724	AT5G64570.1 | Symbols: XYL4, ATBXL4 | beta-D-xylosidase 4 | chr5:25810227-25813309 REVERSE LENGTH=784	8e-104					6.4817	up	4.34619	up
GraAffx.27201.1.S1_at		CO090029	AT5G06510.2 | Symbols: NF-YA10 | nuclear factor Y, subunit A10 | chr5:1985439-1986591 FORWARD LENGTH=269	2e-38					6.47696	up
Ghi.7673.1.S1_s_at	Transcribed locus, weakly similar to NP_001043103.1 Os01g0388000 [Oryza sativa (japonica cultivar-group)]	CD809344	AT3G14610.1 | Symbols: CYP72A7 | cytochrome P450, family 72, subfamily A, polypeptide 7 | chr3:4912565-4914503 FORWARD LENGTH=512	2e-38					6.4398	up
GhiAffx.48661.1.A1_at	Transcribed locus, moderately similar to NP_680473.2 signal transducer [Arabidopsis thaliana]	DT564014	AT5G67385.1 | Symbols: | Phototropic-responsive NPH3 family protein | chr5:26884754-26887083 FORWARD LENGTH=604	5e-94			3.2925	down	6.39771	up
Gra.314.1.S1_s_at	Transcribed locus, weakly similar to NP_565623.1 plastoquinol-plastocyanin reductase [Arabidopsis thaliana]	CO088579	AT2G26500.1 | Symbols: | cytochrome b6f complex subunit (petM), putative | chr2:11270370-11270747 FORWARD LENGTH=125	1e-12					6.37787	up			5.18546	down
Ghi.8031.1.A1_s_at	Nodulin-like protein	CO498379	AT3G28050.1 | Symbols: | nodulin MtN21 /EamA-like transporter family protein | chr3:10442984-10445216 FORWARD LENGTH=367	3e-85					6.32497	up
Ghi.6446.1.A1_s_at	Transcribed locus	CK640614							6.29767	up
Ghi.967.2.S1_s_at	Transcribed locus, weakly similar to NP_001055646.1 Os05g0435800 [Oryza sativa (japonica cultivar-group)]	DR452676	AT4G00230.1 | Symbols: XSP1 | xylem serine peptidase 1 | chr4:93935-97289 FORWARD LENGTH=749	4e-13			4.15891	down	6.295	up	6.97025	down
GhiAffx.110.1.S1_at	Transcribed locus, moderately similar to NP_175641.1 protein kinase family protein / C-type lectin domain-containing protein [Arabidopsis thaliana]	DR462489	AT1G52310.1 | Symbols: | protein kinase family protein / C-type lectin domain-containing protein | chr1:19478401-19480462 FORWARD LENGTH=552	5e-86					6.29216	up
Ghi.9001.1.S1_s_at	Transcribed locus, weakly similar to NP_178298.2 PAP8 (PURPLE ACID PHOSPHATASE PRECURSOR); acid phosphatase/ protein serine/threonine phosphatase [Arabidopsis thaliana]	CO496755	AT1G14700.1 | Symbols: PAP3, ATPAP3 | purple acid phosphatase 3 | chr1:5058680-5060988 FORWARD LENGTH=366	2e-117					6.27284	up
GhiAffx.60328.1.S1_at	Transcribed locus, weakly similar to NP_194308.1 pathogenesis-related protein, putative [Arabidopsis thaliana]	DW503744.1	AT4G25780.1 | Symbols: | CAP (Cysteine-rich secretory proteins, Antigen 5, and Pathogenesis-related 1 protein) superfamily protein | chr4:13121107-13121679 FORWARD LENGTH=190	2e-62					6.26746	up	5.46339	up
GhiAffx.20092.1.A1_s_at	Transcribed locus, weakly similar to NP_567936.2 acyl CoA reductase, putative [Arabidopsis thaliana]	DT457460	AT4G33790.1 | Symbols: CER4, G7, FAR3 | Jojoba acyl CoA reductase-related male sterility protein | chr4:16204325-16207891 REVERSE LENGTH=493	9e-99					6.24764	up			6.94026	down
GhiAffx.3329.1.A1_x_at		DW224167.1	AT5G42090.1 | Symbols: | Lung seven transmembrane receptor family protein | chr5:16826830-16828149 FORWARD LENGTH=439	2e-67					6.24354	up
GhiAffx.429.1.A1_at		DW233845.1	AT4G37890.2 | Symbols: EDA40 | Zinc finger (C3HC4-type RING finger) family protein | chr4:17812812-17815031 REVERSE LENGTH=711	1e-56			3.25873	down	6.22164	up
Gra.1530.2.S1_s_at	Transcribed locus, weakly similar to NP_178433.1 WRKY3; transcription factor [Arabidopsis thaliana]	CO125258	AT2G03340.1 | Symbols: WRKY3 | WRKY DNA-binding protein 3 | chr2:1014724-1016936 REVERSE LENGTH=513	2e-52					6.21167	up
Ghi.2351.1.A1_s_at		DT462678	AT1G07570.3 | Symbols: APK1A | Protein kinase superfamily protein | chr1:2331369-2333589 REVERSE LENGTH=424	5e-23					6.20875	up
GhiAffx.7348.1.S1_s_at	Transcribed locus, weakly similar to NP_001058691.1 Os07g0104100 [Oryza sativa (japonica cultivar-group)]	DT049905	AT1G05260.1 | Symbols: RCI3, RCI3A | Peroxidase superfamily protein | chr1:1529827-1531271 FORWARD LENGTH=326	1e-37					6.19759	up
GhiAffx.12107.1.S1_at	Transcribed locus, moderately similar to NP_172268.1 LOB domain protein 1 / lateral organ boundaries domain protein 1 (LBD1) [Arabidopsis thaliana]	DW243015.1	AT1G07900.1 | Symbols: LBD1 | LOB domain-containing protein 1 | chr1:2442624-2443631 FORWARD LENGTH=190	7e-49					6.14029	up
Ghi.3703.1.A1_at	Transcribed locus, moderately similar to NP_198114.2 CYCH;1 (CYCLIN H;1); cyclin-dependent protein kinase/ protein binding / protein kinase [Arabidopsis thaliana]	DR458062	AT5G27620.1 | Symbols: CYCH;1 | cyclin H;1 | chr5:9771762-9774684 FORWARD LENGTH=336	6e-37					6.13647	up
Ghi.7985.1.S1_s_at	Transcribed locus, moderately similar to NP_567775.1 unknown protein [Arabidopsis thaliana]	DN759914	AT4G27450.1 | Symbols: | Aluminium induced protein with YGL and LRDR motifs | chr4:13727665-13728683 REVERSE LENGTH=250	2e-102			4.09215	down	6.12755	up
Ghi.2939.2.A1_s_at	Transcribed locus, moderately similar to NP_564395.1 AOX1D (ALTERNATIVE OXIDASE 1D); alternative oxidase [Arabidopsis thaliana]	DT466107	AT5G64210.1 | Symbols: AOX2 | alternative oxidase 2 | chr5:25683965-25685664 REVERSE LENGTH=353	4e-48					6.12683	up			5.83689	up
GhiAffx.40958.1.S1_x_at	Transcribed locus, weakly similar to NP_001052173.1 Os04g0179100 [Oryza sativa (japonica cultivar-group)]	DW513808.1	AT3G51680.1 | Symbols: | NAD(P)-binding Rossmann-fold superfamily protein | chr3:19173622-19174667 REVERSE LENGTH=303	3e-17					6.10022	up
Gra.2587.1.S1_at	Transcribed locus, weakly similar to NP_974559.1 unknown protein [Arabidopsis thaliana]	CO078819	AT4G16380.1 | Symbols: | Heavy metal transport/detoxification superfamily protein | chr4:9254638-9255955 FORWARD LENGTH=254	4e-26					6.08683	up
Ghi.6564.1.S1_at	Transcribed locus, moderately similar to NP_181250.1 peroxidase 21 (PER21) (P21) (PRXR5) [Arabidopsis thaliana]	CD486634	AT2G37130.1 | Symbols: | Peroxidase superfamily protein | chr2:15598225-15600004 REVERSE LENGTH=327	3e-55					6.07738	up
Ghi.6687.1.A1_at	Transcribed locus	CA993676					3.37604	down	6.02747	up
Gra.778.1.A1_s_at	Transcribed locus, weakly similar to NP_194952.2 ATP binding / kinase/ protein kinase/ protein serine/threonine kinase/ protein-tyrosine kinase [Arabidopsis thaliana]	CO121788	AT4G32250.3 | Symbols: | Protein kinase superfamily protein | chr4:15570285-15572528 REVERSE LENGTH=611	3e-86					6.01267	up
Ghi.6410.1.S1_at	Transcribed locus, weakly similar to NP_177245.1 major latex protein-related / MLP-related [Arabidopsis thaliana]	CD486551	AT1G70830.3 | Symbols: MLP28 | MLP-like protein 28 | chr1:26710203-26711395 REVERSE LENGTH=201	4e-49			4.84178	down	6.00096	up			5.89711	up
Ghi.10547.3.S1_a_at	Transcribed locus, weakly similar to NP_001057157.1 Os06g0218600 [Oryza sativa (japonica cultivar-group)]	DR458023	AT3G60270.1 | Symbols: | Cupredoxin superfamily protein | chr3:22278029-22278762 REVERSE LENGTH=187	4e-11					5.98549	up	3.22431	down	9.87793	up
Ghi.9782.1.S1_s_at	Transcribed locus, moderately similar to NP_566263.1 pectinacetylesterase, putative [Arabidopsis thaliana]	AI729755	AT3G05910.2 | Symbols: | Pectinacetylesterase family protein | chr3:1764389-1767240 REVERSE LENGTH=311	4e-113					5.95701	up
GraAffx.2046.1.S1_at		CO122768	AT1G02170.1 | Symbols: LOL3, ATMCPB1, MCP1B, ATMC1, MC1 | metacaspase 1 | chr1:411883-413426 FORWARD LENGTH=367	4e-55					5.95452	up
Ghi.3507.1.S1_at	Transcribed locus, weakly similar to NP_195745.1 alpha 1,4-glycosyltransferase family protein / glycosyltransferase sugar-binding DXD motif-containing protein [Arabidopsis thaliana]	DT463663	AT5G01250.1 | Symbols: | alpha 1,4-glycosyltransferase family protein | chr5:102370-103593 REVERSE LENGTH=407	9e-40					5.95337	up
GhiAffx.6393.1.S1_at	Transcribed locus, moderately similar to NP_189382.2 unknown protein [Arabidopsis thaliana]	DW500009.1	AT3G27460.1 | Symbols: | SGF29 tudor-like domain | chr3:10159537-10161994 REVERSE LENGTH=270	4e-81					5.95305	up
Ghi.601.1.S1_at	Transcribed locus, moderately similar to NP_564769.1 unknown protein [Arabidopsis thaliana]	DR457077	AT1G61065.1 | Symbols: | Protein of unknown function (DUF1218) | chr1:22490430-22491330 REVERSE LENGTH=180	8e-47					5.93148	up
Ghi.967.2.A1_at	Transcribed locus, weakly similar to NP_001055646.1 Os05g0435800 [Oryza sativa (japonica cultivar-group)]	DR452676	AT4G00230.1 | Symbols: XSP1 | xylem serine peptidase 1 | chr4:93935-97289 FORWARD LENGTH=749	4e-13					5.93006	up
Ghi.1628.1.S1_at	Transcribed locus, weakly similar to NP_568974.1 ATFP3 (Arabidopsis thaliana farnesylated protein 3); metal ion binding	DN759830	AT5G63530.2 | Symbols: ATFP3, FP3 | farnesylated protein 3 | chr5:25433423-25435614 FORWARD LENGTH=340	8e-54					5.92368	up
GhiAffx.15792.1.S1_at	Transcribed locus, weakly similar to NP_567650.2 unknown protein [Arabidopsis thaliana]	DW233069.1	AT4G22190.1 | Symbols: | unknown protein; Has 283 Blast hits to 154 proteins in 44 species: Archae - 0; Bacteria - 2; Metazoa - 24; Fungi - 12; Plants - 48; Viruses - 0; Other Eukaryotes - 197 (source: NCBI BLink). | chr4:11742102-11743265 REVERSE LENGTH	1e-39					5.92042	up
Ghi.9257.3.S1_s_at	Transcribed locus, weakly similar to XP_001778905.1 predicted protein [Physcomitrella patens subsp. patens]	DT468140							5.91261	up
Ghi.4765.1.A1_at	Transcribed locus	DT052303							5.90435	up
GhiAffx.10889.1.A1_at	Transcribed locus, weakly similar to NP_192818.1 unknown protein [Arabidopsis thaliana]	DW516189.1	AT4G10800.1 | Symbols: | BEST Arabidopsis thaliana protein match is: BTB/POZ domain-containing protein (TAIR:AT3G05675.1); Has 1807 Blast hits to 1807 proteins in 277 species: Archae - 0; Bacteria - 0; Metazoa - 736; Fungi - 347; Plants - 385; Viruses -	9e-54					5.90406	up
Ghi.10795.1.S1_s_at	Transcribed locus, weakly similar to NP_566036.1 protease inhibitor/seed storage/lipid transfer protein (LTP) family protein [Arabidopsis thaliana]	CD486563	AT2G45180.1 | Symbols: | Bifunctional inhibitor/lipid-transfer protein/seed storage 2S albumin superfamily protein | chr2:18626377-18626781 FORWARD LENGTH=134	1e-18					5.89072	up			28.7968	up
Gra.2844.1.A1_at	Transcribed locus, weakly similar to NP_199892.1 unknown protein [Arabidopsis thaliana]	CO099006	AT5G50790.1 | Symbols: SWEET10, AtSWEET10 | Nodulin MtN3 family protein | chr5:20656461-20657827 REVERSE LENGTH=289	4e-78					5.86192	up
Ghi.778.1.A1_at	Transcribed locus, weakly similar to NP_173239.1 zinc finger (C3HC4-type RING finger) family protein [Arabidopsis thaliana]	DR454858	AT1G17970.1 | Symbols: | RING/U-box superfamily protein | chr1:6185032-6187202 FORWARD LENGTH=368	1e-32					5.85452	up
Ghi.490.1.S1_s_at	Transcribed locus, weakly similar to NP_564426.1 disease resistance protein-related / LRR protein-related [Arabidopsis thaliana]	DT465033	AT1G33590.1 | Symbols: | Leucine-rich repeat (LRR) family protein | chr1:12177788-12179221 FORWARD LENGTH=477	2e-25			6.34129	down	5.82257	up
GhiAffx.46678.1.S1_at	Transcribed locus, weakly similar to NP_201229.1 latex-abundant family protein (AMC3) / caspase family protein [Arabidopsis thaliana]	DW513086.1	AT5G64240.2 | Symbols: AtMC3, MC3 | metacaspase 3 | chr5:25695836-25697249 FORWARD LENGTH=362	8e-38			7.62199	down	5.81379	up
GhiAffx.7921.1.S1_at	Transcribed locus	DW517203.1					6.59155	down	5.81021	up	10.6619	down
Ghi.6339.2.A1_s_at	Transcribed locus, weakly similar to NP_563664.1 unknown protein [Arabidopsis thaliana]	CA992941	AT1G02816.1 | Symbols: | Protein of unknown function, DUF538 | chr1:621637-622137 FORWARD LENGTH=166	2e-31					5.77996	up
GhiAffx.22487.1.A1_s_at		DW232729.1	AT5G01740.1 | Symbols: | Nuclear transport factor 2 (NTF2) family protein | chr5:280793-281281 FORWARD LENGTH=162	2e-13					5.7683	up
Ghi.1016.1.S1_s_at	Transcribed locus, weakly similar to NP_187538.1 ATGSTU8 (Arabidopsis thaliana Glutathione S-transferase (class tau) 8); glutathione transferase	DT464022	AT3G09270.1 | Symbols: ATGSTU8, GSTU8 | glutathione S-transferase TAU 8 | chr3:2848407-2849226 REVERSE LENGTH=224	3e-57					5.75689	up
GhiAffx.7806.1.S1_at	Transcribed locus, weakly similar to NP_001065486.1 Os10g0576600 [Oryza sativa (japonica cultivar-group)]	DW515985.1	AT1G80130.1 | Symbols: | Tetratricopeptide repeat (TPR)-like superfamily protein | chr1:30141250-30142478 REVERSE LENGTH=305	3e-32			5.97752	down	5.75535	up
Gra.1970.1.A1_s_at	Transcribed locus, moderately similar to NP_190422.1 unknown protein [Arabidopsis thaliana]	CO115256	AT3G48530.1 | Symbols: KING1 | SNF1-related protein kinase regulatory subunit gamma 1 | chr3:17987559-17989592 FORWARD LENGTH=424	8e-114					5.75487	up
GhiAffx.51182.1.S1_at		CO495429	AT4G18220.1 | Symbols: | Drug/metabolite transporter superfamily protein | chr4:10078768-10080109 FORWARD LENGTH=344	2e-58					5.73618	up
Ghi.2122.2.S1_s_at	Transcribed locus, weakly similar to NP_201013.1 IQD23 (IQ-domain 23); calmodulin binding [Arabidopsis thaliana]	DT460596	AT5G07240.1 | Symbols: IQD24 | IQ-domain 24 | chr5:2272028-2274051 FORWARD LENGTH=401	6e-17					5.72808	up
Ghi.5488.1.A1_at	Transcribed locus	DT047555					3.10379	up	5.7119	up
GraAffx.27900.1.S1_s_at		CO125331	AT3G48280.1 | Symbols: CYP71A25 | cytochrome P450, family 71, subfamily A, polypeptide 25 | chr3:17879594-17881164 FORWARD LENGTH=490	1e-58					5.71044	up
Ghi.8481.2.S1_at	Transcribed locus, weakly similar to NP_850968.1 BGLU46; hydrolase, hydrolyzing O-glycosyl compounds [Arabidopsis thaliana]	AI055168	AT1G61810.3 | Symbols: BGLU45 | beta-glucosidase 45 | chr1:22830035-22834684 FORWARD LENGTH=543	2e-57					5.70193	up
GhiAffx.56136.1.S1_at	Transcribed locus, moderately similar to NP_174661.1 hydrolase, alpha/beta fold family protein [Arabidopsis thaliana]	DW486634.1	AT4G09900.1 | Symbols: ATMES12, MES12 | methyl esterase 12 | chr4:6221767-6223924 REVERSE LENGTH=349	3e-116					5.68041	up
GhiAffx.47990.1.S1_at	Transcribed locus	DW236910.1							5.63616	up
Ghi.2039.3.S1_s_at	Transcribed locus, weakly similar to NP_567806.1 plastocyanin-like domain-containing protein [Arabidopsis thaliana]	DT049496	AT4G27520.1 | Symbols: ENODL2, AtENODL2 | early nodulin-like protein 2 | chr4:13750668-13751819 REVERSE LENGTH=349	6e-16					5.6358	up
Gra.2844.1.S1_s_at	Transcribed locus, weakly similar to NP_199892.1 unknown protein [Arabidopsis thaliana]	CO087535	AT5G50790.1 | Symbols: SWEET10, AtSWEET10 | Nodulin MtN3 family protein | chr5:20656461-20657827 REVERSE LENGTH=289	4e-78			4.30557	down	5.61687	up
GraAffx.31107.1.A1_s_at		CO078695	AT5G02230.2 | Symbols: | Haloacid dehalogenase-like hydrolase (HAD) superfamily protein | chr5:449132-450507 FORWARD LENGTH=280	2e-104					5.6148	up
Ghi.1201.1.A1_s_at	Transcribed locus, weakly similar to NP_001049612.1 Os03g0259400 [Oryza sativa (japonica cultivar-group)]	DT051421	AT1G75290.1 | Symbols: | NAD(P)-binding Rossmann-fold superfamily protein | chr1:28253890-28255173 FORWARD LENGTH=318	2e-11					5.61002	up			7.44878	up
Ghi.4508.1.A1_s_at	Transcribed locus, moderately similar to NP_194952.2 protein kinase family protein [Arabidopsis thaliana]	DT051980	AT4G32250.3 | Symbols: | Protein kinase superfamily protein | chr4:15570285-15572528 REVERSE LENGTH=611	3e-11					5.60258	up
Gra.76.1.A1_x_at	Transcribed locus, moderately similar to NP_172648.1 ATGLX1 (GLYOXALASE I HOMOLOG); lactoylglutathione lyase [Arabidopsis thaliana]	CO088274	AT1G11840.6 | Symbols: GLX1 | glyoxalase I homolog | chr1:3995928-3997518 FORWARD LENGTH=322	2e-134			6.58914	up	5.60108	up	6.54714	up
GhiAffx.26098.1.S1_at		DW520069.1	AT2G30080.1 | Symbols: ZIP6, ATZIP6 | ZIP metal ion transporter family | chr2:12838730-12840112 REVERSE LENGTH=341	3e-80					5.59135	up
GhiAffx.44018.1.S1_at	Transcribed locus	DW502867.1					7.33678	down	5.59127	up
Ghi.6101.1.S1_at	Transcribed locus, moderately similar to XP_001756809.1 predicted protein [Physcomitrella patens subsp. patens]	DT457964	AT1G09540.1 | Symbols: MYB61, ATMYB61 | myb domain protein 61 | chr1:3086333-3087689 FORWARD LENGTH=366	4e-30					5.58453	up
Ghi.4559.1.A1_at	Transcribed locus, weakly similar to NP_174147.1 binding [Arabidopsis thaliana]	DT051627	AT1G28260.2 | Symbols: | Telomerase activating protein Est1 | chr1:9875776-9878782 REVERSE LENGTH=880	8e-14					5.58173	up
Ghi.9975.1.S1_at	Transcribed locus, moderately similar to NP_196636.1 unknown protein [Arabidopsis thaliana]	DT571662	AT5G10750.1 | Symbols: | Protein of unknown function (DUF1336) | chr5:3399072-3399980 FORWARD LENGTH=302	5e-123					5.54732	up
GhiAffx.61079.1.S1_at	Transcribed locus, strongly similar to NP_201080.1 band 7 family protein [Arabidopsis thaliana]	DW507618.1	AT5G62740.1 | Symbols: HIR1, ATHIR1 | SPFH/Band 7/PHB domain-containing membrane-associated protein family | chr5:25201320-25202535 FORWARD LENGTH=286	5e-44					5.52776	up			6.52394	up
GhiAffx.22025.1.A1_at		DW498464.1	AT5G59160.3 | Symbols: TOPP2, PPO | type one serine/threonine protein phosphatase 2 | chr5:23879567-23881102 FORWARD LENGTH=312	4e-97					5.51495	up
GhiAffx.30199.1.S1_at	Transcribed locus, weakly similar to XP_001773725.1 transcription factor WRKY22 [Physcomitrella patens subsp. patens]	DW506814.1	AT2G47260.1 | Symbols: WRKY23, ATWRKY23 | WRKY DNA-binding protein 23 | chr2:19405045-19406446 REVERSE LENGTH=337	7e-45			4.87774	down	5.46738	up
Ghi.1608.1.S1_s_at	Transcribed locus, weakly similar to NP_566097.1 short-chain dehydrogenase/reductase (SDR) family protein [Arabidopsis thaliana]	DN761132	AT2G47140.1 | Symbols: | NAD(P)-binding Rossmann-fold superfamily protein | chr2:19350970-19352059 REVERSE LENGTH=257	6e-14					5.45567	up
GhiAffx.10682.1.S1_s_at	Transcribed locus, weakly similar to NP_196153.1 peroxidase, putative [Arabidopsis thaliana]	DW227764.1	AT5G05340.1 | Symbols: | Peroxidase superfamily protein | chr5:1579142-1580819 REVERSE LENGTH=324	3e-79			3.30607	down	5.44516	up	3.75833	up	10.9957	down
Ghi.5321.1.A1_s_at	Transcribed locus, moderately similar to NP_194432.1 unknown protein [Arabidopsis thaliana]	DT048210	AT5G54870.1 | Symbols: | unknown protein; FUNCTIONS IN: molecular_function unknown; INVOLVED IN: biological_process unknown; LOCATED IN: vacuole; EXPRESSED IN: 24 plant structures; EXPRESSED DURING: 15 growth stages; BEST Arabidopsis thaliana protein mat	1e-33					5.42702	up
Ghi.3246.4.A1_at	Transcribed locus, weakly similar to NP_194048.1 EP1; protein kinase [Arabidopsis thaliana]	DT466010	AT4G21410.1 | Symbols: CRK29 | cysteine-rich RLK (RECEPTOR-like protein kinase) 29 | chr4:11402463-11405025 REVERSE LENGTH=679	4e-24					5.39916	up
Ghi.6472.1.A1_s_at	Transcribed locus, weakly similar to NP_566036.1 protease inhibitor/seed storage/lipid transfer protein (LTP) family protein [Arabidopsis thaliana]	CD485893	AT2G45180.1 | Symbols: | Bifunctional inhibitor/lipid-transfer protein/seed storage 2S albumin superfamily protein | chr2:18626377-18626781 FORWARD LENGTH=134	5e-14					5.39684	up			10.382	up
GhiAffx.43687.1.S1_at	Transcribed locus, weakly similar to NP_200813.1 PRLI-interacting factor-related [Arabidopsis thaliana]	DW514682.1	AT5G60050.1 | Symbols: | BTB/POZ domain-containing protein | chr5:24183680-24185264 REVERSE LENGTH=499	1e-62					5.39541	up
GhiAffx.34737.1.A1_s_at	Transcribed locus, weakly similar to NP_193063.2 unknown protein [Arabidopsis thaliana]	DW243083.1	AT4G13270.1 | Symbols: | Late embryogenesis abundant (LEA) hydroxyproline-rich glycoprotein family | chr4:7731280-7732902 FORWARD LENGTH=215	4e-55					5.38954	up
GhiAffx.8031.1.A1_s_at	Transcribed locus, moderately similar to XP_001761857.1 predicted protein [Physcomitrella patens subsp. patens]	DW518556.1	AT2G46780.1 | Symbols: | RNA-binding (RRM/RBD/RNP motifs) family protein | chr2:19229516-19231043 FORWARD LENGTH=336	2e-46					5.37519	up
Ghi.6171.1.A1_at	Transcribed locus	DT048318					3.51358	down	5.36286	up	6.20191	down
GhiAffx.5728.1.A1_at	Transcribed locus	DW511502.1					3.38502	down	5.35531	up
Gra.2405.1.A1_at	Transcribed locus, weakly similar to NP_177245.1 unknown protein [Arabidopsis thaliana]	CO071338	AT1G70830.3 | Symbols: MLP28 | MLP-like protein 28 | chr1:26710203-26711395 REVERSE LENGTH=201	2e-54					5.34475	up			4.14752	up
GhiAffx.40671.1.A1_s_at		DW498885.1	AT1G21410.1 | Symbols: SKP2A | F-box/RNI-like superfamily protein | chr1:7497479-7499386 FORWARD LENGTH=360	1e-73					5.34359	up
Ghi.3905.1.S1_s_at	Transcribed locus, moderately similar to NP_566074.1 unknown protein [Arabidopsis thaliana]	DT455627	AT2G46420.1 | Symbols: | Plant protein 1589 of unknown function | chr2:19054891-19056830 FORWARD LENGTH=363	1e-13					5.33418	up
GraAffx.15932.1.S1_at	Transcribed locus	CO123349	AT2G35940.3 | Symbols: BLH1 | BEL1-like homeodomain 1 | chr2:15089171-15091699 REVERSE LENGTH=680	1e-10					5.33105	up
GhiAffx.8049.1.S1_at	Transcribed locus, weakly similar to NP_180387.2 nucleic acid binding / transcription factor/ zinc ion binding [Arabidopsis thaliana]	DW518753.1	AT2G28200.1 | Symbols: | C2H2-type zinc finger family protein | chr2:12024321-12025181 FORWARD LENGTH=286	9e-49			5.53918	down	5.33005	up	4.73249	down
GhiAffx.6067.1.S1_at		DW496038.1							5.32775	up
GraAffx.27650.1.A1_s_at		CO102499	AT5G02230.2 | Symbols: | Haloacid dehalogenase-like hydrolase (HAD) superfamily protein | chr5:449132-450507 FORWARD LENGTH=280	4e-118					5.32002	up
GhiAffx.38072.1.A1_s_at	Transcribed locus, weakly similar to NP_568700.1 unknown protein [Arabidopsis thaliana]	DW515439.1	AT5G48500.1 | Symbols: | unknown protein; BEST Arabidopsis thaliana protein match is: unknown protein (TAIR:AT2G10930.1); Has 30201 Blast hits to 17322 proteins in 780 species: Archae - 12; Bacteria - 1396; Metazoa - 17338; Fungi - 3422; Plants - 5037; V	8e-29					5.31765	up	3.1834	up
GhiAffx.6314.3.S1_at		DT050229	AT1G74170.1 | Symbols: AtRLP13, RLP13 | receptor like protein 13 | chr1:27891555-27895441 REVERSE LENGTH=1000	9e-29					5.29498	up
GhiAffx.16038.1.A1_s_at		DW226758.1	AT3G16560.1 | Symbols: | Protein phosphatase 2C family protein | chr3:5636051-5637702 REVERSE LENGTH=493	9e-27					5.26383	up
GraAffx.8891.1.S1_at		CO088351	AT4G33950.2 | Symbols: OST1, SNRK2-6, SRK2E, SNRK2.6, P44 | Protein kinase superfamily protein | chr4:16272819-16274657 FORWARD LENGTH=314	3e-110					5.25956	up
Ghi.6482.1.S1_s_at	Transcribed locus, weakly similar to NP_174189.1 transferase family protein [Arabidopsis thaliana]	DT468810	AT1G28680.1 | Symbols: | HXXXD-type acyl-transferase family protein | chr1:10078222-10079763 FORWARD LENGTH=451	4e-156					5.25096	up
Ghi.421.1.S1_at	Transcribed locus, weakly similar to NP_001044038.1 Os01g0710200 [Oryza sativa (japonica cultivar-group)]	DR459725	AT4G29720.1 | Symbols: ATPAO5, PAO5 | polyamine oxidase 5 | chr4:14553456-14555057 REVERSE LENGTH=533	1e-36					5.24159	up
GhiAffx.22890.1.S1_s_at	Transcribed locus, weakly similar to NP_201433.1 zinc finger (GATA type) family protein [Arabidopsis thaliana]	DW503126.1	AT5G66320.2 | Symbols: GATA5 | GATA transcription factor 5 | chr5:26496208-26497309 REVERSE LENGTH=339	1e-17					5.2223	up
Ghi.5775.1.S1_s_at	Transcribed locus, weakly similar to NP_187108.1 EIN4 (ETHYLENE INSENSITIVE 4); receptor [Arabidopsis thaliana]	DT455881	AT3G23150.1 | Symbols: ETR2 | Signal transduction histidine kinase, hybrid-type, ethylene sensor | chr3:8255156-8257560 FORWARD LENGTH=773	4e-44					5.21595	up
Ghi.5521.1.A1_s_at	Transcribed locus	DT047436	AT5G01210.1 | Symbols: | HXXXD-type acyl-transferase family protein | chr5:84554-85981 FORWARD LENGTH=475	2e-17					5.21382	up
Ghi.8980.1.S1_at	Transcribed locus, weakly similar to NP_001054461.1 Os05g0114500 [Oryza sativa (japonica cultivar-group)]	DT455920	AT3G55340.1 | Symbols: PHIP1 | phragmoplastin interacting protein 1 | chr3:20515672-20517832 FORWARD LENGTH=597	1e-14					5.20512	up
Ghi.4251.1.S1_at	Transcribed locus, weakly similar to NP_194956.1 unknown protein [Arabidopsis thaliana]	DT456050	AT4G32290.1 | Symbols: | Core-2/I-branching beta-1,6-N-acetylglucosaminyltransferase family protein | chr4:15589839-15590993 REVERSE LENGTH=384	2e-99					5.20014	up
GhiAffx.3568.1.S1_s_at	Transcribed locus, moderately similar to NP_564147.1 unknown protein [Arabidopsis thaliana]	DW242977.1	AT1G21680.1 | Symbols: | DPP6 N-terminal domain-like protein | chr1:7613028-7615148 FORWARD LENGTH=706	6e-78					5.195	up
GhiAffx.42058.1.S1_at		DW506148.1	AT1G54200.1 | Symbols: | unknown protein; BEST Arabidopsis thaliana protein match is: unknown protein (TAIR:AT3G13980.1); Has 1084 Blast hits to 581 proteins in 136 species: Archae - 0; Bacteria - 72; Metazoa - 212; Fungi - 78; Plants - 102; Viruses - 0;	3e-33					5.18759	up
GraAffx.17385.1.A1_s_at		CO093759	AT3G28050.1 | Symbols: | nodulin MtN21 /EamA-like transporter family protein | chr3:10442984-10445216 FORWARD LENGTH=367	8e-66					5.18499	up
GhiAffx.42373.1.S1_s_at	Transcribed locus, moderately similar to NP_200749.1 unknown protein [Arabidopsis thaliana]	DW507766.1	AT5G59410.1 | Symbols: | Rab5-interacting family protein | chr5:23959761-23960730 REVERSE LENGTH=130	3e-56					5.17338	up
Ghi.4274.1.S1_at	Transcribed locus	DT455945					3.20622	up	5.17202	up	5.44476	up
Ghi.6301.1.S1_s_at	Transcribed locus, weakly similar to NP_199024.1 unknown protein [Arabidopsis thaliana]	AI731845	AT5G42090.1 | Symbols: | Lung seven transmembrane receptor family protein | chr5:16826830-16828149 FORWARD LENGTH=439	7e-81					5.17131	up
GraAffx.29559.1.A1_at		CO083229	AT5G09360.1 | Symbols: LAC14 | laccase 14 | chr5:2906426-2908658 REVERSE LENGTH=569	1e-38					5.16347	up
Ghi.4313.1.S1_at	Transcribed locus	DT455599							5.16115	up
GhiAffx.41031.1.S1_at	Transcribed locus, weakly similar to NP_180551.1 presenilin family protein [Arabidopsis thaliana]	DW500885.1	AT2G29900.1 | Symbols: PS2 | Presenilin-2 | chr2:12749837-12751030 FORWARD LENGTH=397	7e-54					5.14596	up
GraAffx.28851.1.S1_at		CO085291	AT5G65380.1 | Symbols: | MATE efflux family protein | chr5:26123241-26126352 REVERSE LENGTH=486	7e-113					5.14465	up
GhiAffx.48720.1.A1_at	Transcribed locus, moderately similar to NP_851232.1 zinc finger (C3HC4-type RING finger) family protein [Arabidopsis thaliana]	DW495878.1	AT5G60580.4 | Symbols: | RING/U-box superfamily protein | chr5:24354298-24356706 FORWARD LENGTH=494	2e-17			3.87797	down	5.14412	up
Ghi.2906.1.S1_at	Transcribed locus, moderately similar to NP_188367.2 serine/threonine protein kinase, putative [Arabidopsis thaliana]	DT560081	AT3G17410.1 | Symbols: | Protein kinase superfamily protein | chr3:5956601-5958882 FORWARD LENGTH=364	3e-95					5.14366	up
Gra.1505.1.S1_s_at	Transcribed locus, moderately similar to NP_187342.1 MFP2 (MULTIFUNCTIONAL PROTEIN); enoyl-CoA hydratase [Arabidopsis thaliana]	CO124107	AT3G06860.1 | Symbols: MFP2, ATMFP2 | multifunctional protein 2 | chr3:2161926-2166009 FORWARD LENGTH=725	0					5.14037	up
Ghi.6625.1.S1_at	Transcribed locus, moderately similar to NP_568121.1 ATRAB ALPHA (Arabidopsis Rab GTPase homolog C2a); GTP binding [Arabidopsis thaliana]	CA992977	AT5G03530.1 | Symbols: ATRAB ALPHA, ATRAB, ATRAB18B, ATRABC2A, RABC2A | RAB GTPase homolog C2A | chr5:885741-887061 REVERSE LENGTH=210	7e-75					5.14021	up
Ghi.310.1.S1_s_at	Transcribed locus	DR460955							5.12741	up
Ghi.5032.1.A1_s_at	Transcribed locus, weakly similar to NP_182075.1 CYP704A2 (cytochrome P450, family 704, subfamily A, polypeptide 2); oxygen binding [Arabidopsis thaliana]	DT049348	AT2G45510.1 | Symbols: CYP704A2 | cytochrome P450, family 704, subfamily A, polypeptide 2 | chr2:18753085-18754944 FORWARD LENGTH=511	8e-47			3.25823	down	5.117	up
Ghi.7254.1.S1_at	Transcribed locus	AW186759	AT5G03970.2 | Symbols: | F-box associated ubiquitination effector family protein | chr5:1071721-1072941 REVERSE LENGTH=406	7e-15					5.11609	up
GhiAffx.14163.1.S1_s_at	Transcribed locus, moderately similar to NP_194171.1 CIPK8 (CBL-INTERACTING PROTEIN KINASE 8); kinase [Arabidopsis thaliana]	DW518463.1	AT4G24400.1 | Symbols: CIPK8, SnRK3.13, PKS11, ATCIPK8 | CBL-interacting protein kinase 8 | chr4:12617379-12620481 FORWARD LENGTH=445	7e-54					5.11575	up
GhiAffx.9876.1.A1_s_at		DR454118	AT5G09300.1 | Symbols: | Thiamin diphosphate-binding fold (THDP-binding) superfamily protein | chr5:2884282-2886797 REVERSE LENGTH=472	9e-57					5.11532	up
GhiAffx.28307.1.S1_at	Transcribed locus, weakly similar to NP_181988.1 unknown protein [Arabidopsis thaliana]	DW511157.1							5.10457	up
GhiAffx.60317.1.S1_at		DW503700.1	AT4G17500.1 | Symbols: ATERF-1, ERF-1 | ethylene responsive element binding factor 1 | chr4:9759405-9760211 FORWARD LENGTH=268	2e-41			4.73437	down	5.10097	up	3.75787	down	4.74048	up
GhiAffx.41327.1.S1_at		DW502339.1	AT4G34135.1 | Symbols: UGT73B2 | UDP-glucosyltransferase 73B2 | chr4:16345476-16347016 REVERSE LENGTH=483	4e-44					5.09876	up
GhiAffx.17611.1.A1_at	Transcribed locus, weakly similar to NP_177591.1 kelch repeat-containing F-box family protein [Arabidopsis thaliana]	DW480273.1	AT1G74510.1 | Symbols: | Galactose oxidase/kelch repeat superfamily protein | chr1:28006065-28007420 FORWARD LENGTH=451	5e-147					5.06158	up
Ghi.3637.1.A1_at	Transcribed locus, weakly similar to NP_850465.1 CYP709B1 (cytochrome P450, family 709, subfamily B, polypeptide 1); oxygen binding [Arabidopsis thaliana]	DT463377	AT3G14620.1 | Symbols: CYP72A8 | cytochrome P450, family 72, subfamily A, polypeptide 8 | chr3:4914978-4916853 FORWARD LENGTH=515	2e-26					5.05181	up
GhiAffx.15714.1.A1_s_at		DW224008.1	AT3G63140.1 | Symbols: CSP41A | chloroplast stem-loop binding protein of 41 kDa | chr3:23327006-23328620 REVERSE LENGTH=406	3e-35					5.04933	up
GhiAffx.6042.1.S1_s_at	Transcribed locus, weakly similar to NP_181486.1 gibberellin-regulated family protein [Arabidopsis thaliana]	DW498160.1	AT5G59845.1 | Symbols: | Gibberellin-regulated family protein | chr5:24111443-24111808 FORWARD LENGTH=89	1e-13					5.04314	up			5.32333	up
GhiAffx.61515.1.S1_at	Transcribed locus, weakly similar to NP_563820.1 plastocyanin-like domain-containing protein [Arabidopsis thaliana]	DW509787.1	AT1G08500.1 | Symbols: ENODL18, AtENODL18 | early nodulin-like protein 18 | chr1:2689110-2689881 FORWARD LENGTH=228	3e-45					5.03787	up
GhiAffx.22209.1.S1_at		DW499430.1	AT2G39870.1 | Symbols: | unknown protein; BEST Arabidopsis thaliana protein match is: unknown protein (TAIR:AT3G55690.1); Has 73 Blast hits to 71 proteins in 14 species: Archae - 0; Bacteria - 0; Metazoa - 2; Fungi - 2; Plants - 69; Viruses - 0; Other Eu	1e-10					5.03786	up	4.2415	up
Ghi.5852.3.S1_s_at	Transcribed locus, moderately similar to NP_186840.1 SOX (SULFITE OXIDASE); sulfite oxidase [Arabidopsis thaliana]	CO498687	AT3G01910.3 | Symbols: SOX, AT-SO, AtSO | sulfite oxidase | chr3:314919-317053 REVERSE LENGTH=241	1e-27					5.0305	up
GhiAffx.62119.2.S1_at	Transcribed locus, moderately similar to NP_174418.1 PSAF (photosystem I subunit F) [Arabidopsis thaliana]	DW513135.1	AT1G31330.1 | Symbols: PSAF | photosystem I subunit F | chr1:11215011-11215939 REVERSE LENGTH=221	2e-80					5.01386	up	3.04806	down	3.27893	down
GraAffx.9095.1.S1_s_at	Transcribed locus, weakly similar to NP_176440.1 lipid binding [Arabidopsis thaliana]	CO087287	AT2G45180.1 | Symbols: | Bifunctional inhibitor/lipid-transfer protein/seed storage 2S albumin superfamily protein | chr2:18626377-18626781 FORWARD LENGTH=134	2e-30					5.00733	up			5.78065	down
Ghi.4368.1.A1_x_at	Transcribed locus, moderately similar to NP_563780.1 unknown protein [Arabidopsis thaliana]	DT053750	AT1G07090.1 | Symbols: LSH6 | Protein of unknown function (DUF640) | chr1:2174202-2174792 REVERSE LENGTH=196	9e-26					5.0042	up			3.49847	up
Ghi.1503.1.S1_s_at	Transcribed locus, moderately similar to NP_564828.1 UBC28; ubiquitin-protein ligase [Arabidopsis thaliana]	DN780938	AT2G16740.1 | Symbols: UBC29 | ubiquitin-conjugating enzyme 29 | chr2:7267880-7268737 FORWARD LENGTH=148	3e-71					5.00071	up
Ghi.1185.1.A1_at	Transcribed locus, moderately similar to NP_190422.1 CBS domain-containing protein [Arabidopsis thaliana]	DR458115	AT3G48530.1 | Symbols: KING1 | SNF1-related protein kinase regulatory subunit gamma 1 | chr3:17987559-17989592 FORWARD LENGTH=424	3e-28					4.98543	up
GhiAffx.6670.1.A1_at	Transcribed locus, moderately similar to NP_001031110.1 zinc ion binding [Arabidopsis thaliana]	DW232690.1	AT1G29800.2 | Symbols: | RING/FYVE/PHD-type zinc finger family protein | chr1:10432736-10435046 FORWARD LENGTH=496	1e-33					4.96415	up
GhiAffx.16665.1.S1_s_at	Transcribed locus, weakly similar to NP_001057306.1 Os06g0255100 [Oryza sativa (japonica cultivar-group)]	DW232017.1							4.95129	up
Ghi.9111.1.S1_at	Transcribed locus, moderately similar to NP_172973.1 ATPDR7/PDR7 (PLEIOTROPIC DRUG RESISTANCE 7); ATPase, coupled to transmembrane movement of substances [Arabidopsis thaliana]	DN761810	AT1G59870.1 | Symbols: PEN3, PDR8, ATPDR8, ABCG36, ATABCG36 | ABC-2 and Plant PDR ABC-type transporter family protein | chr1:22034661-22039844 FORWARD LENGTH=1469	2e-66					4.9476	up
Ghi.1478.1.S1_s_at	PIP1 protein (PIP1;1)	DN758391	AT4G00430.1 | Symbols: TMP-C, PIP1;4, PIP1E | plasma membrane intrinsic protein 1;4 | chr4:186143-187531 REVERSE LENGTH=287	4e-124					4.94454	up			3.25768	up
Ghi.10312.1.S1_at	Transcribed locus, moderately similar to NP_973870.1 pathogenesis-related thaumatin family protein [Arabidopsis thaliana]	CA993817	AT1G75800.1 | Symbols: | Pathogenesis-related thaumatin superfamily protein | chr1:28458889-28460447 FORWARD LENGTH=330	2e-94					4.93942	up
Ghi.5701.1.A1_at	Transcribed locus, weakly similar to NP_564170.1 UDP-glucoronosyl/UDP-glucosyl transferase family protein [Arabidopsis thaliana]	DT046689	AT1G22370.2 | Symbols: AtUGT85A5, UGT85A5 | UDP-glucosyl transferase 85A5 | chr1:7898116-7899879 REVERSE LENGTH=479	1e-41					4.92724	up			10.9497	up
Ghi.8460.2.S1_x_at	Transcribed locus, weakly similar to NP_565272.1 33 kDa secretory protein-related [Arabidopsis thaliana]	CO498319							4.92675	up
GhiAffx.25518.1.S1_at		DW516750.1	AT2G16050.1 | Symbols: | Cysteine/Histidine-rich C1 domain family protein | chr2:6980450-6981939 FORWARD LENGTH=243	2e-79			3.60937	down	4.92102	up
GhiAffx.43681.1.S1_at	Transcribed locus, moderately similar to NP_188233.1 dynein light chain, putative [Arabidopsis thaliana]	DW514692.1	AT3G16120.1 | Symbols: | Dynein light chain type 1 family protein | chr3:5465035-5465395 FORWARD LENGTH=93	1e-24					4.91553	up
GhiAffx.44441.1.A1_s_at		DW518563.1	AT1G03220.1 | Symbols: | Eukaryotic aspartyl protease family protein | chr1:787143-788444 FORWARD LENGTH=433	2e-83			12.2424	down	4.89715	up			6.82084	up
Ghi.6863.1.A1_s_at	Transcribed locus	CA992821					3.20696	down	4.87516	up
GarAffx.26489.1.S1_s_at		BE054472	AT5G47870.1 | Symbols: | FUNCTIONS IN: molecular_function unknown; INVOLVED IN: biological_process unknown; LOCATED IN: chloroplast; EXPRESSED IN: 22 plant structures; EXPRESSED DURING: 13 growth stages; BEST Arabidopsis thaliana protein match is: cobalt	2e-64					4.86448	up
GraAffx.20356.1.S1_s_at		CO110188	AT1G69600.1 | Symbols: ZFHD1, ATHB29, ZHD11 | zinc finger homeodomain 1 | chr1:26182470-26183198 FORWARD LENGTH=242	6e-44					4.86123	up
GhiAffx.5252.1.S1_at	Transcribed locus, weakly similar to NP_201143.1 4-coumarate--CoA ligase family protein / 4-coumaroyl-CoA synthase family protein [Arabidopsis thaliana]	DW482657.1	AT5G63380.1 | Symbols: | AMP-dependent synthetase and ligase family protein | chr5:25387581-25390026 REVERSE LENGTH=562	3e-53					4.85015	up
Gra.2085.2.S1_s_at	Transcribed locus, moderately similar to NP_173047.1 CCR1 (CINNAMOYL COA REDUCTASE 1) [Arabidopsis thaliana]	CO117372	AT1G15950.1 | Symbols: CCR1, IRX4, ATCCR1 | cinnamoyl coa reductase 1 | chr1:5478855-5481915 FORWARD LENGTH=344	8e-154					4.84945	up
Ghi.1468.1.S1_s_at	Transcribed locus	DN781357							4.84458	up
Ghi.5078.1.S1_at	Transcribed locus	DT049177	AT4G11655.1 | Symbols: | Uncharacterised protein family (UPF0497) | chr4:7038590-7039759 FORWARD LENGTH=208	2e-13					4.84209	up
Ghi.10830.1.A1_at	Transcribed locus, weakly similar to NP_849837.1 protease inhibitor/seed storage/lipid transfer protein (LTP) family protein [Arabidopsis thaliana]	CF932118	AT1G62790.2 | Symbols: | Bifunctional inhibitor/lipid-transfer protein/seed storage 2S albumin superfamily protein | chr1:23252369-23253481 FORWARD LENGTH=149	9e-19					4.83944	up
GhiAffx.3333.1.S1_s_at	Transcribed locus	DW509087.1							4.83557	up
Ghi.798.1.S1_s_at	ACC oxidase 3 (ACO3)	DQ116444.1	AT1G05010.1 | Symbols: EFE, ACO4, EAT1 | ethylene-forming enzyme | chr1:1431419-1432695 REVERSE LENGTH=323	2e-130			3.92469	down	4.83505	up			3.55682	up
GhiAffx.25548.1.A1_at		DW516900.1							4.81419	up
GraAffx.1785.1.S1_s_at		CO124005	AT1G29800.2 | Symbols: | RING/FYVE/PHD-type zinc finger family protein | chr1:10432736-10435046 FORWARD LENGTH=496	7e-132					4.81398	up
GhiAffx.15825.1.S1_at	Transcribed locus, weakly similar to NP_001053257.1 Os04g0506100 [Oryza sativa (japonica cultivar-group)]	DW498123.1	AT5G65700.2 | Symbols: BAM1 | Leucine-rich receptor-like protein kinase family protein | chr5:26281826-26284945 FORWARD LENGTH=1003	8e-78					4.81147	up			3.10612	up
Ghi.9770.1.S1_s_at	Transcribed locus, moderately similar to NP_172203.1 phosphoesterase family protein [Arabidopsis thaliana]	AI730276	AT2G26870.1 | Symbols: NPC2 | non-specific phospholipase C2 | chr2:11457117-11459355 REVERSE LENGTH=514	3e-153					4.80941	up
Gra.2986.2.A1_s_at	Transcribed locus, weakly similar to NP_192967.1 CYP706A4; heme binding / iron ion binding / monooxygenase/ oxygen binding [Arabidopsis thaliana]	CO084738	AT4G12330.1 | Symbols: CYP706A7 | cytochrome P450, family 706, subfamily A, polypeptide 7 | chr4:7317776-7319658 REVERSE LENGTH=518	1e-62					4.80015	up
GhiAffx.3452.1.A1_at	Transcribed locus, moderately similar to NP_974719.1 amino acid permease, putative [Arabidopsis thaliana]	DW227946.1	AT2G38120.1 | Symbols: AUX1, WAV5, PIR1, MAP1 | Transmembrane amino acid transporter family protein | chr2:15973493-15976792 FORWARD LENGTH=485	4e-58					4.79187	up
Ghi.3708.1.S1_s_at	Transcribed locus, moderately similar to NP_176711.1 CBS domain-containing protein [Arabidopsis thaliana]	DT462369							4.79054	up
GhiAffx.2749.1.S1_a_at	Transcribed locus, weakly similar to NP_200515.1 ABI2 (ABA INSENSITIVE 2); protein phosphatase type 2C [Arabidopsis thaliana]	CA993506	AT5G57050.1 | Symbols: ABI2, AtABI2 | Protein phosphatase 2C family protein | chr5:23087720-23089303 FORWARD LENGTH=423	8e-85			4.30598	down	4.78856	up
Ghi.3921.1.S1_s_at	Transcribed locus, moderately similar to NP_850995.1 binding [Arabidopsis thaliana]	DR455156	AT3G04830.1 | Symbols: | Protein prenylyltransferase superfamily protein | chr3:1326289-1329132 FORWARD LENGTH=303	1e-84					4.7594	up
Ghi.6470.1.S1_s_at	Transcribed locus, weakly similar to NP_172673.1 ELP (EXTENSIN-LIKE PROTEIN); lipid binding [Arabidopsis thaliana]	CD486699	AT2G45180.1 | Symbols: | Bifunctional inhibitor/lipid-transfer protein/seed storage 2S albumin superfamily protein | chr2:18626377-18626781 FORWARD LENGTH=134	1e-30					4.74366	up	3.68561	up	3.16025	up
GhiAffx.34421.1.A1_s_at	Transcribed locus, moderately similar to NP_001043963.1 Os01g0695800 [Oryza sativa (japonica cultivar-group)]	DW226485.1	AT3G62150.1 | Symbols: PGP21 | P-glycoprotein 21 | chr3:23008755-23013579 REVERSE LENGTH=1296	5e-80			3.65528	down	4.72508	up
GhiAffx.40033.1.S1_at	Transcribed locus, moderately similar to NP_001031110.1 zinc ion binding [Arabidopsis thaliana]	DW499292.1	AT1G29800.2 | Symbols: | RING/FYVE/PHD-type zinc finger family protein | chr1:10432736-10435046 FORWARD LENGTH=496	5e-10					4.72401	up
Ghi.261.1.S1_at	Transcribed locus, moderately similar to NP_850863.1 CKX7 (CYTOKININ OXIDASE 7); oxidoreductase [Arabidopsis thaliana]	DR461367	AT5G21482.1 | Symbols: CKX7, ATCKX5 | cytokinin oxidase 7 | chr5:7226842-7230052 FORWARD LENGTH=524	2e-35					4.72252	up
GhiAffx.22242.1.S1_at		DW499578.1	AT5G46720.1 | Symbols: | AIG2-like (avirulence induced gene) family protein | chr5:18959183-18959710 FORWARD LENGTH=175	4e-51					4.71943	up
GhiAffx.47654.1.S1_at	Transcribed locus, weakly similar to NP_195803.1 armadillo/beta-catenin repeat family protein / U-box domain-containing protein [Arabidopsis thaliana]	DW499468.1	AT5G01830.1 | Symbols: | ARM repeat superfamily protein | chr5:320983-323007 FORWARD LENGTH=674	2e-45			4.55804	down	4.71834	up
Gra.2919.1.S1_s_at	Transcribed locus	CO123906	AT3G57810.3 | Symbols: | Cysteine proteinases superfamily protein | chr3:21416336-21417809 FORWARD LENGTH=317	1e-39					4.70921	up
Gra.2745.1.S1_s_at	Transcribed locus, moderately similar to NP_001044391.1 Os01g0772400 [Oryza sativa (japonica cultivar-group)]	CO091511	AT4G17650.1 | Symbols: | Polyketide cyclase / dehydrase and lipid transport protein | chr4:9827749-9829443 FORWARD LENGTH=256	8e-84					4.70489	up
GhiAffx.56596.2.S1_s_at	Transcribed locus	DW492565.1							4.70044	up
GhiAffx.2392.1.S1_at	Transcribed locus, weakly similar to NP_195531.1 FRS5 (FAR1-RELATED SEQUENCE 5); zinc ion binding [Arabidopsis thaliana]	DW238034.1	AT4G38180.1 | Symbols: FRS5 | FAR1-related sequence 5 | chr4:17906702-17909404 REVERSE LENGTH=788	2e-19					4.68997	up
GhiAffx.3258.1.S1_at	Transcribed locus	DW518974.1							4.68944	up	3.33156	up
Ghi.2948.1.S1_s_at	Transcribed locus, moderately similar to NP_001031110.1 zinc ion binding [Arabidopsis thaliana]	DT555622	AT1G29800.2 | Symbols: | RING/FYVE/PHD-type zinc finger family protein | chr1:10432736-10435046 FORWARD LENGTH=496	2e-178					4.68936	up
GhiAffx.24379.1.S1_at		DW510882.1							4.68872	up	3.81346	up
Ghi.607.1.S1_s_at	Transcribed locus	DR456971							4.68544	up
Ghi.1916.1.S1_s_at	Transcribed locus, weakly similar to NP_175321.1 flavin-containing monooxygenase family protein / FMO family protein [Arabidopsis thaliana]	DV849181	AT1G48910.1 | Symbols: YUC10 | Flavin-containing monooxygenase family protein | chr1:18091681-18093774 FORWARD LENGTH=383	3e-36					4.68492	up
GhiAffx.19212.1.S1_at	Transcribed locus, weakly similar to NP_197943.1 RD22 (RESPONSIVE TO DESSICATION 22) [Arabidopsis thaliana]	DW240158.1	AT5G25610.1 | Symbols: RD22, ATRD22 | BURP domain-containing protein | chr5:8914498-8916684 REVERSE LENGTH=392	3e-49					4.68469	up	4.22253	down
GraAffx.20159.1.A1_s_at		CO110779	AT1G05010.1 | Symbols: EFE, ACO4, EAT1 | ethylene-forming enzyme | chr1:1431419-1432695 REVERSE LENGTH=323	8e-135					4.68232	up
Ghi.956.1.S1_at	Transcribed locus, strongly similar to NP_194003.1 glycoprotease M22 family protein [Arabidopsis thaliana]	AI732048	AT4G22720.2 | Symbols: | Actin-like ATPase superfamily protein | chr4:11937467-11938717 FORWARD LENGTH=353	9e-111					4.68197	up
GhiAffx.43198.1.S1_at	Transcribed locus, weakly similar to NP_186796.1 ATHB-1 (Homeobox-leucine zipper protein HAT5); transcription factor [Arabidopsis thaliana]	DW511901.1	AT3G01470.1 | Symbols: ATHB-1, ATHB1, HD-ZIP-1, HAT5, HB-1 | homeobox 1 | chr3:182648-184034 REVERSE LENGTH=272	1e-31					4.67816	up
GhiAffx.62337.1.S1_at	Transcribed locus, weakly similar to NP_680125.1 ATOFP6/OFP6 (Arabidopsis thaliana ovate family protein 6)	DW497105.1	AT2G36026.1 | Symbols: | Ovate family protein | chr2:15127265-15127816 FORWARD LENGTH=183	1e-28					4.66046	up	9.07624	up
GhiAffx.59064.2.S1_at	Transcribed locus, moderately similar to NP_001048889.1 Os03g0135700 [Oryza sativa (japonica cultivar-group)]	DT467519	AT5G65640.2 | Symbols: bHLH093 | beta HLH protein 93 | chr5:26237137-26238635 FORWARD LENGTH=290	1e-16					4.65995	up
GraAffx.33625.1.A1_at		CO071632	AT1G71980.1 | Symbols: | Protease-associated (PA) RING/U-box zinc finger family protein | chr1:27098250-27099881 FORWARD LENGTH=448	1e-132					4.65915	up
GhiAffx.44180.1.S1_at	Transcribed locus, moderately similar to NP_174417.1 LOB domain protein 4 / lateral organ boundaries domain protein 4 (LBD4) [Arabidopsis thaliana]	DW519603.1	AT1G31320.1 | Symbols: LBD4 | LOB domain-containing protein 4 | chr1:11213107-11214032 FORWARD LENGTH=172	4e-60					4.65362	up
GhiAffx.25979.1.S1_at		DW519477.1	AT1G15820.1 | Symbols: LHCB6, CP24 | light harvesting complex photosystem II subunit 6 | chr1:5446685-5447676 REVERSE LENGTH=258	1e-117					4.65132	up
GraAffx.17697.1.A1_s_at		CO086224	AT5G47560.1 | Symbols: ATTDT, ATSDAT, TDT | tonoplast dicarboxylate transporter | chr5:19287895-19290347 REVERSE LENGTH=540	6e-70			10.5655	down	4.64992	up			3.51879	up
Ghi.8090.1.S1_at	MYB-like DNA-binding domain protein (MYB6)	AF034134.1	AT4G09460.1 | Symbols: AtMYB6, MYB6 | myb domain protein 6 | chr4:5993019-5994038 FORWARD LENGTH=236	1e-62					4.64895	up
Ghi.9878.2.S1_at	Transcribed locus, moderately similar to NP_564867.1 aspartyl protease family protein [Arabidopsis thaliana]	AI727879	AT1G66180.1 | Symbols: | Eukaryotic aspartyl protease family protein | chr1:24647221-24648513 FORWARD LENGTH=430	1e-155					4.64176	up
Ghi.10410.1.S1_at	Transcribed locus, weakly similar to NP_565491.1 PSB29 (THYLAKOID FORMATION1) [Arabidopsis thaliana]	DV849256	AT2G20890.1 | Symbols: PSB29, THF1 | photosystem II reaction center PSB29 protein | chr2:8987783-8989185 FORWARD LENGTH=300	2e-30					4.64172	up
Ghi.8416.1.A1_at	Transcribed locus, weakly similar to NP_173685.1 SUC2 (SUCROSE-PROTON SYMPORTER 2); carbohydrate transporter/ sucrose:hydrogen symporter/ sugar porter [Arabidopsis thaliana]	CO491535							4.6364	up
Ghi.5162.1.A1_at	Transcribed locus, weakly similar to NP_198835.1 calmodulin-binding protein [Arabidopsis thaliana]	DT048792	AT5G40190.1 | Symbols: | RNA ligase/cyclic nucleotide phosphodiesterase family protein | chr5:16069298-16069849 REVERSE LENGTH=183	2e-29					4.63632	up
Ghi.601.1.A1_at	Transcribed locus, moderately similar to NP_564769.1 unknown protein [Arabidopsis thaliana]	DR457077	AT1G61065.1 | Symbols: | Protein of unknown function (DUF1218) | chr1:22490430-22491330 REVERSE LENGTH=180	8e-47					4.63624	up
GraAffx.20510.2.A1_s_at		CO121325	AT3G20820.1 | Symbols: | Leucine-rich repeat (LRR) family protein | chr3:7280930-7282027 FORWARD LENGTH=365	2e-70					4.6357	up
GhiAffx.2018.1.S1_at	Transcribed locus, moderately similar to NP_567538.1 ATTPS5 (Arabidopsis thaliana trehalose phosphatase/synthase 5); transferase, transferring glycosyl groups / trehalose-phosphatase	DW509657.1	AT4G17770.1 | Symbols: ATTPS5, TPS5 | trehalose phosphatase/synthase 5 | chr4:9877055-9880084 FORWARD LENGTH=862	2e-115					4.63006	up
GhiAffx.49963.1.S1_s_at		DT464673	AT5G23960.2 | Symbols: TPS21 | terpene synthase 21 | chr5:8092969-8095128 FORWARD LENGTH=545	4e-17					4.628	up
GhiAffx.15920.1.A1_s_at	Transcribed locus	DW225743.1							4.62638	up
GhiAffx.4408.1.S1_s_at	Transcribed locus, weakly similar to NP_190767.1 protein kinase family protein [Arabidopsis thaliana]	CO495537	AT3G51990.1 | Symbols: | Protein kinase superfamily protein | chr3:19287989-19289077 FORWARD LENGTH=362	8e-111					4.61884	up
GhiAffx.60596.1.S1_s_at	Transcribed locus, weakly similar to NP_567947.1 unknown protein [Arabidopsis thaliana]	DW505179.1	AT4G33985.1 | Symbols: | Protein of unknown function (DUF1685) | chr4:16288301-16288857 REVERSE LENGTH=154	4e-39					4.61276	up			3.405	up
Gra.1971.1.S1_s_at	Transcribed locus, moderately similar to NP_187341.1 DIN3 (DARK INDUCIBLE 3); alpha-ketoacid dehydrogenase [Arabidopsis thaliana]	CO104741	AT3G06850.2 | Symbols: BCE2, LTA1, DIN3 | 2-oxoacid dehydrogenases acyltransferase family protein | chr3:2158212-2160465 REVERSE LENGTH=483	5e-43					4.61193	up
Ghi.10826.1.S1_at	Transcribed locus, weakly similar to NP_193361.1 glycosyl hydrolase family 17 protein [Arabidopsis thaliana]	DN827439	AT4G16260.1 | Symbols: | Glycosyl hydrolase superfamily protein | chr4:9200180-9201441 REVERSE LENGTH=344	6e-84					4.60321	up
Ghi.3278.1.A1_s_at	Transcribed locus, weakly similar to NP_001064203.1 Os10g0159800 [Oryza sativa (japonica cultivar-group)]	DT467721	AT1G32780.1 | Symbols: | GroES-like zinc-binding dehydrogenase family protein | chr1:11869977-11872595 REVERSE LENGTH=394	2e-44			7.71972	down	4.59275	up
Ghi.3627.1.A1_at	Transcribed locus	DT463545							4.59224	up
Ghi.3600.1.A1_at	Transcribed locus, weakly similar to NP_195566.1 monooxygenase, putative (MO2) [Arabidopsis thaliana]	DT463857	AT4G38540.1 | Symbols: | FAD/NAD(P)-binding oxidoreductase family protein | chr4:18023187-18024827 FORWARD LENGTH=407	4e-53					4.58964	up
Gra.2492.1.A1_at	Transcribed locus, weakly similar to NP_194637.1 PAP2 (PHYTOCHROME-ASSOCIATED PROTEIN 2); transcription factor [Arabidopsis thaliana]	CO072640	AT4G29080.1 | Symbols: PAP2, IAA27 | phytochrome-associated protein 2 | chr4:14323665-14325213 REVERSE LENGTH=305	3e-79					4.57676	up
GhiAffx.41414.1.A1_at	Transcribed locus, weakly similar to NP_177814.1 trihelix DNA-binding protein, putative [Arabidopsis thaliana]	DW502819.1							4.56897	up
Ghi.8811.1.S1_s_at	Transcribed locus, moderately similar to NP_568988.2 2-nitropropane dioxygenase family / NPD family [Arabidopsis thaliana]	DT051023	AT5G64250.2 | Symbols: | Aldolase-type TIM barrel family protein | chr5:25697623-25698945 REVERSE LENGTH=333	1e-66			4.77643	down	4.56803	up
Ghi.7017.1.A1_at	Transcribed locus, weakly similar to NP_565229.1 ATPP2-B11 [Arabidopsis thaliana]	AJ513204	AT1G80110.1 | Symbols: ATPP2-B11, PP2-B11 | phloem protein 2-B11 | chr1:30135466-30136767 FORWARD LENGTH=257	4e-34					4.56618	up
Ghi.9106.3.S1_s_at	Transcribed locus, weakly similar to NP_001063827.1 Os09g0543400 [Oryza sativa (japonica cultivar-group)]	DV849287					16.9005	down	4.55809	up			6.8191	up
GhiAffx.6438.1.S1_at	Transcribed locus, weakly similar to NP_177616.1 nodulin family protein [Arabidopsis thaliana]	DW503748.1	AT1G74780.1 | Symbols: | Nodulin-like / Major Facilitator Superfamily protein | chr1:28095916-28097912 FORWARD LENGTH=533	1e-177					4.55754	up
Ghi.5389.1.A1_at	Transcribed locus	DT047944							4.54884	up
Ghi.8533.1.S1_a_at	Transcribed locus, weakly similar to NP_001042521.1 Os01g0235300 [Oryza sativa (japonica cultivar-group)]	CO496112	AT1G17100.1 | Symbols: | SOUL heme-binding family protein | chr1:5844766-5845539 FORWARD LENGTH=232	9e-29					4.5483	up
Ghi.10572.1.A1_at		DT463182	AT3G59760.3 | Symbols: OASC, ATCS-C | O-acetylserine (thiol) lyase isoform C | chr3:22072668-22075345 REVERSE LENGTH=430	2e-17					4.54597	up
GhiAffx.56596.1.A1_s_at	Transcribed locus	DW488890.1							4.54575	up
GhiAffx.31983.2.A1_at	Transcribed locus, weakly similar to XP_001769462.1 predicted protein [Physcomitrella patens subsp. patens]	DT052549							4.52432	up			4.93202	down
Ghi.7043.1.S1_at	Transcribed locus, moderately similar to NP_200219.1 HGO (HOMOGENTISATE 1,2-DIOXYGENASE); homogentisate 1,2-dioxygenase [Arabidopsis thaliana]	AW587457	AT5G54080.2 | Symbols: HGO | homogentisate 1,2-dioxygenase | chr5:21945920-21948070 FORWARD LENGTH=461	2e-135			4.35104	down	4.51655	up
Ghi.1037.2.S1_x_at	Transcribed locus, weakly similar to NP_565118.1 unknown protein [Arabidopsis thaliana]	CA993067					8.16732	down	4.51645	up
Ghi.3417.2.A1_at	Transcribed locus, weakly similar to NP_001063634.1 Os09g0510500 [Oryza sativa (japonica cultivar-group)]	DT462387	AT5G50915.2 | Symbols: | basic helix-loop-helix (bHLH) DNA-binding superfamily protein | chr5:20710764-20712252 REVERSE LENGTH=286	3e-13					4.50929	up
GraAffx.1390.1.S1_s_at		CO125919	AT2G04845.1 | Symbols: | Acyl-CoA N-acyltransferases (NAT) superfamily protein | chr2:1702341-1703993 REVERSE LENGTH=218	5e-52					4.50712	up			3.16475	down
Ghi.440.1.S1_s_at	Transcribed locus, weakly similar to NP_190383.1 ALDH2B4 (ALDEHYDE DEHYDROGENASE 2); 3-chloroallyl aldehyde dehydrogenase/ aldehyde dehydrogenase (NAD) [Arabidopsis thaliana]	CD486058	AT3G48000.1 | Symbols: ALDH2B4, ALDH2, ALDH2A | aldehyde dehydrogenase 2B4 | chr3:17717082-17719843 REVERSE LENGTH=538	0					4.50092	up
GhiAffx.31983.1.S1_at	Transcribed locus, weakly similar to XP_001769462.1 predicted protein [Physcomitrella patens subsp. patens]	DW490679.1	AT1G54460.1 | Symbols: | TPX2 (targeting protein for Xklp2) protein family | chr1:20340907-20342900 REVERSE LENGTH=338	8e-47					4.49816	up			4.90438	down
GraAffx.5570.2.S1_s_at		CO125703	AT3G62630.1 | Symbols: | Protein of unknown function (DUF1645) | chr3:23163937-23165079 REVERSE LENGTH=380	9e-34					4.49579	up
Ghi.6303.1.S1_at	Transcribed locus, weakly similar to NP_567472.1 integral membrane family protein [Arabidopsis thaliana]	DR453008	AT4G15610.1 | Symbols: | Uncharacterised protein family (UPF0497) | chr4:8909162-8910641 FORWARD LENGTH=193	1e-25			17.4743	down	4.49337	up	5.71725	down	3.37531	up
GhiAffx.4560.1.S1_s_at	Transcribed locus, weakly similar to NP_001078514.1 protein binding / zinc ion binding [Arabidopsis thaliana]	DW483837.1	AT4G39140.5 | Symbols: | RING/U-box superfamily protein | chr4:18229637-18231282 REVERSE LENGTH=429	1e-33					4.48037	up
Ghi.6213.1.A1_s_at	Transcribed locus, weakly similar to NP_001042870.1 Os01g0314100 [Oryza sativa (japonica cultivar-group)]	DT464498	AT3G06850.2 | Symbols: BCE2, LTA1, DIN3 | 2-oxoacid dehydrogenases acyltransferase family protein | chr3:2158212-2160465 REVERSE LENGTH=483	1e-35					4.47835	up
GhiAffx.2749.2.S1_at		DW504859.1	AT1G72770.3 | Symbols: HAB1 | homology to ABI1 | chr1:27390998-27392851 FORWARD LENGTH=511	2e-56			4.2993	down	4.47051	up
GhiAffx.15001.1.A1_s_at	Transcribed locus, weakly similar to NP_565841.1 hydrolase, alpha/beta fold family protein [Arabidopsis thaliana]	DR454147	AT2G36290.1 | Symbols: | alpha/beta-Hydrolases superfamily protein | chr2:15208867-15210768 REVERSE LENGTH=364	7e-112					4.46739	up
Ghi.1043.4.A1_at	Transcribed locus, weakly similar to NP_196153.1 peroxidase, putative [Arabidopsis thaliana]	DT463348	AT5G05340.1 | Symbols: | Peroxidase superfamily protein | chr5:1579142-1580819 REVERSE LENGTH=324	2e-66					4.46603	up
Gra.5.1.S1_s_at	Transcribed locus, moderately similar to NP_001061839.1 Os08g0425700 [Oryza sativa (japonica cultivar-group)]	CO100187	AT1G68090.1 | Symbols: ANNAT5, ANN5 | annexin 5 | chr1:25519442-25520774 REVERSE LENGTH=316	5e-18					4.46022	up
Ghi.6432.1.A1_at	Transcribed locus, weakly similar to NP_196048.1 glycine-rich RNA-binding protein [Arabidopsis thaliana]	DT455936							4.45738	up
Gra.2963.1.S1_at	Transcribed locus, weakly similar to NP_181217.1 UDP-glycosyltransferase/ transferase, transferring glycosyl groups [Arabidopsis thaliana]	CO091032	AT2G36800.1 | Symbols: DOGT1, UGT73C5 | don-glucosyltransferase 1 | chr2:15423493-15424980 REVERSE LENGTH=495	1e-80					4.45704	up
Ghi.30.1.S1_s_at	Transcribed locus, moderately similar to NP_179896.1 NRAMP3 (NRAMP metal ion transporter 3); manganese ion transporter/ metal ion transporter [Arabidopsis thaliana]	DN827277	AT2G23150.1 | Symbols: NRAMP3, ATNRAMP3 | natural resistance-associated macrophage protein 3 | chr2:9856422-9858565 REVERSE LENGTH=509	2e-126					4.45698	up
Ghi.7466.1.S1_at	Transcribed locus, moderately similar to NP_190752.1 ACX4 (ACYL-COA OXIDASE 4); oxidoreductase [Arabidopsis thaliana]	AI730393	AT3G51840.1 | Symbols: ACX4, ATSCX, ATG6 | acyl-CoA oxidase 4 | chr3:19225653-19229008 REVERSE LENGTH=436	3e-81			7.79324	down	4.45582	up
GhiAffx.61502.1.S1_at	Transcribed locus, weakly similar to NP_196992.1 potassium transporter, putative [Arabidopsis thaliana]	DW509711.1	AT5G14880.1 | Symbols: | Potassium transporter family protein | chr5:4814244-4817667 FORWARD LENGTH=781	7e-22					4.45427	up
GhiAffx.3451.1.S1_s_at	Transcribed locus, weakly similar to NP_195407.2 glycosyl transferase family 43 protein [Arabidopsis thaliana]	DW226570.1	AT4G36890.1 | Symbols: IRX14 | Nucleotide-diphospho-sugar transferases superfamily protein | chr4:17379631-17381627 REVERSE LENGTH=525	7e-52					4.44085	up
GhiAffx.7041.1.S1_at	Transcribed locus, weakly similar to NP_179707.1 disease resistance-responsive family protein [Arabidopsis thaliana]	DW507422.1	AT2G21110.1 | Symbols: | Disease resistance-responsive (dirigent-like protein) family protein | chr2:9050290-9050850 REVERSE LENGTH=186	3e-47					4.42928	up	3.4154	down
Ghi.3987.2.S1_at	Transcribed locus, weakly similar to NP_195808.1 zinc finger (C3HC4-type RING finger) family protein [Arabidopsis thaliana]	DT551538	AT5G01880.1 | Symbols: | RING/U-box superfamily protein | chr5:339017-339496 FORWARD LENGTH=159	1e-34					4.4261	up			7.35498	up
GhiAffx.1014.1.A1_at	Transcribed locus, weakly similar to NP_563639.2 subtilase family protein [Arabidopsis thaliana]	DT050608							4.41797	up			4.49872	up
GhiAffx.16447.1.A1_at		DW232295.1	AT1G05530.1 | Symbols: UGT75B2, UGT2 | UDP-glucosyl transferase 75B2 | chr1:1636496-1637863 REVERSE LENGTH=455	4e-101					4.41351	up
GhiAffx.24459.1.S1_at	Transcribed locus, weakly similar to NP_566473.2 subtilase family protein [Arabidopsis thaliana]	DW511259.1	AT3G14067.1 | Symbols: | Subtilase family protein | chr3:4658421-4660754 REVERSE LENGTH=777	5e-111					4.41196	up			5.75595	up
GraAffx.16429.1.S1_s_at		CO121896	AT5G50010.1 | Symbols: | sequence-specific DNA binding transcription factors;transcription regulators | chr5:20349556-20350491 FORWARD LENGTH=311	4e-19					4.40764	up
Gra.275.1.S1_s_at	Transcribed locus, moderately similar to NP_564761.1 ATB2 [Arabidopsis thaliana]	CO090219	AT1G60710.1 | Symbols: ATB2 | NAD(P)-linked oxidoreductase superfamily protein | chr1:22355073-22356627 REVERSE LENGTH=345	1e-143			3.64212	down	4.40351	up
Ghi.3804.1.A1_at	Transcribed locus	DT461597							4.39092	up	3.54965	up
GhiAffx.37818.1.A1_at		DW488405.1	AT2G21340.1 | Symbols: | MATE efflux family protein | chr2:9132629-9136236 FORWARD LENGTH=559	6e-140					4.39029	up
Ghi.4982.1.A1_at	Transcribed locus, weakly similar to XP_001759545.1 predicted protein [Physcomitrella patens subsp. patens]	DT049619	AT3G27020.1 | Symbols: YSL6 | YELLOW STRIPE like 6 | chr3:9961623-9964461 REVERSE LENGTH=676	6e-47					4.38896	up
GhiAffx.58965.1.S1_at		DW497086.1	AT3G55420.1 | Symbols: | unknown protein; Has 21 Blast hits to 21 proteins in 8 species: Archae - 0; Bacteria - 0; Metazoa - 0; Fungi - 0; Plants - 21; Viruses - 0; Other Eukaryotes - 0 (source: NCBI BLink). | chr3:20547920-20548570 FORWARD LENGTH=216	2e-67					4.3885	up
Gra.1769.1.A1_s_at	Transcribed locus, weakly similar to NP_191311.1 hydrolase, hydrolyzing O-glycosyl compounds [Arabidopsis thaliana]	CO126861	AT3G57520.1 | Symbols: AtSIP2, SIP2 | seed imbibition 2 | chr3:21288982-21292694 REVERSE LENGTH=773	4e-63					4.38168	up
Ghi.4791.2.S1_at	Transcribed locus, weakly similar to NP_565073.1 calmodulin-binding protein [Arabidopsis thaliana]	DT462585	AT1G73805.1 | Symbols: | Calmodulin binding protein-like | chr1:27745761-27749178 REVERSE LENGTH=451	2e-22					4.37857	up
GhiAffx.44692.1.S1_at	Transcribed locus	DW513993.1	AT4G09890.1 | Symbols: | Protein of unknown function (DUF3511) | chr4:6218501-6218764 FORWARD LENGTH=87	7e-20					4.37617	up
GhiAffx.36256.1.S1_at	Transcribed locus, weakly similar to NP_564714.1 dormancy/auxin associated family protein [Arabidopsis thaliana]	DW480798.1	AT1G56220.1 | Symbols: | Dormancy/auxin associated family protein | chr1:21043414-21044469 FORWARD LENGTH=137	1e-35					4.37612	up
GhiAffx.49611.1.S1_at		DT468855							4.37491	up
Ghi.9026.1.A1_s_at	Transcribed locus, moderately similar to NP_172826.1 glucosamine/galactosamine-6-phosphate isomerase family protein [Arabidopsis thaliana]	DT049406	AT1G13700.1 | Symbols: PGL1 | 6-phosphogluconolactonase 1 | chr1:4694475-4695600 REVERSE LENGTH=268	7e-92					4.3734	up
Gra.2751.1.S1_s_at	Transcribed locus, strongly similar to NP_564405.1 LOL1 (LSD ONE LIKE 1) [Arabidopsis thaliana]	CO092060	AT1G32540.3 | Symbols: LOL1 | lsd one like 1 | chr1:11768043-11769591 FORWARD LENGTH=154	1e-52					4.37305	up
Gra.1077.1.A1_at	Transcribed locus, moderately similar to NP_192597.1 metal ion binding [Arabidopsis thaliana]	CO077581	AT4G08570.1 | Symbols: | Heavy metal transport/detoxification superfamily protein | chr4:5455123-5455975 REVERSE LENGTH=150	1e-55					4.37056	up
Ghi.3578.1.A1_at	Transcribed locus, weakly similar to NP_195392.2 ATHB40 (ARABIDOPSIS THALIANA HOMEOBOX PROTEIN 40); DNA binding / transcription factor [Arabidopsis thaliana]	DT464071	AT4G36740.1 | Symbols: HB-5, ATHB40, HB40 | homeobox protein 40 | chr4:17314649-17316314 REVERSE LENGTH=216	2e-44					4.36775	up
Ghi.6304.1.A1_s_at	Transcribed locus	DT048643							4.3668	up			3.45328	up
Ghi.7694.1.S1_at	Transcribed locus, moderately similar to NP_187988.1 BGAL1 (BETA GALACTOSIDASE 1); beta-galactosidase [Arabidopsis thaliana]	AI055266	AT3G13750.1 | Symbols: BGAL1 | beta galactosidase 1 | chr3:4511192-4515756 FORWARD LENGTH=847	8e-100					4.36283	up	9.55049	down
GhiAffx.51987.1.A1_at		DT048008	AT5G54400.1 | Symbols: | S-adenosyl-L-methionine-dependent methyltransferases superfamily protein | chr5:22090680-22091998 FORWARD LENGTH=292	2e-29					4.36152	up
GraAffx.17911.1.S1_x_at		CO117557	AT1G21680.1 | Symbols: | DPP6 N-terminal domain-like protein | chr1:7613028-7615148 FORWARD LENGTH=706	0					4.35402	up
Ghi.230.1.S1_at	Transcribed locus	DR461605							4.35129	up
GhiAffx.12956.1.S1_at		DT463011	AT4G21700.1 | Symbols: | Protein of unknown function (DUF2921) | chr4:11529956-11532844 FORWARD LENGTH=962	3e-15					4.34764	up
GhiAffx.3249.2.A1_s_at	Transcribed locus, moderately similar to NP_567979.1 cyclase family protein [Arabidopsis thaliana]	DW234169.1	AT4G35220.1 | Symbols: | Cyclase family protein | chr4:16752636-16753966 FORWARD LENGTH=272	1e-52					4.33932	up
Ghi.3928.2.S1_s_at		DT550420	AT1G52790.1 | Symbols: | 2-oxoglutarate (2OG) and Fe(II)-dependent oxygenase superfamily protein | chr1:19662194-19663301 REVERSE LENGTH=310	9e-44					4.33926	up	5.10872	up	5.65811	up
Ghi.9275.4.S1_at	Transcribed locus, moderately similar to NP_001054584.1 Os05g0137200 [Oryza sativa (japonica cultivar-group)]	DT462931	AT3G62150.1 | Symbols: PGP21 | P-glycoprotein 21 | chr3:23008755-23013579 REVERSE LENGTH=1296	1e-85					4.33883	up
GhiAffx.13393.1.S1_at	Transcribed locus, weakly similar to NP_567429.1 unknown protein [Arabidopsis thaliana]	DW511867.1	AT4G14385.1 | Symbols: | FUNCTIONS IN: molecular_function unknown; INVOLVED IN: biological_process unknown; LOCATED IN: vacuole; EXPRESSED IN: 24 plant structures; EXPRESSED DURING: 15 growth stages; CONTAINS InterPro DOMAIN/s: Histone H4 acetyltransfera	1e-45					4.3387	up
GhiAffx.41231.1.S1_at		DW501936.1	AT2G30695.2 | Symbols: | FUNCTIONS IN: molecular_function unknown; INVOLVED IN: protein folding, protein transport; LOCATED IN: chloroplast; EXPRESSED IN: 23 plant structures; EXPRESSED DURING: 13 growth stages; CONTAINS InterPro DOMAIN/s: Trigger factor	5e-24					4.33196	up
Ghi.6099.1.S1_s_at	Transcribed locus, weakly similar to NP_001048094.1 Os02g0743200 [Oryza sativa (japonica cultivar-group)]	AW187393	AT5G62865.1 | Symbols: | unknown protein; BEST Arabidopsis thaliana protein match is: unknown protein (TAIR:AT3G48020.1). | chr5:25234064-25234567 FORWARD LENGTH=167	2e-19					4.32529	up
Ghi.3770.1.A1_at	Transcribed locus, weakly similar to NP_001049518.1 Os03g0241600 [Oryza sativa (japonica cultivar-group)]	DT461906	AT2G16750.1 | Symbols: | Protein kinase protein with adenine nucleotide alpha hydrolases-like domain | chr2:7271786-7274446 FORWARD LENGTH=617	3e-31					4.30785	up
GraAffx.21303.1.A1_s_at		CO104393	AT2G25737.1 | Symbols: | Sulfite exporter TauE/SafE family protein | chr2:10977174-10979677 FORWARD LENGTH=476	1e-156					4.30426	up
Ghi.4340.1.A1_at	Transcribed locus, weakly similar to NP_001049373.1 Os03g0214900 [Oryza sativa (japonica cultivar-group)]	DT054119							4.30404	up
Gra.2921.2.S1_s_at	Transcribed locus, weakly similar to NP_191800.1 CP12-2 [Arabidopsis thaliana]	CO090773	AT2G47400.1 | Symbols: CP12-1, CP12 | CP12 domain-containing protein 1 | chr2:19446889-19447263 FORWARD LENGTH=124	1e-25					4.29402	up
GraAffx.15939.1.S1_s_at		CO123321	AT1G21920.1 | Symbols: | Histone H3 K4-specific methyltransferase SET7/9 family protein | chr1:7704454-7705866 REVERSE LENGTH=417	9e-74					4.29321	up
GhiAffx.44161.1.S1_s_at	Transcribed locus, weakly similar to NP_194639.1 ethylene-responsive family protein [Arabidopsis thaliana]	DW517251.1	AT4G29100.1 | Symbols: | basic helix-loop-helix (bHLH) DNA-binding superfamily protein | chr4:14341140-14344575 FORWARD LENGTH=407	2e-46					4.29188	up
Ghi.6127.1.S1_at	Xu-142 beta-tubulin 9 (BTub9)	AY345609.1	AT5G12250.1 | Symbols: TUB6 | beta-6 tubulin | chr5:3961317-3962971 REVERSE LENGTH=449	0					4.28951	up	5.51067	down	6.43704	down
Ghi.8496.1.A1_at	Transcribed locus, weakly similar to NP_974279.1 wound-responsive protein-related [Arabidopsis thaliana]	DV849555	AT3G10985.1 | Symbols: SAG20, WI12, ATWI-12 | senescence associated gene 20 | chr3:3442776-3443108 FORWARD LENGTH=110	4e-30					4.28528	up
GraAffx.17500.1.A1_s_at		CO129510	AT3G04070.1 | Symbols: anac047, NAC047 | NAC domain containing protein 47 | chr3:1061573-1062976 REVERSE LENGTH=359	2e-86					4.28517	up
GhiAffx.6499.1.S1_at	Transcribed locus, moderately similar to NP_567673.1 unknown protein [Arabidopsis thaliana]	DW501230.1	AT4G22920.1 | Symbols: ATNYE1, NYE1 | non-yellowing 1 | chr4:12016776-12017969 REVERSE LENGTH=268	2e-90					4.28443	up
Ghi.6485.1.S1_s_at		CD485617					12.3502	down	4.28064	up			10.2634	up
Gra.2705.1.S1_s_at	Transcribed locus, moderately similar to NP_001078131.1 LYC (LYCOPENE CYCLASE) [Arabidopsis thaliana]	CO087581	AT3G10230.1 | Symbols: LYC | lycopene cyclase | chr3:3164340-3165845 REVERSE LENGTH=501	0					4.27362	up
GraAffx.1515.1.S1_at		CO125307	AT5G07610.1 | Symbols: | F-box family protein | chr5:2406068-2407330 FORWARD LENGTH=420	2e-19					4.27309	up
Ghi.9813.1.A1_s_at	Transcribed locus, weakly similar to NP_563749.1 basic helix-loop-helix (bHLH) family protein [Arabidopsis thaliana]	DT467646	AT1G05805.1 | Symbols: | basic helix-loop-helix (bHLH) DNA-binding superfamily protein | chr1:1744843-1747427 FORWARD LENGTH=362	5e-20					4.26865	up
GraAffx.19774.2.A1_at		CO125933	AT2G36630.1 | Symbols: | Sulfite exporter TauE/SafE family protein | chr2:15352767-15355050 REVERSE LENGTH=459	4e-107					4.26385	up
GhiAffx.5878.1.S1_s_at		DW236084.1	AT1G80360.1 | Symbols: | Pyridoxal phosphate (PLP)-dependent transferases superfamily protein | chr1:30208736-30210643 REVERSE LENGTH=394	4e-102					4.26048	up
GhiAffx.40510.1.S1_at		DW498082.1	AT1G70210.1 | Symbols: CYCD1;1, ATCYCD1;1 | CYCLIN D1;1 | chr1:26440015-26441980 FORWARD LENGTH=339	1e-43			7.27887	down	4.25857	up
Gra.1199.1.A1_s_at	Transcribed locus, moderately similar to NP_196821.1 unknown protein [Arabidopsis thaliana]	CO117282	AT5G13170.1 | Symbols: SAG29, SWEET15, AtSWEET15 | senescence-associated gene 29 | chr5:4181331-4183171 REVERSE LENGTH=292	3e-97					4.25781	up
GhiAffx.49992.1.S1_s_at	Transcribed locus, moderately similar to NP_851215.1 zinc finger (Ran-binding) family protein [Arabidopsis thaliana]	DW510370.1							4.24944	up
GhiAffx.7700.1.S1_s_at		DW514651.1	AT2G37550.2 | Symbols: ASP1, AGD7 | ARF-GAP domain 7 | chr2:15755544-15757456 REVERSE LENGTH=456	3e-13					4.24882	up
Ghi.8573.1.A1_at	Transcribed locus, weakly similar to NP_001050165.1 Os03g0363500 [Oryza sativa (japonica cultivar-group)]	DT051043	AT5G18840.1 | Symbols: | Major facilitator superfamily protein | chr5:6282954-6286399 FORWARD LENGTH=482	8e-23					4.24429	up
Ghi.5487.1.A1_at	Transcribed locus, moderately similar to NP_175459.1 SCL3 (SCARECROW-LIKE 3); transcription factor [Arabidopsis thaliana]	DT046598	AT1G50420.1 | Symbols: SCL3, SCL-3 | scarecrow-like 3 | chr1:18678177-18679625 REVERSE LENGTH=482	3e-31					4.23408	up
Ghi.8641.1.A1_at	Transcribed locus	DT047554					3.24151	up	4.23404	up
Ghi.4298.3.S1_at	Transcribed locus	DT455706							4.23377	up			3.36439	down
GbaAffx.207.1.S1_s_at		AY560551.1					10.742	down	4.21917	up			9.01747	up
GhiAffx.24031.1.S1_at		DW509164.1	AT1G49390.1 | Symbols: | 2-oxoglutarate (2OG) and Fe(II)-dependent oxygenase superfamily protein | chr1:18279600-18280873 FORWARD LENGTH=348	2e-52					4.21744	up
GhiAffx.1589.29.S1_at	Transcribed locus, weakly similar to NP_181184.1 unknown protein [Arabidopsis thaliana]	DW235549.1	AT2G36430.1 | Symbols: | Plant protein of unknown function (DUF247) | chr2:15290211-15291557 FORWARD LENGTH=448	1e-45					4.20794	up
GhiAffx.8729.1.S1_at		DW499150.1	AT1G10580.1 | Symbols: | Transducin/WD40 repeat-like superfamily protein | chr1:3491560-3493665 REVERSE LENGTH=573	2e-137					4.20365	up
GhiAffx.25607.1.A1_at	Transcribed locus, moderately similar to NP_201243.1 fructose-1,6-bisphosphatase family protein [Arabidopsis thaliana]	DW225238.1	AT5G64380.1 | Symbols: | Inositol monophosphatase family protein | chr5:25741342-25743024 FORWARD LENGTH=404	2e-82					4.20351	up
Ghi.6497.1.S1_at	Transcribed locus, moderately similar to NP_566995.1 mevalonate diphosphate decarboxylase, putative [Arabidopsis thaliana]	CD486444	AT2G38700.1 | Symbols: MVD1, ATMVD1 | mevalonate diphosphate decarboxylase 1 | chr2:16180918-16183785 REVERSE LENGTH=412	1e-75					4.20033	up
GhiAffx.50906.1.S1_at	Transcribed locus, weakly similar to NP_565984.1 unknown protein [Arabidopsis thaliana]	DT047552	AT2G42780.1 | Symbols: | FUNCTIONS IN: molecular_function unknown; INVOLVED IN: regulation of transcription; LOCATED IN: integral to membrane, nucleus; EXPRESSED IN: 20 plant structures; EXPRESSED DURING: 11 growth stages; CONTAINS InterPro DOMAIN/s: RNA	2e-24					4.19743	up
GhiAffx.185.1.S1_s_at	Transcribed locus, moderately similar to NP_564256.1 emp24/gp25L/p24 family protein [Arabidopsis thaliana]	DW227495.1	AT1G26690.1 | Symbols: | emp24/gp25L/p24 family/GOLD family protein | chr1:9224299-9225682 REVERSE LENGTH=214	9e-65					4.19534	up
GhiAffx.361.1.S1_at		DR458739	AT3G07700.2 | Symbols: | Protein kinase superfamily protein | chr3:2459696-2463241 REVERSE LENGTH=695	2e-78					4.19304	up
Ghi.4936.1.A1_x_at	Transcribed locus, weakly similar to NP_180434.2 copper-binding family protein [Arabidopsis thaliana]	DT049846	AT2G28660.1 | Symbols: | Chloroplast-targeted copper chaperone protein | chr2:12295419-12296944 FORWARD LENGTH=265	5e-19					4.18557	up	3.24137	up
Ghi.9227.1.A1_x_at	Transcribed locus, weakly similar to NP_180242.1 ATSEH (Arabidopsis thaliana soluble epoxide hydrolase); epoxide hydrolase	DT467257	AT4G15960.1 | Symbols: | alpha/beta-Hydrolases superfamily protein | chr4:9045763-9047199 REVERSE LENGTH=375	1e-44					4.18411	up
Ghi.10547.1.S1_at	Transcribed locus, weakly similar to NP_001057157.1 Os06g0218600 [Oryza sativa (japonica cultivar-group)]	DN758139	AT1G22480.1 | Symbols: | Cupredoxin superfamily protein | chr1:7934232-7935054 REVERSE LENGTH=174	3e-14					4.18302	up	3.4477	down	9.26108	up
Ghi.6598.1.S1_s_at	Transcribed locus	CB097384							4.17782	up
Ghi.9280.3.A1_at	Transcribed locus, weakly similar to NP_001053341.1 Os04g0522500 [Oryza sativa (japonica cultivar-group)]	DT462248	AT4G21200.1 | Symbols: ATGA2OX8, GA2OX8 | gibberellin 2-oxidase 8 | chr4:11302751-11306601 FORWARD LENGTH=338	3e-30			7.81037	down	4.17449	up
Ghi.9208.1.S1_at	Transcribed locus	DT466677	AT2G35658.1 | Symbols: | unknown protein; FUNCTIONS IN: molecular_function unknown; INVOLVED IN: biological_process unknown; LOCATED IN: cellular_component unknown; BEST Arabidopsis thaliana protein match is: unknown protein (TAIR:AT4G16840.1); Has 30201	2e-13					4.16382	up
GhiAffx.25432.1.A1_s_at		DW228015.1							4.16376	up
Ghi.2470.1.S1_s_at	CNGC2	AY883091.2	AT5G15410.1 | Symbols: DND1, ATCNGC2, CNGC2 | Cyclic nucleotide-regulated ion channel family protein | chr5:5003460-5006763 REVERSE LENGTH=726	0					4.1612	up	3.35524	up
Ghi.10750.1.S1_at	Transcribed locus, weakly similar to NP_195958.1 heavy-metal-associated domain-containing protein [Arabidopsis thaliana]	DT462864	AT2G36950.1 | Symbols: | Heavy metal transport/detoxification superfamily protein | chr2:15515216-15516754 FORWARD LENGTH=386	2e-43					4.15625	up
Ghi.4659.1.A1_at	Transcribed locus	DT052206							4.15186	up
Ghi.4154.2.S1_s_at	Transcribed locus, moderately similar to NP_177533.1 unknown protein [Arabidopsis thaliana]	DT456450	AT1G73930.2 | Symbols: | unknown protein; CONTAINS InterPro DOMAIN/s: Protein of unknown function DUF1630 (InterPro:IPR012860); Has 35333 Blast hits to 34131 proteins in 2444 species: Archae - 798; Bacteria - 22429; Metazoa - 974; Fungi - 991; Plants - 5	2e-65					4.15034	up
Gra.1171.1.A1_s_at	Transcribed locus, weakly similar to NP_180239.1 BAS1 (PHYB ACTIVATION TAGGED SUPPRESSOR 1); oxygen binding [Arabidopsis thaliana]	CO105755	AT2G26710.1 | Symbols: BAS1, CYP734A1, CYP72B1 | Cytochrome P450 superfamily protein | chr2:11380700-11383413 FORWARD LENGTH=520	9e-30					4.14547	up
Gra.1517.1.A1_x_at	Transcribed locus, moderately similar to NP_199800.1 CLC-C; anion channel/ voltage-gated chloride channel [Arabidopsis thaliana]	CO125830	AT5G49890.1 | Symbols: CLC-C, ATCLC-C | chloride channel C | chr5:20288489-20292143 REVERSE LENGTH=779	3e-70					4.14295	up
Ghi.3212.1.A1_at	Transcribed locus, weakly similar to NP_198774.1 peroxidase, putative [Arabidopsis thaliana]	DT467489	AT5G39580.1 | Symbols: | Peroxidase superfamily protein | chr5:15847281-15849027 REVERSE LENGTH=319	1e-31					4.13869	up
GhiAffx.10806.1.S1_at	Transcribed locus, weakly similar to NP_179840.2 SVP (SHORT VEGETATIVE PHASE); transcription factor [Arabidopsis thaliana]	DW509007.1	AT4G24540.1 | Symbols: AGL24 | AGAMOUS-like 24 | chr4:12671160-12673645 REVERSE LENGTH=220	1e-32					4.13592	up
GhiAffx.49775.1.S1_s_at	Transcribed locus, moderately similar to NP_001031428.1 FRS3 (FAR1-RELATED SEQUENCE 3); zinc ion binding [Arabidopsis thaliana]	DT466213	AT2G27110.3 | Symbols: FRS3 | FAR1-related sequence 3 | chr2:11576969-11580259 REVERSE LENGTH=706	2e-105					4.13296	up
Ghi.4532.1.A1_at	Transcribed locus, weakly similar to NP_174496.1 XTR4 (XYLOGLUCAN ENDOTRANSGLYCOSYLASE 4); hydrolase, acting on glycosyl bonds [Arabidopsis thaliana]	DR457588	AT4G18990.1 | Symbols: XTH29 | xyloglucan endotransglucosylase/hydrolase 29 | chr4:10401941-10404248 REVERSE LENGTH=357	2e-16			23.4474	down	4.13226	up	16.0504	down
GhiAffx.14096.1.S1_at		CO494404	AT5G65380.1 | Symbols: | MATE efflux family protein | chr5:26123241-26126352 REVERSE LENGTH=486	7e-46					4.12992	up	3.02095	down
GhiAffx.47649.1.S1_at	Transcribed locus	DT048494							4.12644	up
GhiAffx.41408.1.S1_at		DW502797.1							4.1234	up
Ghi.3605.1.A1_at	Transcribed locus, weakly similar to NP_180233.1 AKT1 (ARABIDOPSIS K TRANSPORTER 1); cyclic nucleotide binding / inward rectifier potassium channel [Arabidopsis thaliana]	DN759972	AT2G26650.1 | Symbols: AKT1, ATAKT1, KT1 | K+ transporter 1 | chr2:11331965-11336444 REVERSE LENGTH=857	6e-13					4.11779	up
Ghi.3850.1.A1_s_at	Transcribed locus, weakly similar to NP_194477.2 zinc finger (C3HC4-type RING finger) family protein [Arabidopsis thaliana]	DT461137	AT4G03510.2 | Symbols: RMA1, ATRMA1 | RING membrane-anchor 1 | chr4:1557905-1558654 REVERSE LENGTH=249	2e-27					4.1146	up
Ghi.1037.4.S1_s_at	Transcribed locus, weakly similar to NP_565118.1 unknown protein [Arabidopsis thaliana]	CA993008					8.07361	down	4.1129	up
Ghi.2821.2.S1_at	Transcribed locus, moderately similar to NP_187413.1 unknown protein [Arabidopsis thaliana]	DT549538	AT3G07565.2 | Symbols: | Protein of unknown function (DUF3755) | chr3:2413823-2415240 FORWARD LENGTH=192	1e-46					4.10828	up
Ghi.6927.1.A1_x_at	Transcribed locus, weakly similar to NP_974823.1 TT16 (TRANSPARENT TESTA16); transcription factor [Arabidopsis thaliana]	DR461590	AT5G23260.2 | Symbols: TT16, ABS, AGL32 | K-box region and MADS-box transcription factor family protein | chr5:7836442-7838340 FORWARD LENGTH=252	1e-12					4.10225	up
Ghi.2294.3.A1_s_at	Transcribed locus, moderately similar to NP_188871.1 ATRPABC24.3 ('Arabidopsis thaliana RNA polymerase I, II and III 24.3 kDa subunit'); DNA binding / DNA-directed RNA polymerase	DR460110	AT1G65930.1 | Symbols: cICDH | cytosolic NADP+-dependent isocitrate dehydrogenase | chr1:24539088-24541861 FORWARD LENGTH=410	1e-35					4.10205	up
GhiAffx.42472.1.S1_s_at	Transcribed locus, weakly similar to NP_001050165.1 Os03g0363500 [Oryza sativa (japonica cultivar-group)]	DW508295.1	AT1G54730.2 | Symbols: | Major facilitator superfamily protein | chr1:20424471-20429978 FORWARD LENGTH=470	1e-48					4.09738	up
Ghi.3739.1.A1_at	Transcribed locus	DT462129							4.09358	up
Ghi.171.1.S1_at	Transcribed locus	DR462085	AT3G28917.1 | Symbols: MIF2 | mini zinc finger 2 | chr3:10925014-10925316 FORWARD LENGTH=100	1e-11					4.09265	up
Ghi.6797.1.S1_at	Transcribed locus, weakly similar to XP_001760137.1 predicted protein [Physcomitrella patens subsp. patens]	CA993136							4.09011	up	11.3579	up
Ghi.603.1.A1_s_at	Transcribed locus, weakly similar to NP_188894.2 senescence-associated protein-related [Arabidopsis thaliana]	DR457068	AT3G22550.1 | Symbols: | Protein of unknown function (DUF581) | chr3:7991827-7992805 REVERSE LENGTH=267	5e-14					4.084	up
Gra.979.1.A1_at	Transcribed locus, moderately similar to NP_001055569.1 Os05g0419000 [Oryza sativa (japonica cultivar-group)]	CO124910	AT5G38520.1 | Symbols: | alpha/beta-Hydrolases superfamily protein | chr5:15421605-15423234 FORWARD LENGTH=362	3e-66					4.0808	up
GhiAffx.5144.1.A1_at		DW489967.1	AT5G07050.1 | Symbols: | nodulin MtN21 /EamA-like transporter family protein | chr5:2191533-2193416 REVERSE LENGTH=402	2e-140					4.07878	up
Ghi.8302.1.S1_s_at	Transcribed locus, moderately similar to NP_188924.3 emp24/gp25L/p24 protein-related [Arabidopsis thaliana]	DT456901	AT3G22845.1 | Symbols: | emp24/gp25L/p24 family/GOLD family protein | chr3:8087373-8088550 FORWARD LENGTH=214	6e-72					4.07691	up
Ghi.3767.1.A1_at	Transcribed locus, moderately similar to NP_565214.1 ABC1 family protein [Arabidopsis thaliana]	DT555325	AT5G53130.1 | Symbols: CNGC1, ATCNGC1 | cyclic nucleotide gated channel 1 | chr5:21537830-21540490 REVERSE LENGTH=716	4e-39					4.07547	up
GhiAffx.52145.1.S1_at		AI729056	AT5G48380.1 | Symbols: BIR1 | BAK1-interacting receptor-like kinase 1 | chr5:19604584-19606532 REVERSE LENGTH=620	2e-28					4.07115	up
GhiAffx.49306.1.S1_at	Transcribed locus, weakly similar to NP_566346.1 PTAC13 (PLASTID TRANSCRIPTIONALLY ACTIVE13); transcriptional elongation regulator [Arabidopsis thaliana]	DW509189.1	AT3G09210.1 | Symbols: PTAC13 | plastid transcriptionally active 13 | chr3:2825422-2826850 REVERSE LENGTH=333	3e-15					4.07041	up
Gra.3095.1.S1_s_at	Transcribed locus, weakly similar to NP_566811.1 unknown protein [Arabidopsis thaliana]	CO099122	AT3G27210.1 | Symbols: | unknown protein; FUNCTIONS IN: molecular_function unknown; INVOLVED IN: N-terminal protein myristoylation; LOCATED IN: plasma membrane; EXPRESSED IN: 22 plant structures; EXPRESSED DURING: 13 growth stages; BEST Arabidopsis thali	7e-24					4.06431	up
GhiAffx.4161.1.A1_s_at	Transcribed locus, moderately similar to NP_179896.1 NRAMP3 (NRAMP metal ion transporter 3); manganese ion transporter/ metal ion transporter [Arabidopsis thaliana]	DW519060.1	AT2G23150.1 | Symbols: NRAMP3, ATNRAMP3 | natural resistance-associated macrophage protein 3 | chr2:9856422-9858565 REVERSE LENGTH=509	1e-137					4.06326	up
Ghi.6947.1.S1_s_at	Transcribed locus, moderately similar to NP_182039.1 vesicle-associated membrane protein, putative / VAMP, putative [Arabidopsis thaliana]	AJ513960	AT2G45140.1 | Symbols: PVA12 | plant VAP homolog 12 | chr2:18611029-18612971 FORWARD LENGTH=239	2e-84					4.05594	up
Ghi.3490.1.S1_a_at	Transcribed locus, moderately similar to NP_195131.1 caffeoyl-CoA 3-O-methyltransferase, putative [Arabidopsis thaliana]	DV849602	AT4G34050.1 | Symbols: CCoAOMT1 | S-adenosyl-L-methionine-dependent methyltransferases superfamily protein | chr4:16310844-16311973 FORWARD LENGTH=259	5e-100					4.05319	up	5.16402	down
Ghi.5947.1.S1_s_at	Transcribed locus, moderately similar to NP_001065713.1 Os11g0140800 [Oryza sativa (japonica cultivar-group)]	CA993661	AT5G54290.2 | Symbols: CcdA | cytochrome c biogenesis protein family | chr5:22051097-22053923 FORWARD LENGTH=355	6e-80					4.05315	up
GhiAffx.30941.1.A1_s_at	Transcribed locus, moderately similar to NP_172784.1 RAV1 (Related to ABI3/VP1 1); DNA binding / transcription factor [Arabidopsis thaliana]	DT468743	AT1G13260.1 | Symbols: RAV1, EDF4 | related to ABI3/VP1 1 | chr1:4542386-4543420 FORWARD LENGTH=344	4e-68					4.04817	up
GhiAffx.13843.1.A1_at	Transcribed locus, weakly similar to NP_175189.1 lipoyltransferase, putative [Arabidopsis thaliana]	DW504820.1	AT4G33990.1 | Symbols: EMB2758 | Tetratricopeptide repeat (TPR)-like superfamily protein | chr4:16290141-16292612 REVERSE LENGTH=823	2e-56					4.04465	up
Ghi.10109.2.S1_at	Transcribed locus, weakly similar to NP_565045.1 TRFL6 (TRF-LIKE 6); DNA binding / transcription factor [Arabidopsis thaliana]	DT557589	AT1G72650.2 | Symbols: TRFL6 | TRF-like 6 | chr1:27350253-27353483 FORWARD LENGTH=630	1e-42					4.04038	up
Ghi.1386.1.A1_at	Transcribed locus, weakly similar to NP_177974.1 protein kinase family protein [Arabidopsis thaliana]	DT051580	AT2G41820.1 | Symbols: | Leucine-rich repeat protein kinase family protein | chr2:17447170-17449914 FORWARD LENGTH=890	6e-13					4.03842	up
GhiAffx.6421.1.S1_at	Transcribed locus, moderately similar to NP_565330.1 subtilase family protein [Arabidopsis thaliana]	DW500262.1	AT2G05920.1 | Symbols: | Subtilase family protein | chr2:2269831-2272207 REVERSE LENGTH=754	6e-138					4.03412	up			3.96229	up
GhiAffx.28714.1.S1_at	Transcribed locus, moderately similar to NP_565146.1 ACR3 (ACT Domain Repeat 3) [Arabidopsis thaliana]	DW232684.1	AT1G76990.5 | Symbols: ACR3 | ACT domain repeat 3 | chr1:28933387-28935179 FORWARD LENGTH=453	6e-65					4.02669	up
Ghi.760.1.A1_x_at	Transcribed locus, weakly similar to NP_192216.1 AOP1 (2-oxoglutarate?dependent dioxygenase 1.1); oxidoreductase, acting on paired donors, with incorporation or reduction of molecular oxygen, 2-oxoglutarate as one donor, and incorporation of one atom each	DN827346	AT1G52820.1 | Symbols: | 2-oxoglutarate (2OG) and Fe(II)-dependent oxygenase superfamily protein | chr1:19669216-19670321 FORWARD LENGTH=317	6e-43					4.02452	up	4.26375	down
Ghi.391.1.S1_s_at	Transcribed locus	DR460057							4.01759	up
Gra.1751.1.A1_at		CO121161	AT1G14180.2 | Symbols: | RING/U-box superfamily protein | chr1:4847976-4848970 FORWARD LENGTH=297	3e-29					4.01045	up
GraAffx.17922.1.A1_s_at		CO091668	AT5G50740.4 | Symbols: | Heavy metal transport/detoxification superfamily protein | chr5:20637148-20637970 REVERSE LENGTH=169	6e-26					4.01023	up
Ghi.7115.1.S1_s_at	Transcribed locus, moderately similar to XP_001766792.1 EIN3a transcription factor [Physcomitrella patens subsp. patens]	DR460629	AT3G20770.1 | Symbols: EIN3, AtEIN3 | Ethylene insensitive 3 family protein | chr3:7260702-7262588 REVERSE LENGTH=628	2e-108					4.00928	up
GhiAffx.5487.1.S1_s_at	Transcribed locus, weakly similar to NP_200374.1 KCO1 (CA2+ ACTIVATED OUTWARD RECTIFYING K+ CHANNEL 1); calcium-activated potassium channel/ outward rectifier potassium channel [Arabidopsis thaliana]	DW493382.1	AT5G55630.2 | Symbols: KCO1, TPK1 | Outward rectifying potassium channel protein | chr5:22531718-22532893 FORWARD LENGTH=363	8e-43					4.00774	up
GraAffx.32086.1.S1_s_at		CO090746	AT1G08630.4 | Symbols: THA1 | threonine aldolase 1 | chr1:2743948-2745685 REVERSE LENGTH=358	1e-150					4.00551	up
Ghi.2611.1.A1_at	Transcribed locus, weakly similar to NP_850128.1 protein kinase family protein [Arabidopsis thaliana]	DT046462	AT2G28940.2 | Symbols: | Protein kinase superfamily protein | chr2:12426853-12428678 REVERSE LENGTH=462	9e-55					4.00502	up
GhiAffx.4057.1.A1_at	Transcribed locus, weakly similar to NP_196680.1 SHN3 (SHINE3); DNA binding / transcription factor [Arabidopsis thaliana]	DW507397.1	AT5G11190.1 | Symbols: SHN3 | Integrase-type DNA-binding superfamily protein | chr5:3564976-3566051 FORWARD LENGTH=189	5e-54					4.00309	up	3.63422	up
GhiAffx.50712.1.A1_at	Transcribed locus, moderately similar to NP_850863.1 CKX7 (CYTOKININ OXIDASE 7); oxidoreductase [Arabidopsis thaliana]	DT051489	AT5G21482.1 | Symbols: CKX7, ATCKX5 | cytokinin oxidase 7 | chr5:7226842-7230052 FORWARD LENGTH=524	5e-28					3.99725	up
Ghi.6484.1.S1_at	Transcribed locus, moderately similar to NP_974719.1 amino acid permease, putative [Arabidopsis thaliana]	DN760187	AT2G38120.1 | Symbols: AUX1, WAV5, PIR1, MAP1 | Transmembrane amino acid transporter family protein | chr2:15973493-15976792 FORWARD LENGTH=485	8e-121					3.99602	up
GhiAffx.17973.1.S1_at	Transcribed locus, moderately similar to NP_564052.1 zinc finger (C3HC4-type RING finger) family protein [Arabidopsis thaliana]	DW482055.1	AT1G18470.2 | Symbols: | Transmembrane Fragile-X-F-associated protein | chr1:6356972-6360057 REVERSE LENGTH=423	4e-63					3.99474	up
GhiAffx.47570.1.A1_at	Transcribed locus, weakly similar to NP_190723.1 protein kinase family protein [Arabidopsis thaliana]	DN803010	AT3G51550.1 | Symbols: FER | Malectin/receptor-like protein kinase family protein | chr3:19117877-19120564 REVERSE LENGTH=895	3e-16					3.99414	up
Ghi.5358.1.A1_at	Transcribed locus, weakly similar to NP_177550.1 sulfotransferase family protein [Arabidopsis thaliana]	DT048080							3.98689	up
GhiAffx.21342.1.S1_s_at	Transcribed locus, weakly similar to NP_192291.2 unknown protein [Arabidopsis thaliana]	DW237360.1	AT4G22270.1 | Symbols: MRB1, ATMRB1 | Protein of unknown function (DUF3537) | chr4:11773396-11775782 FORWARD LENGTH=437	8e-55					3.98483	up
Ghi.6993.1.A1_at	Transcribed locus	AJ513459	AT5G01850.1 | Symbols: | Protein kinase superfamily protein | chr5:332829-334180 FORWARD LENGTH=333	4e-17					3.97998	up
Gra.2904.2.S1_s_at	Transcribed locus, moderately similar to NP_200010.1 oxidoreductase/ zinc ion binding [Arabidopsis thaliana]	CO090737	AT5G51970.2 | Symbols: | GroES-like zinc-binding alcohol dehydrogenase family protein | chr5:21111820-21113284 FORWARD LENGTH=364	8e-92			5.97289	down	3.97732	up			4.14229	down
Ghi.6377.1.A1_at	Transcribed locus, strongly similar to NP_200446.1 pyruvate kinase, putative [Arabidopsis thaliana]	CO491326	AT5G56350.1 | Symbols: | Pyruvate kinase family protein | chr5:22820254-22822529 REVERSE LENGTH=498	2e-46					3.97664	up
GraAffx.8466.1.S1_s_at		CO090651	AT1G66140.1 | Symbols: ZFP4 | zinc finger protein 4 | chr1:24620063-24620845 REVERSE LENGTH=260	3e-34					3.97323	up			5.23782	down
GhiAffx.36916.1.S1_at	Transcribed locus, weakly similar to NP_565597.1 EBF1 (EIN3-BINDING F BOX PROTEIN 1); ubiquitin-protein ligase [Arabidopsis thaliana]	DW484032.1	AT2G25490.1 | Symbols: EBF1, FBL6 | EIN3-binding F box protein 1 | chr2:10848018-10850275 REVERSE LENGTH=628	2e-62					3.96547	up
GraAffx.28424.2.S1_x_at	Transcribed locus, weakly similar to NP_851215.1 binding / nucleic acid binding [Arabidopsis thaliana]	CO086562	AT5G58470.2 | Symbols: TAF15b | TBP-associated factor 15B | chr5:23638566-23640854 REVERSE LENGTH=422	4e-27					3.96061	up
Ghi.1606.1.S1_at	Transcribed locus	DN761185							3.95759	up	4.62797	down
GhiAffx.26670.1.S1_s_at	Transcribed locus, weakly similar to NP_567455.1 FAR1 (FAR-RED IMPAIRED RESPONSE 1); zinc ion binding [Arabidopsis thaliana]	DW241985.1	AT4G15090.1 | Symbols: FAR1 | FRS (FAR1 Related Sequences) transcription factor family | chr4:8614806-8617870 FORWARD LENGTH=827	2e-44					3.95736	up
GhiAffx.22793.1.S1_s_at	Transcribed locus, moderately similar to NP_197848.1 unknown protein [Arabidopsis thaliana]	DW502527.1	AT5G24600.1 | Symbols: | Protein of unknown function, DUF599 | chr5:8421790-8423342 REVERSE LENGTH=248	2e-86					3.95055	up
Gra.152.1.A1_s_at	Transcribed locus, moderately similar to NP_564867.1 pepsin A [Arabidopsis thaliana]	CO094485	AT1G66180.1 | Symbols: | Eukaryotic aspartyl protease family protein | chr1:24647221-24648513 FORWARD LENGTH=430	8e-99					3.94547	up
GhiAffx.59336.1.S1_at	Transcribed locus, moderately similar to NP_197349.2 glycogenin glucosyltransferase (glycogenin)-related [Arabidopsis thaliana]	DW496938.1	AT5G18480.1 | Symbols: PGSIP6 | plant glycogenin-like starch initiation protein 6 | chr5:6131307-6133787 REVERSE LENGTH=537	2e-175					3.94425	up
Gra.414.1.A1_s_at	Transcribed locus, weakly similar to NP_200090.1 unknown protein [Arabidopsis thaliana]	CO084423	AT5G52780.1 | Symbols: | Protein of unknown function (DUF3464) | chr5:21390943-21391449 REVERSE LENGTH=168	2e-34					3.94181	up
GhiAffx.2605.1.S1_at	Transcribed locus, moderately similar to XP_001782987.1 predicted protein [Physcomitrella patens subsp. patens]	DW503609.1	AT1G69690.1 | Symbols: | TCP family transcription factor | chr1:26216449-26217426 FORWARD LENGTH=325	9e-26					3.93434	up			10.0559	up
Ghi.3789.1.A1_s_at	Transcribed locus	DT461696							3.92691	up
Ghi.4123.1.S1_at	Transcribed locus, moderately similar to NP_566610.1 calcium-binding EF hand family protein [Arabidopsis thaliana]	DT457682	AT3G18430.2 | Symbols: | Calcium-binding EF-hand family protein | chr3:6326180-6327476 FORWARD LENGTH=175	2e-28					3.92681	up
GhiAffx.25835.1.A1_at	Transcribed locus, weakly similar to NP_181414.1 calmodulin-binding protein-related [Arabidopsis thaliana]	DW518573.1	AT2G38800.1 | Symbols: | Plant calmodulin-binding protein-related | chr2:16216999-16218837 FORWARD LENGTH=612	1e-30					3.92622	up
GhiAffx.43840.1.S1_at	Transcribed locus	DW513609.1							3.92062	up
Ghi.1822.2.S1_at	Transcribed locus, moderately similar to NP_563777.1 unknown protein [Arabidopsis thaliana]	DV850271	AT1G07040.1 | Symbols: | unknown protein; INVOLVED IN: biological_process unknown; LOCATED IN: chloroplast; EXPRESSED IN: 24 plant structures; EXPRESSED DURING: 14 growth stages; BEST Arabidopsis thaliana protein match is: unknown protein (TAIR:AT1G27030	2e-22					3.91649	up
GhiAffx.23397.1.S1_at		DW505649.1	AT2G04240.2 | Symbols: XERICO | RING/U-box superfamily protein | chr2:1461816-1462304 REVERSE LENGTH=162	2e-12					3.91257	up
GhiAffx.4741.1.S1_s_at	Transcribed locus, weakly similar to NP_567383.1 unknown protein [Arabidopsis thaliana]	DW512252.1	AT4G11860.1 | Symbols: | Protein of unknown function (DUF544) | chr4:7134237-7138361 REVERSE LENGTH=682	1e-59					3.90754	up
GhiAffx.336.1.A1_at	Transcribed locus, moderately similar to NP_175644.1 ABA2 (ABA DEFICIENT 2); oxidoreductase [Arabidopsis thaliana]	DR461914	AT1G52340.1 | Symbols: ABA2, SIS4, GIN1, SDR1, ISI4, SRE1, ATABA2, ATSDR1 | NAD(P)-binding Rossmann-fold superfamily protein | chr1:19489997-19491527 REVERSE LENGTH=285	3e-97					3.89915	up
GhiAffx.22864.1.S1_s_at	Transcribed locus, moderately similar to NP_182068.1 DHDPS2 (DIHYDRODIPICOLINATE SYNTHASE); dihydrodipicolinate synthase [Arabidopsis thaliana]	DW243630.1	AT2G45440.1 | Symbols: DHDPS2 | dihydrodipicolinate synthase | chr2:18731294-18732867 FORWARD LENGTH=365	1e-176					3.89702	up
Ghi.10251.1.S1_s_at	Transcribed locus, moderately similar to NP_178152.1 aminotransferase class I and II family protein [Arabidopsis thaliana]	DT557811	AT1G80360.1 | Symbols: | Pyridoxal phosphate (PLP)-dependent transferases superfamily protein | chr1:30208736-30210643 REVERSE LENGTH=394	3e-156					3.89564	up
Gra.2102.1.S1_s_at	Transcribed locus, moderately similar to NP_195741.1 transferase [Arabidopsis thaliana]	CO132185	AT5G01210.1 | Symbols: | HXXXD-type acyl-transferase family protein | chr5:84554-85981 FORWARD LENGTH=475	8e-123					3.89361	up
GhiAffx.15798.1.A1_s_at		DW224730.1	AT2G37040.1 | Symbols: PAL1, ATPAL1 | PHE ammonia lyase 1 | chr2:15557602-15560237 REVERSE LENGTH=725	6e-50					3.89323	up
Ghi.2964.1.S1_s_at	Transcribed locus, moderately similar to NP_001031505.1 oxidoreductase [Arabidopsis thaliana]	DT545742	AT2G37770.1 | Symbols: | NAD(P)-linked oxidoreductase superfamily protein | chr2:15834888-15836390 FORWARD LENGTH=283	8e-64					3.88423	up
GraAffx.1134.1.A1_s_at	Transcribed locus, weakly similar to NP_563901.1 ATBETAFRUCT4; beta-fructofuranosidase/ hydrolase, hydrolyzing O-glycosyl compounds [Arabidopsis thaliana]	CO084405	AT1G12240.1 | Symbols: ATBETAFRUCT4, VAC-INV | Glycosyl hydrolases family 32 protein | chr1:4153699-4157457 FORWARD LENGTH=664	1e-70					3.88206	up	7.28034	up	24.1336	up
GraAffx.21652.1.A1_x_at		CO106284	AT2G39420.1 | Symbols: | alpha/beta-Hydrolases superfamily protein | chr2:16460442-16462872 FORWARD LENGTH=317	7e-133					3.88205	up
GhiAffx.45577.1.S1_s_at	Patatin-like protein (Pat1)	AY929163.1	AT2G26560.1 | Symbols: PLP2, PLA IIA, PLA2A | phospholipase A 2A | chr2:11293912-11295708 REVERSE LENGTH=407	4e-160					3.88122	up
GhiAffx.46259.1.S1_at	Transcribed locus, weakly similar to NP_177824.1 unknown protein [Arabidopsis thaliana]	DT467321	AT1G76980.2 | Symbols: | FUNCTIONS IN: molecular_function unknown; INVOLVED IN: biological_process unknown; LOCATED IN: cellular_component unknown; BEST Arabidopsis thaliana protein match is: embryo defective 2170 (TAIR:AT1G21390.1); Has 61 Blast hits to	2e-24					3.87928	up			3.5593	up
Ghi.1829.1.S1_at	Transcribed locus, moderately similar to NP_849681.1 ATB BETA (Arabidopsis thaliana serine/threonine protein phosphatase 2A 55 kDa regulatory subunit B beta isofor); nucleotide binding	DV850253	AT1G17720.2 | Symbols: ATB BETA | Protein phosphatase 2A, regulatory subunit PR55 | chr1:6093949-6098065 REVERSE LENGTH=500	2e-71					3.87457	up
Ghi.3012.1.A1_s_at	Transcribed locus, moderately similar to NP_176684.4 protein binding / zinc ion binding [Arabidopsis thaliana]	DR461407							3.86949	up
Ghi.6858.1.A1_at	Transcribed locus, weakly similar to NP_195815.3 ATP binding / kinase/ protein serine/threonine kinase [Arabidopsis thaliana]	CA992853	AT1G06840.1 | Symbols: | Leucine-rich repeat protein kinase family protein | chr1:2097854-2103208 REVERSE LENGTH=953	4e-66					3.86788	up
GhiAffx.58784.1.A1_s_at	Transcribed locus, moderately similar to XP_001756809.1 predicted protein [Physcomitrella patens subsp. patens]	DW496107.1	AT1G09540.1 | Symbols: MYB61, ATMYB61 | myb domain protein 61 | chr1:3086333-3087689 FORWARD LENGTH=366	9e-11					3.86103	up
GhiAffx.16634.1.A1_s_at	Transcribed locus, moderately similar to NP_195212.1 beta-fructofuranosidase, putative / invertase, putative / saccharase, putative / beta-fructosidase, putative [Arabidopsis thaliana]	DW230122.1	AT4G34860.2 | Symbols: | Plant neutral invertase family protein | chr4:16609955-16612019 REVERSE LENGTH=571	6e-151					3.85816	up
GhiAffx.40405.1.S1_at	Transcribed locus, weakly similar to NP_176475.2 unknown protein [Arabidopsis thaliana]	DW497618.1	AT1G62870.1 | Symbols: | unknown protein; BEST Arabidopsis thaliana protein match is: unknown protein (TAIR:AT1G12380.1); Has 351 Blast hits to 343 proteins in 42 species: Archae - 2; Bacteria - 0; Metazoa - 27; Fungi - 5; Plants - 299; Viruses - 0; Othe	1e-55					3.85588	up			3.63408	up
GhiAffx.25988.1.S1_s_at	Transcribed locus, weakly similar to NP_568793.1 unknown protein [Arabidopsis thaliana]	DW519529.1	AT5G53420.1 | Symbols: | CCT motif family protein | chr5:21673683-21675469 FORWARD LENGTH=264	2e-54					3.85488	up
GhiAffx.61605.1.S1_s_at	Transcribed locus, weakly similar to NP_191814.1 universal stress protein (USP) family protein [Arabidopsis thaliana]	DN800946	AT3G62550.1 | Symbols: | Adenine nucleotide alpha hydrolases-like superfamily protein | chr3:23136194-23137074 FORWARD LENGTH=162	9e-46			3.76771	down	3.85343	up
Ghi.8406.1.A1_at	Rac13=21.8 kda GTP-binding protein [Gossypium hirsutum=cotton plants, cv. Acala SJ-2, boll fibers, mRNA Partial, 913 nt]	S79308.1	AT5G45970.1 | Symbols: ARAC2, RAC2, ROP7, ATRAC2, ATROP7 | RAC-like 2 | chr5:18643761-18645758 FORWARD LENGTH=201	6e-82					3.85246	up
Gra.1355.2.A1_s_at	Transcribed locus, weakly similar to NP_001061031.1 Os08g0157500 [Oryza sativa (japonica cultivar-group)]	CO124542	AT5G54160.1 | Symbols: ATOMT1, OMT1 | O-methyltransferase 1 | chr5:21982075-21984167 FORWARD LENGTH=363	5e-71					3.85223	up
GhiAffx.46662.1.S1_at	Transcribed locus, weakly similar to NP_201474.1 zinc finger (C2H2 type) family protein [Arabidopsis thaliana]	DW496327.1	AT5G66730.1 | Symbols: | C2H2-like zinc finger protein | chr5:26641914-26643883 REVERSE LENGTH=500	1e-31					3.85109	up
GhiAffx.6330.1.S1_x_at	Transcribed locus, weakly similar to NP_175809.1 dormancy/auxin associated protein-related [Arabidopsis thaliana]	DW498904.1	AT1G54070.1 | Symbols: | Dormancy/auxin associated family protein | chr1:20182683-20183242 FORWARD LENGTH=123	6e-10					3.85046	up
Ghi.10251.4.A1_x_at	Transcribed locus, moderately similar to NP_178152.1 aminotransferase class I and II family protein [Arabidopsis thaliana]	DR461837	AT1G80360.1 | Symbols: | Pyridoxal phosphate (PLP)-dependent transferases superfamily protein | chr1:30208736-30210643 REVERSE LENGTH=394	5e-26					3.84827	up
Ghi.6401.1.S1_at	Transcribed locus, moderately similar to NP_187048.1 short-chain dehydrogenase/reductase (SDR) family protein [Arabidopsis thaliana]	CO490976	AT3G03980.1 | Symbols: | NAD(P)-binding Rossmann-fold superfamily protein | chr3:1031786-1033081 FORWARD LENGTH=270	2e-73					3.84732	up
Ghi.7085.1.A1_at	Transcribed locus, moderately similar to NP_174015.2 kelch repeat-containing F-box family protein [Arabidopsis thaliana]	AW187095	AT1G26930.1 | Symbols: | Galactose oxidase/kelch repeat superfamily protein | chr1:9336211-9337476 REVERSE LENGTH=421	8e-12					3.84188	up
GhiAffx.5614.1.S1_s_at	Transcribed locus, weakly similar to NP_197155.1 reversibly glycosylated polypeptide, putative [Arabidopsis thaliana]	DW477027.1	AT5G16510.2 | Symbols: | Alpha-1,4-glucan-protein synthase family protein | chr5:5393296-5394342 FORWARD LENGTH=348	5e-44					3.83916	up
GarAffx.19282.1.S1_s_at		AF416652.1					15.9619	down	3.83284	up			11.0055	up
GhiAffx.23300.1.S1_at	Transcribed locus, moderately similar to NP_180312.2 binding [Arabidopsis thaliana]	DW505173.1	AT2G27430.1 | Symbols: | ARM repeat superfamily protein | chr2:11729914-11733170 REVERSE LENGTH=438	5e-68					3.83212	up
GhiAffx.28972.1.S1_at	Transcribed locus	DW496043.1							3.82913	up
GhiAffx.25221.1.A1_at		DW515226.1							3.82597	up
Ghi.10699.1.S1_at	Transcribed locus, weakly similar to NP_567248.1 unknown protein [Arabidopsis thaliana]	DN801125	AT4G02920.2 | Symbols: | unknown protein; BEST Arabidopsis thaliana protein match is: unknown protein (TAIR:AT1G03340.1); Has 41 Blast hits to 41 proteins in 12 species: Archae - 0; Bacteria - 0; Metazoa - 0; Fungi - 0; Plants - 41; Viruses - 0; Other Eu	1e-33					3.82367	up
GhiAffx.30132.1.S1_s_at	Transcribed locus, moderately similar to NP_178254.2 ATMPK17 (Arabidopsis thaliana MAP kinase 17); MAP kinase	DW486320.1	AT3G18040.1 | Symbols: MPK9 | MAP kinase 9 | chr3:6174800-6178150 FORWARD LENGTH=510	9e-36					3.82162	up
Ghi.8414.1.A1_s_at	Transcribed locus, weakly similar to NP_001078466.1 unknown protein [Arabidopsis thaliana]	CA993714	AT4G28910.3 | Symbols: NINJA | novel interactor of JAZ | chr4:14264330-14265680 REVERSE LENGTH=425	7e-45					3.82147	up
GbaAffx.198.1.S1_x_at		AY560547.1							3.81999	up	4.33506	up	6.64976	up
GraAffx.17894.1.S1_s_at		CO117591	AT2G26310.1 | Symbols: | Chalcone-flavanone isomerase family protein | chr2:11201770-11203919 FORWARD LENGTH=398	1e-87			4.184	down	3.81623	up
Ghi.3694.1.A1_s_at	Transcribed locus, weakly similar to NP_200125.1 CNGC1 (CYCLIC NUCLEOTIDE GATED CHANNEL 1); calmodulin binding / cation channel/ cyclic nucleotide binding / inward rectifier potassium channel [Arabidopsis thaliana]	DT462562	AT5G53130.1 | Symbols: CNGC1, ATCNGC1 | cyclic nucleotide gated channel 1 | chr5:21537830-21540490 REVERSE LENGTH=716	1e-27					3.81568	up
Ghi.452.1.S1_s_at	Transcribed locus, weakly similar to NP_001046162.1 Os02g0192200 [Oryza sativa (japonica cultivar-group)]	DT049367							3.81481	up
GhiAffx.4755.1.S1_s_at	Transcribed locus, weakly similar to NP_190369.2 unknown protein [Arabidopsis thaliana]	DW485825.1	AT3G47850.1 | Symbols: | unknown protein; FUNCTIONS IN: molecular_function unknown; INVOLVED IN: biological_process unknown; LOCATED IN: chloroplast; EXPRESSED IN: 23 plant structures; EXPRESSED DURING: 12 growth stages; Has 57 Blast hits to 57 proteins	1e-26					3.81087	up
GhiAffx.25920.1.A1_at		DW519074.1	AT5G09960.1 | Symbols: | FUNCTIONS IN: molecular_function unknown; INVOLVED IN: biological_process unknown; LOCATED IN: plasma membrane; EXPRESSED IN: 22 plant structures; EXPRESSED DURING: 13 growth stages; CONTAINS InterPro DOMAIN/s: RPM1-interacting p	2e-23					3.80913	up
GraAffx.27390.1.S1_at		CO089565							3.80724	up
Ghi.661.1.S1_at	Transcribed locus	DR456359							3.80566	up
Ghi.7085.1.S1_at	Transcribed locus, moderately similar to NP_174015.2 kelch repeat-containing F-box family protein [Arabidopsis thaliana]	AI727705	AT1G26930.1 | Symbols: | Galactose oxidase/kelch repeat superfamily protein | chr1:9336211-9337476 REVERSE LENGTH=421	8e-12					3.80481	up
Gra.2926.1.A1_at	Transcribed locus, weakly similar to NP_568793.1 unknown protein [Arabidopsis thaliana]	CO076153	AT5G53420.1 | Symbols: | CCT motif family protein | chr5:21673683-21675469 FORWARD LENGTH=264	2e-46					3.79605	up
GhiAffx.2153.2.S1_at	Transcribed locus, moderately similar to NP_973972.1 ATPUP11 (Arabidopsis thaliana purine permease 11)	CD485871	AT1G44750.1 | Symbols: ATPUP11, PUP11 | purine permease 11 | chr1:16892688-16895168 FORWARD LENGTH=379	1e-92					3.79595	up	3.57268	up
GhiAffx.130.1.A1_at	Transcribed locus, weakly similar to XP_001781857.1 predicted protein [Physcomitrella patens subsp. patens]	DT463794	AT5G43270.1 | Symbols: SPL2 | squamosa promoter binding protein-like 2 | chr5:17360527-17362143 REVERSE LENGTH=419	2e-13					3.79503	up
GhiAffx.7976.1.A1_at	Transcribed locus, moderately similar to NP_200424.1 transducin family protein / WD-40 repeat family protein [Arabidopsis thaliana]	DW517918.1	AT5G56130.1 | Symbols: TEX1, AtTEX1, THO3 | Transducin/WD40 repeat-like superfamily protein | chr5:22722755-22725065 REVERSE LENGTH=315	2e-121					3.79262	up
GhiAffx.24255.1.S1_at	Transcribed locus, moderately similar to NP_566418.1 unknown protein [Arabidopsis thaliana]	DW505713.1	AT3G12300.1 | Symbols: | unknown protein; FUNCTIONS IN: molecular_function unknown; INVOLVED IN: biological_process unknown; LOCATED IN: endomembrane system; EXPRESSED IN: 23 plant structures; EXPRESSED DURING: 15 growth stages; CONTAINS InterPro DOMAIN/	4e-98					3.78941	up
GhiAffx.2484.1.S1_at	Transcribed locus, moderately similar to NP_199800.1 CLC-C (chloride channel C); anion channel/ voltage-gated chloride channel [Arabidopsis thaliana]	DW243034.1	AT5G49890.1 | Symbols: CLC-C, ATCLC-C | chloride channel C | chr5:20288489-20292143 REVERSE LENGTH=779	1e-76					3.78263	up
GhiAffx.42797.1.S1_x_at	Transcribed locus, moderately similar to NP_180245.1 plectin-related [Arabidopsis thaliana]	DW509870.1	AT2G26770.2 | Symbols: | plectin-related | chr2:11404257-11407743 REVERSE LENGTH=496	4e-94					3.7756	up
GhiAffx.909.1.S1_s_at	Transcribed locus, moderately similar to NP_001077887.1 ALDH6B2 (Aldehyde dehydrogenase 6B2) [Arabidopsis thaliana]	CD486632	AT2G14170.1 | Symbols: ALDH6B2 | aldehyde dehydrogenase 6B2 | chr2:5977727-5981899 REVERSE LENGTH=607	5e-148					3.77273	up
Ghi.3993.2.S1_at	Transcribed locus, moderately similar to NP_198668.1 hydrolase, alpha/beta fold family protein [Arabidopsis thaliana]	DT459270	AT5G38520.2 | Symbols: | alpha/beta-Hydrolases superfamily protein | chr5:15421605-15423234 FORWARD LENGTH=374	9e-14					3.76907	up
GhiAffx.64075.1.A1_at	Transcribed locus, moderately similar to NP_196734.1 unknown protein [Arabidopsis thaliana]	DT050018	AT1G51770.1 | Symbols: | Core-2/I-branching beta-1,6-N-acetylglucosaminyltransferase family protein | chr1:19201919-19203224 FORWARD LENGTH=406	2e-69					3.7681	up
GraAffx.28784.1.S1_s_at		CO085479	AT5G57345.1 | Symbols: | unknown protein; Has 30201 Blast hits to 17322 proteins in 780 species: Archae - 12; Bacteria - 1396; Metazoa - 17338; Fungi - 3422; Plants - 5037; Viruses - 0; Other Eukaryotes - 2996 (source: NCBI BLink). | chr5:23229562-232305	2e-36					3.76709	up
GraAffx.26883.1.A1_s_at		CO090919	AT1G56130.1 | Symbols: | Leucine-rich repeat transmembrane protein kinase | chr1:20994931-21000887 REVERSE LENGTH=1032	2e-44					3.76583	up
Ghi.6355.2.S1_at	Transcribed locus, strongly similar to NP_001077498.1 shaggy-related protein kinase kappa / ASK-kappa (ASK10) [Arabidopsis thaliana]	CO496585	AT1G57870.3 | Symbols: SK42 | shaggy-like kinase 42 | chr1:21431138-21434877 REVERSE LENGTH=443	3e-22					3.761	up
GraAffx.14737.1.A1_at		CO126834	AT1G21410.1 | Symbols: SKP2A | F-box/RNI-like superfamily protein | chr1:7497479-7499386 FORWARD LENGTH=360	2e-62					3.75963	up
GhiAffx.7922.1.S1_at	Transcribed locus, moderately similar to NP_001067984.1 Os11g0521900 [Oryza sativa (japonica cultivar-group)]	DW517207.1	AT2G33540.1 | Symbols: CPL3, ATCPL3 | C-terminal domain phosphatase-like 3 | chr2:14204081-14208797 REVERSE LENGTH=1241	1e-74					3.75635	up
GhiAffx.41539.1.S1_at	Transcribed locus, moderately similar to NP_190300.1 protein binding / zinc ion binding [Arabidopsis thaliana]	DW489542.1	AT3G47160.1 | Symbols: | RING/U-box superfamily protein | chr3:17360238-17361879 REVERSE LENGTH=245	8e-104					3.75592	up
Ghi.2381.2.S1_at	Transcribed locus	DT572526							3.75486	up
GraAffx.1625.1.S1_s_at		CO124776	AT3G49900.1 | Symbols: | Phototropic-responsive NPH3 family protein | chr3:18500635-18502614 REVERSE LENGTH=517	4e-63					3.74929	up
GhiAffx.27663.1.S1_at	Transcribed locus, moderately similar to NP_566439.1 unknown protein [Arabidopsis thaliana]	DW519739.1	AT3G12930.1 | Symbols: | Lojap-related protein | chr3:4128465-4129616 FORWARD LENGTH=238	1e-62					3.74037	up
GraAffx.19505.1.A1_at		CO112742	AT5G09360.1 | Symbols: LAC14 | laccase 14 | chr5:2906426-2908658 REVERSE LENGTH=569	1e-119					3.73993	up
GhiAffx.43229.1.S1_s_at	Transcribed locus, moderately similar to NP_567078.1 TXR1 (THAXTOMIN A RESISTANT 1) [Arabidopsis thaliana]	DN802748	AT3G59280.1 | Symbols: TXR1 | Protein Transporter, Pam16 | chr3:21909266-21910519 REVERSE LENGTH=116	5e-42					3.7336	up
Ghi.7475.1.S1_s_at	Transcribed locus, moderately similar to NP_177412.1 cinnamyl-alcohol dehydrogenase, putative [Arabidopsis thaliana]	AI730226	AT1G72680.1 | Symbols: ATCAD1, CAD1 | cinnamyl-alcohol dehydrogenase | chr1:27359346-27360876 REVERSE LENGTH=355	9e-146					3.73146	up
GhiAffx.63656.1.A1_at		DW239385.1							3.72885	up
GraAffx.33059.1.A1_at	Transcribed locus, moderately similar to NP_182120.1 PIP1B; water channel [Arabidopsis thaliana]	CO083359	AT4G00430.1 | Symbols: TMP-C, PIP1;4, PIP1E | plasma membrane intrinsic protein 1;4 | chr4:186143-187531 REVERSE LENGTH=287	5e-125					3.72745	up
GhiAffx.53618.1.S1_x_at	Transcribed locus, moderately similar to NP_566356.1 zinc finger (C3HC4-type RING finger) family protein [Arabidopsis thaliana]	DW236749.1	AT3G09770.1 | Symbols: | RING/U-box superfamily protein | chr3:2996402-2997835 REVERSE LENGTH=388	2e-57					3.72369	up
GhiAffx.44794.1.S1_at	Transcribed locus, weakly similar to NP_974391.1 scarecrow transcription factor family protein [Arabidopsis thaliana]	DT463702	AT1G07530.1 | Symbols: SCL14, ATGRAS2, GRAS2 | SCARECROW-like 14 | chr1:2313828-2316137 REVERSE LENGTH=769	1e-36					3.72333	up
GhiAffx.18326.1.S1_at	Transcribed locus, moderately similar to NP_565980.1 unknown protein [Arabidopsis thaliana]	DW483839.1	AT2G42670.1 | Symbols: | Protein of unknown function (DUF1637) | chr2:17772004-17773700 REVERSE LENGTH=241	8e-95					3.72323	up
GhiAffx.6437.1.S1_at	Transcribed locus, weakly similar to NP_973622.1 endonuclease/exonuclease/phosphatase family protein [Arabidopsis thaliana]	DW500430.1	AT2G32010.2 | Symbols: CVL1 | CVP2 like 1 | chr2:13625344-13628081 FORWARD LENGTH=594	1e-67					3.71757	up			3.31501	up
Ghi.6102.1.S1_at	Transcribed locus	DR458734							3.71588	up	9.28693	down
GbaAffx.198.1.S1_at		AY560547.1							3.71573	up	4.45887	up	8.30379	up
GhiAffx.13023.1.S1_at		DT461922	AT1G10520.1 | Symbols: | DNA polymerase lambda (POLL) | chr1:3465964-3469248 FORWARD LENGTH=529	1e-80					3.71541	up
Ghi.327.1.S1_at	Transcribed locus, weakly similar to NP_180786.1 ZIP3 (ZINC TRANSPORTER 3 PRECURSOR); zinc ion transporter [Arabidopsis thaliana]	DR460759	AT2G32270.1 | Symbols: ZIP3 | zinc transporter 3 precursor | chr2:13704278-13706612 FORWARD LENGTH=339	1e-33					3.712	up
GhiAffx.7244.1.A1_s_at	Transcribed locus, moderately similar to NP_175507.1 ETFALPHA (ELECTRON TRANSFER FLAVOPROTEIN ALPHA); FAD binding / electron carrier [Arabidopsis thaliana]	DW509769.1	AT1G50940.1 | Symbols: ETFALPHA | electron transfer flavoprotein alpha | chr1:18878038-18879939 REVERSE LENGTH=363	6e-60					3.71127	up
Ghi.5356.1.A1_s_at	Transcribed locus	DT048089							3.70914	up
Ghi.5042.1.A1_s_at	Transcribed locus, moderately similar to NP_201262.1 XYL4 (beta-xylosidase 4); hydrolase, hydrolyzing O-glycosyl compounds [Arabidopsis thaliana]	DT047910	AT5G64570.1 | Symbols: XYL4, ATBXL4 | beta-D-xylosidase 4 | chr5:25810227-25813309 REVERSE LENGTH=784	7e-22					3.70539	up	3.2239	up
Gra.2460.1.S1_s_at	Transcribed locus, weakly similar to NP_001078035.1 RNA recognition motif (RRM)-containing protein [Arabidopsis thaliana]	CO121912	AT3G56860.5 | Symbols: UBA2A | UBP1-associated protein 2A | chr3:21050708-21052144 REVERSE LENGTH=478	3e-63					3.70524	up
Ghi.7874.1.S1_s_at	Cultivar Xinhai14 putative ethylene responsive element binding protein 3 /// Ethylene-responsive element binding protein ERF6	AY962572.1	AT3G16770.1 | Symbols: RAP2.3, ATEBP, ERF72, EBP | ethylene-responsive element binding protein | chr3:5705784-5706768 FORWARD LENGTH=248	1e-34					3.70216	up	3.97439	down
GhiAffx.13735.1.A1_at	Transcribed locus, weakly similar to NP_680724.1 unknown protein [Arabidopsis thaliana]	DT049696	AT4G19645.2 | Symbols: | TRAM, LAG1 and CLN8 (TLC) lipid-sensing domain containing protein | chr4:10689941-10691298 REVERSE LENGTH=268	1e-78			3.06439	down	3.70049	up
GhiAffx.24021.1.S1_at		DW509098.1	AT2G44970.2 | Symbols: | alpha/beta-Hydrolases superfamily protein | chr2:18548999-18552019 REVERSE LENGTH=502	4e-83					3.69936	up
GhiAffx.40827.1.S1_s_at	Transcribed locus, weakly similar to NP_568806.3 ATM2 (ARABIDOPSIS THALIANA MYOSIN 4) [Arabidopsis thaliana]	DW499767.1	AT5G54280.2 | Symbols: ATM2, ATMYOS1, ATM4 | myosin 2 | chr5:22039606-22045592 REVERSE LENGTH=1220	3e-39					3.69817	up
GraAffx.4792.1.S1_at	Transcribed locus, moderately similar to NP_001078600.1 protein kinase family protein [Arabidopsis thaliana]	CO092029	AT3G03940.1 | Symbols: | Protein kinase family protein | chr3:1014412-1018244 REVERSE LENGTH=701	3e-121					3.68955	up
Ghi.6596.1.S1_at	Transcribed locus	CB350417							3.68677	up
GhiAffx.6518.1.S1_s_at		DW501441.1	AT2G44580.1 | Symbols: | zinc ion binding | chr2:18402081-18403412 REVERSE LENGTH=386	3e-61					3.67946	up
GhiAffx.43326.1.S1_a_at	Transcribed locus, moderately similar to NP_194630.1 AIM1 (ABNORMAL INFLORESCENCE MERISTEM); enoyl-CoA hydratase [Arabidopsis thaliana]	DW512647.1	AT4G29010.1 | Symbols: AIM1 | Enoyl-CoA hydratase/isomerase family | chr4:14297312-14302016 REVERSE LENGTH=721	4e-13					3.67743	up
GraAffx.29079.1.S1_s_at		CO127226	AT3G58790.1 | Symbols: GAUT15 | galacturonosyltransferase 15 | chr3:21742455-21745972 REVERSE LENGTH=540	2e-140					3.67575	up
GhiAffx.22237.1.S1_s_at		DW499565.1	AT3G58970.1 | Symbols: MGT6, MRS2-4 | magnesium transporter 6 | chr3:21789659-21791163 REVERSE LENGTH=436	1e-92					3.67238	up
Ghi.2703.2.S1_s_at	Transcribed locus, moderately similar to NP_565616.1 FTSH4 (FtsH protease 4); ATP-dependent peptidase/ ATPase/ metallopeptidase [Arabidopsis thaliana]	DT551872	AT2G26140.1 | Symbols: ftsh4 | FTSH protease 4 | chr2:11131939-11135126 REVERSE LENGTH=717	1e-110					3.67014	up
Ghi.5742.1.A1_s_at	Transcribed locus, weakly similar to NP_564957.1 beta-1,3-glucanase-related [Arabidopsis thaliana]	DT046432							3.6654	up
GhiAffx.61137.1.S1_s_at	Transcribed locus, weakly similar to NP_001032104.1 oxidoreductase [Arabidopsis thaliana]	DW508754.1	AT1G06620.1 | Symbols: | 2-oxoglutarate (2OG) and Fe(II)-dependent oxygenase superfamily protein | chr1:2025618-2027094 FORWARD LENGTH=365	3e-56					3.66515	up
Ghi.3370.1.A1_at	Transcribed locus, moderately similar to NP_564426.1 disease resistance protein-related / LRR protein-related [Arabidopsis thaliana]	DT463939	AT1G33590.1 | Symbols: | Leucine-rich repeat (LRR) family protein | chr1:12177788-12179221 FORWARD LENGTH=477	2e-78			4.61749	down	3.66455	up
Ghi.10814.1.S1_x_at	Transcribed locus, moderately similar to NP_196982.1 FDH (FORMATE DEHYDROGENASE); NAD binding / cofactor binding / oxidoreductase, acting on the CH-OH group of donors, NAD or NADP as acceptor [Arabidopsis thaliana]	DN826435	AT5G14780.1 | Symbols: FDH | formate dehydrogenase | chr5:4777043-4779190 FORWARD LENGTH=384	1e-157					3.66086	up
Ghi.6443.2.S1_at	Transcribed locus, moderately similar to NP_187123.1 PR4 (PATHOGENESIS-RELATED 4) [Arabidopsis thaliana]	CF932178	AT3G04720.1 | Symbols: PR4, HEL, PR-4 | pathogenesis-related 4 | chr3:1285691-1286531 REVERSE LENGTH=212	4e-38					3.66067	up
GhiAffx.31090.2.A1_at		DT463541	AT1G53440.1 | Symbols: | Leucine-rich repeat transmembrane protein kinase | chr1:19945959-19951562 FORWARD LENGTH=1035	8e-57					3.65444	up
GbaAffx.196.1.A1_s_at		AY572462.1	AT3G16770.1 | Symbols: RAP2.3, ATEBP, ERF72, EBP | ethylene-responsive element binding protein | chr3:5705784-5706768 FORWARD LENGTH=248	5e-29					3.65329	up	3.32721	down
GhiAffx.5456.1.S1_s_at	Transcribed locus, moderately similar to NP_197933.1 serine/threonine protein phosphatase 2A (PP2A) regulatory subunit B', putative [Arabidopsis thaliana]	DW227724.1	AT5G25510.1 | Symbols: | Protein phosphatase 2A regulatory B subunit family protein | chr5:8882728-8884325 REVERSE LENGTH=500	1e-156					3.64788	up
Ghi.8050.1.S1_s_at	Sucrose synthase, clone CF024	DT571793	AT4G02280.1 | Symbols: SUS3, ATSUS3 | sucrose synthase 3 | chr4:995166-998719 FORWARD LENGTH=809	2e-59					3.64635	up
Ghi.9184.1.S1_s_at	Transcribed locus, weakly similar to NP_001064277.1 Os10g0191000 [Oryza sativa (japonica cultivar-group)]	DT465338							3.64325	up
Ghi.2639.1.S1_s_at	Transcribed locus, weakly similar to NP_193279.1 HPL1 (HYDROPEROXIDE LYASE 1); heme binding / iron ion binding / monooxygenase [Arabidopsis thaliana]	DT526911	AT4G15440.1 | Symbols: HPL1, CYP74B2 | hydroperoxide lyase 1 | chr4:8835869-8838462 FORWARD LENGTH=384	1e-92					3.64274	up
GraAffx.30705.1.A1_s_at		CO101979	AT4G02440.1 | Symbols: EID1 | F-box family protein | chr4:1072555-1073565 FORWARD LENGTH=336	3e-108			3.53643	down	3.63997	up
GhiAffx.42327.1.A1_s_at	Transcribed locus	DW507584.1							3.63376	up
Ghi.6598.1.A1_at	Transcribed locus	CB097384							3.6322	up
GhiAffx.13724.1.A1_at		DT049856	AT1G13970.1 | Symbols: | Protein of unknown function (DUF1336) | chr1:4779742-4781882 REVERSE LENGTH=504	5e-16					3.62891	up
Gra.2200.1.S1_s_at	Transcribed locus, moderately similar to NP_565843.1 hydrolase [Arabidopsis thaliana]	CO090153	AT2G36310.1 | Symbols: URH1 | uridine-ribohydrolase 1 | chr2:15224692-15226633 REVERSE LENGTH=336	2e-144					3.62809	up
Gra.1824.1.S1_s_at	Transcribed locus, weakly similar to NP_196400.2 beta-glucuronidase [Arabidopsis thaliana]	CO121890	AT5G07830.1 | Symbols: AtGUS2, GUS2 | glucuronidase 2 | chr5:2504168-2506567 FORWARD LENGTH=543	5e-122					3.62806	up
Ghi.707.1.S1_s_at	Transcribed locus, moderately similar to NP_194432.1 unknown protein [Arabidopsis thaliana]	DR455864	AT4G27020.1 | Symbols: | unknown protein; FUNCTIONS IN: molecular_function unknown; LOCATED IN: vacuole; BEST Arabidopsis thaliana protein match is: unknown protein (TAIR:AT5G54870.1); Has 1807 Blast hits to 1807 proteins in 277 species: Archae - 0; Bact	6e-40					3.62648	up
Ghi.5786.1.S1_at	Transcribed locus, weakly similar to NP_974431.1 proton-dependent oligopeptide transport (POT) family protein [Arabidopsis thaliana]	CO499670	AT3G54450.1 | Symbols: | Major facilitator superfamily protein | chr3:20158534-20161937 FORWARD LENGTH=555	5e-55					3.62359	up	4.02033	down	6.13331	up
GhiAffx.5410.1.A1_s_at	Transcribed locus, moderately similar to NP_566846.1 CM1 (chorismate mutase 1); chorismate mutase [Arabidopsis thaliana]	DW510774.1	AT3G29200.1 | Symbols: CM1, ATCM1 | chorismate mutase 1 | chr3:11164582-11166258 REVERSE LENGTH=340	8e-61					3.62303	up
Gra.1751.2.S1_s_at	Transcribed locus, weakly similar to NP_001064562.1 Os10g0406200 [Oryza sativa (japonica cultivar-group)]	CO121160	AT1G14180.1 | Symbols: | RING/U-box superfamily protein | chr1:4847828-4848970 FORWARD LENGTH=348	5e-37					3.62264	up
GhiAffx.24400.1.S1_at		DW510955.1							3.61946	up
GraAffx.16856.1.A1_at		CO107452	AT4G17900.1 | Symbols: | PLATZ transcription factor family protein | chr4:9946046-9947697 FORWARD LENGTH=227	2e-86					3.61646	up
Ghi.1045.1.S1_at	Transcribed locus, moderately similar to NP_001060901.1 Os08g0127100 [Oryza sativa (japonica cultivar-group)]	DN826851	AT5G40780.2 | Symbols: | lysine histidine transporter 1 | chr5:16323823-16327082 FORWARD LENGTH=445	3e-30					3.61146	up
Ghi.3171.1.S1_at	Transcribed locus, moderately similar to NP_001053257.1 Os04g0506100 [Oryza sativa (japonica cultivar-group)]	DT468827	AT5G63930.1 | Symbols: | Leucine-rich repeat protein kinase family protein | chr5:25583006-25586392 FORWARD LENGTH=1102	7e-93					3.60676	up
Ghi.4814.1.A1_s_at	Transcribed locus, moderately similar to NP_176183.1 proton-dependent oligopeptide transport (POT) family protein [Arabidopsis thaliana]	DT050355	AT1G59740.1 | Symbols: | Major facilitator superfamily protein | chr1:21968227-21972312 FORWARD LENGTH=591	7e-41					3.60573	up
Ghi.6943.2.A1_at	Transcribed locus	AJ513763							3.60381	up
GhiAffx.7471.1.S1_at	Transcribed locus, moderately similar to NP_175662.2 unknown protein [Arabidopsis thaliana]	DW512077.1	AT1G52530.1 | Symbols: | CONTAINS InterPro DOMAIN/s: Hus1-like protein (InterPro:IPR007150); Has 129 Blast hits to 128 proteins in 49 species: Archae - 0; Bacteria - 0; Metazoa - 57; Fungi - 10; Plants - 47; Viruses - 0; Other Eukaryotes - 15 (source: NC	1e-81					3.60333	up			3.02264	up
GhiAffx.5999.1.S1_at	Transcribed locus, weakly similar to NP_196638.2 chloroplast nucleoid DNA-binding protein, putative [Arabidopsis thaliana]	DW238348.1	AT5G10770.1 | Symbols: | Eukaryotic aspartyl protease family protein | chr5:3403331-3405331 REVERSE LENGTH=474	1e-85					3.60215	up
Gra.934.1.S1_s_at	Transcribed locus, weakly similar to NP_177395.1 unknown protein [Arabidopsis thaliana]	CO072016	AT1G72510.2 | Symbols: | Protein of unknown function (DUF1677) | chr1:27303906-27304403 FORWARD LENGTH=165	9e-39					3.59592	up
GhiAffx.911.1.S1_s_at	Transcribed locus, moderately similar to NP_174808.1 50S ribosomal protein L21, chloroplast / CL21 (RPL21) [Arabidopsis thaliana]	DW517325.1	AT1G35680.1 | Symbols: | Ribosomal protein L21 | chr1:13208777-13210246 FORWARD LENGTH=220	4e-48					3.58862	up
GraAffx.8482.1.S1_s_at		CO090581	AT1G79900.1 | Symbols: ATMBAC2, BAC2 | Mitochondrial substrate carrier family protein | chr1:30052524-30053599 REVERSE LENGTH=296	2e-113					3.58788	up
GraAffx.28531.1.S1_s_at		CO086271	AT1G04190.1 | Symbols: TPR3 | Tetratricopeptide repeat (TPR)-like superfamily protein | chr1:1106617-1108557 REVERSE LENGTH=328	9e-87					3.5872	up
Ghi.7351.1.S1_at	Transcribed locus, moderately similar to NP_181514.1 TOPP4 (Type one serine/threonine protein phosphatase 4); protein phosphatase type 1 [Arabidopsis thaliana]	AI731381	AT2G39840.1 | Symbols: TOPP4 | type one serine/threonine protein phosphatase 4 | chr2:16627430-16628789 FORWARD LENGTH=321	1e-137					3.57822	up
Ghi.9873.1.S1_s_at	Transcribed locus, weakly similar to NP_567650.2 unknown protein [Arabidopsis thaliana]	DT553877	AT4G22190.1 | Symbols: | unknown protein; Has 283 Blast hits to 154 proteins in 44 species: Archae - 0; Bacteria - 2; Metazoa - 24; Fungi - 12; Plants - 48; Viruses - 0; Other Eukaryotes - 197 (source: NCBI BLink). | chr4:11742102-11743265 REVERSE LENGTH	2e-13					3.57618	up
GhiAffx.30703.1.A1_s_at		DT462420							3.57564	up
GhiAffx.11094.1.A1_at	Transcribed locus, moderately similar to NP_198894.2 LHT1 (LYSINE HISTIDINE TRANSPORTER 1); amino acid transporter [Arabidopsis thaliana]	DW516951.1	AT5G40780.2 | Symbols: | lysine histidine transporter 1 | chr5:16323823-16327082 FORWARD LENGTH=445	3e-70					3.57115	up
Ghi.272.1.S1_s_at	Transcribed locus, weakly similar to NP_176591.1 unknown protein [Arabidopsis thaliana]	DT561048	AT1G64080.1 | Symbols: | unknown protein; FUNCTIONS IN: molecular_function unknown; INVOLVED IN: biological_process unknown; LOCATED IN: plasma membrane; BEST Arabidopsis thaliana protein match is: unknown protein (TAIR:AT5G52870.1); Has 1546 Blast hits	7e-24					3.57027	up
GhiAffx.32941.1.S1_at	Transcribed locus, weakly similar to NP_172337.1 pentatricopeptide (PPR) repeat-containing protein [Arabidopsis thaliana]	DW517758.1	AT1G08610.1 | Symbols: | Pentatricopeptide repeat (PPR) superfamily protein | chr1:2733788-2735467 REVERSE LENGTH=559	2e-83					3.56749	up
GhiAffx.49645.1.S1_at	Transcribed locus, moderately similar to NP_180001.1 potassium channel tetramerisation domain-containing protein [Arabidopsis thaliana]	DT468345							3.56612	up
GhiAffx.255.1.A1_s_at	Transcribed locus, weakly similar to NP_200665.2 unknown protein [Arabidopsis thaliana]	DR460511	AT5G58575.1 | Symbols: | CONTAINS InterPro DOMAIN/s: Sgf11, transcriptional regulation (InterPro:IPR013246); Has 30201 Blast hits to 17322 proteins in 780 species: Archae - 12; Bacteria - 1396; Metazoa - 17338; Fungi - 3422; Plants - 5037; Viruses - 0; O	4e-32					3.56582	up
Ghi.3290.1.A1_x_at	Transcribed locus, moderately similar to NP_174661.1 hydrolase, alpha/beta fold family protein [Arabidopsis thaliana]	DT049983	AT1G33990.1 | Symbols: ATMES14, MES14 | methyl esterase 14 | chr1:12355909-12357894 FORWARD LENGTH=348	4e-43					3.56051	up
Ghi.1992.2.S1_at	Transcribed locus, moderately similar to NP_177675.1 glycosyl transferase family 1 protein [Arabidopsis thaliana]	DT456222	AT1G75420.1 | Symbols: | UDP-Glycosyltransferase superfamily protein | chr1:28305469-28307317 FORWARD LENGTH=463	2e-45					3.55792	up
Ghi.4122.1.A1_at	Transcribed locus, moderately similar to NP_187074.1 SEC (SECRET AGENT); transferase, transferring glycosyl groups [Arabidopsis thaliana]	DR453315	AT3G04240.1 | Symbols: SEC | Tetratricopeptide repeat (TPR)-like superfamily protein | chr3:1114187-1120722 REVERSE LENGTH=977	7e-81					3.55513	up
Ghi.8616.1.A1_at	Transcribed locus, weakly similar to NP_567226.1 RSH1 (RELA-SPOT HOMOLOG); catalytic [Arabidopsis thaliana]	DT046384	AT4G02260.1 | Symbols: RSH1, AT-RSH1, ATRSH1 | RELA/SPOT homolog 1 | chr4:985451-991178 FORWARD LENGTH=884	5e-22					3.5543	up
Ghi.9734.1.S1_at	Transcribed locus, weakly similar to NP_200345.1 long-chain-alcohol O-fatty-acyltransferase family protein / wax synthase family protein [Arabidopsis thaliana]	AW186914	AT5G55340.1 | Symbols: | MBOAT (membrane bound O-acyl transferase) family protein | chr5:22439985-22440986 REVERSE LENGTH=333	1e-46					3.55177	up	12.2867	up	4.66647	up
GhiAffx.3975.1.S1_at	Transcribed locus, moderately similar to XP_001761239.1 predicted protein [Physcomitrella patens subsp. patens]	DW490570.1							3.55156	up
GhiAffx.17316.1.S1_at	Transcribed locus, moderately similar to NP_974205.1 unknown protein [Arabidopsis thaliana]	DT052953	AT3G01435.1 | Symbols: | Expressed protein | chr3:166853-167984 REVERSE LENGTH=115	8e-46					3.54925	up
GhiAffx.2948.1.S1_at	Transcribed locus, weakly similar to NP_189486.1 leucine-rich repeat transmembrane protein kinase, putative [Arabidopsis thaliana]	DW476958.1	AT3G28450.1 | Symbols: | Leucine-rich repeat protein kinase family protein | chr3:10667359-10669176 FORWARD LENGTH=605	3e-59					3.54685	up
GraAffx.9234.1.S1_s_at		CO086550	AT5G51030.1 | Symbols: | NAD(P)-binding Rossmann-fold superfamily protein | chr5:20747862-20749352 REVERSE LENGTH=314	2e-116					3.54466	up
GhiAffx.2363.1.S1_at		DW500892.1	AT4G11400.1 | Symbols: | ARID/BRIGHT DNA-binding domain;ELM2 domain protein | chr4:6938717-6940539 FORWARD LENGTH=573	5e-31					3.54388	up
GhiAffx.42134.1.S1_at		DW506578.1							3.54297	up
GhiAffx.61726.1.S1_at	Transcribed locus, moderately similar to NP_176773.1 TPX1 (THIOREDOXIN-DEPENDENT PEROXIDASE 1); antioxidant [Arabidopsis thaliana]	DW511005.1	AT1G65980.1 | Symbols: TPX1 | thioredoxin-dependent peroxidase 1 | chr1:24559524-24560753 REVERSE LENGTH=162	5e-63					3.5409	up
GhiAffx.46977.1.S1_s_at	Transcribed locus, moderately similar to NP_568368.1 Mo25 family protein [Arabidopsis thaliana]	DR453612	AT5G18940.1 | Symbols: | Mo25 family protein | chr5:6325972-6328097 FORWARD LENGTH=345	3e-79					3.54025	up
Ghi.6878.1.A1_at	Transcribed locus	CA992781							3.53975	up
GhiAffx.43708.1.S1_at	Transcribed locus, weakly similar to NP_189586.1 ATEXO70E1 (exocyst subunit EXO70 family protein E1); protein binding [Arabidopsis thaliana]	DW514820.1	AT3G29400.1 | Symbols: ATEXO70E1, EXO70E1 | exocyst subunit exo70 family protein E1 | chr3:11297339-11299315 REVERSE LENGTH=658	7e-48					3.53944	up
Ghi.3905.1.A1_s_at	Transcribed locus, moderately similar to NP_566074.1 unknown protein [Arabidopsis thaliana]	DT460480	AT2G46420.1 | Symbols: | Plant protein 1589 of unknown function | chr2:19054891-19056830 FORWARD LENGTH=363	1e-13					3.53709	up
GhiAffx.6350.1.S1_at		DW499539.1	AT1G10480.1 | Symbols: ZFP5 | zinc finger protein 5 | chr1:3449734-3450369 FORWARD LENGTH=211	1e-24					3.53565	up
Ghi.906.1.S1_at	Transcribed locus, weakly similar to NP_192180.1 kinase interacting family protein [Arabidopsis thaliana]	DR453362	AT4G02710.1 | Symbols: | Kinase interacting (KIP1-like) family protein | chr4:1193516-1197061 REVERSE LENGTH=1111	3e-12					3.53265	up
Ghi.2912.2.S1_at		DR456866	AT2G04400.1 | Symbols: | Aldolase-type TIM barrel family protein | chr2:1531208-1533578 FORWARD LENGTH=402	2e-85					3.52715	up
Ghi.1665.1.S1_s_at	Transcribed locus, weakly similar to NP_174144.1 PUP1 (PURINE PERMEASE 1); purine transporter [Arabidopsis thaliana]	DN760101	AT1G28230.1 | Symbols: PUP1, ATPUP1 | purine permease 1 | chr1:9862200-9864554 REVERSE LENGTH=356	1e-15					3.52674	up
GhiAffx.25126.1.A1_s_at	Transcribed locus	DW226792.1	AT1G29240.1 | Symbols: | Protein of unknown function (DUF688) | chr1:10217023-10218924 REVERSE LENGTH=577	2e-11					3.52316	up
Ghi.9409.1.S1_at	Transcribed locus, moderately similar to NP_171637.1 aspartyl protease family protein [Arabidopsis thaliana]	DT545606	AT1G01300.1 | Symbols: | Eukaryotic aspartyl protease family protein | chr1:117065-118522 FORWARD LENGTH=485	3e-154					3.51902	up
GhiAffx.14233.1.S1_x_at	Transcribed locus, moderately similar to NP_568054.1 SEC14 cytosolic factor, putative / phosphoglyceride transfer protein, putative [Arabidopsis thaliana]	DW497428.1	AT2G21520.2 | Symbols: | Sec14p-like phosphatidylinositol transfer family protein | chr2:9215956-9218953 FORWARD LENGTH=637	1e-24					3.51621	up
Ghi.4147.1.S1_at	Transcribed locus	DT457317							3.51133	up
Ghi.3184.1.S1_s_at	Transcribed locus, moderately similar to NP_188316.1 AAE7/ACN1 (ACYL-ACTIVATING ENZYME 7); AMP binding / acetate-CoA ligase [Arabidopsis thaliana]	DT468147	AT3G16910.1 | Symbols: AAE7, ACN1 | acyl-activating enzyme 7 | chr3:5773231-5775411 REVERSE LENGTH=569	6e-142					3.51005	up
GhiAffx.143.1.A1_at	Transcribed locus, weakly similar to NP_199889.1 auxin-responsive family protein [Arabidopsis thaliana]	DT463853	AT5G50760.1 | Symbols: | SAUR-like auxin-responsive protein family | chr5:20644780-20645331 FORWARD LENGTH=183	2e-23					3.50901	up
Ghi.7870.1.S1_at	Transcribed locus, weakly similar to NP_191581.1 ATL4 (Arabidopsis T?xicos en Levadura 4); protein binding / zinc ion binding [Arabidopsis thaliana]	DT559063	AT3G60220.1 | Symbols: ATL4, TL4 | TOXICOS EN LEVADURA 4 | chr3:22254790-22255794 REVERSE LENGTH=334	3e-33					3.50686	up
GhiAffx.49147.1.S1_x_at	Transcribed locus, weakly similar to NP_176821.2 PMI2 (plastid movement impaired 2) [Arabidopsis thaliana]	DW504888.1	AT5G37840.1 | Symbols: | BEST Arabidopsis thaliana protein match is: plastid movement impaired 2 (TAIR:AT1G66480.1); Has 1807 Blast hits to 1807 proteins in 277 species: Archae - 0; Bacteria - 0; Metazoa - 736; Fungi - 347; Plants - 385; Viruses - 0; Oth	1e-35					3.50578	up
GraAffx.15197.1.S1_s_at		CO125509	AT3G03890.2 | Symbols: | FMN binding | chr3:999837-1001996 REVERSE LENGTH=305	4e-105					3.50505	up
Ghi.7978.1.S1_s_at	Transcribed locus, weakly similar to NP_568107.1 PRR7 (PSEUDO-RESPONSE REGULATOR 7); transcription regulator [Arabidopsis thaliana]	DT546725	AT5G02810.1 | Symbols: PRR7, APRR7 | pseudo-response regulator 7 | chr5:638283-641461 REVERSE LENGTH=727	2e-45					3.50274	up
GhiAffx.15208.1.S1_s_at	Transcribed locus, moderately similar to NP_194296.1 unknown protein [Arabidopsis thaliana]	DW489350.1	AT4G25680.1 | Symbols: | PPPDE putative thiol peptidase family protein | chr4:13088425-13089952 FORWARD LENGTH=252	1e-59					3.50138	up
Ghi.7313.1.S1_s_at	Transcribed locus, weakly similar to NP_850863.1 CKX7 (CYTOKININ OXIDASE 7); oxidoreductase [Arabidopsis thaliana]	AI731492	AT5G21482.1 | Symbols: CKX7, ATCKX5 | cytokinin oxidase 7 | chr5:7226842-7230052 FORWARD LENGTH=524	3e-103					3.49389	up
Gra.2685.2.S1_s_at	Transcribed locus, moderately similar to NP_197622.1 NIT4 (NITRILASE 4) [Arabidopsis thaliana]	CO086993	AT5G22300.1 | Symbols: NIT4, AtNIT4 | nitrilase 4 | chr5:7379401-7381764 FORWARD LENGTH=355	1e-100					3.49318	up
Gra.1785.1.S1_at	Transcribed locus, weakly similar to NP_568185.1 unknown protein [Arabidopsis thaliana]	CO117675	AT5G07900.1 | Symbols: | Mitochondrial transcription termination factor family protein | chr5:2520188-2521405 FORWARD LENGTH=405	2e-58					3.48928	up
GraAffx.12457.3.S1_at		CO126769	AT5G12040.1 | Symbols: | Nitrilase/cyanide hydratase and apolipoprotein N-acyltransferase family protein | chr5:3885162-3887772 FORWARD LENGTH=369	2e-138					3.48121	up
Ghi.5641.1.A1_at	Transcribed locus	DT047044							3.47976	up
GhiAffx.12783.1.S1_s_at	Transcribed locus, moderately similar to NP_001063311.1 Os09g0447000 [Oryza sativa (japonica cultivar-group)]	DW514197.1	AT4G37790.1 | Symbols: HAT22 | Homeobox-leucine zipper protein family | chr4:17768241-17769272 FORWARD LENGTH=278	3e-55			3.06229	down	3.47783	up
GhiAffx.34718.1.S1_at	Transcribed locus, weakly similar to NP_178250.1 unknown protein [Arabidopsis thaliana]	DW228791.1	AT2G01410.1 | Symbols: | NHL domain-containing protein | chr2:175209-176372 REVERSE LENGTH=387	4e-64					3.4753	up
Ghi.714.1.S1_s_at	Transcribed locus, moderately similar to XP_001764513.1 predicted protein [Physcomitrella patens subsp. patens]	DR455748							3.47416	up
Gra.1848.1.A1_s_at	Transcribed locus, weakly similar to NP_565417.1 auxin:hydrogen symporter [Arabidopsis thaliana]	CO090859	AT2G17500.4 | Symbols: | Auxin efflux carrier family protein | chr2:7607063-7608990 FORWARD LENGTH=396	2e-52			5.76136	down	3.47228	up
GraAffx.8908.1.S1_s_at		CO088238	AT4G37020.1 | Symbols: | BEST Arabidopsis thaliana protein match is: eukaryotic initiation factor 4A-III (TAIR:AT3G19760.1); Has 30201 Blast hits to 17322 proteins in 780 species: Archae - 12; Bacteria - 1396; Metazoa - 17338; Fungi - 3422; Plants - 5037	9e-74					3.47017	up
GhiAffx.8818.1.S1_at	Transcribed locus, weakly similar to NP_565499.1 unknown protein [Arabidopsis thaliana]	DR462036	AT2G21180.1 | Symbols: | unknown protein; BEST Arabidopsis thaliana protein match is: unknown protein (TAIR:AT5G19875.1); Has 124 Blast hits to 124 proteins in 12 species: Archae - 0; Bacteria - 0; Metazoa - 0; Fungi - 0; Plants - 124; Viruses - 0; Other	6e-27					3.46982	up
Ghi.1705.1.S1_at	Transcribed locus	DN759947					15.0671	down	3.46957	up
Gra.2367.2.S1_s_at	Transcribed locus, moderately similar to NP_001031241.1 carbohydrate transporter/ sugar porter [Arabidopsis thaliana]	CO087424	AT1G22710.1 | Symbols: SUC2, SUT1, ATSUC2 | sucrose-proton symporter 2 | chr1:8030911-8032970 REVERSE LENGTH=512	7e-149					3.46899	up
GhiAffx.46794.1.S1_at	Transcribed locus, moderately similar to NP_177671.1 wound-responsive protein-related [Arabidopsis thaliana]	DW511353.1	AT1G75380.3 | Symbols: ATBBD1, BBD1 | bifunctional nuclease in basal defense response 1 | chr1:28281789-28283631 REVERSE LENGTH=325	6e-100					3.46821	up
Ghi.7464.1.S1_s_at	Transcribed locus, moderately similar to NP_188710.1 FIE (FERTILIZATION-INDEPENDENT ENDOSPERM 1); nucleotide binding / transcription factor [Arabidopsis thaliana]	AI730405	AT3G20740.1 | Symbols: FIE, FIS3, FIE1 | Transducin/WD40 repeat-like superfamily protein | chr3:7249064-7252254 REVERSE LENGTH=369	2e-109					3.46365	up
Ghi.9280.2.S1_at	Transcribed locus, weakly similar to NP_001053341.1 Os04g0522500 [Oryza sativa (japonica cultivar-group)]	DT468148	AT4G21200.1 | Symbols: ATGA2OX8, GA2OX8 | gibberellin 2-oxidase 8 | chr4:11302751-11306601 FORWARD LENGTH=338	6e-30					3.46321	up
GhiAffx.44110.1.A1_s_at		DW517026.1							3.45944	up
Ghi.5254.1.A1_at	Transcribed locus	DT048472							3.45897	up
GraAffx.8372.1.S1_at		CO091112	AT3G54760.2 | Symbols: | dentin sialophosphoprotein-related | chr3:20269659-20272037 REVERSE LENGTH=761	1e-16					3.45859	up
GhiAffx.57537.1.A1_at	Transcribed locus, weakly similar to NP_198718.1 protein kinase family protein [Arabidopsis thaliana]	DW512464.1	AT5G39000.1 | Symbols: | Malectin/receptor-like protein kinase family protein | chr5:15611860-15614481 FORWARD LENGTH=873	7e-64					3.45792	up
Ghi.9289.1.S1_s_at	Transcribed locus, strongly similar to NP_001061168.1 Os08g0190800 [Oryza sativa (japonica cultivar-group)]	DR462242	AT1G61780.1 | Symbols: | postsynaptic protein-related | chr1:22812822-22814016 REVERSE LENGTH=98	5e-46					3.45714	up
GhiAffx.34946.1.A1_s_at		DW232276.1							3.45698	up
GhiAffx.59592.1.S1_at	Transcribed locus, weakly similar to NP_198850.1 PWWP domain-containing protein [Arabidopsis thaliana]	DW507388.1	AT5G40340.1 | Symbols: | Tudor/PWWP/MBT superfamily protein | chr5:16131654-16134680 REVERSE LENGTH=1008	1e-19					3.45442	up
GhiAffx.6044.1.S1_at	Transcribed locus, weakly similar to NP_001045798.1 Os02g0132500 [Oryza sativa (japonica cultivar-group)]	DW495812.1	AT4G34590.1 | Symbols: ATB2, GBF6, AtbZIP11, BZIP11 | G-box binding factor 6 | chr4:16522449-16522928 FORWARD LENGTH=159	2e-30					3.45348	up
GhiAffx.24733.1.S1_at	Transcribed locus, weakly similar to NP_974886.1 unknown protein [Arabidopsis thaliana]	DW512637.1	AT5G45275.1 | Symbols: | Major facilitator superfamily protein | chr5:18334476-18337240 REVERSE LENGTH=570	2e-80					3.45327	up
GhiAffx.35137.1.S1_at	Transcribed locus, weakly similar to NP_849613.1 armadillo/beta-catenin repeat family protein [Arabidopsis thaliana]	DW230373.1	AT1G08315.1 | Symbols: | ARM repeat superfamily protein | chr1:2620500-2621477 REVERSE LENGTH=325	2e-38					3.45281	up
Ghi.7409.1.S1_s_at	Transcribed locus, weakly similar to NP_567185.1 F-box family protein [Arabidopsis thaliana]	DT558909	AT4G00755.2 | Symbols: | F-box family protein | chr4:325294-326787 FORWARD LENGTH=377	5e-52					3.44537	up
Gra.615.1.S1_at		CO091455	AT1G67830.1 | Symbols: ATFXG1, FXG1 | alpha-fucosidase 1 | chr1:25431705-25432972 REVERSE LENGTH=372	1e-136					3.44436	up
Gra.1912.1.S1_at	Gossypium raimondii putative auxin response factor 10 (ARF10)	DQ003610.1	AT2G28350.1 | Symbols: ARF10 | auxin response factor 10 | chr2:12114331-12116665 FORWARD LENGTH=693	1e-140					3.44357	up
Ghi.10396.1.S1_s_at	Transcribed locus, moderately similar to NP_566666.2 UBP14 (UBIQUITIN-SPECIFIC PROTEASE 14); ubiquitin-specific protease [Arabidopsis thaliana]	DT563012	AT3G20630.1 | Symbols: UBP14, TTN6, ATUBP14, PER1 | ubiquitin-specific protease 14 | chr3:7203001-7208340 REVERSE LENGTH=797	1e-165					3.43997	up
Ghi.6903.1.A1_at	Transcribed locus	CA992674					8.01837	down	3.43875	up
GhiAffx.6603.1.S1_at	Transcribed locus, moderately similar to NP_178313.1 ATPTR2-B (NITRATE TRANSPORTER 1); transporter [Arabidopsis thaliana]	DW502546.1	AT5G01180.1 | Symbols: PTR5, ATPTR5 | peptide transporter 5 | chr5:61257-63240 REVERSE LENGTH=570	2e-81					3.4359	up
Ghi.8389.2.S1_at	Transcribed locus, weakly similar to NP_567472.1 integral membrane family protein [Arabidopsis thaliana]	CO497017							3.43566	up			4.78592	down
Ghi.2737.1.S1_at	Transcribed locus, strongly similar to NP_193606.1 BIN2 (BRASSINOSTEROID-INSENSITIVE 2); kinase [Arabidopsis thaliana]	DT551443	AT4G18710.1 | Symbols: BIN2, DWF12, UCU1, ATSK21, SK21 | Protein kinase superfamily protein | chr4:10296474-10298913 FORWARD LENGTH=380	2e-141					3.43249	up
GraAffx.26518.1.A1_s_at		CO091962	AT4G20840.1 | Symbols: | FAD-binding Berberine family protein | chr4:11157916-11159535 FORWARD LENGTH=539	5e-144					3.41528	up
GhiAffx.36307.1.S1_s_at	Transcribed locus, moderately similar to XP_001778421.1 predicted protein [Physcomitrella patens subsp. patens]	DW476888.1	AT1G12240.1 | Symbols: ATBETAFRUCT4, VAC-INV | Glycosyl hydrolases family 32 protein | chr1:4153699-4157457 FORWARD LENGTH=664	2e-75					3.4138	up	4.79555	up
GhiAffx.44107.1.S1_at	Transcribed locus, weakly similar to NP_567195.1 basic helix-loop-helix (bHLH) family protein [Arabidopsis thaliana]	DW498292.1	AT4G00870.1 | Symbols: | basic helix-loop-helix (bHLH) DNA-binding superfamily protein | chr4:362230-363639 REVERSE LENGTH=423	3e-39					3.41025	up
GraAffx.4152.1.S1_at		CO112426	AT3G57040.1 | Symbols: ARR9, ATRR4 | response regulator 9 | chr3:21110059-21111228 FORWARD LENGTH=234	3e-35					3.40995	up
GhiAffx.27572.1.S1_s_at	Transcribed locus, weakly similar to NP_196262.3 unknown protein [Arabidopsis thaliana]	DT468539	AT5G06440.4 | Symbols: | FUNCTIONS IN: molecular_function unknown; INVOLVED IN: biological_process unknown; LOCATED IN: mitochondrion; EXPRESSED IN: 22 plant structures; EXPRESSED DURING: 12 growth stages; BEST Arabidopsis thaliana protein match is: Poly	4e-37					3.40794	up
Ghi.3237.1.A1_at	Transcribed locus, weakly similar to NP_568696.1 leucine-rich repeat family protein / protein kinase family protein [Arabidopsis thaliana]	DT468135	AT5G48380.1 | Symbols: BIR1 | BAK1-interacting receptor-like kinase 1 | chr5:19604584-19606532 REVERSE LENGTH=620	6e-22					3.40786	up
GhiAffx.6084.1.S1_at	Transcribed locus, weakly similar to NP_177824.1 unknown protein [Arabidopsis thaliana]	DW518700.1							3.40687	up			3.05018	up
GhiAffx.39312.1.S1_at		DW233165.1							3.4063	up
GhiAffx.24323.1.A1_s_at		DW510619.1	AT2G40320.1 | Symbols: TBL33 | TRICHOME BIREFRINGENCE-LIKE 33 | chr2:16840330-16842139 FORWARD LENGTH=425	1e-86					3.4058	up	3.04568	down
Ghi.5903.1.S1_at	Transcribed locus, weakly similar to NP_179233.1 BLH7 (BELL1-LIKE HOMEODOMAIN 7); DNA binding / transcription factor [Arabidopsis thaliana]	CO498555	AT2G16400.1 | Symbols: BLH7 | BEL1-like homeodomain 7 | chr2:7101490-7103200 REVERSE LENGTH=482	4e-92					3.40471	up
GraAffx.15471.1.S1_at		CO088644	AT1G08630.5 | Symbols: THA1 | threonine aldolase 1 | chr1:2743948-2745685 REVERSE LENGTH=344	1e-94					3.40427	up
Gra.2842.4.A1_a_at	Transcribed locus, weakly similar to NP_201042.2 enzyme inhibitor/ pectinesterase/ pectinesterase inhibitor [Arabidopsis thaliana]	CO083478							3.40419	up
GraAffx.30610.1.S1_at		CO080208	AT1G69780.1 | Symbols: ATHB13 | Homeobox-leucine zipper protein family | chr1:26259166-26260465 FORWARD LENGTH=294	5e-97					3.40282	up
Ghi.1380.1.S1_at	Transcribed locus, weakly similar to NP_200472.2 dual specificity protein phosphatase family protein [Arabidopsis thaliana]	DT050017	AT2G35680.1 | Symbols: | Phosphotyrosine protein phosphatases superfamily protein | chr2:14997004-14998590 REVERSE LENGTH=337	6e-23					3.40048	up
Ghi.10799.1.S1_s_at	Transcribed locus, moderately similar to NP_564497.1 cysteine proteinase (RD21A) / thiol protease [Arabidopsis thaliana]	DV849802	AT1G47128.1 | Symbols: RD21, RD21A | Granulin repeat cysteine protease family protein | chr1:17283139-17285609 REVERSE LENGTH=462	7e-104					3.3988	up
GhiAffx.21722.1.S1_at	Transcribed locus, weakly similar to NP_001043468.1 Os01g0595300 [Oryza sativa (japonica cultivar-group)]	DW496830.1							3.39674	up
Ghi.4608.1.A1_at	Transcribed locus, weakly similar to NP_172656.1 pectate lyase family protein [Arabidopsis thaliana]	DT051853	AT1G11920.1 | Symbols: | Pectin lyase-like superfamily protein | chr1:4023667-4025097 REVERSE LENGTH=384	4e-18					3.39437	up
Ghi.3566.2.S1_s_at	Transcribed locus, weakly similar to NP_197638.1 esterase/lipase/thioesterase family protein [Arabidopsis thaliana]	DT464228	AT5G22460.2 | Symbols: | alpha/beta-Hydrolases superfamily protein | chr5:7443659-7445269 REVERSE LENGTH=340	4e-52					3.39174	up
Ghi.4762.1.A1_at	Transcribed locus	DT050361							3.38905	up
GraAffx.28690.1.S1_s_at		CO085760	AT3G05910.1 | Symbols: | Pectinacetylesterase family protein | chr3:1764509-1767240 REVERSE LENGTH=415	1e-106					3.38903	up
GraAffx.16621.1.A1_s_at		CO090653	AT4G23060.1 | Symbols: IQD22 | IQ-domain 22 | chr4:12087283-12090408 FORWARD LENGTH=484	1e-44					3.38736	up
GhiAffx.14206.1.S1_at		DW505881.1	AT1G29195.1 | Symbols: | unknown protein; FUNCTIONS IN: molecular_function unknown; INVOLVED IN: biological_process unknown; LOCATED IN: chloroplast; EXPRESSED IN: 13 plant structures; EXPRESSED DURING: 4 anthesis, C globular stage, 4 leaf senescence sta	1e-27					3.3871	up
GhiAffx.33994.1.A1_s_at		DW515886.1					11.2667	down	3.3861	up			11.1702	up
Gra.741.1.A1_s_at	Transcribed locus	CO084683	AT4G23895.2 | Symbols: | Pleckstrin homology (PH) domain-containing protein | chr4:12422883-12424146 FORWARD LENGTH=247	1e-20					3.38274	up
GhiAffx.4650.1.S1_x_at	Transcribed locus, moderately similar to NP_182068.1 DHDPS2 (DIHYDRODIPICOLINATE SYNTHASE); dihydrodipicolinate synthase [Arabidopsis thaliana]	DT047269	AT2G45440.1 | Symbols: DHDPS2 | dihydrodipicolinate synthase | chr2:18731294-18732867 FORWARD LENGTH=365	6e-131					3.37773	up
GhiAffx.6671.1.S1_s_at	Transcribed locus	DW503045.1							3.37619	up
GhiAffx.48934.1.S1_at	Transcribed locus, weakly similar to NP_190080.2 unknown protein [Arabidopsis thaliana]	AI728005	AT3G44940.1 | Symbols: | Protein of unknown function (DUF1635) | chr3:16413861-16415134 REVERSE LENGTH=250	1e-32					3.37088	up
Ghi.713.1.S1_s_at	Transcribed locus, weakly similar to XP_001760371.1 predicted protein [Physcomitrella patens subsp. patens]	DR455773							3.36966	up
Ghi.7960.1.S1_s_at	Transcribed locus, moderately similar to NP_565178.1 ATGSTU19 (GLUTATHIONE TRANSFERASE 8); glutathione transferase [Arabidopsis thaliana]	AI055055	AT1G17180.1 | Symbols: ATGSTU25, GSTU25 | glutathione S-transferase TAU 25 | chr1:5872208-5872958 FORWARD LENGTH=221	8e-92					3.36712	up
GhiAffx.1922.1.A1_at	Transcribed locus, moderately similar to NP_188748.1 PUR7 (purin 7); phosphoribosylaminoimidazolesuccinocarboxamide synthase [Arabidopsis thaliana]	DT466258	AT3G21110.2 | Symbols: PUR7, PURC | purin 7 | chr3:7402696-7405273 REVERSE LENGTH=411	2e-15					3.366	up
Ghi.4223.1.S1_s_at	Transcribed locus, weakly similar to NP_001032117.1 DNA binding / transcription factor [Arabidopsis thaliana]	DT456129	AT5G61270.2 | Symbols: PIF7 | phytochrome-interacting factor7 | chr5:24638873-24640031 REVERSE LENGTH=278	1e-22					3.36105	up
Ghi.7729.1.S1_s_at	Patatin-like protein (Pat1)	AI727476	AT2G26560.1 | Symbols: PLP2, PLA IIA, PLA2A | phospholipase A 2A | chr2:11293912-11295708 REVERSE LENGTH=407	6e-119					3.35974	up
GhiAffx.14202.1.S1_at	Transcribed locus, weakly similar to NP_175630.1 proton-dependent oligopeptide transport (POT) family protein [Arabidopsis thaliana]	DW488007.1	AT1G52190.1 | Symbols: | Major facilitator superfamily protein | chr1:19434671-19438673 FORWARD LENGTH=607	2e-76					3.35949	up
GhiAffx.11581.1.S1_s_at		DT565562	AT3G15240.2 | Symbols: | Serine/threonine-protein kinase WNK (With No Lysine)-related | chr3:5133681-5135797 FORWARD LENGTH=362	5e-65					3.35901	up
Ghi.6420.1.S1_at	Transcribed locus, weakly similar to NP_568933.1 unknown protein [Arabidopsis thaliana]	AW187001	AT5G61340.1 | Symbols: | unknown protein; BEST Arabidopsis thaliana protein match is: unknown protein (TAIR:AT1G26650.1); Has 30201 Blast hits to 17322 proteins in 780 species: Archae - 12; Bacteria - 1396; Metazoa - 17338; Fungi - 3422; Plants - 5037; V	9e-26					3.35781	up	3.54198	down
Ghi.4219.1.S1_s_at	Transcribed locus, moderately similar to NP_181868.1 ETFQO (ELECTRON-TRANSFER FLAVOPROTEIN:UBIQUINONE OXIDOREDUCTASE); catalytic/ electron acceptor [Arabidopsis thaliana]	DT456151	AT2G43400.1 | Symbols: ETFQO | electron-transfer flavoprotein:ubiquinone oxidoreductase | chr2:18021304-18025041 FORWARD LENGTH=633	7e-66					3.35232	up
Ghi.9553.1.A1_s_at	Transcribed locus, weakly similar to NP_851229.1 RNA and export factor-binding protein, putative [Arabidopsis thaliana]	DT046422							3.34964	up
Ghi.7053.1.S1_at	Transcribed locus, weakly similar to NP_189189.1 haloacid dehalogenase-like hydrolase family protein [Arabidopsis thaliana]	AW187938	AT3G25610.1 | Symbols: | ATPase E1-E2 type family protein / haloacid dehalogenase-like hydrolase family protein | chr3:9308942-9313353 REVERSE LENGTH=1202	1e-43					3.34953	up
Ghi.9475.1.S1_s_at	Transcribed locus, weakly similar to NP_178270.1 invertase/pectin methylesterase inhibitor family protein [Arabidopsis thaliana]	DR460697	AT1G14890.1 | Symbols: | Plant invertase/pectin methylesterase inhibitor superfamily protein | chr1:5137045-5137704 FORWARD LENGTH=219	1e-50					3.34928	up
Ghi.6684.1.A1_at	Transcribed locus, weakly similar to NP_201166.1 HEN3 (HUA ENHANCER 3); kinase [Arabidopsis thaliana]	CA993690	AT5G63610.1 | Symbols: HEN3, CDKE;1, ATCDK8 | cyclin-dependent kinase E;1 | chr5:25463645-25465057 REVERSE LENGTH=470	3e-31					3.34546	up
Ghi.1330.1.S1_s_at	Transcribed locus	DN801495							3.34286	up
GhiAffx.6926.1.S1_at	Gamma-tocopherol methyltransferase (TMT)	DW506279.1	AT1G64970.1 | Symbols: G-TMT, TMT1, VTE4 | gamma-tocopherol methyltransferase | chr1:24134337-24135993 REVERSE LENGTH=348	7e-72					3.34234	up	3.80856	down
Gra.223.1.A1_at	Transcribed locus, weakly similar to NP_850153.1 unknown protein [Arabidopsis thaliana]	CO092389	AT2G30700.1 | Symbols: | unknown protein; BEST Arabidopsis thaliana protein match is: unknown protein (TAIR:AT1G61900.1); Has 68 Blast hits to 67 proteins in 13 species: Archae - 0; Bacteria - 2; Metazoa - 0; Fungi - 0; Plants - 66; Viruses - 0; Other Eu	2e-65					3.34206	up
Ghi.9683.1.S1_s_at	Transcribed locus, moderately similar to NP_199094.1 DFR (DIHYDROFLAVONOL 4-REDUCTASE); dihydrokaempferol 4-reductase [Arabidopsis thaliana]	DT465581	AT5G42800.1 | Symbols: DFR, TT3, M318 | dihydroflavonol 4-reductase | chr5:17164296-17165864 REVERSE LENGTH=382	3e-30					3.34112	up			5.08807	up
GhiAffx.25535.1.A1_at	Transcribed locus, weakly similar to NP_198926.2 DNA binding [Arabidopsis thaliana]	DW516838.1							3.33545	up
Ghi.7949.1.S1_s_at	GHDEL61 (ghdel61)	AF336279.1	AT5G41315.1 | Symbols: GL3, MYC6.2 | basic helix-loop-helix (bHLH) DNA-binding superfamily protein | chr5:16529457-16532866 FORWARD LENGTH=637	6e-148					3.33206	up
Ghi.3619.1.S1_at	Transcribed locus, weakly similar to NP_195908.1 UPL4 (ubiquitin-protein ligase 4) [Arabidopsis thaliana]	DT463694	AT5G02880.1 | Symbols: UPL4 | ubiquitin-protein ligase 4 | chr5:662643-668847 FORWARD LENGTH=1502	8e-78					3.32701	up
GhiAffx.43936.1.S1_at		DW512755.1	AT5G05710.1 | Symbols: | Pleckstrin homology (PH) domain superfamily protein | chr5:1715943-1716377 FORWARD LENGTH=144	2e-53					3.32582	up
GhiAffx.39324.1.S1_at	Transcribed locus, moderately similar to NP_190979.1 ATPUMP1/UCP1 (UNCOUPLING PROTEIN 1); binding / oxidative phosphorylation uncoupler [Arabidopsis thaliana]	DW233286.1	AT3G54110.1 | Symbols: ATPUMP1, UCP, PUMP1, ATUCP1, UCP1 | plant uncoupling mitochondrial protein 1 | chr3:20038890-20040996 FORWARD LENGTH=306	8e-58					3.32528	up
Ghi.4236.1.S1_at	Transcribed locus, moderately similar to NP_001044471.1 Os01g0785900 [Oryza sativa (japonica cultivar-group)]	DT456098	AT5G54630.1 | Symbols: | zinc finger protein-related | chr5:22192607-22194260 REVERSE LENGTH=472	5e-31					3.32447	up
GhiAffx.26707.1.A1_at	Transcribed locus, moderately similar to NP_177852.2 protein kinase family protein [Arabidopsis thaliana]	DW238550.1	AT1G77280.1 | Symbols: | Protein kinase protein with adenine nucleotide alpha hydrolases-like domain | chr1:29031468-29035882 REVERSE LENGTH=794	6e-67					3.30816	up			3.20667	up
GraAffx.14607.1.A1_s_at		CO127187	AT2G26770.2 | Symbols: | plectin-related | chr2:11404257-11407743 REVERSE LENGTH=496	3e-45					3.30553	up
Gra.1174.2.S1_s_at	Transcribed locus, weakly similar to NP_173786.1 oxidoreductase/ zinc ion binding [Arabidopsis thaliana]	CO088191	AT1G23740.1 | Symbols: | Oxidoreductase, zinc-binding dehydrogenase family protein | chr1:8398245-8399656 REVERSE LENGTH=386	2e-86					3.3015	up
Ghi.472.1.S1_s_at	Transcribed locus	DR459237							3.30067	up			3.21138	down
GhiAffx.18371.1.S1_a_at	Transcribed locus, moderately similar to NP_566704.1 OTU-like cysteine protease family protein [Arabidopsis thaliana]	DW234191.1	AT3G22260.1 | Symbols: | Cysteine proteinases superfamily protein | chr3:7871489-7873393 FORWARD LENGTH=240	2e-89					3.29931	up
Ghi.6414.2.S1_s_at	Transcribed locus, moderately similar to NP_567860.1 UBP24 (UBIQUITIN-SPECIFIC PROTEASE 24); ubiquitin-specific protease [Arabidopsis thaliana]	AI054457	AT4G30890.3 | Symbols: UBP24 | ubiquitin-specific protease 24 | chr4:15036383-15038825 REVERSE LENGTH=551	2e-45					3.29901	up
Ghi.6412.1.S1_at	Transcribed locus, weakly similar to NP_187911.1 transporter-related [Arabidopsis thaliana]	DT457371	AT3G13050.1 | Symbols: | Major facilitator superfamily protein | chr3:4176866-4178868 FORWARD LENGTH=500	2e-38					3.29847	up
GraAffx.28081.1.S1_s_at		CO087563	AT1G65660.1 | Symbols: SMP1 | Pre-mRNA splicing Prp18-interacting factor | chr1:24418295-24421231 REVERSE LENGTH=535	5e-140					3.29833	up
Ghi.8348.1.S1_at	Transcribed locus, weakly similar to NP_001064533.1 Os10g0397200 [Oryza sativa (japonica cultivar-group)]	DT469005	AT4G20330.1 | Symbols: | Transcription initiation factor TFIIE, beta subunit | chr4:10982683-10984039 REVERSE LENGTH=286	1e-31					3.29682	up
GhiAffx.12717.1.S1_at	Transcribed locus, moderately similar to NP_568219.1 nuclear matrix protein-related [Arabidopsis thaliana]	DW497595.1	AT5G09860.1 | Symbols: AtTHO1, THO1, AtHPR1, HPR1 | nuclear matrix protein-related | chr5:3066815-3070733 FORWARD LENGTH=599	4e-133					3.29629	up
GraAffx.27075.1.S1_at		CO090384	AT2G42490.1 | Symbols: | Copper amine oxidase family protein | chr2:17691600-17695526 REVERSE LENGTH=776	3e-130					3.29522	up
Gra.87.1.A1_s_at	Transcribed locus, weakly similar to NP_566215.1 unknown protein [Arabidopsis thaliana]	CO104846	AT3G03870.2 | Symbols: | unknown protein; BEST Arabidopsis thaliana protein match is: unknown protein (TAIR:AT5G18130.1); Has 47 Blast hits to 47 proteins in 13 species: Archae - 0; Bacteria - 0; Metazoa - 2; Fungi - 0; Plants - 45; Viruses - 0; Other Eu	1e-25					3.29446	up
Ghi.8434.1.S1_at	Transcribed locus, moderately similar to NP_567506.1 aspartyl protease family protein [Arabidopsis thaliana]	CO492227	AT4G16563.1 | Symbols: | Eukaryotic aspartyl protease family protein | chr4:9329933-9331432 REVERSE LENGTH=499	1e-29			3.24403	down	3.29272	up
GhiAffx.15313.1.S1_at		AI727898	AT5G03560.1 | Symbols: | Tetratricopeptide repeat (TPR)-like superfamily protein | chr5:900673-902719 REVERSE LENGTH=241	2e-54					3.29239	up
GhiAffx.37276.1.S1_s_at	Transcribed locus, moderately similar to NP_194748.1 AHA2 (Arabidopsis H(+)-ATPase 2); ATPase [Arabidopsis thaliana]	DW485838.1	AT2G18960.1 | Symbols: AHA1, PMA, OST2, HA1 | H(+)-ATPase 1 | chr2:8221858-8227268 FORWARD LENGTH=949	0					3.28989	up
GarAffx.37328.1.S1_x_at		AY685676.1	AT1G16670.1 | Symbols: | Protein kinase superfamily protein | chr1:5697846-5699492 FORWARD LENGTH=390	3e-13					3.28943	up
Ghi.4819.1.A1_at	Transcribed locus	DT050370	AT5G19000.2 | Symbols: BPM1 | BTB-POZ and MATH domain 1 | chr5:6342563-6344641 FORWARD LENGTH=442	5e-12					3.28573	up
Gra.2736.2.S1_s_at	Transcribed locus, weakly similar to NP_193279.1 HPL1 (HYDROPEROXIDE LYASE 1); heme binding / iron ion binding / monooxygenase [Arabidopsis thaliana]	CO090879	AT4G15440.1 | Symbols: HPL1, CYP74B2 | hydroperoxide lyase 1 | chr4:8835869-8838462 FORWARD LENGTH=384	5e-129					3.28458	up
GraAffx.27696.1.S1_s_at		CO088663	AT5G15730.2 | Symbols: CRLK2, AtCRLK2 | Protein kinase superfamily protein | chr5:5131284-5133046 FORWARD LENGTH=436	4e-148					3.28374	up
Ghi.1650.1.S1_s_at	Transcribed locus, weakly similar to NP_001048441.1 Os02g0805500 [Oryza sativa (japonica cultivar-group)]	DN758296	AT5G54390.1 | Symbols: AHL, ATAHL, HL | HAL2-like | chr5:22086133-22087586 FORWARD LENGTH=373	1e-40			3.57633	down	3.28316	up
GhiAffx.25635.1.S1_at		DW517404.1							3.27958	up
GraAffx.34191.2.S1_s_at		CO125835	AT4G32940.1 | Symbols: GAMMA-VPE, GAMMAVPE | gamma vacuolar processing enzyme | chr4:15900557-15903161 REVERSE LENGTH=494	5e-114					3.27896	up
Ghi.13.1.S1_at	Transcribed locus	DR463739							3.27474	up
GhiAffx.4490.1.S1_at	Transcribed locus, moderately similar to XP_001756809.1 predicted protein [Physcomitrella patens subsp. patens]	CO497091	AT4G01680.3 | Symbols: MYB55 | myb domain protein 55 | chr4:716401-717415 REVERSE LENGTH=241	7e-74					3.2713	up
GhiAffx.4043.2.S1_at	Transcribed locus, moderately similar to NP_177845.1 sugar transporter, putative [Arabidopsis thaliana]	DW506310.1	AT1G77210.2 | Symbols: STP14 | sugar transporter 14 | chr1:29009036-29010980 REVERSE LENGTH=504	0					3.27047	up			3.67588	up
Ghi.3290.1.S1_at	Transcribed locus, moderately similar to NP_174661.1 hydrolase, alpha/beta fold family protein [Arabidopsis thaliana]	DT467612	AT1G33990.1 | Symbols: ATMES14, MES14 | methyl esterase 14 | chr1:12355909-12357894 FORWARD LENGTH=348	4e-43					3.2703	up
Ghi.10424.1.S1_s_at	Transcribed locus, moderately similar to NP_200288.1 THI1 (THIAZOLE REQUIRING) [Arabidopsis thaliana]	CA993457	AT5G54770.1 | Symbols: THI1, TZ, THI4 | thiazole biosynthetic enzyme, chloroplast (ARA6) (THI1) (THI4) | chr5:22246634-22247891 FORWARD LENGTH=349	8e-143					3.26167	up
Ghi.9507.1.S1_at	Transcribed locus, strongly similar to NP_193606.1 BIN2 (BRASSINOSTEROID-INSENSITIVE 2); kinase [Arabidopsis thaliana]	AI725469	AT4G18710.1 | Symbols: BIN2, DWF12, UCU1, ATSK21, SK21 | Protein kinase superfamily protein | chr4:10296474-10298913 FORWARD LENGTH=380	2e-108					3.25286	up
Ghi.3646.1.A1_at	Transcribed locus, weakly similar to NP_180196.1 CID7; ATP binding / damaged DNA binding [Arabidopsis thaliana]	DT463263	AT2G26280.1 | Symbols: CID7 | CTC-interacting domain 7 | chr2:11188143-11190579 REVERSE LENGTH=567	2e-35					3.25171	up
GhiAffx.7080.1.S1_at	Transcribed locus, moderately similar to NP_173236.2 unknown protein [Arabidopsis thaliana]	DW508284.1	AT1G73390.3 | Symbols: | Endosomal targeting BRO1-like domain-containing protein | chr1:27591079-27594148 REVERSE LENGTH=419	1e-72					3.2513	up
GhiAffx.4334.1.S1_at	Transcribed locus, moderately similar to NP_568842.1 phosphofructokinase family protein [Arabidopsis thaliana]	DW510173.1	AT5G56630.1 | Symbols: PFK7 | phosphofructokinase 7 | chr5:22924311-22926728 FORWARD LENGTH=485	9e-51					3.25019	up			3.90443	up
Ghi.8027.1.S1_s_at	Nitrilase-like protein NIT	DT047848	AT5G22300.1 | Symbols: NIT4, AtNIT4 | nitrilase 4 | chr5:7379401-7381764 FORWARD LENGTH=355	8e-134					3.24997	up
GhiAffx.48249.1.S1_s_at		DN801035							3.24971	up			3.55318	up
Ghi.6536.1.S1_at	Transcribed locus	CD485962							3.24956	up
GhiAffx.40788.1.S1_at	Transcribed locus, moderately similar to NP_563981.1 TPL/WSIP1 (WUS-INTERACTING PROTEIN 1); protein binding [Arabidopsis thaliana]	DW502580.1	AT1G80490.2 | Symbols: TPR1 | TOPLESS-related 1 | chr1:30261094-30266446 REVERSE LENGTH=1120	1e-147					3.24494	up
Ghi.709.1.S1_at	Transcribed locus	DR452305	AT5G45030.2 | Symbols: | Trypsin family protein | chr5:18172981-18175238 FORWARD LENGTH=607	7e-18					3.24444	up
Ghi.6656.1.A1_at	Transcribed locus	CA993777					4.34941	down	3.24146	up
GhiAffx.46955.1.S1_s_at	Transcribed locus, moderately similar to NP_001060069.1 Os07g0573700 [Oryza sativa (japonica cultivar-group)]	DW511752.1	AT4G35335.1 | Symbols: | Nucleotide-sugar transporter family protein | chr4:16807286-16810015 FORWARD LENGTH=352	3e-96					3.24084	up
Ghi.2766.2.S1_s_at	Transcribed locus, weakly similar to NP_566249.1 ATL6 (Arabidopsis T?xicos en Levadura 6); protein binding / zinc ion binding [Arabidopsis thaliana]	DT550860	AT3G05200.1 | Symbols: ATL6 | RING/U-box superfamily protein | chr3:1477377-1478573 FORWARD LENGTH=398	2e-43					3.24059	up
GraAffx.14910.1.S1_s_at		CO126335	AT5G67385.1 | Symbols: | Phototropic-responsive NPH3 family protein | chr5:26884754-26887083 FORWARD LENGTH=604	3e-180					3.23734	up
Gra.1614.2.A1_s_at	Transcribed locus, moderately similar to NP_190318.1 ASN1 (DARK INDUCIBLE 6) [Arabidopsis thaliana]	CO119640	AT3G47340.1 | Symbols: ASN1, DIN6, AT-ASN1 | glutamine-dependent asparagine synthase 1 | chr3:17438136-17441043 REVERSE LENGTH=584	3e-179					3.23653	up
Ghi.6954.1.A1_s_at	Transcribed locus, moderately similar to NP_568748.1 nucleotide-binding family protein [Arabidopsis thaliana]	AJ513815	AT5G50960.1 | Symbols: NBP35, ATNBP35 | nucleotide binding protein 35 | chr5:20734267-20735824 FORWARD LENGTH=350	2e-17					3.23253	up
Ghi.8386.1.S1_x_at	Transcribed locus, moderately similar to NP_568052.1 RD19 (RESPONSIVE TO DEHYDRATION 19); cysteine-type peptidase [Arabidopsis thaliana]	DT568304	AT4G39090.1 | Symbols: RD19, RD19A | Papain family cysteine protease | chr4:18215826-18217326 REVERSE LENGTH=368	5e-119					3.22635	up
Ghi.8789.1.S1_s_at	Transcribed locus	AY464061.1							3.22547	up			5.55034	up
Ghi.4428.1.A1_at	Transcribed locus, weakly similar to NP_200484.1 peptidase M16 family protein / insulinase family protein [Arabidopsis thaliana]	DT053468							3.22442	up
GhiAffx.26041.1.S1_at	Transcribed locus, weakly similar to NP_192893.2 bromo-adjacent homology (BAH) domain-containing protein [Arabidopsis thaliana]	DW501683.1	AT4G11560.1 | Symbols: | bromo-adjacent homology (BAH) domain-containing protein | chr4:7000095-7003445 REVERSE LENGTH=587	2e-69					3.22037	up
GhiAffx.5949.1.S1_s_at	Transcribed locus, moderately similar to NP_189909.1 zinc finger (FYVE type) family protein [Arabidopsis thaliana]	DW243818.1	AT3G43230.1 | Symbols: | RING/FYVE/PHD-type zinc finger family protein | chr3:15207776-15209599 FORWARD LENGTH=485	8e-112					3.21697	up
Ghi.6388.1.S1_at	Transcribed locus, moderately similar to NP_974679.1 ALDH3I1 (Aldehyde dehydrogenase 3I1); 3-chloroallyl aldehyde dehydrogenase [Arabidopsis thaliana]	CO496374	AT4G34240.1 | Symbols: ALDH3I1, ALDH3 | aldehyde dehydrogenase 3I1 | chr4:16389801-16392633 FORWARD LENGTH=550	4e-144					3.21625	up	3.67347	down
GhiAffx.6217.1.S1_at	Transcribed locus, weakly similar to NP_197910.1 serine-rich protein-related [Arabidopsis thaliana]	DW231422.1	AT5G25280.2 | Symbols: | serine-rich protein-related | chr5:8773882-8774544 FORWARD LENGTH=220	8e-41					3.21211	up
Gra.222.1.A1_s_at	Transcribed locus, weakly similar to NP_191814.1 unknown protein [Arabidopsis thaliana]	CO092419	AT3G62550.1 | Symbols: | Adenine nucleotide alpha hydrolases-like superfamily protein | chr3:23136194-23137074 FORWARD LENGTH=162	5e-45					3.21202	up
Ghi.6983.2.A1_at	Transcribed locus, weakly similar to NP_849630.3 protein prenyltransferase [Arabidopsis thaliana]	DT468489	AT1G10095.1 | Symbols: | Protein prenylyltransferase superfamily protein | chr1:3297478-3300353 REVERSE LENGTH=420	3e-15					3.20832	up
Gra.204.1.S1_at		CO085323	AT2G24520.1 | Symbols: AHA5, HA5 | H(+)-ATPase 5 | chr2:10415522-10419730 FORWARD LENGTH=931	0					3.20633	up
Gra.2740.2.A1_at	Transcribed locus, moderately similar to NP_001042749.1 Os01g0279700 [Oryza sativa (japonica cultivar-group)]	CO091052	AT2G29650.3 | Symbols: ANTR1 | phosphate transporter 4;1 | chr2:12673685-12675722 REVERSE LENGTH=400	1e-119					3.20378	up
Ghi.8764.1.S1_at	Transcribed locus, moderately similar to NP_850068.1 unknown protein [Arabidopsis thaliana]	DT053999	AT2G25737.1 | Symbols: | Sulfite exporter TauE/SafE family protein | chr2:10977174-10979677 FORWARD LENGTH=476	9e-58			3.50731	down	3.20332	up
GbaAffx.198.1.S1_s_at		AY560547.1							3.20222	up			3.43555	up
GhiAffx.47195.1.A1_s_at	Transcribed locus, weakly similar to NP_200364.2 C2 domain-containing protein [Arabidopsis thaliana]	DW225653.1	AT5G55530.2 | Symbols: | Calcium-dependent lipid-binding (CaLB domain) family protein | chr5:22494439-22495656 FORWARD LENGTH=405	4e-48					3.2014	up
Ghi.1961.1.S1_x_at	Transcribed locus, weakly similar to NP_568809.2 protein kinase family protein [Arabidopsis thaliana]	DV848654							3.19933	up
Ghi.3213.1.A1_at	Transcribed locus	DT468363							3.199	up			3.22504	down
Ghi.3820.1.S1_at	Transcribed locus, weakly similar to NP_179479.1 protein kinase family protein [Arabidopsis thaliana]	DT457133	AT2G18890.1 | Symbols: | Protein kinase superfamily protein | chr2:8184027-8186685 FORWARD LENGTH=392	7e-22					3.1986	up
GhiAffx.25134.1.S1_s_at		DW514798.1	AT1G52540.1 | Symbols: | Protein kinase superfamily protein | chr1:19570298-19571884 REVERSE LENGTH=350	2e-25					3.19826	up
GraAffx.206.1.S1_s_at		CO131809	AT3G28960.1 | Symbols: | Transmembrane amino acid transporter family protein | chr3:10984245-10985767 REVERSE LENGTH=405	1e-133					3.19622	up
GhiAffx.16063.1.S1_a_at	Transcribed locus	DW224166.1							3.1948	up
GhiAffx.8863.1.S1_s_at	Transcribed locus, weakly similar to NP_563954.1 UBX domain-containing protein [Arabidopsis thaliana]	AI729393	AT1G14570.1 | Symbols: | UBX domain-containing protein | chr1:4983770-4987192 FORWARD LENGTH=468	6e-132					3.19461	up
GraAffx.32888.1.A1_at		CO073664	AT5G42800.1 | Symbols: DFR, TT3, M318 | dihydroflavonol 4-reductase | chr5:17164296-17165864 REVERSE LENGTH=382	2e-145					3.19224	up			3.69821	up
GhiAffx.44079.1.S1_at	Transcribed locus, weakly similar to NP_567341.1 CRY1 (CRYPTOCHROME 1, OUT OF PHASE 2) [Arabidopsis thaliana]	CD485944							3.19167	up			3.71095	up
Ghi.6537.1.S1_at	Transcribed locus, weakly similar to NP_564732.1 ZW18 [Arabidopsis thaliana]	CD485959	AT1G58350.2 | Symbols: ZW18 | Putative serine esterase family protein | chr1:21663131-21666827 REVERSE LENGTH=794	3e-110					3.19127	up
GraAffx.28521.1.S1_at		CO086321	AT1G69040.2 | Symbols: ACR4 | ACT domain repeat 4 | chr1:25957843-25960079 FORWARD LENGTH=455	1e-125					3.18561	up
GhiAffx.24104.1.S1_at	Transcribed locus, weakly similar to NP_191626.1 zinc-binding protein, putative [Arabidopsis thaliana]	DW509556.1	AT3G60670.1 | Symbols: | PLATZ transcription factor family protein | chr3:22424695-22426074 REVERSE LENGTH=245	1e-72					3.18503	up
GhiAffx.47164.1.A1_at	Transcribed locus, weakly similar to NP_199253.1 FAD-binding domain-containing protein [Arabidopsis thaliana]	CO495471	AT5G44400.1 | Symbols: | FAD-binding Berberine family protein | chr5:17886365-17888071 REVERSE LENGTH=537	3e-35			11.4496	down	3.17889	up	14.1586	down	3.85929	down
Ghi.4196.1.S1_at	Transcribed locus, moderately similar to NP_001078163.1 ATP binding / alanine-tRNA ligase [Arabidopsis thaliana]	DT456252	AT3G16565.2 | Symbols: | alanine-tRNA ligases;nucleic acid binding;ligases, forming aminoacyl-tRNA and related compounds;nucleotide binding;ATP binding | chr3:5640531-5642675 REVERSE LENGTH=256	5e-52					3.17675	up
GhiAffx.6197.1.S1_at	Transcribed locus, moderately similar to NP_193893.1 glycine-rich protein [Arabidopsis thaliana]	DW483008.1	AT4G21620.2 | Symbols: | glycine-rich protein | chr4:11491519-11491914 FORWARD LENGTH=98	2e-17					3.17583	up			4.35929	up
Ghi.7612.1.S1_at	Transcribed locus, moderately similar to NP_566789.1 regulator of chromosome condensation (RCC1) family protein [Arabidopsis thaliana]	AI728964	AT3G26100.1 | Symbols: | Regulator of chromosome condensation (RCC1) family protein | chr3:9538458-9540149 FORWARD LENGTH=432	0					3.17439	up
Ghi.1126.1.A1_at		DT464295							3.17375	up
Ghi.444.1.S1_at	Transcribed locus, weakly similar to NP_001042108.1 Os01g0165100 [Oryza sativa (japonica cultivar-group)]	DR459519	AT2G40390.1 | Symbols: | unknown protein; BEST Arabidopsis thaliana protein match is: unknown protein (TAIR:AT5G64190.1); Has 75 Blast hits to 75 proteins in 11 species: Archae - 0; Bacteria - 0; Metazoa - 0; Fungi - 0; Plants - 74; Viruses - 0; Other Eu	3e-38			5.7866	down	3.17364	up
Gra.2704.1.S1_s_at	Transcribed locus, weakly similar to NP_171723.2 CER1 (ECERIFERUM 1) [Arabidopsis thaliana]	CO083508	AT1G02190.1 | Symbols: | Fatty acid hydroxylase superfamily | chr1:415154-417796 FORWARD LENGTH=627	5e-53					3.17359	up
Gra.179.1.A1_s_at	Transcribed locus, weakly similar to NP_568107.1 APRR7 (PSEUDO-RESPONSE REGULATOR 7); transcription regulator [Arabidopsis thaliana]	CO086248	AT5G02810.1 | Symbols: PRR7, APRR7 | pseudo-response regulator 7 | chr5:638283-641461 REVERSE LENGTH=727	4e-16					3.17116	up
GraAffx.6814.1.A1_s_at		CO099551	AT3G07880.1 | Symbols: SCN1 | Immunoglobulin E-set superfamily protein | chr3:2514175-2515544 FORWARD LENGTH=240	2e-82					3.16979	up
Ghi.9247.1.A1_s_at	Transcribed locus, weakly similar to NP_175520.1 heavy-metal-associated domain-containing protein [Arabidopsis thaliana]	DT467785	AT4G16380.2 | Symbols: | Heavy metal transport/detoxification superfamily protein | chr4:9255148-9255955 FORWARD LENGTH=233	2e-18					3.16942	up
Ghi.8460.3.A1_at	Transcribed locus, weakly similar to NP_565272.1 33 kDa secretory protein-related [Arabidopsis thaliana]	CO491940					3.00561	down	3.16565	up
Ghi.6743.1.A1_s_at	Transcribed locus, moderately similar to NP_001044558.1 Os01g0805200 [Oryza sativa (japonica cultivar-group)]	CA993384	AT3G17930.1 | Symbols: | unknown protein; FUNCTIONS IN: molecular_function unknown; INVOLVED IN: biological_process unknown; LOCATED IN: chloroplast thylakoid membrane; EXPRESSED IN: 22 plant structures; EXPRESSED DURING: 13 growth stages; CONTAINS Inter	8e-45					3.16562	up
GhiAffx.45439.1.A1_s_at		DW244056.1	AT4G20320.2 | Symbols: | CTP synthase family protein | chr4:10974980-10978998 FORWARD LENGTH=597	8e-22					3.16541	up
GraAffx.30430.1.S1_s_at		CO091332	AT2G24570.1 | Symbols: WRKY17, ATWRKY17 | WRKY DNA-binding protein 17 | chr2:10437676-10439222 REVERSE LENGTH=321	5e-61					3.16123	up
Ghi.1233.1.S1_s_at	Transcribed locus, moderately similar to NP_196232.1 phox (PX) domain-containing protein [Arabidopsis thaliana]	DR463890	AT5G06140.1 | Symbols: SNX1, ATSNX1 | sorting nexin 1 | chr5:1856212-1858752 REVERSE LENGTH=402	1e-15					3.15994	up
GhiAffx.7410.1.S1_at		DW511533.1							3.1584	up
Gra.2356.2.A1_a_at	Transcribed locus, moderately similar to NP_172409.1 unknown protein [Arabidopsis thaliana]	CO112446	AT1G09380.1 | Symbols: | nodulin MtN21 /EamA-like transporter family protein | chr1:3026351-3029322 REVERSE LENGTH=374	1e-63					3.15594	up
GhiAffx.61351.1.S1_at		DW508912.1	AT2G30720.1 | Symbols: | Thioesterase/thiol ester dehydrase-isomerase superfamily protein | chr2:13089604-13091538 REVERSE LENGTH=455	2e-64					3.15433	up
Ghi.4064.2.A1_at	Transcribed locus, moderately similar to NP_565668.1 unknown protein [Arabidopsis thaliana]	DR461611	AT2G28305.1 | Symbols: LOG1, ATLOG1 | Putative lysine decarboxylase family protein | chr2:12081186-12084307 FORWARD LENGTH=213	1e-26					3.15392	up
GhiAffx.34280.1.A1_at	Transcribed locus, moderately similar to NP_567085.1 far-red impaired responsive family protein / FAR1 family protein [Arabidopsis thaliana]	DW495739.1	AT3G59470.2 | Symbols: | Far-red impaired responsive (FAR1) family protein | chr3:21979099-21980097 REVERSE LENGTH=251	1e-75					3.15241	up
GhiAffx.30870.1.A1_at		DW225855.1	AT3G54826.1 | Symbols: | Zim17-type zinc finger protein | chr3:20310354-20311652 FORWARD LENGTH=223	9e-33					3.15236	up
GhiAffx.23099.1.S1_at	Transcribed locus, weakly similar to NP_001077797.1 unknown protein [Arabidopsis thaliana]	DW504131.1							3.1498	up
GraAffx.6787.1.A1_x_at		CO103803							3.14957	up
GhiAffx.21685.1.S1_at	Transcribed locus, moderately similar to NP_568142.1 unknown protein [Arabidopsis thaliana]	CO493081	AT5G04830.2 | Symbols: | Nuclear transport factor 2 (NTF2) family protein | chr5:1402294-1403671 REVERSE LENGTH=178	1e-58			10.6576	down	3.1469	up	9.04228	down
Ghi.7641.1.S1_s_at	Transcribed locus, moderately similar to NP_176808.3 ETR1 (ETHYLENE RESPONSE 1); two-component response regulator [Arabidopsis thaliana]	AI728666	AT1G66340.1 | Symbols: ETR1, EIN1, ETR, AtETR1 | Signal transduction histidine kinase, hybrid-type, ethylene sensor | chr1:24734698-24737366 FORWARD LENGTH=738	8e-122					3.14366	up
Ghi.4758.1.A1_at	Transcribed locus, weakly similar to NP_001050028.1 Os03g0334100 [Oryza sativa (japonica cultivar-group)]	DT050880	AT2G38570.1 | Symbols: | CONTAINS InterPro DOMAIN/s: PRC-barrel-like (InterPro:IPR011033); Has 300 Blast hits to 300 proteins in 81 species: Archae - 0; Bacteria - 135; Metazoa - 0; Fungi - 0; Plants - 37; Viruses - 0; Other Eukaryotes - 128 (source: NCB	3e-28					3.1423	up
Ghi.4597.1.S1_at	Transcribed locus, moderately similar to NP_180028.1 AHA5 (ARABIDOPSIS H(+)-ATPASE 5); ATPase [Arabidopsis thaliana]	DT052045	AT2G24520.1 | Symbols: AHA5, HA5 | H(+)-ATPase 5 | chr2:10415522-10419730 FORWARD LENGTH=931	3e-65					3.13959	up
Ghi.9873.1.S1_at	Transcribed locus, weakly similar to NP_567650.2 unknown protein [Arabidopsis thaliana]	DT553877	AT4G22190.1 | Symbols: | unknown protein; Has 283 Blast hits to 154 proteins in 44 species: Archae - 0; Bacteria - 2; Metazoa - 24; Fungi - 12; Plants - 48; Viruses - 0; Other Eukaryotes - 197 (source: NCBI BLink). | chr4:11742102-11743265 REVERSE LENGTH	2e-13					3.13915	up			3.3572	up
GhiAffx.15151.1.S1_s_at	Transcribed locus, weakly similar to NP_568652.1 APG7 (AUTOPHAGY 7) [Arabidopsis thaliana]	DW236402.1	AT5G45900.1 | Symbols: APG7, ATAPG7, ATG7, ATATG7 | ThiF family protein | chr5:18615304-18618436 FORWARD LENGTH=697	3e-80					3.13704	up
Ghi.2385.1.S1_at	Transcribed locus, moderately similar to NP_974479.1 AtATG18a (Arabidopsis thaliana homolog of yeast autophagy 18 (ATG18) a)	DT545116	AT3G62770.3 | Symbols: AtATG18a | Transducin/WD40 repeat-like superfamily protein | chr3:23219091-23221110 REVERSE LENGTH=396	8e-87					3.13424	up
Ghi.3366.1.S1_s_at	Transcribed locus, moderately similar to NP_564014.1 UBP15 (UBIQUITIN-SPECIFIC PROTEASE 15); ubiquitin-specific protease [Arabidopsis thaliana]	DT466822	AT1G17110.2 | Symbols: UBP15 | ubiquitin-specific protease 15 | chr1:5845816-5849889 REVERSE LENGTH=928	2e-77					3.13388	up
Gra.3080.1.S1_s_at		CO123550	AT5G47310.1 | Symbols: | PPPDE putative thiol peptidase family protein | chr5:19201325-19202674 FORWARD LENGTH=245	4e-81					3.1337	up
GhiAffx.56319.1.S1_at	Transcribed locus, moderately similar to NP_173701.1 glycosyl hydrolase family 9 protein [Arabidopsis thaliana]	DW488987.1	AT1G22880.1 | Symbols: ATGH9B4, ATCEL5, CEL5 | cellulase 5 | chr1:8095770-8097539 FORWARD LENGTH=484	2e-135					3.13305	up
Ghi.7855.1.S1_at	Transcribed locus, moderately similar to NP_564880.1 CLPP3 (Clp protease proteolytic subunit 3); endopeptidase Clp [Arabidopsis thaliana]	AI725589	AT1G66670.1 | Symbols: CLPP3, NCLPP3 | CLP protease proteolytic subunit 3 | chr1:24863995-24865646 REVERSE LENGTH=309	1e-74					3.12436	up
GhiAffx.6119.1.S1_at	Transcribed locus, moderately similar to NP_180741.1 ankyrin repeat family protein [Arabidopsis thaliana]	DW227107.1	AT2G31820.1 | Symbols: | Ankyrin repeat family protein | chr2:13530350-13532562 FORWARD LENGTH=662	4e-11					3.12367	up
GhiAffx.4509.1.S1_s_at	Transcribed locus, moderately similar to NP_568861.3 xylose isomerase family protein [Arabidopsis thaliana]	DW496823.1	AT5G57655.2 | Symbols: | xylose isomerase family protein | chr5:23347030-23349805 FORWARD LENGTH=477	0					3.12192	up
Ghi.483.1.S1_s_at	Transcribed locus	DR459097	AT1G20460.1 | Symbols: | unknown protein; BEST Arabidopsis thaliana protein match is: unknown protein (TAIR:AT1G76185.1); Has 37 Blast hits to 37 proteins in 11 species: Archae - 0; Bacteria - 0; Metazoa - 0; Fungi - 0; Plants - 37; Viruses - 0; Other Eu	2e-12					3.12047	up
Ghi.5585.1.A1_at	Transcribed locus	DT047262							3.11031	up
GhiAffx.47879.1.S1_s_at	Transcribed locus, strongly similar to NP_192117.1 ASAR1 (Arabidopsis thaliana secretion-associated RAS super family 2); GTP binding	CD486471	AT4G28240.1 | Symbols: | Wound-responsive family protein | chr4:13997979-13998239 REVERSE LENGTH=86	2e-13					3.10891	up
Ghi.9194.2.A1_x_at	Transcribed locus, weakly similar to NP_172940.1 unknown protein [Arabidopsis thaliana]	DT468981	AT1G14870.1 | Symbols: PCR2 | PLANT CADMIUM RESISTANCE 2 | chr1:5128591-5129458 REVERSE LENGTH=152	1e-29					3.10775	up
Ghi.3285.1.S1_at	Transcribed locus, moderately similar to NP_196884.1 hydrolase, alpha/beta fold family protein [Arabidopsis thaliana]	DN758281	AT5G13800.1 | Symbols: PPH, CRN1 | pheophytinase | chr5:4452063-4454141 REVERSE LENGTH=484	1e-143					3.1073	up
GhiAffx.20889.1.S1_at	Transcribed locus, weakly similar to NP_176291.1 FED A (FERREDOXIN 2); electron carrier/ iron ion binding [Arabidopsis thaliana]	DW233795.1	AT1G60950.1 | Symbols: FED A, ATFD2 | 2Fe-2S ferredoxin-like superfamily protein | chr1:22444565-22445011 FORWARD LENGTH=148	8e-37					3.10584	up
Gra.283.1.A1_s_at	Transcribed locus, moderately similar to NP_973638.1 N-acetyltransferase [Arabidopsis thaliana]	CO087652	AT2G39000.1 | Symbols: | Acyl-CoA N-acyltransferases (NAT) superfamily protein | chr2:16286454-16287941 REVERSE LENGTH=291	1e-62					3.10396	up
GhiAffx.41514.1.S1_s_at	Transcribed locus, weakly similar to NP_187383.1 GTP cyclohydrolase I [Arabidopsis thaliana]	DW504167.1	AT3G07270.1 | Symbols: | GTP cyclohydrolase I | chr3:2315451-2317059 FORWARD LENGTH=466	5e-153					3.10386	up
GhiAffx.42838.1.S1_at	Transcribed locus, weakly similar to NP_197918.1 unknown protein [Arabidopsis thaliana]	DW510108.1	AT5G25360.2 | Symbols: | unknown protein; FUNCTIONS IN: molecular_function unknown; INVOLVED IN: biological_process unknown; LOCATED IN: cellular_component unknown; EXPRESSED IN: 23 plant structures; EXPRESSED DURING: 15 growth stages; BEST Arabidopsis t	7e-42					3.101	up
Ghi.4885.1.A1_at	Transcribed locus, weakly similar to NP_196118.1 sad1/unc-84 protein-related [Arabidopsis thaliana]	DT050038	AT5G04990.1 | Symbols: SUN1, ATSUN1 | SAD1/UNC-84 domain protein 1 | chr5:1471698-1473770 REVERSE LENGTH=471	2e-34					3.09947	up
GhiAffx.47702.1.S1_at	Transcribed locus, moderately similar to NP_568748.1 nucleotide-binding family protein [Arabidopsis thaliana]	DR458465	AT5G50960.1 | Symbols: NBP35, ATNBP35 | nucleotide binding protein 35 | chr5:20734267-20735824 FORWARD LENGTH=350	8e-88					3.09925	up
Ghi.5727.1.A1_at	Transcribed locus, strongly similar to XP_001763475.1 predicted protein [Physcomitrella patens subsp. patens]	DT046456							3.09773	up
Ghi.5367.1.S1_s_at	Transcribed locus, strongly similar to NP_565176.1 GRF2 (GENERAL REGULATORY FACTOR 2); protein phosphorylated amino acid binding [Arabidopsis thaliana]	AI731787	AT1G35160.2 | Symbols: GF14 PHI | GF14 protein phi chain | chr1:12867264-12868514 FORWARD LENGTH=295	4e-108					3.09745	up
Ghi.1498.1.S1_s_at	Transcribed locus, weakly similar to NP_564335.2 protein kinase family protein [Arabidopsis thaliana]	DN781001	AT1G09970.1 | Symbols: LRR XI-23, RLK7 | Leucine-rich receptor-like protein kinase family protein | chr1:3252408-3255428 FORWARD LENGTH=976	4e-48					3.0964	up
GhiAffx.22150.3.S1_at	Transcribed locus, weakly similar to NP_564039.3 unknown protein [Arabidopsis thaliana]	DW509585.1	AT1G17850.2 | Symbols: | Rhodanese/Cell cycle control phosphatase superfamily protein | chr1:6146470-6148820 REVERSE LENGTH=448	1e-84					3.09581	up
Ghi.335.1.S1_at	Transcribed locus, moderately similar to XP_001775269.1 predicted protein [Physcomitrella patens subsp. patens]	DR460688	AT3G50685.1 | Symbols: | unknown protein; Has 52 Blast hits to 46 proteins in 20 species: Archae - 0; Bacteria - 0; Metazoa - 0; Fungi - 0; Plants - 45; Viruses - 0; Other Eukaryotes - 7 (source: NCBI BLink). | chr3:18834272-18834748 REVERSE LENGTH=158	5e-43					3.09551	up	3.83122	up
Ghi.247.1.S1_s_at	Transcribed locus, moderately similar to NP_564880.1 CLPP3 (Clp protease proteolytic subunit 3); endopeptidase Clp [Arabidopsis thaliana]	DR461465	AT1G66670.1 | Symbols: CLPP3, NCLPP3 | CLP protease proteolytic subunit 3 | chr1:24863995-24865646 REVERSE LENGTH=309	1e-36					3.09484	up
Gra.901.2.A1_at	Transcribed locus, moderately similar to NP_564497.1 cysteine-type endopeptidase/ cysteine-type peptidase [Arabidopsis thaliana]	CO107516	AT1G47128.1 | Symbols: RD21, RD21A | Granulin repeat cysteine protease family protein | chr1:17283139-17285609 REVERSE LENGTH=462	0					3.09453	up
GhiAffx.61509.1.S1_at	Transcribed locus, moderately similar to NP_001059976.1 Os07g0558500 [Oryza sativa (japonica cultivar-group)]	DW509761.1	AT2G20890.1 | Symbols: PSB29, THF1 | photosystem II reaction center PSB29 protein | chr2:8987783-8989185 FORWARD LENGTH=300	2e-41					3.09251	up
Ghi.7943.1.S1_at	Transcribed locus, weakly similar to NP_001078371.1 ankyrin repeat family protein [Arabidopsis thaliana]	AI054990	AT4G10720.2 | Symbols: | Ankyrin repeat family protein | chr4:6607879-6609358 FORWARD LENGTH=412	2e-44					3.09158	up
GraAffx.27239.1.S1_at		CO089932	AT3G63310.1 | Symbols: BIL4 | Bax inhibitor-1 family protein | chr3:23387938-23388882 REVERSE LENGTH=239	4e-83					3.09008	up
GhiAffx.40054.1.S1_at	Transcribed locus, moderately similar to NP_181593.1 ATEXPA8 (ARABIDOPSIS THALIANA EXPANSIN A8) [Arabidopsis thaliana]	DW517290.1	AT2G40610.1 | Symbols: ATEXPA8, EXP8, ATEXP8, ATHEXP ALPHA 1.11, EXPA8 | expansin A8 | chr2:16949121-16950472 REVERSE LENGTH=253	7e-85					3.08657	up	5.29426	down
GhiAffx.24771.1.S1_at	Transcribed locus	DW512835.1							3.08633	up
Gra.834.1.S1_s_at		CO125038	AT5G15410.1 | Symbols: DND1, ATCNGC2, CNGC2 | Cyclic nucleotide-regulated ion channel family protein | chr5:5003460-5006763 REVERSE LENGTH=726	2e-87					3.08594	up
Ghi.7625.1.S1_at	Transcribed locus, strongly similar to NP_187209.1 serine/threonine protein phosphatase, putative [Arabidopsis thaliana]	AI725596	AT2G29400.1 | Symbols: TOPP1, PP1-AT | type one protein phosphatase 1 | chr2:12613789-12615283 REVERSE LENGTH=318	3e-67					3.08471	up
GhiAffx.24135.1.S1_s_at	Transcribed locus, weakly similar to XP_001770865.1 predicted protein [Physcomitrella patens subsp. patens]	DW509696.1	AT5G30495.1 | Symbols: | Fcf2 pre-rRNA processing protein | chr5:11380190-11381391 FORWARD LENGTH=196	6e-61					3.08383	up
Ghi.1155.1.A1_s_at	Transcribed locus, moderately similar to XP_001775268.1 predicted protein [Physcomitrella patens subsp. patens]	DN804687	AT3G13890.2 | Symbols: MYB26 | myb domain protein 26 | chr3:4576744-4578027 REVERSE LENGTH=358	1e-21					3.08112	up
Ghi.5209.1.A1_at	Transcribed locus, weakly similar to NP_564023.1 transcription initiation factor IID (TFIID) subunit A family protein [Arabidopsis thaliana]	DT468517	AT1G17440.2 | Symbols: EER4, TAF12B | Transcription initiation factor TFIID subunit A | chr1:5984407-5987663 REVERSE LENGTH=683	2e-44					3.08059	up
GhiAffx.6815.1.A1_s_at	Transcribed locus, moderately similar to NP_001030844.1 mRNA capping enzyme family protein [Arabidopsis thaliana]	DW505010.1	AT3G52210.3 | Symbols: | S-adenosyl-L-methionine-dependent methyltransferases superfamily protein | chr3:19367035-19369293 FORWARD LENGTH=355	4e-59					3.08045	up
GhiAffx.9391.3.S1_at		DW498755.1							3.07993	up
GhiAffx.25448.1.S1_at		DW516354.1	AT2G03340.1 | Symbols: WRKY3 | WRKY DNA-binding protein 3 | chr2:1014724-1016936 REVERSE LENGTH=513	1e-13					3.07651	up
Ghi.654.1.S1_s_at	Transcribed locus, moderately similar to NP_197550.1 glutaredoxin, putative [Arabidopsis thaliana]	CA993052	AT5G20500.1 | Symbols: | Glutaredoxin family protein | chr5:6938652-6939665 FORWARD LENGTH=135	3e-44					3.07569	up
Ghi.6493.1.S1_s_at	Transcribed locus, moderately similar to NP_190345.1 transcription regulator/ zinc ion binding [Arabidopsis thaliana]	CD486486	AT3G47610.1 | Symbols: | transcription regulators;zinc ion binding | chr3:17549178-17551204 FORWARD LENGTH=408	5e-105					3.07527	up
GhiAffx.1589.25.S1_s_at	Transcribed locus, weakly similar to NP_189337.1 AT-TCP20 ('Arabidopsis thaliana teosinte branched 1, cycloidea, PCF (TCP)-domain family protein 20'); transcription factor	DW499959.1	AT3G27010.1 | Symbols: AT-TCP20, PCF1, TCP20, ATTCP20 | TEOSINTE BRANCHED 1, cycloidea, PCF (TCP)-domain family protein 20 | chr3:9957810-9958754 REVERSE LENGTH=314	2e-63					3.0734	up
Ghi.6100.1.S1_at	Transcribed locus	CO495949							3.07091	up
Ghi.4573.1.S1_at	Transcribed locus, moderately similar to NP_181221.1 GAMMA-TIP (Tonoplast intrinsic protein (TIP) gamma); water channel [Arabidopsis thaliana]	DT052179	AT2G36830.1 | Symbols: GAMMA-TIP, TIP1;1, GAMMA-TIP1 | gamma tonoplast intrinsic protein | chr2:15445490-15446336 FORWARD LENGTH=251	1e-113			4.26563	down	3.07036	up
Ghi.7959.2.S1_s_at	Transcribed locus, strongly similar to NP_195722.2 protein kinase family protein [Arabidopsis thaliana]	DT527581	AT5G01020.1 | Symbols: | Protein kinase superfamily protein | chr5:6309-8270 REVERSE LENGTH=410	2e-87					3.06862	up
GhiAffx.3015.1.S1_at	Transcribed locus, weakly similar to NP_179943.1 esterase, putative [Arabidopsis thaliana]	DW233920.1	AT3G50440.1 | Symbols: ATMES10, MES10 | methyl esterase 10 | chr3:18717392-18718435 REVERSE LENGTH=288	2e-64					3.06753	up			3.07859	up
Ghi.249.1.A1_at	Alpha-expansin 2	DQ204496.1	AT2G40610.1 | Symbols: ATEXPA8, EXP8, ATEXP8, ATHEXP ALPHA 1.11, EXPA8 | expansin A8 | chr2:16949121-16950472 REVERSE LENGTH=253	1e-99					3.06558	up
GhiAffx.21582.1.A1_s_at		DW495972.1	AT1G77490.1 | Symbols: TAPX | thylakoidal ascorbate peroxidase | chr1:29117688-29120046 FORWARD LENGTH=426	3e-32					3.06553	up
GhiAffx.62684.1.S1_at		DV850193	AT1G09130.3 | Symbols: | ATP-dependent caseinolytic (Clp) protease/crotonase family protein | chr1:2939731-2942217 REVERSE LENGTH=370	2e-54					3.06549	up
Gra.2488.1.A1_at	Transcribed locus, moderately similar to NP_565146.1 ACR3 [Arabidopsis thaliana]	CO129551	AT1G76990.5 | Symbols: ACR3 | ACT domain repeat 3 | chr1:28933387-28935179 FORWARD LENGTH=453	0					3.06469	up
GhiAffx.11958.1.S1_at	Transcribed locus, weakly similar to NP_566044.1 unknown protein [Arabidopsis thaliana]	DW501942.1	AT2G45520.1 | Symbols: | unknown protein; FUNCTIONS IN: molecular_function unknown; INVOLVED IN: biological_process unknown; EXPRESSED IN: 23 plant structures; EXPRESSED DURING: 13 growth stages; Has 260 Blast hits to 238 proteins in 75 species: Archae -	1e-15					3.06172	up
[truncated: 2,454 more rows]
