# Supplementary material for: Functional genomics of fuzzless-lintless mutant of Gossypium hirsutum L. cv. MCU5 reveal key genes and pathways involved in cotton fibre initiation and elongation
Source: BMC Genomics. 2012 Nov 14;13:624. doi: 10.1186/1471-2164-13-624 (PMC3556503; doi:10.1186/1471-2164-13-624)
Supplement: Additional file 3 — List of DETs encoding putative transcription factors (TFs) belonging to various families at 0, 5, 10 and 20 dpa in the fl mutant as compared to their respective stages in WT. Excel file containing the differentially expressed putative transcription factors based on Arabidopsis transcription factor database (E-value cutoff ≤ e-10). [file 1471-2164-13-624-S3.xls]

## Sheet: Sheet 1
Additional file 3: List of differentially expressed transcripts (DETs) encoding putative transcription factors (TFs) during fibre development stages (0, 5, 10, 15 and 20 dpa) in fl mutant as compared to their respective stages in wild-type (WT).
Fold change (FC)
Regulation (REG)
Probe_Set_ID	NetAffx_annotation	UniGene_ID	Acce.No	TAIR_Annotation	E-value	TF_Family	0 dpa		5 dpa		10 dpa		15 dpa		20 dpa
							FC	REG	FC	REG	FC	REG	FC	REG	FC	REG
GhiAffx.31804.1.S1_at	Transcribed locus, weakly similar to NP_199084.2 transcriptional factor B3 family protein [Arabidopsis thaliana]	Ghi.13749	DW510520.1	AT5G42700.1 | Symbols: | AP2/B3-like transcriptional factor family protein | chr5:17122171-17124177 FORWARD LENGTH=211	9e-35	ABI3VP1					4.47388	down
GhiAffx.40544.1.S1_at			DW498279.1	AT1G01030.1 | Symbols: NGA3 | AP2/B3-like transcriptional factor family protein | chr1:11864-12940 REVERSE LENGTH=358	5e-12	ABI3VP1					5.20479	down
Ghi.9175.1.S1_at	Transcribed locus, moderately similar to XP_001756879.1 predicted protein [Physcomitrella patens subsp. patens]	Ghi.9175	DR462212	AT5G51190.1 | Symbols: | Integrase-type DNA-binding superfamily protein | chr5:20800708-20801373 REVERSE LENGTH=221	1e-34	AP2-EREBP	68.8738	down					24.9688	up
Ghi.10443.1.S1_at	Transcribed locus, weakly similar to NP_173355.3 AP2 domain-containing transcription factor, putative [Arabidopsis thaliana]	Ghi.10443	DT049130	AT1G19210.1 | Symbols: | Integrase-type DNA-binding superfamily protein | chr1:6626973-6627530 REVERSE LENGTH=185	2e-40	AP2-EREBP	60.5866	down			98.5007	down	51.799	up
Ghi.3673.1.S1_at	Transcribed locus, weakly similar to XP_001772779.1 predicted protein [Physcomitrella patens subsp. patens]	Ghi.3673	DT462887	AT1G19210.1 | Symbols: | Integrase-type DNA-binding superfamily protein | chr1:6626973-6627530 REVERSE LENGTH=185	4e-45	AP2-EREBP	58.6767	down			6.70508	down	42.5615	up
Ghi.9720.1.S1_at	Transcribed locus, moderately similar to XP_001779530.1 predicted protein [Physcomitrella patens subsp. patens]	Ghi.10484	DN758410	AT4G34410.1 | Symbols: RRTF1 | redox responsive transcription factor 1 | chr4:16451992-16452798 FORWARD LENGTH=268	3e-31	AP2-EREBP	54.2483	down			14.8032	down	63.5572	up
Ghi.8749.1.S1_at	Transcribed locus, moderately similar to XP_001756879.1 predicted protein [Physcomitrella patens subsp. patens]	Ghi.8749	DT463517	AT5G47230.1 | Symbols: ERF5, ATERF-5, ATERF5 | ethylene responsive element binding factor 5 | chr5:19180072-19180974 FORWARD LENGTH=300	2e-46	AP2-EREBP	31.1726	down	3.17265	down	4.57198	up	14.3505	up
Ghi.9880.2.A1_x_at	Transcribed locus, moderately similar to XP_001756879.1 predicted protein [Physcomitrella patens subsp. patens]	Ghi.9880	DT047349	AT5G47230.1 | Symbols: ERF5, ATERF-5, ATERF5 | ethylene responsive element binding factor 5 | chr5:19180072-19180974 FORWARD LENGTH=300	4e-17	AP2-EREBP	23.7383	down					18.4344	up	4.13906	up
Ghi.10747.1.S1_at	Transcribed locus, strongly similar to XP_001751961.1 predicted protein [Physcomitrella patens subsp. patens]	Ghi.10747	DV850132	AT5G47220.1 | Symbols: ATERF2, ATERF-2, ERF2 | ethylene responsive element binding factor 2 | chr5:19172023-19172754 REVERSE LENGTH=243	1e-44	AP2-EREBP	7.59054	down	8.19115	down			4.03677	up
Ghi.8126.1.S1_x_at	AP2/EREBP transcription factor ERF-1	Ghi.6690	AY779339.1	AT3G15210.1 | Symbols: ATERF-4, ERF4, RAP2.5, ATERF4 | ethylene responsive element binding factor 4 | chr3:5121472-5122140 FORWARD LENGTH=222	1e-17	AP2-EREBP	7.512	down					14.1139	up
Gra.1495.1.S1_s_at	Transcribed locus, weakly similar to NP_188139.1 ATERF-4/ATERF4/ERF4/RAP2.5; DNA binding / transcription factor/ transcriptional repressor [Arabidopsis thaliana]	Gra.1495	CO127064	AT5G44210.1 | Symbols: ERF9, ATERF9, ATERF-9 | erf domain protein 9 | chr5:17806742-17807344 FORWARD LENGTH=200	7e-25	AP2-EREBP	7.34558	down					11.5138	up
Ghi.9124.3.A1_at	Transcribed locus, moderately similar to XP_001779530.1 predicted protein [Physcomitrella patens subsp. patens]	Ghi.9124	DT462442	AT1G53910.3 | Symbols: RAP2.12 | related to AP2 12 | chr1:20135242-20136581 FORWARD LENGTH=356	5e-14	AP2-EREBP	7.21798	down			3.34798	down	4.43971	up
Ghi.9959.1.S1_s_at	Transcribed locus, moderately similar to XP_001770354.1 predicted protein [Physcomitrella patens subsp. patens]	Ghi.9959	DN759712	AT5G44210.1 | Symbols: ERF9, ATERF9, ATERF-9 | erf domain protein 9 | chr5:17806742-17807344 FORWARD LENGTH=200	3e-25	AP2-EREBP	6.73265	down					10.8887	up
Ghi.5157.1.S1_s_at	Ethylene-responsive element binding protein ERF4	Ghi.5157	AY781120.1	AT5G44210.1 | Symbols: ERF9, ATERF9, ATERF-9 | erf domain protein 9 | chr5:17806742-17807344 FORWARD LENGTH=200	2e-26	AP2-EREBP	6.27189	down					5.02743	up
Ghi.10481.2.S1_s_at	Transcribed locus, moderately similar to XP_001779530.1 predicted protein [Physcomitrella patens subsp. patens]	Ghi.17766	DT563717	AT3G16770.1 | Symbols: RAP2.3, ATEBP, ERF72, EBP | ethylene-responsive element binding protein | chr3:5705784-5706768 FORWARD LENGTH=248	2e-30	AP2-EREBP	6.18316	down			7.13903	down	3.90311	up
Ghi.8116.1.S1_at	DREB1-like transcription factor (DREB1L)	Ghi.8116	AY321150.3	AT5G51990.1 | Symbols: CBF4, DREB1D | C-repeat-binding factor 4 | chr5:21117113-21117787 REVERSE LENGTH=224	3e-49	AP2-EREBP	5.70587	down			52.9151	down	8.25876	up
Ghi.6808.1.S1_s_at	Transcribed locus, moderately similar to XP_001770354.1 predicted protein [Physcomitrella patens subsp. patens]	Ghi.6808	CA993089	AT3G15210.1 | Symbols: ATERF-4, ERF4, RAP2.5, ATERF4 | ethylene responsive element binding factor 4 | chr3:5121472-5122140 FORWARD LENGTH=222	4e-16	AP2-EREBP	5.3531	down					7.0571	up
Ghi.9749.1.S1_s_at	Transcribed locus, weakly similar to XP_001774744.1 predicted protein [Physcomitrella patens subsp. patens]	Ghi.9749	DT465559	AT5G25810.1 | Symbols: tny | Integrase-type DNA-binding superfamily protein | chr5:8986976-8987632 REVERSE LENGTH=218	4e-29	AP2-EREBP	5.01602	down
Ghi.3679.2.A1_s_at	Transcribed locus, moderately similar to XP_001751773.1 predicted protein [Physcomitrella patens subsp. patens]	Ghi.3679	DT464210	AT5G51190.1 | Symbols: | Integrase-type DNA-binding superfamily protein | chr5:20800708-20801373 REVERSE LENGTH=221	5e-40	AP2-EREBP	4.84208	down
GhiAffx.60824.1.S1_x_at	Transcribed locus, moderately similar to XP_001771261.1 predicted protein [Physcomitrella patens subsp. patens]	Ghi.11128	DW506275.1	AT1G13260.1 | Symbols: RAV1, EDF4 | related to ABI3/VP1 1 | chr1:4542386-4543420 FORWARD LENGTH=344	4e-102	AP2-EREBP	3.79448	down							3.18454	up
Ghi.9124.2.S1_s_at	Transcribed locus, weakly similar to NP_175794.1 RAP2.12; DNA binding / transcription factor [Arabidopsis thaliana]	Ghi.17919	DT466387	AT1G53910.3 | Symbols: RAP2.12 | related to AP2 12 | chr1:20135242-20136581 FORWARD LENGTH=356	3e-15	AP2-EREBP	3.4503	down
GhiAffx.58511.2.S1_at	Transcribed locus, weakly similar to NP_194106.1 CRF2 (CYTOKININ RESPONSE FACTOR 2); DNA binding / transcription factor [Arabidopsis thaliana]	Ghi.14994	DW483305.1	AT4G23750.2 | Symbols: CRF2, TMO3 | cytokinin response factor 2 | chr4:12376751-12377782 FORWARD LENGTH=343	3e-42	AP2-EREBP	3.306	down
GhiAffx.30941.1.S1_s_at	Transcribed locus, moderately similar to NP_172784.1 RAV1 (Related to ABI3/VP1 1); DNA binding / transcription factor [Arabidopsis thaliana]	Ghi.13511	DW482613.1	AT1G13260.1 | Symbols: RAV1, EDF4 | related to ABI3/VP1 1 | chr1:4542386-4543420 FORWARD LENGTH=344	3e-69	AP2-EREBP	3.25218	down	9.48097	down	4.27599	up	4.67201	up	5.08179	up
GbaAffx.196.1.A1_s_at			AY572462.1	AT3G16770.1 | Symbols: RAP2.3, ATEBP, ERF72, EBP | ethylene-responsive element binding protein | chr3:5705784-5706768 FORWARD LENGTH=248	5e-30	AP2-EREBP					3.65329	up	3.32721	down
Ghi.10443.1.A1_s_at	Transcribed locus, weakly similar to NP_173355.3 AP2 domain-containing transcription factor, putative [Arabidopsis thaliana]	Ghi.10443	DT464851	AT1G19210.1 | Symbols: | Integrase-type DNA-binding superfamily protein | chr1:6626973-6627530 REVERSE LENGTH=185	2e-40	AP2-EREBP					3.97497	down
Ghi.7370.1.S1_at	Ethylene-responsive element binding factor	Ghi.16341	AY181251.1	AT5G51190.1 | Symbols: | Integrase-type DNA-binding superfamily protein | chr5:20800708-20801373 REVERSE LENGTH=221	9e-17	AP2-EREBP									3.54057	up
Ghi.7874.1.S1_s_at	Cultivar Xinhai14 putative ethylene responsive element binding protein 3 /// Ethylene-responsive element binding protein ERF6	Ghi.16277 /// Ghi.7874	AY962572.1	AT3G16770.1 | Symbols: RAP2.3, ATEBP, ERF72, EBP | ethylene-responsive element binding protein | chr3:5705784-5706768 FORWARD LENGTH=248	1e-35	AP2-EREBP					3.70216	up	3.97439	down
Ghi.8113.1.S1_at	Dehydration responsive element binding protein (DREB)	Ghi.8113	AY174160.1	AT1G46768.1 | Symbols: RAP2.1 | related to AP2 1 | chr1:17266046-17266507 REVERSE LENGTH=153	1e-39	AP2-EREBP							5.76674	down
Ghi.8161.1.S1_s_at	Ethylene-responsive element binding protein ERF5	Ghi.8161	AY781118.2	AT5G47220.1 | Symbols: ATERF2, ATERF-2, ERF2 | ethylene responsive element binding factor 2 | chr5:19172023-19172754 REVERSE LENGTH=243	9e-52	AP2-EREBP			4.45025	down
Ghi.9894.2.S1_at	Transcribed locus, weakly similar to NP_182154.1 CRF5 (CYTOKININ RESPONSE FACTOR 5); DNA binding / transcription factor [Arabidopsis thaliana]	Ghi.9894	DT462804	AT4G27950.1 | Symbols: CRF4 | cytokinin response factor 4 | chr4:13909732-13910739 REVERSE LENGTH=335	8e-35	AP2-EREBP					12.2167	down
GhiAffx.1517.1.S1_at	Transcribed locus, moderately similar to XP_001779530.1 predicted protein [Physcomitrella patens subsp. patens]	Ghi.14483	DW505807.1	AT3G16770.1 | Symbols: RAP2.3, ATEBP, ERF72, EBP | ethylene-responsive element binding protein | chr3:5705784-5706768 FORWARD LENGTH=248	4e-24	AP2-EREBP					4.6318	down	3.5867	up	4.74495	down
GhiAffx.15854.1.S1_at	Transcribed locus, moderately similar to XP_001779530.1 predicted protein [Physcomitrella patens subsp. patens]	Ghi.9694	DW237308.1	AT4G34410.1 | Symbols: RRTF1 | redox responsive transcription factor 1 | chr4:16451992-16452798 FORWARD LENGTH=268	2e-30	AP2-EREBP					18.6245	down	8.67139	up	4.65503	up
GhiAffx.184.1.S1_at	Transcribed locus	Ghi.15272	DW483295.1	AT1G78080.1 | Symbols: RAP2.4 | related to AP2 4 | chr1:29364790-29365794 FORWARD LENGTH=334	9e-17	AP2-EREBP					6.23768	down	5.99906	up
GhiAffx.24637.1.S1_at	Transcribed locus, weakly similar to NP_188965.1 ATERF1/ERF1 (ETHYLENE RESPONSE FACTOR 1); DNA binding / transcription factor/ transcriptional activator [Arabidopsis thaliana]	Ghi.16272	DW512126.1	AT3G23240.1 | Symbols: ERF1, ATERF1 | ethylene response factor 1 | chr3:8295705-8296361 FORWARD LENGTH=218	1e-37	AP2-EREBP					6.82866	up
GhiAffx.25032.1.S1_at	Transcribed locus	Ghi.15888	DW498430.1	AT2G38340.1 | Symbols: DREB19 | Integrase-type DNA-binding superfamily protein | chr2:16067447-16068181 REVERSE LENGTH=244	4e-19	AP2-EREBP					20.3499	down
GhiAffx.25508.1.S1_at	Transcribed locus, moderately similar to XP_001779530.1 predicted protein [Physcomitrella patens subsp. patens]	Ghi.12856	DW496030.1	AT5G50080.1 | Symbols: ERF110 | ethylene response factor 110 | chr5:20365948-20366835 FORWARD LENGTH=220	6e-18	AP2-EREBP					136.767	down
GhiAffx.28739.1.S1_s_at	Transcribed locus, strongly similar to XP_001751961.1 predicted protein [Physcomitrella patens subsp. patens]	Ghi.15180	DW502086.1	AT5G47220.1 | Symbols: ATERF2, ATERF-2, ERF2 | ethylene responsive element binding factor 2 | chr5:19172023-19172754 REVERSE LENGTH=243	2e-30	AP2-EREBP			5.16598	down	6.99844	up
GhiAffx.30941.1.A1_s_at	Transcribed locus, moderately similar to NP_172784.1 RAV1 (Related to ABI3/VP1 1); DNA binding / transcription factor [Arabidopsis thaliana]	Ghi.13511	DT468743	AT1G13260.1 | Symbols: RAV1, EDF4 | related to ABI3/VP1 1 | chr1:4542386-4543420 FORWARD LENGTH=344	3e-69	AP2-EREBP					4.04817	up
GhiAffx.4057.1.A1_at	Transcribed locus, weakly similar to NP_196680.1 SHN3 (SHINE3); DNA binding / transcription factor [Arabidopsis thaliana]	Ghi.14807	DW507397.1	AT5G11190.1 | Symbols: SHN3 | Integrase-type DNA-binding superfamily protein | chr5:3564976-3566051 FORWARD LENGTH=189	5e-55	AP2-EREBP					4.00309	up	3.63422	up
GhiAffx.44148.1.S1_at	Transcribed locus, moderately similar to XP_001773250.1 predicted protein [Physcomitrella patens subsp. patens]	Ghi.15809	DW511365.1	AT5G64750.1 | Symbols: ABR1 | Integrase-type DNA-binding superfamily protein | chr5:25891679-25893656 FORWARD LENGTH=391	1e-17	AP2-EREBP					20.9545	down
GhiAffx.59715.1.S1_at	Transcribed locus, weakly similar to XP_001769646.1 predicted protein [Physcomitrella patens subsp. patens]	Ghi.16596	DW505344.1	AT1G19210.1 | Symbols: | Integrase-type DNA-binding superfamily protein | chr1:6626973-6627530 REVERSE LENGTH=185	3e-31	AP2-EREBP					14.4646	down	4.74928	up
GhiAffx.59933.1.S1_at	Transcribed locus, weakly similar to NP_177307.1 AP2 domain-containing transcription factor, putative [Arabidopsis thaliana]	Ghi.13642	DW517582.1	AT1G71520.1 | Symbols: | Integrase-type DNA-binding superfamily protein | chr1:26938612-26939043 FORWARD LENGTH=143	2e-35	AP2-EREBP					4.73807	down
GhiAffx.60224.1.S1_s_at	Transcribed locus, strongly similar to XP_001775145.1 predicted protein [Physcomitrella patens subsp. patens]	Ghi.15123	DW499308.1	AT1G78080.1 | Symbols: RAP2.4 | related to AP2 4 | chr1:29364790-29365794 FORWARD LENGTH=334	5e-20	AP2-EREBP					10.8707	down
GhiAffx.60317.1.S1_at			DW503700.1	AT5G47220.1 | Symbols: ATERF2, ATERF-2, ERF2 | ethylene responsive element binding factor 2 | chr5:19172023-19172754 REVERSE LENGTH=243	1e-38	AP2-EREBP			4.73437	down	5.10097	up	3.75787	down	4.74048	up
GhiAffx.60792.1.S1_at	DRE-binding protein 3b (DBP3b)	Ghi.15698	DW497379.1	AT5G52020.1 | Symbols: | Integrase-type DNA-binding superfamily protein | chr5:21124192-21124890 REVERSE LENGTH=232	1e-32	AP2-EREBP					27.837	down
GhiAffx.7865.1.S1_at			DW503266.1	AT5G61590.1 | Symbols: | Integrase-type DNA-binding superfamily protein | chr5:24764653-24765258 REVERSE LENGTH=201	5e-35	AP2-EREBP			3.46947	down	3.03263	up
Gra.126.1.A1_s_at	Transcribed locus, weakly similar to NP_568755.1 DNA binding / transcription factor [Arabidopsis thaliana]	Gra.126	CO088695	AT5G51190.1 | Symbols: | Integrase-type DNA-binding superfamily protein | chr5:20800708-20801373 REVERSE LENGTH=221	2e-38	AP2-EREBP									8.43712	down
Gra.2948.2.S1_at	Transcribed locus, weakly similar to NP_973553.1 TOE1; DNA binding / transcription factor [Arabidopsis thaliana]	Gra.2948	CO124984	AT2G28550.1 | Symbols: RAP2.7, TOE1 | related to AP2.7 | chr2:12226168-12228251 REVERSE LENGTH=449	1e-68	AP2-EREBP					12.7663	down
Gra.2948.4.A1_s_at	Transcribed locus, weakly similar to NP_973553.1 TOE1; DNA binding / transcription factor [Arabidopsis thaliana]	Gra.2948	CO090457	AT2G28550.1 | Symbols: RAP2.7, TOE1 | related to AP2.7 | chr2:12226168-12228251 REVERSE LENGTH=449	4e-19	AP2-EREBP					12.3916	down
GraAffx.10790.1.A1_s_at			CO078940	AT3G16770.1 | Symbols: RAP2.3, ATEBP, ERF72, EBP | ethylene-responsive element binding protein | chr3:5705784-5706768 FORWARD LENGTH=248	3e-27	AP2-EREBP					3.40574	down
GraAffx.26388.2.A1_x_at			CO126338	AT1G78080.1 | Symbols: RAP2.4 | related to AP2 4 | chr1:29364790-29365794 FORWARD LENGTH=334	4e-35	AP2-EREBP					3.05573	down
Ghi.5551.1.A1_s_at	Transcribed locus, weakly similar to NP_567841.1 ARF16 (AUXIN RESPONSE FACTOR 16); miRNA binding / transcription factor [Arabidopsis thaliana]	Ghi.5551	DT047344	AT4G30080.1 | Symbols: ARF16 | auxin response factor 16 | chr4:14703369-14705564 REVERSE LENGTH=670	6e-34	ARF									3.42606	up
Gra.1912.1.S1_at	Gossypium raimondii putative auxin response factor 10 (ARF10)	Gra.1912	DQ003610.1	AT2G28350.1 | Symbols: ARF10 | auxin response factor 10 | chr2:12114331-12116665 FORWARD LENGTH=693	1e-141	ARF					3.44357	up
GraAffx.28780.1.S1_at			CO085484	AT5G20730.3 | Symbols: NPH4, MSG1, IAA21, ARF7, TIR5, BIP, IAA23, IAA25 | Transcriptional factor B3 family protein / auxin-responsive factor AUX/IAA-related | chr5:7016704-7021504 REVERSE LENGTH=1150	1e-56	ARF					3.45512	down
GhiAffx.2363.1.S1_at			DW500892.1	AT4G11400.1 | Symbols: | ARID/BRIGHT DNA-binding domain;ELM2 domain protein | chr4:6938717-6940539 FORWARD LENGTH=573	5e-32	ARID					3.54388	up
GhiAffx.58565.1.S1_at	Transcribed locus, weakly similar to NP_849404.2 APRR2 (PSEUDO-RESPONSE REGULATOR 2); transcription factor [Arabidopsis thaliana]	Ghi.11112	DW519453.1	AT4G18020.3 | Symbols: APRR2, PRR2 | CheY-like two-component responsive regulator family protein | chr4:10003738-10006682 REVERSE LENGTH=535	8e-58	ARR-B					4.73783	down			3.4223	down
GhiAffx.15164.1.A1_s_at	Transcribed locus, moderately similar to NP_171920.1 SHY2 (SHORT HYPOCOTYL 2); transcription factor [Arabidopsis thaliana]	Ghi.1100	DW505592.1	AT5G43700.1 | Symbols: ATAUX2-11, IAA4 | AUX/IAA transcriptional regulator family protein | chr5:17550465-17551206 FORWARD LENGTH=186	3e-61	AUX/IAA	29.6571	down			198.423	down	19.3327	up	5.18525	up
Ghi.6543.1.S1_s_at	Transcribed locus, moderately similar to NP_193191.2 IAA14 (SOLITARY ROOT); transcription factor [Arabidopsis thaliana]	Ghi.6543	DN780646	AT4G14550.1 | Symbols: IAA14, SLR | indole-3-acetic acid inducible 14 | chr4:8348521-8349923 REVERSE LENGTH=228	3e-78	AUX/IAA							3.09203	up
Ghi.8605.1.S1_s_at	Transcribed locus, moderately similar to NP_193191.2 IAA14 (SOLITARY ROOT); transcription factor [Arabidopsis thaliana]	Ghi.8605	CD486500	AT4G14550.1 | Symbols: IAA14, SLR | indole-3-acetic acid inducible 14 | chr4:8348521-8349923 REVERSE LENGTH=228	5e-35	AUX/IAA									3.33964	up
GhiAffx.18267.1.S1_s_at	Transcribed locus, weakly similar to NP_194637.1 PAP2 (PHYTOCHROME-ASSOCIATED PROTEIN 2); transcription factor [Arabidopsis thaliana]	Ghi.16224	DW514626.1	AT2G22670.3 | Symbols: IAA8 | indoleacetic acid-induced protein 8 | chr2:9637136-9638459 FORWARD LENGTH=321	3e-50	AUX/IAA					10.1909	up			3.05558	up
GhiAffx.51737.1.A1_at	Transcribed locus, moderately similar to NP_194637.1 PAP2 (PHYTOCHROME-ASSOCIATED PROTEIN 2); transcription factor [Arabidopsis thaliana]	Ghi.17189	DW236348.1	AT4G29080.1 | Symbols: PAP2, IAA27 | phytochrome-associated protein 2 | chr4:14323665-14325213 REVERSE LENGTH=305	1e-68	AUX/IAA					3.39036	down
GhiAffx.6395.1.S1_s_at	Transcribed locus, moderately similar to NP_193191.2 IAA14 (SOLITARY ROOT); transcription factor [Arabidopsis thaliana]	Ghi.13987	DW484802.1	AT4G14550.1 | Symbols: IAA14, SLR | indole-3-acetic acid inducible 14 | chr4:8348521-8349923 REVERSE LENGTH=228	2e-83	AUX/IAA							8.26129	down
Gra.1987.1.S1_s_at	Transcribed locus, weakly similar to NP_569017.2 IAA9; transcription factor [Arabidopsis thaliana]	Gra.3415	CO105796	AT5G65670.2 | Symbols: IAA9 | indole-3-acetic acid inducible 9 | chr5:26254463-26256134 FORWARD LENGTH=336	4e-95	AUX/IAA									3.30433	up
Gra.2492.1.A1_at	Transcribed locus, weakly similar to NP_194637.1 PAP2 (PHYTOCHROME-ASSOCIATED PROTEIN 2); transcription factor [Arabidopsis thaliana]	Gra.2492	CO072640	AT4G29080.1 | Symbols: PAP2, IAA27 | phytochrome-associated protein 2 | chr4:14323665-14325213 REVERSE LENGTH=305	2e-80	AUX/IAA					4.57676	up
GraAffx.33168.2.A1_s_at			CO095179	AT5G43700.1 | Symbols: ATAUX2-11, IAA4 | AUX/IAA transcriptional regulator family protein | chr5:17550465-17551206 FORWARD LENGTH=186	3e-47	AUX/IAA					4.51807	down
Ghi.4227.1.S1_s_at	Transcribed locus, moderately similar to NP_567523.1 CT-BMY (BETA-AMYLASE 8); beta-amylase [Arabidopsis thaliana]	Ghi.4227	DT456122	AT2G45880.1 | Symbols: BMY4, BAM7 | beta-amylase 7 | chr2:18878674-18881824 REVERSE LENGTH=691	4e-30	BES1					16.3799	down			3.75187	up
Ghi.1312.1.S1_s_at	Transcribed locus, weakly similar to XP_001775637.1 predicted protein [Physcomitrella patens subsp. patens]	Ghi.1312	DV849237	AT5G50915.2 | Symbols: | basic helix-loop-helix (bHLH) DNA-binding superfamily protein | chr5:20710764-20712252 REVERSE LENGTH=286	1e-37	bHLH					7.76935	down
Ghi.1326.1.S1_s_at	Transcribed locus, weakly similar to NP_181549.1 basic helix-loop-helix (bHLH) family protein [Arabidopsis thaliana]	Ghi.1326	DR463721	AT3G25710.1 | Symbols: BHLH32, ATAIG1, TMO5 | basic helix-loop-helix 32 | chr3:9369598-9371096 FORWARD LENGTH=344	8e-27	bHLH			18.3008	down	85.669	up
Ghi.1543.2.S1_at	Transcribed locus, weakly similar to NP_850745.1 basic helix-loop-helix (bHLH) family protein [Arabidopsis thaliana]	Ghi.1543	DN780085	AT3G57800.2 | Symbols: | basic helix-loop-helix (bHLH) DNA-binding superfamily protein | chr3:21408034-21411321 REVERSE LENGTH=379	2e-41	bHLH					10.4838	down
Ghi.3417.2.A1_at	Transcribed locus, weakly similar to NP_001063634.1 Os09g0510500 [Oryza sativa (japonica cultivar-group)]	Ghi.3417	DT462387	AT5G50915.2 | Symbols: | basic helix-loop-helix (bHLH) DNA-binding superfamily protein | chr5:20710764-20712252 REVERSE LENGTH=286	3e-14	bHLH					4.50929	up
Ghi.4223.1.S1_s_at	Transcribed locus, weakly similar to NP_001032117.1 DNA binding / transcription factor [Arabidopsis thaliana]	Ghi.4223	DT456129	AT5G61270.2 | Symbols: PIF7 | phytochrome-interacting factor7 | chr5:24638873-24640031 REVERSE LENGTH=278	1e-23	bHLH					3.36105	up
Ghi.5471.1.S1_at	Transcribed locus, weakly similar to NP_174541.1 ATMYC2 (JASMONATE INSENSITIVE 1); DNA binding / transcription factor [Arabidopsis thaliana]	Ghi.5471	DT046618	AT4G17880.1 | Symbols: | Basic helix-loop-helix (bHLH) DNA-binding family protein | chr4:9933702-9935471 REVERSE LENGTH=589	8e-67	bHLH							6.16646	up	3.5457	up
Ghi.7949.1.S1_s_at	GHDEL61 (ghdel61)	Ghi.7949	AF336279.1	AT5G41315.1 | Symbols: GL3, MYC6.2 | basic helix-loop-helix (bHLH) DNA-binding superfamily protein | chr5:16529457-16532866 FORWARD LENGTH=637	5e-149	bHLH					3.33206	up
Ghi.9180.2.S1_s_at	Transcribed locus, weakly similar to NP_193829.2 basic helix-loop-helix (bHLH) family protein [Arabidopsis thaliana]	Ghi.9180	DT465069	AT4G20970.1 | Symbols: | basic helix-loop-helix (bHLH) DNA-binding superfamily protein | chr4:11215259-11216212 FORWARD LENGTH=190	6e-12	bHLH					3.90633	down
Ghi.9813.1.A1_s_at	Transcribed locus, weakly similar to NP_563749.1 basic helix-loop-helix (bHLH) family protein [Arabidopsis thaliana]	Ghi.9813	DT467646	AT1G05805.1 | Symbols: | basic helix-loop-helix (bHLH) DNA-binding superfamily protein | chr1:1744843-1747427 FORWARD LENGTH=362	5e-21	bHLH					4.26865	up
GhiAffx.2604.1.S1_at	Transcribed locus, strongly similar to NP_181777.2 copper amine oxidase, putative [Arabidopsis thaliana]	Ghi.11680	DW504567.1	AT4G34530.1 | Symbols: CIB1 | cryptochrome-interacting basic-helix-loop-helix 1 | chr4:16498466-16499946 FORWARD LENGTH=335	5e-17	bHLH									7.36546	down
GhiAffx.26756.1.S1_s_at	Transcribed locus, weakly similar to NP_191916.3 UNE10 (unfertilized embryo sac 10); DNA binding / transcription factor [Arabidopsis thaliana]	Ghi.15003	DW243528.1	AT4G00050.1 | Symbols: UNE10 | basic helix-loop-helix (bHLH) DNA-binding superfamily protein | chr4:17863-19848 FORWARD LENGTH=399	1e-34	bHLH							3.19861	up
GhiAffx.28787.1.S1_at			DT468526	AT4G29930.2 | Symbols: | basic helix-loop-helix (bHLH) DNA-binding superfamily protein | chr4:14644108-14647449 FORWARD LENGTH=225	7e-17	bHLH					7.94961	down			3.76892	up
GhiAffx.43630.1.S1_at	Transcribed locus, weakly similar to NP_001042409.1 Os01g0218100 [Oryza sativa (japonica cultivar-group)]	Ghi.12645	DW514386.1	AT1G68810.1 | Symbols: | basic helix-loop-helix (bHLH) DNA-binding superfamily protein | chr1:25861289-25862882 FORWARD LENGTH=368	3e-20	bHLH			3.46921	down
GhiAffx.44107.1.S1_at	Transcribed locus, weakly similar to NP_567195.1 basic helix-loop-helix (bHLH) family protein [Arabidopsis thaliana]	Ghi.12496	DW498292.1	AT4G00870.1 | Symbols: | basic helix-loop-helix (bHLH) DNA-binding superfamily protein | chr4:362230-363639 REVERSE LENGTH=423	2e-40	bHLH					3.41025	up
GhiAffx.44161.1.S1_s_at	Transcribed locus, weakly similar to NP_194639.1 ethylene-responsive family protein [Arabidopsis thaliana]	Ghi.13445	DW517251.1	AT1G61660.1 | Symbols: | basic helix-loop-helix (bHLH) DNA-binding superfamily protein | chr1:22754003-22756171 REVERSE LENGTH=393	3e-18	bHLH					4.29188	up
GhiAffx.5109.1.S1_at	Transcribed locus, weakly similar to XP_001766358.1 predicted protein [Physcomitrella patens subsp. patens]	Ghi.11992	DW491726.1	AT1G09530.2 | Symbols: PIF3, POC1, PAP3 | phytochrome interacting factor 3 | chr1:3077216-3079367 FORWARD LENGTH=524	9e-28	bHLH					4.7858	down
GhiAffx.5194.1.A1_at	Transcribed locus, weakly similar to NP_200279.1 ILR3 (IAA-LEUCINE RESISTANT3); DNA binding / transcription factor [Arabidopsis thaliana]	Ghi.14926	DW234145.1	AT5G54680.1 | Symbols: ILR3, bHLH105 | basic helix-loop-helix (bHLH) DNA-binding superfamily protein | chr5:22217270-22218993 FORWARD LENGTH=234	5e-67	bHLH					3.09596	down	6.78978	down
GhiAffx.59064.2.S1_at	Transcribed locus, moderately similar to NP_001048889.1 Os03g0135700 [Oryza sativa (japonica cultivar-group)]	Ghi.19654	DT467519	AT5G65640.2 | Symbols: bHLH093 | beta HLH protein 93 | chr5:26237137-26238635 FORWARD LENGTH=290	1e-17	bHLH					4.65995	up
GhiAffx.7076.1.S1_at	Transcribed locus	Ghi.11377	DW512701.1	AT4G38070.1 | Symbols: | basic helix-loop-helix (bHLH) DNA-binding superfamily protein | chr4:17876535-17882569 FORWARD LENGTH=1513	1e-12	bHLH					3.0684	down
GraAffx.23349.1.S1_s_at			CO121481	AT4G17880.1 | Symbols: | Basic helix-loop-helix (bHLH) DNA-binding family protein | chr4:9933702-9935471 REVERSE LENGTH=589	7e-62	bHLH					40.4504	up
Ghi.5267.1.A1_at	Transcribed locus, weakly similar to NP_195185.1 GBF6 (G-box binding factor 6); DNA binding / transcription factor [Arabidopsis thaliana]	Ghi.17508	DT046626	AT4G34590.1 | Symbols: ATB2, GBF6, AtbZIP11, BZIP11 | G-box binding factor 6 | chr4:16522449-16522928 FORWARD LENGTH=159	9e-29	bZIP	7.28774	up	3.36748	up					3.19882	up
Ghi.10259.1.S1_s_at	Transcribed locus, weakly similar to NP_191801.1 ATBZIP53 (BASIC REGION/LEUCINE ZIPPER MOTIF 53); DNA binding / sequence-specific DNA binding / transcription factor [Arabidopsis thaliana]	Ghi.10259	DT463881	AT3G62420.1 | Symbols: ATBZIP53, BZIP53 | basic region/leucine zipper motif 53 | chr3:23091844-23092284 REVERSE LENGTH=146	2e-41	bZIP					3.81432	down
Ghi.2271.1.S1_at	Transcribed locus, weakly similar to NP_195391.1 GBF1 (G-box binding factor 1); transcription factor [Arabidopsis thaliana]	Ghi.2271	DT465630	AT4G36730.2 | Symbols: GBF1 | G-box binding factor 1 | chr4:17309850-17311752 REVERSE LENGTH=313	3e-24	bZIP					4.77949	down
Ghi.8170.1.S1_s_at	Transcribed locus, weakly similar to NP_174998.1 ATBZIP60 (BASIC REGION/LEUCINE ZIPPER MOTIF 60); DNA binding / transcription factor [Arabidopsis thaliana]	Ghi.8170	DT573264	AT1G42990.1 | Symbols: ATBZIP60, BZIP60 | basic region/leucine zipper motif 60 | chr1:16136062-16137459 REVERSE LENGTH=295	2e-22	bZIP					4.98107	down
Ghi.8203.1.S1_x_at	Transcribed locus, weakly similar to NP_191371.1 bZIP transcription factor family protein [Arabidopsis thaliana]	Ghi.8203	AI729411	AT2G42380.2 | Symbols: ATBZIP34, BZIP34 | Basic-leucine zipper (bZIP) transcription factor family protein | chr2:17647205-17648660 REVERSE LENGTH=321	3e-75	bZIP					8.87541	down
GhiAffx.41421.1.S1_at			DW502847.1	AT1G77920.1 | Symbols: | bZIP transcription factor family protein | chr1:29298959-29300607 FORWARD LENGTH=368	3e-87	bZIP					7.01235	up
GhiAffx.6044.1.S1_at	Transcribed locus, weakly similar to NP_001045798.1 Os02g0132500 [Oryza sativa (japonica cultivar-group)]	Ghi.14277	DW495812.1	AT4G34590.1 | Symbols: ATB2, GBF6, AtbZIP11, BZIP11 | G-box binding factor 6 | chr4:16522449-16522928 FORWARD LENGTH=159	2e-31	bZIP					3.45348	up
Gra.2392.1.S1_s_at	Transcribed locus, weakly similar to NP_568863.1 transcription factor/ zinc ion binding [Arabidopsis thaliana]	Gra.2392	CO123896	AT5G57660.1 | Symbols: ATCOL5, COL5 | CONSTANS-like 5 | chr5:23355573-23356729 FORWARD LENGTH=355	4e-75	C2C2-CO-like									3.68944	up
Ghi.4728.1.S1_at	Transcribed locus, weakly similar to NP_001042660.1 Os01g0264000 [Oryza sativa (japonica cultivar-group)]	Ghi.4728	CA993192	AT5G62430.1 | Symbols: CDF1 | cycling DOF factor 1 | chr5:25069298-25070787 REVERSE LENGTH=298	8e-19	C2C2-Dof					4.59761	down
GhiAffx.25540.1.A1_s_at	Transcribed locus, weakly similar to NP_190334.1 CDF3 (CYCLING DOF FACTOR 3); DNA binding / protein binding / transcription factor [Arabidopsis thaliana]	Ghi.16004	DW225138.1	AT3G47500.1 | Symbols: CDF3 | cycling DOF factor 3 | chr3:17504276-17505964 REVERSE LENGTH=448	4e-25	C2C2-Dof					5.72251	down
GhiAffx.41785.1.S1_s_at	Transcribed locus, moderately similar to XP_001764513.1 predicted protein [Physcomitrella patens subsp. patens]	Ghi.714	DW504767.1	AT3G50410.1 | Symbols: OBP1 | OBF binding protein 1 | chr3:18709872-18710633 FORWARD LENGTH=253	5e-24	C2C2-Dof					6.73673	up			3.76681	up
Gra.42.1.S1_s_at	Transcribed locus, weakly similar to NP_191041.1 transcription factor [Arabidopsis thaliana]	Gra.42	CO122213	AT3G54810.2 | Symbols: BME3-ZF, BME3, GATA8 | Plant-specific GATA-type zinc finger transcription factor family protein | chr3:20296957-20298236 FORWARD LENGTH=322	4e-51	C2C2-GATA	5.28299	down
Ghi.10341.1.A1_s_at	Transcribed locus, weakly similar to NP_201433.1 zinc finger (GATA type) family protein [Arabidopsis thaliana]	Ghi.10341	DT564771	AT5G66320.2 | Symbols: GATA5 | GATA transcription factor 5 | chr5:26496208-26497309 REVERSE LENGTH=339	2e-28	C2C2-GATA					8.07933	down	3.47612	up
Ghi.10341.1.S1_s_at	Transcribed locus, weakly similar to NP_201433.1 zinc finger (GATA type) family protein [Arabidopsis thaliana]	Ghi.10341	DT564850	AT5G66320.2 | Symbols: GATA5 | GATA transcription factor 5 | chr5:26496208-26497309 REVERSE LENGTH=339	2e-28	C2C2-GATA					5.66973	down	3.9944	up
Ghi.10341.2.A1_x_at	Transcribed locus, weakly similar to NP_201433.1 zinc finger (GATA type) family protein [Arabidopsis thaliana]	Ghi.10341	DT468553	AT5G66320.2 | Symbols: GATA5 | GATA transcription factor 5 | chr5:26496208-26497309 REVERSE LENGTH=339	8e-40	C2C2-GATA					5.55628	down
Ghi.9110.1.S1_at	Transcribed locus, weakly similar to XP_001778541.1 predicted protein [Physcomitrella patens subsp. patens]	Ghi.9110	DT466327	AT5G66320.2 | Symbols: GATA5 | GATA transcription factor 5 | chr5:26496208-26497309 REVERSE LENGTH=339	5e-33	C2C2-GATA					3.77788	down
GhiAffx.21747.1.S1_at	Transcribed locus, weakly similar to NP_199741.1 zinc finger (GATA type) family protein [Arabidopsis thaliana]	Ghi.12364	DW496953.1	AT3G06740.1 | Symbols: GATA15 | GATA transcription factor 15 | chr3:2126658-2127265 FORWARD LENGTH=149	9e-16	C2C2-GATA					3.3856	down
GhiAffx.22890.1.S1_s_at	Transcribed locus, weakly similar to NP_201433.1 zinc finger (GATA type) family protein [Arabidopsis thaliana]	Ghi.63	DW503126.1	AT5G66320.2 | Symbols: GATA5 | GATA transcription factor 5 | chr5:26496208-26497309 REVERSE LENGTH=339	8e-19	C2C2-GATA					5.2223	up
GhiAffx.34581.1.A1_x_at	Transcribed locus, moderately similar to XP_001758451.1 predicted protein [Physcomitrella patens subsp. patens]	Ghi.17667	DW499072.1	AT3G54810.2 | Symbols: BME3-ZF, BME3, GATA8 | Plant-specific GATA-type zinc finger transcription factor family protein | chr3:20296957-20298236 FORWARD LENGTH=322	1e-34	C2C2-GATA					5.16088	down
Gra.153.2.S1_s_at	Transcribed locus, weakly similar to NP_850618.1 ZML1 (ZIM-LIKE 1); transcription factor [Arabidopsis thaliana]	Gra.153	CO088287	AT3G21175.2 | Symbols: ZML1, GATA24 | ZIM-like 1 | chr3:7422832-7424598 FORWARD LENGTH=295	3e-55	C2C2-GATA					7.1231	up
GraAffx.26496.1.S1_x_at			CO092025	AT3G54810.2 | Symbols: BME3-ZF, BME3, GATA8 | Plant-specific GATA-type zinc finger transcription factor family protein | chr3:20296957-20298236 FORWARD LENGTH=322	1e-61	C2C2-GATA					4.5307	down
GhiAffx.20670.1.S1_at			DW495050.1	AT2G45190.1 | Symbols: AFO, FIL, YAB1 | Plant-specific transcription factor YABBY family protein | chr2:18628450-18630552 REVERSE LENGTH=229	1e-72	C2C2-YABBY									4.04828	down
GhiAffx.25167.1.A1_at			DW514940.1	AT2G45190.1 | Symbols: AFO, FIL, YAB1 | Plant-specific transcription factor YABBY family protein | chr2:18628450-18630552 REVERSE LENGTH=229	1e-29	C2C2-YABBY							3.26952	down	5.28395	down
Ghi.807.1.S1_s_at	Transcribed locus, weakly similar to NP_174094.1 STZ (SALT TOLERANCE ZINC FINGER); nucleic acid binding / transcription factor/ zinc ion binding [Arabidopsis thaliana]	Ghi.17797	DT465871	AT1G27730.1 | Symbols: STZ, ZAT10 | salt tolerance zinc finger | chr1:9648302-9648985 REVERSE LENGTH=227	4e-31	C2H2	29.9241	down	3.11063	down	3.99695	down	42.6518	up
Ghi.4983.1.A1_at	Transcribed locus, weakly similar to NP_174094.1 STZ (SALT TOLERANCE ZINC FINGER); nucleic acid binding / transcription factor/ zinc ion binding [Arabidopsis thaliana]	Ghi.4983	DV849718	AT5G04340.1 | Symbols: C2H2, CZF2, ZAT6 | zinc finger of Arabidopsis thaliana 6 | chr5:1216321-1217037 REVERSE LENGTH=238	3e-33	C2H2	29.3079	down					42.0681	up
Ghi.1074.1.S1_s_at	Transcribed locus, weakly similar to NP_174094.1 STZ (SALT TOLERANCE ZINC FINGER); nucleic acid binding / transcription factor/ zinc ion binding [Arabidopsis thaliana]	Ghi.1074	DN758679	AT1G27730.1 | Symbols: STZ, ZAT10 | salt tolerance zinc finger | chr1:9648302-9648985 REVERSE LENGTH=227	1e-48	C2H2	28.8529	down					36.0058	up
GhiAffx.3411.1.A1_at	Transcribed locus, weakly similar to NP_180439.1 zinc finger (C2H2 type) family protein [Arabidopsis thaliana]	Ghi.11868	DW497356.1	AT2G28710.1 | Symbols: | C2H2-type zinc finger family protein | chr2:12322974-12323444 FORWARD LENGTH=156	9e-28	C2H2	12.7241	down			61.008	down	32.9113	up
Ghi.10485.1.S1_s_at	Transcribed locus, weakly similar to NP_174094.1 STZ (SALT TOLERANCE ZINC FINGER); nucleic acid binding / transcription factor/ zinc ion binding [Arabidopsis thaliana]	Ghi.10485	DV849736	AT1G27730.1 | Symbols: STZ, ZAT10 | salt tolerance zinc finger | chr1:9648302-9648985 REVERSE LENGTH=227	3e-46	C2H2	6.97655	down	6.29501	down			7.43805	up
Ghi.1999.1.A1_s_at	Transcribed locus, weakly similar to NP_174094.1 STZ (SALT TOLERANCE ZINC FINGER); nucleic acid binding / transcription factor/ zinc ion binding [Arabidopsis thaliana]	Ghi.1999	DT463683	AT1G27730.1 | Symbols: STZ, ZAT10 | salt tolerance zinc finger | chr1:9648302-9648985 REVERSE LENGTH=227	5e-37	C2H2					3.87125	down
Ghi.2386.1.A1_s_at	Transcribed locus, moderately similar to NP_191307.1 zinc finger (C2H2 type, AN1-like) family protein [Arabidopsis thaliana]	Ghi.17693	DT054078	AT2G41835.1 | Symbols: | zinc finger (C2H2 type, AN1-like) family protein | chr2:17458020-17459414 REVERSE LENGTH=279	4e-19	C2H2					4.35477	down
Ghi.3160.1.A1_at	Transcribed locus, weakly similar to NP_180439.1 zinc finger (C2H2 type) family protein [Arabidopsis thaliana]	Ghi.3160	DT464014	AT5G59820.1 | Symbols: RHL41, ZAT12 | C2H2-type zinc finger family protein | chr5:24103073-24103561 FORWARD LENGTH=162	2e-28	C2H2					8.27364	down
Ghi.4236.1.S1_at	Transcribed locus, moderately similar to NP_001044471.1 Os01g0785900 [Oryza sativa (japonica cultivar-group)]	Ghi.4236	DT456098	AT1G75710.1 | Symbols: | C2H2-like zinc finger protein | chr1:28428806-28431128 FORWARD LENGTH=462	2e-13	C2H2					3.32447	up
Ghi.6676.1.S1_s_at	Transcribed locus, weakly similar to NP_189461.1 PMZ; zinc ion binding [Arabidopsis thaliana]	Ghi.6676	CA993443	AT2G41835.1 | Symbols: | zinc finger (C2H2 type, AN1-like) family protein | chr2:17458020-17459414 REVERSE LENGTH=279	4e-30	C2H2					70.1753	down
Ghi.6704.1.S1_at	Transcribed locus, weakly similar to NP_174094.1 STZ (SALT TOLERANCE ZINC FINGER); nucleic acid binding / transcription factor/ zinc ion binding [Arabidopsis thaliana]	Ghi.6704	CA993574	AT1G27730.1 | Symbols: STZ, ZAT10 | salt tolerance zinc finger | chr1:9648302-9648985 REVERSE LENGTH=227	1e-18	C2H2					5.15952	down	10.2257	up
Ghi.6901.1.A1_s_at	Transcribed locus, weakly similar to NP_190562.1 zinc finger (C2H2 type) family protein [Arabidopsis thaliana]	Ghi.6901	CA992707	AT1G27730.1 | Symbols: STZ, ZAT10 | salt tolerance zinc finger | chr1:9648302-9648985 REVERSE LENGTH=227	9e-12	C2H2			5.07369	down	7.32573	up
GhiAffx.24039.1.S1_at			DW509198.1	AT1G66140.1 | Symbols: ZFP4 | zinc finger protein 4 | chr1:24620063-24620845 REVERSE LENGTH=260	2e-22	C2H2			3.05246	down
GhiAffx.46662.1.S1_at	Transcribed locus, weakly similar to NP_201474.1 zinc finger (C2H2 type) family protein [Arabidopsis thaliana]	Ghi.12696	DW496327.1	AT5G66730.1 | Symbols: | C2H2-like zinc finger protein | chr5:26641914-26643883 REVERSE LENGTH=500	1e-32	C2H2					3.85109	up
GhiAffx.6350.1.S1_at			DW499539.1	AT1G10480.1 | Symbols: ZFP5 | zinc finger protein 5 | chr1:3449734-3450369 FORWARD LENGTH=211	1e-25	C2H2					3.53565	up
GhiAffx.8049.1.S1_at	Transcribed locus, weakly similar to NP_180387.2 nucleic acid binding / transcription factor/ zinc ion binding [Arabidopsis thaliana]	Ghi.12625	DW518753.1	AT2G28200.1 | Symbols: | C2H2-type zinc finger family protein | chr2:12024321-12025181 FORWARD LENGTH=286	8e-50	C2H2			5.53918	down	5.33005	up	4.73249	down
Gra.3014.1.S1_at	Transcribed locus, weakly similar to NP_190639.1 nucleic acid binding / transcription factor/ zinc ion binding [Arabidopsis thaliana]	Gra.3014	CO093983	AT5G66730.1 | Symbols: | C2H2-like zinc finger protein | chr5:26641914-26643883 REVERSE LENGTH=500	2e-21	C2H2					3.03142	up
GraAffx.8466.1.S1_s_at			CO090651	AT1G66140.1 | Symbols: ZFP4 | zinc finger protein 4 | chr1:24620063-24620845 REVERSE LENGTH=260	3e-35	C2H2					3.97323	up			5.23782	down
GhiAffx.3717.1.S1_s_at	Transcribed locus, weakly similar to NP_181543.1 CZF1/ZFAR1; transcription factor [Arabidopsis thaliana]	Ghi.17172	DW242819.1	AT2G40140.2 | Symbols: CZF1, ZFAR1, SZF2, ATSZF2 | zinc finger (CCCH-type) family protein | chr2:16772537-16774330 FORWARD LENGTH=597	3e-24	C3H	14.9051	down					13.1916	up	3.547	up
GhiAffx.59165.1.A1_at			DW498058.1	AT5G49200.1 | Symbols: | WD-40 repeat family protein / zfwd4 protein (ZFWD4) | chr5:19947796-19949055 REVERSE LENGTH=419	6e-13	C3H	4.55299	down
Ghi.2685.1.S1_s_at	Transcribed locus, weakly similar to XP_001774473.1 predicted protein [Physcomitrella patens subsp. patens]	Ghi.17861	DT574733	AT2G40140.2 | Symbols: CZF1, ZFAR1, SZF2, ATSZF2 | zinc finger (CCCH-type) family protein | chr2:16772537-16774330 FORWARD LENGTH=597	2e-161	C3H	3.17174	down					6.31968	up
Ghi.3147.2.S1_at	Transcribed locus, weakly similar to NP_182290.1 zinc finger (CCCH type) helicase family protein [Arabidopsis thaliana]	Ghi.3147	DT468791	AT2G47680.1 | Symbols: | zinc finger (CCCH type) helicase family protein | chr2:19545828-19550871 REVERSE LENGTH=1015	2e-84	C3H					3.14778	down
Ghi.7939.1.A1_x_at	Transcribed locus, weakly similar to NP_564096.1 zinc finger (CCCH-type) family protein [Arabidopsis thaliana]	Ghi.7939	DT462502	AT1G19860.1 | Symbols: | Zinc finger C-x8-C-x5-C-x3-H type family protein | chr1:6891654-6894400 REVERSE LENGTH=413	2e-19	C3H					8.72454	down
Ghi.8131.1.S1_at	Putative CCCH-type zinc finger transcription factor (ZFP1)	Ghi.8131	AY887895.1	AT1G03790.1 | Symbols: SOM | Zinc finger C-x8-C-x5-C-x3-H type family protein | chr1:954589-955770 FORWARD LENGTH=393	3e-51	C3H					4.86652	down			14.4675	down
Ghi.9152.1.S1_at	Transcribed locus, weakly similar to NP_195164.1 transducin family protein / WD-40 repeat family protein [Arabidopsis thaliana]	Ghi.9152	DT462541	AT5G49200.1 | Symbols: | WD-40 repeat family protein / zfwd4 protein (ZFWD4) | chr5:19947796-19949055 REVERSE LENGTH=419	3e-16	C3H					20.2434	down
GhiAffx.23200.1.S1_at	Transcribed locus, weakly similar to NP_200670.1 zinc finger (CCCH-type) family protein [Arabidopsis thaliana]	Ghi.12830	DW226743.1	AT2G40140.2 | Symbols: CZF1, ZFAR1, SZF2, ATSZF2 | zinc finger (CCCH-type) family protein | chr2:16772537-16774330 FORWARD LENGTH=597	6e-20	C3H									3.188	up
GhiAffx.24424.1.A1_at			DW511103.1	AT2G19810.1 | Symbols: | CCCH-type zinc finger family protein | chr2:8550419-8551498 FORWARD LENGTH=359	2e-44	C3H					4.42164	down
GhiAffx.5509.1.S1_at	Transcribed locus, moderately similar to XP_001774473.1 predicted protein [Physcomitrella patens subsp. patens]	Ghi.17447	DW226153.1	AT2G19810.1 | Symbols: | CCCH-type zinc finger family protein | chr2:8550419-8551498 FORWARD LENGTH=359	1e-99	C3H					6.30379	down			7.4221	down
GhiAffx.8313.1.S1_at	Transcribed locus, weakly similar to NP_566802.1 unknown protein [Arabidopsis thaliana]	Ghi.11719	DW240091.1	AT3G18640.1 | Symbols: | Zinc finger C-x8-C-x5-C-x3-H type family protein | chr3:6413617-6415829 REVERSE LENGTH=676	1e-30	C3H					3.05466	up
GhiAffx.9740.1.S1_at			DR455094	AT2G20280.1 | Symbols: | Zinc finger C-x8-C-x5-C-x3-H type family protein | chr2:8740054-8742349 REVERSE LENGTH=371	3e-91	C3H									3.0821	down
Gra.186.1.A1_at	Transcribed locus, weakly similar to XP_001695600.1 predicted protein [Chlamydomonas reinhardtii]	Gra.186	CO077236	AT2G40140.2 | Symbols: CZF1, ZFAR1, SZF2, ATSZF2 | zinc finger (CCCH-type) family protein | chr2:16772537-16774330 FORWARD LENGTH=597	5e-139	C3H					3.41223	down
Gra.354.1.A1_at	Transcribed locus, weakly similar to NP_179571.1 nucleic acid binding / transcription factor [Arabidopsis thaliana]	Gra.355	CO086874	AT2G19810.1 | Symbols: | CCCH-type zinc finger family protein | chr2:8550419-8551498 FORWARD LENGTH=359	3e-30	C3H					7.09149	up
Gra.355.1.S1_s_at	Transcribed locus, weakly similar to XP_001693433.1 predicted protein [Chlamydomonas reinhardtii]	Gra.3576	CO123405	AT4G29190.1 | Symbols: | Zinc finger C-x8-C-x5-C-x3-H type family protein | chr4:14392233-14393303 REVERSE LENGTH=356	1e-90	C3H					11.7747	up
GraAffx.9235.1.S1_at			CO086548	AT2G19810.1 | Symbols: | CCCH-type zinc finger family protein | chr2:8550419-8551498 FORWARD LENGTH=359	2e-103	C3H					3.3923	down	3.46093	down
GhiAffx.20386.1.S1_at	Transcribed locus, strongly similar to NP_191019.1 histone H2A.F/Z [Arabidopsis thaliana]	Ghi.11440	DW514241.1	AT1G08880.1 | Symbols: HTA5, H2AXA, G-H2AX, GAMMA-H2AX | Histone superfamily protein | chr1:2847144-2847676 REVERSE LENGTH=142	1e-29	CCAAT					3.3008	down
GhiAffx.47032.1.S1_at	Transcribed locus, strongly similar to NP_191019.1 histone H2A.F/Z [Arabidopsis thaliana]	Ghi.16072	DW519285.1	AT1G08880.1 | Symbols: HTA5, H2AXA, G-H2AX, GAMMA-H2AX | Histone superfamily protein | chr1:2847144-2847676 REVERSE LENGTH=142	6e-24	CCAAT					5.63296	down
GhiAffx.6539.1.A1_s_at	Transcribed locus, strongly similar to NP_191019.1 histone H2A.F/Z [Arabidopsis thaliana]	Ghi.16503	DW501723.1	AT1G08880.1 | Symbols: HTA5, H2AXA, G-H2AX, GAMMA-H2AX | Histone superfamily protein | chr1:2847144-2847676 REVERSE LENGTH=142	3e-29	CCAAT					5.89618	down
GraAffx.27201.1.S1_at			CO090029	AT5G06510.2 | Symbols: NF-YA10 | nuclear factor Y, subunit A10 | chr5:1985439-1986591 FORWARD LENGTH=269	1e-39	CCAAT					6.47696	up
Ghi.3685.1.S1_at	Transcribed locus, moderately similar to NP_195118.1 protein phosphatase 2C family protein / PP2C family protein [Arabidopsis thaliana]	Ghi.3685	DT462671	AT1G48040.1 | Symbols: | Protein phosphatase 2C family protein | chr1:17720064-17721698 REVERSE LENGTH=383	7e-11	DBP	10.2015	down			10.1961	down	10.3049	up
Ghi.3807.1.S1_at	Transcribed locus, moderately similar to NP_191785.1 protein phosphatase 2C, putative / PP2C, putative [Arabidopsis thaliana]	Ghi.3807	DN760053	AT3G62260.2 | Symbols: | Protein phosphatase 2C family protein | chr3:23038516-23040391 REVERSE LENGTH=384	2e-11	DBP	3.25142	down	3.73067	down
GhiAffx.26300.1.A1_s_at	Transcribed locus, moderately similar to NP_194903.2 protein phosphatase 2C, putative / PP2C, putative [Arabidopsis thaliana]	Ghi.1769	DW239254.1	AT3G62260.2 | Symbols: | Protein phosphatase 2C family protein | chr3:23038516-23040391 REVERSE LENGTH=384	1e-14	DBP			3.68983	down
GhiAffx.2749.1.S1_a_at	Transcribed locus, weakly similar to NP_200515.1 ABI2 (ABA INSENSITIVE 2); protein phosphatase type 2C [Arabidopsis thaliana]	Ghi.14047	CA993506	AT3G51470.1 | Symbols: | Protein phosphatase 2C family protein | chr3:19097924-19099244 REVERSE LENGTH=361	1e-15	DBP			4.30598	down	4.78856	up
GhiAffx.2749.2.S1_at			DW504859.1	AT1G48040.1 | Symbols: | Protein phosphatase 2C family protein | chr1:17720064-17721698 REVERSE LENGTH=383	2e-11	DBP			4.2993	down	4.47051	up
Ghi.7115.1.S1_s_at	Transcribed locus, moderately similar to XP_001766792.1 EIN3a transcription factor [Physcomitrella patens subsp. patens]	Ghi.6413	DR460629	AT3G20770.1 | Symbols: EIN3, AtEIN3 | Ethylene insensitive 3 family protein | chr3:7260702-7262588 REVERSE LENGTH=628	1e-109	EIL					4.00928	up
GhiAffx.2392.1.S1_at	Transcribed locus, weakly similar to NP_195531.1 FRS5 (FAR1-RELATED SEQUENCE 5); zinc ion binding [Arabidopsis thaliana]	Ghi.13833	DW238034.1	AT4G38180.1 | Symbols: FRS5 | FAR1-related sequence 5 | chr4:17906702-17909404 REVERSE LENGTH=788	2e-20	FAR1					4.68997	up
GhiAffx.26670.1.S1_s_at	Transcribed locus, weakly similar to NP_567455.1 FAR1 (FAR-RED IMPAIRED RESPONSE 1); zinc ion binding [Arabidopsis thaliana]	Ghi.14216	DW241985.1	AT4G15090.1 | Symbols: FAR1 | FRS (FAR1 Related Sequences) transcription factor family | chr4:8614806-8617870 FORWARD LENGTH=827	2e-45	FAR1					3.95736	up
GhiAffx.34280.1.A1_at	Transcribed locus, moderately similar to NP_567085.1 far-red impaired responsive family protein / FAR1 family protein [Arabidopsis thaliana]	Ghi.13876	DW495739.1	AT3G59470.1 | Symbols: | Far-red impaired responsive (FAR1) family protein | chr3:21979099-21980097 REVERSE LENGTH=251	1e-76	FAR1					3.15241	up
GhiAffx.49775.1.S1_s_at	Transcribed locus, moderately similar to NP_001031428.1 FRS3 (FAR1-RELATED SEQUENCE 3); zinc ion binding [Arabidopsis thaliana]	Ghi.19627	DT466213	AT2G27110.2 | Symbols: FRS3 | FAR1-related sequence 3 | chr2:11576969-11580405 REVERSE LENGTH=851	2e-106	FAR1					4.13296	up
GhiAffx.24948.1.S1_s_at			DW513739.1	AT3G02400.1 | Symbols: | SMAD/FHA domain-containing protein | chr3:489830-491587 FORWARD LENGTH=585	9e-13	FHA					3.19169	down
Ghi.501.2.S1_at	Transcribed locus, weakly similar to NP_564938.1 myb family transcription factor [Arabidopsis thaliana]	Ghi.501	DT466116	AT1G68670.1 | Symbols: | myb-like transcription factor family protein | chr1:25782344-25783873 FORWARD LENGTH=354	1e-18	G2-like			3.36967	down	4.77202	down
Ghi.9587.1.S1_s_at	Transcribed locus, weakly similar to NP_564938.1 myb family transcription factor [Arabidopsis thaliana]	Ghi.9587	DT549592	AT1G25550.1 | Symbols: | myb-like transcription factor family protein | chr1:8976644-8977942 FORWARD LENGTH=344	2e-49	G2-like					14.9445	down
GhiAffx.2932.1.S1_at	Transcribed locus, weakly similar to NP_187687.1 myb family transcription factor [Arabidopsis thaliana]	Ghi.14141	DW502639.1	AT3G10760.1 | Symbols: | Homeodomain-like superfamily protein | chr3:3369814-3370821 FORWARD LENGTH=335	2e-61	G2-like					3.00871	up
GhiAffx.59955.1.S1_at			DW501989.1	AT1G49560.1 | Symbols: | Homeodomain-like superfamily protein | chr1:18342725-18344101 FORWARD LENGTH=333	6e-27	G2-like			6.37967	down
GhiAffx.6545.1.S1_at			DW501805.1	AT2G20570.1 | Symbols: GPRI1, GLK1, ATGLK1 | GBF's pro-rich region-interacting factor 1 | chr2:8855486-8857522 FORWARD LENGTH=420	3e-31	G2-like					3.11894	down
Ghi.9178.3.S1_at	Transcribed locus, weakly similar to NP_180762.1 GCN5-related N-acetyltransferase (GNAT) family protein [Arabidopsis thaliana]	Ghi.9178	DT463164	AT2G32030.1 | Symbols: | Acyl-CoA N-acyltransferases (NAT) superfamily protein | chr2:13632675-13633241 REVERSE LENGTH=188	8e-58	GNAT	3.8159	down					3.0657	up	3.0864	up
Gra.283.1.A1_s_at	Transcribed locus, moderately similar to NP_973638.1 N-acetyltransferase [Arabidopsis thaliana]	Gra.283	CO087652	AT2G39000.3 | Symbols: | Acyl-CoA N-acyltransferases (NAT) superfamily protein | chr2:16286454-16287880 REVERSE LENGTH=235	1e-63	GNAT					3.10396	up
GraAffx.1390.1.S1_s_at			CO125919	AT2G04845.1 | Symbols: | Acyl-CoA N-acyltransferases (NAT) superfamily protein | chr2:1702341-1703993 REVERSE LENGTH=218	4e-53	GNAT					4.50712	up			3.16475	down
Ghi.3132.1.S1_at	Transcribed locus, weakly similar to NP_199626.1 PAT1 (PHYTOCHROME A SIGNAL TRANSDUCTION 1); transcription factor [Arabidopsis thaliana]	Ghi.3132	DT047322	AT5G48150.2 | Symbols: PAT1 | GRAS family transcription factor | chr5:19522497-19524053 REVERSE LENGTH=490	2e-125	GRAS	8.54768	down					10.6571	up
Ghi.10329.1.S1_at	Transcribed locus, weakly similar to NP_001064453.1 Os10g0369600 [Oryza sativa (japonica cultivar-group)]	Ghi.10329	DT466921	AT1G50600.1 | Symbols: SCL5 | scarecrow-like 5 | chr1:18737398-18739547 REVERSE LENGTH=597	1e-127	GRAS	3.38701	down			5.40152	down	5.00038	up
Ghi.3027.1.S1_s_at	Transcribed locus, weakly similar to NP_200064.3 scarecrow-like transcription factor 8 (SCL8) [Arabidopsis thaliana]	Ghi.2489	DR463366	AT5G52510.1 | Symbols: SCL8 | SCARECROW-like 8 | chr5:21307196-21309118 FORWARD LENGTH=640	4e-32	GRAS					10.2187	down	4.31427	up	3.1654	up
Ghi.4006.1.S1_s_at	GIA/RGA-like gibberellin response modulator (GAI) mRNA, GAI-Dwarf8 allele	Ghi.16327	AY208992.1	AT2G01570.1 | Symbols: RGA1, RGA | GRAS family transcription factor family protein | chr2:255581-257344 REVERSE LENGTH=587	5e-179	GRAS					3.00866	up
Ghi.5487.1.A1_at	Transcribed locus, moderately similar to NP_175459.1 SCL3 (SCARECROW-LIKE 3); transcription factor [Arabidopsis thaliana]	Ghi.5487	DT046598	AT1G50420.1 | Symbols: SCL3, SCL-3 | scarecrow-like 3 | chr1:18678177-18679625 REVERSE LENGTH=482	3e-32	GRAS					4.23408	up
Ghi.9123.1.S1_at	Transcribed locus, weakly similar to NP_974391.1 scarecrow transcription factor family protein [Arabidopsis thaliana]	Ghi.9123	DN758298	AT1G07530.1 | Symbols: SCL14, ATGRAS2, GRAS2 | SCARECROW-like 14 | chr1:2313828-2316137 REVERSE LENGTH=769	1e-123	GRAS							4.05066	up
GhiAffx.44794.1.S1_at	Transcribed locus, weakly similar to NP_974391.1 scarecrow transcription factor family protein [Arabidopsis thaliana]	Ghi.14419	DT463702	AT1G07530.1 | Symbols: SCL14, ATGRAS2, GRAS2 | SCARECROW-like 14 | chr1:2313828-2316137 REVERSE LENGTH=769	1e-37	GRAS					3.72333	up
GhiAffx.6316.1.S1_at			DW499194.1	AT1G63100.1 | Symbols: | GRAS family transcription factor | chr1:23399391-23401367 REVERSE LENGTH=658	2e-39	GRAS					4.37217	down
GhiAffx.63632.1.S1_at	Transcribed locus, weakly similar to NP_200064.3 scarecrow-like transcription factor 8 (SCL8) [Arabidopsis thaliana]	Ghi.10008	DW243012.1	AT5G52510.1 | Symbols: SCL8 | SCARECROW-like 8 | chr5:21307196-21309118 FORWARD LENGTH=640	6e-119	GRAS					7.99385	down
Gra.137.1.A1_s_at	Transcribed locus, weakly similar to NP_199007.1 transcription factor [Arabidopsis thaliana]	Gra.137	CO095410	AT5G41920.1 | Symbols: | GRAS family transcription factor | chr5:16779982-16781199 FORWARD LENGTH=405	3e-47	GRAS					3.21799	down
Ghi.9645.2.S1_s_at	Transcribed locus, weakly similar to XP_001782903.1 predicted protein [Physcomitrella patens subsp. patens]	Ghi.9645	DT565332	AT2G22840.1 | Symbols: AtGRF1, GRF1 | growth-regulating factor 1 | chr2:9728841-9731141 FORWARD LENGTH=530	3e-29	GRF							3.09992	up
GhiAffx.23038.1.A1_at			DW503934.1	AT3G13960.1 | Symbols: AtGRF5, GRF5 | growth-regulating factor 5 | chr3:4608526-4610160 FORWARD LENGTH=397	8e-10	GRF					4.9863	down
GhiAffx.53387.1.S1_s_at	Transcribed locus, weakly similar to NP_001048288.1 Os02g0776900 [Oryza sativa (japonica cultivar-group)]	Ghi.4436	DW229010.1	AT3G13960.1 | Symbols: AtGRF5, GRF5 | growth-regulating factor 5 | chr3:4608526-4610160 FORWARD LENGTH=397	2e-47	GRF					9.39645	down	3.54886	up	3.37918	down
Ghi.3578.1.S1_s_at	Transcribed locus, weakly similar to NP_195392.2 ATHB40 (ARABIDOPSIS THALIANA HOMEOBOX PROTEIN 40); DNA binding / transcription factor [Arabidopsis thaliana]	Ghi.3578	DT567472	AT4G36740.1 | Symbols: HB-5, ATHB40, HB40 | homeobox protein 40 | chr4:17314649-17316314 REVERSE LENGTH=216	2e-45	HB	5.17996	down	5.12735	down	11.2846	up
Ghi.2120.1.S1_x_at	Homeodomain protein GhHOX2	Ghi.2120	AY338496.1	AT5G46880.1 | Symbols: HB-7, HDG5 | homeobox-7 | chr5:19031540-19035388 FORWARD LENGTH=826	0	HB							3.10666	up
Ghi.3578.1.A1_at	Transcribed locus, weakly similar to NP_195392.2 ATHB40 (ARABIDOPSIS THALIANA HOMEOBOX PROTEIN 40); DNA binding / transcription factor [Arabidopsis thaliana]	Ghi.3578	DT464071	AT4G36740.1 | Symbols: HB-5, ATHB40, HB40 | homeobox protein 40 | chr4:17314649-17316314 REVERSE LENGTH=216	2e-45	HB					4.36775	up
Ghi.3889.1.S1_s_at	Transcribed locus, moderately similar to NP_200877.1 REV (REVOLUTA); DNA binding / lipid binding / transcription factor [Arabidopsis thaliana]	Ghi.3889	DN758104	AT5G60690.1 | Symbols: REV, IFL, IFL1 | Homeobox-leucine zipper family protein / lipid-binding START domain-containing protein | chr5:24397734-24401933 FORWARD LENGTH=842	3e-66	HB					3.02977	down
Ghi.503.1.S1_at	Homeodomain protein HOX3 (HOX3)	Ghi.16460	AY626159.1	AT1G73360.1 | Symbols: HDG11, EDT1, ATHDG11 | homeodomain GLABROUS 11 | chr1:27578893-27581820 REVERSE LENGTH=722	0	HB					13.5224	down	4.47988	down	3.01407	down
Ghi.5903.1.S1_at	Transcribed locus, weakly similar to NP_179233.1 BLH7 (BELL1-LIKE HOMEODOMAIN 7); DNA binding / transcription factor [Arabidopsis thaliana]	Ghi.5903	CO498555	AT2G16400.1 | Symbols: BLH7 | BEL1-like homeodomain 7 | chr2:7101490-7103200 REVERSE LENGTH=482	4e-93	HB					3.40471	up
Ghi.9281.1.A1_s_at	Transcribed locus, weakly similar to NP_195392.2 ATHB40 (ARABIDOPSIS THALIANA HOMEOBOX PROTEIN 40); DNA binding / transcription factor [Arabidopsis thaliana]	Ghi.17961	DT047152	AT4G36740.1 | Symbols: HB-5, ATHB40, HB40 | homeobox protein 40 | chr4:17314649-17316314 REVERSE LENGTH=216	7e-51	HB					8.59541	up
Ghi.9572.1.S1_s_at	Transcribed locus, weakly similar to NP_177136.1 ATHB13 (ARABIDOPSIS THALIANA HOMEOBOX PROTEIN 12); DNA binding / transcription factor [Arabidopsis thaliana]	Ghi.9572	DT455926	AT1G69780.1 | Symbols: ATHB13 | Homeobox-leucine zipper protein family | chr1:26259166-26260465 FORWARD LENGTH=294	7e-17	HB									3.88057	up
GhiAffx.12783.1.S1_s_at	Transcribed locus, moderately similar to NP_001063311.1 Os09g0447000 [Oryza sativa (japonica cultivar-group)]	Ghi.3060	DW514197.1	AT4G37790.1 | Symbols: HAT22 | Homeobox-leucine zipper protein family | chr4:17768241-17769272 FORWARD LENGTH=278	2e-56	HB			3.06229	down	3.47783	up
GhiAffx.21613.1.S1_s_at	Transcribed locus, moderately similar to NP_177136.1 ATHB13 (ARABIDOPSIS THALIANA HOMEOBOX PROTEIN 12); DNA binding / transcription factor [Arabidopsis thaliana]	Ghi.11309	DW514476.1	AT1G69780.1 | Symbols: ATHB13 | Homeobox-leucine zipper protein family | chr1:26259166-26260465 FORWARD LENGTH=294	4e-28	HB					7.12041	up
GhiAffx.23866.1.S1_at	Transcribed locus, moderately similar to NP_001058200.1 Os06g0646600 [Oryza sativa (japonica cultivar-group)]	Ghi.2443	DW508258.1	AT5G25220.2 | Symbols: KNAT3 | KNOTTED1-like homeobox gene 3 | chr5:8736208-8738087 FORWARD LENGTH=419	3e-34	HB					11.8452	down
GhiAffx.25293.1.S1_s_at	Transcribed locus, moderately similar to NP_193411.1 ATHB-2 (Homeobox-leucine zipper protein HAT4); DNA binding / transcription factor [Arabidopsis thaliana]	Ghi.9857	DW496685.1	AT4G16780.1 | Symbols: ATHB-2, HAT4, ATHB2, HB-2 | homeobox protein 2 | chr4:9449291-9450604 FORWARD LENGTH=284	2e-28	HB					20.4383	down
GhiAffx.26803.1.A1_at			DW243860.1	AT1G23380.1 | Symbols: KNAT6, KNAT6L, KNAT6S | KNOTTED1-like homeobox gene 6 | chr1:8297499-8302492 REVERSE LENGTH=327	2e-60	HB							3.01831	down
GhiAffx.29875.1.S1_s_at	Transcribed locus, weakly similar to NP_195280.1 homeobox-leucine zipper protein (HB-2) / HD-ZIP protein [Arabidopsis thaliana]	Ghi.13163	DW508794.1	AT4G35550.1 | Symbols: HB-4, WOX13, ATWOX13 | WUSCHEL related homeobox 13 | chr4:16875814-16877167 REVERSE LENGTH=268	2e-77	HB					12.5346	up
GhiAffx.3403.1.S1_at	Transcribed locus, weakly similar to NP_195823.1 LSN (LARSON, VAAMANA); DNA binding / transcription factor [Arabidopsis thaliana]	Ghi.18519	DW226007.1	AT2G27990.1 | Symbols: BLH8, PNF | BEL1-like homeodomain 8 | chr2:11921540-11923902 REVERSE LENGTH=584	6e-54	HB									3.27104	up
GhiAffx.43198.1.S1_at	Transcribed locus, weakly similar to NP_186796.1 ATHB-1 (Homeobox-leucine zipper protein HAT5); transcription factor [Arabidopsis thaliana]	Ghi.15296	DW511901.1	AT3G01470.1 | Symbols: ATHB-1, ATHB1, HD-ZIP-1, HAT5, HB-1 | homeobox 1 | chr3:182648-184034 REVERSE LENGTH=272	9e-33	HB					4.67816	up
GhiAffx.44694.1.A1_at			DW519813.1	AT5G41410.1 | Symbols: BEL1 | POX (plant homeobox) family protein | chr5:16580424-16583770 FORWARD LENGTH=611	3e-21	HB									5.41539	down
GhiAffx.4949.1.S1_at	Transcribed locus, moderately similar to NP_564805.1 KNAT7 (Knotted-like Arabidopsis thaliana); DNA binding / transcription factor	Ghi.5994	DW517184.1	AT1G62990.1 | Symbols: KNAT7, IXR11 | KNOTTED-like homeobox of Arabidopsis thaliana 7 | chr1:23337468-23340348 FORWARD LENGTH=291	1e-49	HB			3.05955	down	15.9307	up
GhiAffx.54054.1.A1_at	Transcribed locus, moderately similar to NP_001063311.1 Os09g0447000 [Oryza sativa (japonica cultivar-group)]	Ghi.11739	AW186948	AT3G60390.1 | Symbols: HAT3 | homeobox-leucine zipper protein 3 | chr3:22320788-22322370 REVERSE LENGTH=315	9e-47	HB					40.5777	down
GhiAffx.6490.1.S1_at			DW501157.1	AT3G01220.1 | Symbols: ATHB20, HB20 | homeobox protein 20 | chr3:73599-75295 FORWARD LENGTH=286	4e-32	HB					14.7977	up			11.19	up
GhiAffx.7276.1.S1_s_at			DW510107.1	AT2G23760.3 | Symbols: BLH4, SAW2 | BEL1-like homeodomain 4 | chr2:10107951-10112736 REVERSE LENGTH=627	1e-10	HB									6.18683	down
GhiAffx.9239.1.S1_s_at	Transcribed locus	Ghi.12614	DW244026.1	AT2G35940.3 | Symbols: BLH1 | BEL1-like homeodomain 1 | chr2:15089171-15091699 REVERSE LENGTH=680	3e-14	HB			10.883	down	16.0754	up
Gra.2260.1.A1_s_at	Transcribed locus, weakly similar to NP_199533.1 ATERF-2/ATERF2/ERF2; DNA binding / transcription factor/ transcriptional activator [Arabidopsis thaliana]	Gra.2120	CO123054	AT5G46880.1 | Symbols: HB-7, HDG5 | homeobox-7 | chr5:19031540-19035388 FORWARD LENGTH=826	2e-40	HB							3.16403	up
GraAffx.15932.1.S1_at	Transcribed locus	Gra.3270	CO123349	AT2G35940.3 | Symbols: BLH1 | BEL1-like homeodomain 1 | chr2:15089171-15091699 REVERSE LENGTH=680	1e-11	HB					5.33105	up
GraAffx.30610.1.S1_at			CO080208	AT1G69780.1 | Symbols: ATHB13 | Homeobox-leucine zipper protein family | chr1:26259166-26260465 FORWARD LENGTH=294	5e-98	HB					3.40282	up
GraAffx.9648.1.S1_s_at			CO084661	AT5G25220.2 | Symbols: KNAT3 | KNOTTED1-like homeobox gene 3 | chr5:8736208-8738087 FORWARD LENGTH=419	3e-112	HB			4.31897	down	8.45282	up
Ghi.4301.1.S1_s_at	Transcribed locus, weakly similar to NP_192846.1 high mobility group (HMG1/2) family protein [Arabidopsis thaliana]	Ghi.4301	DT455687	AT4G23800.1 | Symbols: | HMG (high mobility group) box protein | chr4:12390228-12392516 FORWARD LENGTH=456	3e-15	HMG					5.85894	down
Ghi.10292.1.S1_s_at	Transcribed locus, moderately similar to XP_001694420.1 heat shock transcription factor 1 [Chlamydomonas reinhardtii]	Ghi.9358	DT456116	AT2G26150.1 | Symbols: ATHSFA2, HSFA2 | heat shock transcription factor A2 | chr2:11135856-11137217 FORWARD LENGTH=345	1e-74	HSF					108.27	down			6.77705	down
Ghi.6713.1.S1_s_at	Transcribed locus, weakly similar to NP_195992.2 AT-HSFA3 (Arabidopsis thaliana heat shock transcription factor A3); DNA binding / transcription factor	Ghi.6713	CA993537	AT5G03720.1 | Symbols: AT-HSFA3, HSFA3 | heat shock transcription factor A3 | chr5:971913-973683 REVERSE LENGTH=412	1e-34	HSF					6.92906	down
Ghi.9214.1.S1_at	Transcribed locus, weakly similar to NP_176964.1 AT-HSFA8 (Arabidopsis thaliana heat shock transcription factor A8); DNA binding / transcription factor	Ghi.9214	DT466906	AT1G67970.1 | Symbols: AT-HSFA8, HSFA8 | heat shock transcription factor A8 | chr1:25484844-25486313 REVERSE LENGTH=374	6e-29	HSF					7.86875	down
GhiAffx.23676.1.S1_at			DW507268.1	AT1G46264.1 | Symbols: AT-HSFB4, HSFB4, SCZ | heat shock transcription factor B4 | chr1:17224904-17226183 FORWARD LENGTH=348	5e-30	HSF									3.06545	down
GhiAffx.63874.1.S1_at	Transcribed locus, weakly similar to XP_001694420.1 heat shock transcription factor 1 [Chlamydomonas reinhardtii]	Ghi.13355	DW241013.1	AT3G24520.1 | Symbols: AT-HSFC1, HSFC1 | heat shock transcription factor C1 | chr3:8941455-8942531 FORWARD LENGTH=330	1e-70	HSF							3.06549	up
GraAffx.12789.1.A1_s_at			CO132723	AT4G11660.1 | Symbols: AT-HSFB2B, HSFB2B | winged-helix DNA-binding transcription factor family protein | chr4:7043006-7044227 FORWARD LENGTH=377	2e-60	HSF					4.82996	down
GraAffx.16934.1.S1_at			CO120433	AT1G67970.1 | Symbols: AT-HSFA8, HSFA8 | heat shock transcription factor A8 | chr1:25484844-25486313 REVERSE LENGTH=374	3e-82	HSF					4.24043	down
Ghi.6792.1.A1_at	Transcribed locus	Ghi.6792	CA993153	AT1G62310.1 | Symbols: | transcription factor jumonji (jmjC) domain-containing protein | chr1:23036039-23039301 REVERSE LENGTH=883	1e-12	Jumonji					3.77285	down
Ghi.7947.1.S1_s_at	Transcribed locus, weakly similar to NP_177951.2 transcription factor jumonji (jmjC) domain-containing protein [Arabidopsis thaliana]	Ghi.7947	DT467832	AT1G78280.1 | Symbols: | transferases, transferring glycosyl groups | chr1:29452823-29457118 FORWARD LENGTH=943	5e-51	Jumonji					4.67077	down
Gra.2061.1.A1_at	Transcribed locus, weakly similar to NP_176421.1 transcription factor/ ubiquitin-protein ligase/ zinc ion binding [Arabidopsis thaliana]	Gra.2061	CO129072	AT1G11950.1 | Symbols: | Transcription factor jumonji (jmjC) domain-containing protein | chr1:4034747-4038310 REVERSE LENGTH=875	2e-36	Jumonji					3.34707	down
GraAffx.18872.1.A1_at	Transcribed locus, weakly similar to NP_177951.2 transferase, transferring glycosyl groups [Arabidopsis thaliana]	Gra.3127	CO102121	AT1G78280.1 | Symbols: | transferases, transferring glycosyl groups | chr1:29452823-29457118 FORWARD LENGTH=943	1e-76	Jumonji					4.31603	down
GhiAffx.1112.1.S1_s_at	Transcribed locus, moderately similar to NP_172491.1 transcription factor LIM, putative [Arabidopsis thaliana]	Ghi.12738	DR454855	AT1G10200.1 | Symbols: WLIM1 | GATA type zinc finger transcription factor family protein | chr1:3346677-3347763 REVERSE LENGTH=190	2e-93	LIM									4.62708	up
GhiAffx.62133.1.A1_s_at	Transcribed locus, moderately similar to NP_172491.1 transcription factor LIM, putative [Arabidopsis thaliana]	Ghi.8535	DW513213.1	AT1G10200.1 | Symbols: WLIM1 | GATA type zinc finger transcription factor family protein | chr1:3346677-3347763 REVERSE LENGTH=190	3e-39	LIM							4.2031	down
GhiAffx.63243.1.S1_at	Transcribed locus, moderately similar to NP_172491.1 transcription factor LIM, putative [Arabidopsis thaliana]	Ghi.11670	DW499488.1	AT1G10200.1 | Symbols: WLIM1 | GATA type zinc finger transcription factor family protein | chr1:3346677-3347763 REVERSE LENGTH=190	6e-88	LIM					14.1561	down
Gra.20.2.S1_at	Transcribed locus, moderately similar to NP_172491.1 transcription factor/ zinc ion binding [Arabidopsis thaliana]	Gra.20	CO087377	AT1G10200.1 | Symbols: WLIM1 | GATA type zinc finger transcription factor family protein | chr1:3346677-3347763 REVERSE LENGTH=190	1e-89	LIM									3.7885	up
Ghi.9147.2.A1_at	Transcribed locus, moderately similar to NP_565695.1 ASL5 (phosphoenolpyruvate carboxykinase1) [Arabidopsis thaliana]	Ghi.9147	DT461541	AT2G30130.1 | Symbols: ASL5, LBD12, PCK1 | Lateral organ boundaries (LOB) domain family protein | chr2:12868740-12869684 FORWARD LENGTH=193	1e-58	LOB							9.09123	up
GhiAffx.12107.1.S1_at	Transcribed locus, moderately similar to NP_172268.1 LOB domain protein 1 / lateral organ boundaries domain protein 1 (LBD1) [Arabidopsis thaliana]	Ghi.13579	DW243015.1	AT1G07900.1 | Symbols: LBD1 | LOB domain-containing protein 1 | chr1:2442624-2443631 FORWARD LENGTH=190	6e-50	LOB					6.14029	up
GhiAffx.44180.1.S1_at	Transcribed locus, moderately similar to NP_174417.1 LOB domain protein 4 / lateral organ boundaries domain protein 4 (LBD4) [Arabidopsis thaliana]	Ghi.15956	DW519603.1	AT1G31320.1 | Symbols: LBD4 | LOB domain-containing protein 4 | chr1:11213107-11214032 FORWARD LENGTH=172	3e-61	LOB					4.65362	up
Ghi.6927.1.A1_x_at	Transcribed locus, weakly similar to NP_974823.1 TT16 (TRANSPARENT TESTA16); transcription factor [Arabidopsis thaliana]	Ghi.6927	DR461590	AT5G23260.2 | Symbols: TT16, ABS, AGL32 | K-box region and MADS-box transcription factor family protein | chr5:7836442-7838340 FORWARD LENGTH=252	1e-13	MADS					4.10225	up
GhiAffx.10806.1.S1_at	Transcribed locus, weakly similar to NP_179840.2 SVP (SHORT VEGETATIVE PHASE); transcription factor [Arabidopsis thaliana]	Ghi.14572	DW509007.1	AT4G24540.1 | Symbols: AGL24 | AGAMOUS-like 24 | chr4:12671160-12673645 REVERSE LENGTH=220	1e-33	MADS					4.13592	up
GraAffx.16137.1.S1_at			CO129458	AT5G15800.1 | Symbols: SEP1, AGL2 | K-box region and MADS-box transcription factor family protein | chr5:5151594-5153767 REVERSE LENGTH=251	2e-101	MADS									3.04781	up
GhiAffx.28161.1.S1_s_at	Transcribed locus, moderately similar to NP_189093.1 ATMBF1C/MBF1C (MULTIPROTEIN BRIDGING FACTOR 1C); DNA binding / transcription coactivator/ transcription factor [Arabidopsis thaliana]	Ghi.17876	DT463913	AT3G24500.1 | Symbols: MBF1C, ATMBF1C | multiprotein bridging factor 1C | chr3:8918755-8919201 FORWARD LENGTH=148	3e-56	MBF1					21.989	down			30.3529	down
GhiAffx.63393.1.S1_at	Transcribed locus, moderately similar to NP_195942.1 transcriptional co-activator-related [Arabidopsis thaliana]	Ghi.18930	DW519900.1	AT5G03220.1 | Symbols: | Mediator complex, subunit Med7 | chr5:767617-768584 REVERSE LENGTH=168	2e-61	MED7					7.49906	up
Gra.1785.1.S1_at	Transcribed locus, weakly similar to NP_568185.1 unknown protein [Arabidopsis thaliana]	Gra.1785	CO117675	AT5G07900.1 | Symbols: | Mitochondrial transcription termination factor family protein | chr5:2520188-2521405 FORWARD LENGTH=405	1e-59	mTERF					3.48928	up
Ghi.10360.1.S1_a_at	Transcribed locus, moderately similar to NP_197035.1 AtMIXTA/AtMYB16 (myb domain protein 16); DNA binding / transcription factor [Arabidopsis thaliana] /// GHMYB25 (ghmyb25)	Ghi.10360 /// Ghi.16314	AF336283.1	AT5G15310.1 | Symbols: ATMYB16, ATMIXTA, MYB16 | myb domain protein 16 | chr5:4974894-4976106 FORWARD LENGTH=326	2e-86	MYB	36.0525	down			8.95889	down
GhiAffx.30344.1.A1_at	Transcribed locus, moderately similar to NP_001078589.1 AtMIXTA/AtMYB16 (myb domain protein 16) [Arabidopsis thaliana]	Ghi.13248	DW233089.1	AT3G01140.1 | Symbols: MYB106, NOK, AtMYB106 | myb domain protein 106 | chr3:46619-48143 REVERSE LENGTH=388	3e-16	MYB	13.5874	down			4.69936	down
Ghi.9954.2.A1_s_at	Transcribed locus, moderately similar to XP_001753678.1 predicted protein [Physcomitrella patens subsp. patens]	Ghi.17803	DT467985	AT4G37260.1 | Symbols: MYB73, ATMYB73 | myb domain protein 73 | chr4:17540602-17541564 FORWARD LENGTH=320	9e-50	MYB	4.67743	down			4.22735	down
Ghi.3201.1.S1_s_at	Transcribed locus, moderately similar to XP_001753678.1 predicted protein [Physcomitrella patens subsp. patens]	Ghi.3201	AI730171	AT4G37260.1 | Symbols: MYB73, ATMYB73 | myb domain protein 73 | chr4:17540602-17541564 FORWARD LENGTH=320	3e-45	MYB	4.36663	down			8.25524	down	3.27125	up	8.40115	up
Ghi.9954.1.S1_s_at	Transcribed locus, moderately similar to XP_001753678.1 predicted protein [Physcomitrella patens subsp. patens]	Ghi.17803	DT467984	AT4G37260.1 | Symbols: MYB73, ATMYB73 | myb domain protein 73 | chr4:17540602-17541564 FORWARD LENGTH=320	2e-75	MYB	4.28073	down			4.33229	down
Ghi.10620.1.S1_at	Transcribed locus, moderately similar to XP_001753678.1 predicted protein [Physcomitrella patens subsp. patens]	Ghi.10620	DT465545	AT4G37260.1 | Symbols: MYB73, ATMYB73 | myb domain protein 73 | chr4:17540602-17541564 FORWARD LENGTH=320	3e-46	MYB	4.1745	down					17.5768	up
GraAffx.1750.1.S1_s_at			CO124179	AT2G38090.1 | Symbols: | Duplicated homeodomain-like superfamily protein | chr2:15945278-15946775 FORWARD LENGTH=298	6e-83	MYB	3.26555	down							3.37422	up
Ghi.1155.1.A1_s_at	Transcribed locus, moderately similar to XP_001775268.1 predicted protein [Physcomitrella patens subsp. patens]	Ghi.1155	DN804687	AT3G13890.2 | Symbols: MYB26 | myb domain protein 26 | chr3:4576744-4578027 REVERSE LENGTH=358	1e-22	MYB					3.08112	up
Ghi.2344.1.S1_at	Myb transcription factor MYB30	Ghi.2344	DQ118243.1	AT3G28910.1 | Symbols: ATMYB30, MYB30 | myb domain protein 30 | chr3:10911443-10912856 FORWARD LENGTH=323	2e-87	MYB					3.89454	down
Ghi.2459.1.S1_at	Transcribed locus, moderately similar to NP_197035.1 AtMIXTA/AtMYB16 (myb domain protein 16); DNA binding / transcription factor [Arabidopsis thaliana]	Ghi.2459	DT554624	AT3G01140.1 | Symbols: MYB106, NOK, AtMYB106 | myb domain protein 106 | chr3:46619-48143 REVERSE LENGTH=388	9e-84	MYB							3.5798	up
Ghi.4770.1.S1_at	Transcribed locus, moderately similar to NP_181344.2 myb family transcription factor [Arabidopsis thaliana]	Ghi.4770	DT050642	AT2G38090.1 | Symbols: | Duplicated homeodomain-like superfamily protein | chr2:15945278-15946775 FORWARD LENGTH=298	8e-95	MYB									3.10688	up
Ghi.6101.1.S1_at	Transcribed locus, moderately similar to XP_001756809.1 predicted protein [Physcomitrella patens subsp. patens]	Ghi.5361	DT457964	AT1G09540.1 | Symbols: MYB61, ATMYB61 | myb domain protein 61 | chr1:3086333-3087689 FORWARD LENGTH=366	4e-31	MYB					5.58453	up
Ghi.8076.1.S1_at	BNLGHi233 (bnlghi6233)	Ghi.8076	AF336278.1	AT3G13540.1 | Symbols: ATMYB5, MYB5 | myb domain protein 5 | chr3:4420239-4421443 FORWARD LENGTH=249	2e-54	MYB							3.83933	down
Ghi.8079.1.S1_at	GHMYB10 (ghmyb10)	Ghi.8079	AF336282.1	AT2G47460.1 | Symbols: MYB12, ATMYB12, PFG1 | myb domain protein 12 | chr2:19476438-19479242 FORWARD LENGTH=371	5e-45	MYB					4.05667	down
Ghi.8080.1.S1_at	GHMYB36 (ghmyb36)	Ghi.8080	AF336284.1	AT5G35550.1 | Symbols: TT2, ATMYB123, MYB123, ATTT2 | Duplicated homeodomain-like superfamily protein | chr5:13726807-13727729 FORWARD LENGTH=258	7e-53	MYB					8.47648	up
Ghi.8081.1.S1_at	GHMYB38 (ghmyb38)	Ghi.8081	AF336285.1	AT1G22640.1 | Symbols: ATMYB3, MYB3 | myb domain protein 3 | chr1:8006289-8007219 FORWARD LENGTH=257	1e-45	MYB									6.81167	up
Ghi.8089.1.S1_at	MYB-like DNA-binding domain protein (MYB5)	Ghi.8089	AF034133.1	AT3G06490.1 | Symbols: MYB108, AtMYB108, BOS1 | myb domain protein 108 | chr3:2004298-2006358 FORWARD LENGTH=323	2e-64	MYB					13.1805	up
Ghi.8090.1.S1_at	MYB-like DNA-binding domain protein (MYB6)	Ghi.16624	AF034134.1	AT4G09460.1 | Symbols: AtMYB6, MYB6 | myb domain protein 6 | chr4:5993019-5994038 FORWARD LENGTH=236	1e-63	MYB					4.64895	up
Ghi.8115.1.S1_s_at	MYB family transcription factor	Ghi.8115	AY366352.1	AT5G14750.1 | Symbols: WER, ATMYB66, WER1, MYB66 | myb domain protein 66 | chr5:4763656-4764738 REVERSE LENGTH=203	4e-59	MYB					3.38263	down
Ghi.9740.2.A1_at	Transcribed locus, weakly similar to NP_191801.1 ATBZIP53 (BASIC REGION/LEUCINE ZIPPER MOTIF 53); DNA binding / sequence-specific DNA binding / transcription factor [Arabidopsis thaliana]	Ghi.9740	DT466041	AT1G69560.1 | Symbols: MYB105, LOF2, ATMYB105 | myb domain protein 105 | chr1:26157755-26158906 FORWARD LENGTH=330	5e-12	MYB					11.2887	down
GhiAffx.21099.1.S1_at	Transcribed locus, moderately similar to NP_001068466.1 Os11g0684000 [Oryza sativa (japonica cultivar-group)]	Ghi.15657	DW514189.1	AT2G47190.1 | Symbols: ATMYB2, MYB2 | myb domain protein 2 | chr2:19376284-19377297 FORWARD LENGTH=273	5e-62	MYB					5.40642	down
GhiAffx.21379.1.A1_at	Transcribed locus, moderately similar to NP_001063796.1 Os09g0538400 [Oryza sativa (japonica cultivar-group)]	Ghi.21740	DW237711.1	AT4G34990.1 | Symbols: AtMYB32, MYB32 | myb domain protein 32 | chr4:16661370-16662289 REVERSE LENGTH=274	4e-33	MYB									11.5457	up
GhiAffx.21415.1.S1_at	Transcribed locus, moderately similar to XP_001784979.1 predicted protein [Physcomitrella patens subsp. patens]	Ghi.11229	DW511513.1	AT4G22680.1 | Symbols: MYB85, AtMYB85 | myb domain protein 85 | chr4:11922789-11924080 REVERSE LENGTH=266	1e-78	MYB							6.86713	down
GhiAffx.26171.1.A1_at	Transcribed locus	Ghi.16866	DW520402.1	AT1G08810.1 | Symbols: MYB60, AtMYB60 | myb domain protein 60 | chr1:2819279-2820329 REVERSE LENGTH=280	2e-11	MYB					83.3767	down	11.8292	down
GhiAffx.36662.1.S1_s_at	Transcribed locus, moderately similar to XP_001753678.1 predicted protein [Physcomitrella patens subsp. patens]	Ghi.15109	DW507399.1	AT4G37260.1 | Symbols: MYB73, ATMYB73 | myb domain protein 73 | chr4:17540602-17541564 FORWARD LENGTH=320	3e-59	MYB									3.1168	down
GhiAffx.4490.1.S1_at	Transcribed locus, moderately similar to XP_001756809.1 predicted protein [Physcomitrella patens subsp. patens]	Ghi.5361	CO497091	AT4G01680.3 | Symbols: MYB55 | myb domain protein 55 | chr4:716401-717415 REVERSE LENGTH=241	6e-75	MYB					3.2713	up
GhiAffx.48583.1.S1_at			AI055122	AT3G06490.1 | Symbols: MYB108, AtMYB108, BOS1 | myb domain protein 108 | chr3:2004298-2006358 FORWARD LENGTH=323	3e-69	MYB			7.82687	down	8.51293	up
GhiAffx.58784.1.A1_s_at	Transcribed locus, moderately similar to XP_001756809.1 predicted protein [Physcomitrella patens subsp. patens]	Ghi.5361	DW496107.1	AT1G09540.1 | Symbols: MYB61, ATMYB61 | myb domain protein 61 | chr1:3086333-3087689 FORWARD LENGTH=366	9e-12	MYB					3.86103	up
GhiAffx.8694.1.S1_a_at			DW499451.1	AT4G05100.1 | Symbols: AtMYB74, MYB74 | myb domain protein 74 | chr4:2618557-2619790 FORWARD LENGTH=324	3e-44	MYB					9.41142	down
GraAffx.2127.1.S1_at			CO122380	AT3G13890.2 | Symbols: MYB26 | myb domain protein 26 | chr3:4576744-4578027 REVERSE LENGTH=358	1e-67	MYB					12.1572	up
GhiAffx.3473.1.S1_at	Transcribed locus, weakly similar to NP_568418.1 unknown protein [Arabidopsis thaliana]	Ghi.10406	DW232059.1	AT1G01060.4 | Symbols: LHY, LHY1 | Homeodomain-like superfamily protein | chr1:33992-37061 REVERSE LENGTH=644	4e-13	MYB-related	3.42284	up			4.01033	down
Ghi.10109.2.S1_at	Transcribed locus, weakly similar to NP_565045.1 TRFL6 (TRF-LIKE 6); DNA binding / transcription factor [Arabidopsis thaliana]	Ghi.399	DT557589	AT1G72650.2 | Symbols: TRFL6 | TRF-like 6 | chr1:27350253-27353483 FORWARD LENGTH=630	1e-43	MYB-related					4.04038	up
Ghi.2174.1.S1_s_at	Transcribed locus, moderately similar to NP_187571.2 myb family transcription factor [Arabidopsis thaliana]	Ghi.2174	DT558795	AT3G09600.2 | Symbols: | Homeodomain-like superfamily protein | chr3:2946459-2948200 FORWARD LENGTH=282	7e-73	MYB-related									3.90996	up
Ghi.4471.1.A1_at	Transcribed locus, weakly similar to NP_179759.1 MEE3 (maternal effect embryo arrest 3); DNA binding / transcription factor [Arabidopsis thaliana]	Ghi.4471	DT052822	AT4G39250.1 | Symbols: ATRL1, RSM2, RL1 | RAD-like 1 | chr4:18271457-18271857 REVERSE LENGTH=100	1e-19	MYB-related			4.39386	up
Ghi.9055.2.A1_at	Transcribed locus, weakly similar to NP_179759.1 MEE3 (maternal effect embryo arrest 3); DNA binding / transcription factor [Arabidopsis thaliana]	Ghi.9055	DT459604	AT4G39250.1 | Symbols: ATRL1, RSM2, RL1 | RAD-like 1 | chr4:18271457-18271857 REVERSE LENGTH=100	1e-23	MYB-related							3.1101	up
GhiAffx.13229.1.A1_at	Transcribed locus	Ghi.19447	DT459406	AT1G01380.1 | Symbols: ETC1 | Homeodomain-like superfamily protein | chr1:147267-147740 FORWARD LENGTH=83	5e-13	MYB-related					3.01951	down
GraAffx.6552.1.A1_at			CO100401	AT1G18330.2 | Symbols: EPR1, RVE7 | Homeodomain-like superfamily protein | chr1:6306196-6307718 REVERSE LENGTH=372	1e-12	MYB-related					3.0012	down
Ghi.6538.1.S1_at	Transcribed locus, weakly similar to XP_001754918.1 predicted protein [Physcomitrella patens subsp. patens]	Ghi.6538	CD485949	AT3G04070.1 | Symbols: anac047, NAC047 | NAC domain containing protein 47 | chr3:1061573-1062976 REVERSE LENGTH=359	1e-85	NAC	25.9939	down	16.7677	down	5.59873	up
Ghi.3264.1.S1_s_at	Transcribed locus, moderately similar to NP_171677.1 ATAF1 (Arabidopsis NAC domain containing protein 2); transcription factor [Arabidopsis thaliana]	Ghi.3264	DT466083	AT1G01720.1 | Symbols: ATAF1, ANAC002 | NAC (No Apical Meristem) domain transcriptional regulator superfamily protein | chr1:268471-269514 FORWARD LENGTH=289	2e-126	NAC	4.41634	down	7.82851	down			3.76524	up
Ghi.10004.1.S1_at	Transcribed locus, weakly similar to NP_001105232.1 NAM-related protein 1 [Zea mays]	Ghi.10004	DT049318	AT4G35580.2 | Symbols: NTL9 | NAC transcription factor-like 9 | chr4:16888534-16890744 REVERSE LENGTH=534	5e-69	NAC	3.51732	down			4.68288	down
Ghi.3446.1.A1_at	Transcribed locus, weakly similar to NP_567811.1 ANAC074 (Arabidopsis NAC domain containing protein 74); transcription factor [Arabidopsis thaliana]	Ghi.3446	DT462755	AT4G28530.1 | Symbols: anac074, NAC074 | NAC domain containing protein 74 | chr4:14090725-14094603 REVERSE LENGTH=352	2e-17	NAC			12.4188	down	18.7397	up
Ghi.7907.1.S1_s_at	Transcribed locus, moderately similar to NP_567773.1 RD26 (RESPONSIVE TO DESSICATION 26); transcription factor [Arabidopsis thaliana]	Ghi.7907	AI055500	AT4G27410.2 | Symbols: RD26, ANAC072 | NAC (No Apical Meristem) domain transcriptional regulator superfamily protein | chr4:13707928-13709013 REVERSE LENGTH=297	2e-85	NAC			20.0408	down					3.27106	up
Ghi.9283.1.S1_s_at	Transcribed locus, weakly similar to NP_001065627.1 Os11g0126900 [Oryza sativa (japonica cultivar-group)]	Ghi.9283	DT466805	AT3G49530.1 | Symbols: ANAC062, NTL6, NAC062 | NAC domain containing protein 62 | chr3:18362639-18364717 REVERSE LENGTH=469	2e-29	NAC					12.1097	down
Ghi.9328.1.S1_s_at	Transcribed locus, moderately similar to NP_196822.1 ANAC083 (Arabidopsis NAC domain containing protein 83); transcription factor [Arabidopsis thaliana]	Ghi.4821	DT048550	AT5G13180.1 | Symbols: ANAC083, VNI2, NAC083 | NAC domain containing protein 83 | chr5:4196643-4197577 FORWARD LENGTH=252	2e-80	NAC			6.88026	down
Ghi.9996.1.A1_s_at	Transcribed locus, weakly similar to NP_188400.1 ANAC057 (Arabidopsis NAC domain containing protein 57); transcription factor [Arabidopsis thaliana]	Ghi.18105	DT550204	AT4G35580.2 | Symbols: NTL9 | NAC transcription factor-like 9 | chr4:16888534-16890744 REVERSE LENGTH=534	1e-60	NAC					3.53711	down
GhiAffx.16959.2.S1_at	Transcribed locus, weakly similar to NP_191162.2 unknown protein [Arabidopsis thaliana]	Ghi.14742	DW476818.1	AT1G64100.2 | Symbols: | pentatricopeptide (PPR) repeat-containing protein | chr1:23791585-23795563 FORWARD LENGTH=806	4e-14	NAC					3.0774	down
GhiAffx.32941.1.S1_at	Transcribed locus, weakly similar to NP_172337.1 pentatricopeptide (PPR) repeat-containing protein [Arabidopsis thaliana]	Ghi.13711	DW517758.1	AT1G64100.2 | Symbols: | pentatricopeptide (PPR) repeat-containing protein | chr1:23791585-23795563 FORWARD LENGTH=806	7e-38	NAC					3.56749	up
GhiAffx.46835.1.S1_at			DR454804	AT2G46770.1 | Symbols: NST1, EMB2301, ANAC043 | NAC (No Apical Meristem) domain transcriptional regulator superfamily protein | chr2:19220917-19222822 REVERSE LENGTH=365	9e-73	NAC							6.80525	down
GhiAffx.63871.1.S1_at	Transcribed locus, weakly similar to XP_001773587.1 predicted protein [Physcomitrella patens subsp. patens]	Ghi.11166	DW240980.1	AT4G28530.1 | Symbols: anac074, NAC074 | NAC domain containing protein 74 | chr4:14090725-14094603 REVERSE LENGTH=352	3e-40	NAC			16.4676	down	23.3837	up
GraAffx.17500.1.A1_s_at			CO129510	AT3G04070.1 | Symbols: anac047, NAC047 | NAC domain containing protein 47 | chr3:1061573-1062976 REVERSE LENGTH=359	2e-87	NAC					4.28517	up
GraAffx.22801.1.A1_at			CO132572	AT5G61430.1 | Symbols: ANAC100, ATNAC5, NAC100 | NAC domain containing protein 100 | chr5:24701328-24702553 REVERSE LENGTH=336	5e-95	NAC					8.0556	up
GraAffx.29995.1.S1_s_at			CO081974	AT5G13180.1 | Symbols: ANAC083, VNI2, NAC083 | NAC domain containing protein 83 | chr5:4196643-4197577 FORWARD LENGTH=252	3e-76	NAC			3.20464	down
GhiAffx.15071.1.S1_s_at	Transcribed locus, weakly similar to NP_565833.1 ATOFP15/OFP15 (Arabidopsis thaliana ovate family protein 15)	Ghi.14186	DW503070.1	AT2G36050.1 | Symbols: ATOFP15, OFP15 | ovate family protein 15 | chr2:15135852-15136637 REVERSE LENGTH=261	2e-20	OFP					4.86417	down
GhiAffx.62337.1.S1_at	Transcribed locus, weakly similar to NP_680125.1 ATOFP6/OFP6 (Arabidopsis thaliana ovate family protein 6)	Ghi.14329	DW497105.1	AT2G36026.1 | Symbols: | Ovate family protein | chr2:15127265-15127816 FORWARD LENGTH=183	1e-29	OFP					4.66046	up	9.07624	up
Ghi.3336.1.A1_s_at	Transcribed locus, weakly similar to NP_201464.2 LIM domain-containing protein [Arabidopsis thaliana]	Ghi.3336	DT464377	AT5G66630.1 | Symbols: DAR5 | DA1-related protein 5 | chr5:26592720-26595691 FORWARD LENGTH=702	7e-27	Orphans					4.08952	down
Ghi.3336.1.S1_at	Transcribed locus, weakly similar to NP_201464.2 LIM domain-containing protein [Arabidopsis thaliana]	Ghi.3336	DT467162	AT5G66630.1 | Symbols: DAR5 | DA1-related protein 5 | chr5:26592720-26595691 FORWARD LENGTH=702	7e-27	Orphans					6.30235	down
Ghi.5775.1.S1_s_at	Transcribed locus, weakly similar to NP_187108.1 EIN4 (ETHYLENE INSENSITIVE 4); receptor [Arabidopsis thaliana]	Ghi.5775	DT455881	AT3G23150.1 | Symbols: ETR2 | Signal transduction histidine kinase, hybrid-type, ethylene sensor | chr3:8255156-8257560 FORWARD LENGTH=773	4e-45	Orphans					5.21595	up
Ghi.7641.1.S1_s_at	Transcribed locus, moderately similar to NP_176808.3 ETR1 (ETHYLENE RESPONSE 1); two-component response regulator [Arabidopsis thaliana]	Ghi.7641	AI728666	AT1G66340.1 | Symbols: ETR1, EIN1, ETR, AtETR1 | Signal transduction histidine kinase, hybrid-type, ethylene sensor | chr1:24734698-24737366 FORWARD LENGTH=738	7e-123	Orphans					3.14366	up
Ghi.8924.1.S1_s_at	Transcribed locus, weakly similar to NP_001104855.1 response regulator 4 [Zea mays]	Ghi.8924	DT458174	AT3G57040.1 | Symbols: ARR9, ATRR4 | response regulator 9 | chr3:21110059-21111228 FORWARD LENGTH=234	3e-21	Orphans					7.46518	up
Ghi.8924.2.A1_s_at	Transcribed locus, weakly similar to NP_001104855.1 response regulator 4 [Zea mays]	Ghi.8924	DT047531	AT3G57040.1 | Symbols: ARR9, ATRR4 | response regulator 9 | chr3:21110059-21111228 FORWARD LENGTH=234	3e-14	Orphans					7.70514	up
GhiAffx.25988.1.S1_s_at	Transcribed locus, weakly similar to NP_568793.1 unknown protein [Arabidopsis thaliana]	Ghi.10471	DW519529.1	AT5G53420.1 | Symbols: | CCT motif family protein | chr5:21673683-21675469 FORWARD LENGTH=264	2e-55	Orphans					3.85488	up
Gra.2926.1.A1_at	Transcribed locus, weakly similar to NP_568793.1 unknown protein [Arabidopsis thaliana]	Gra.2926	CO076153	AT5G53420.1 | Symbols: | CCT motif family protein | chr5:21673683-21675469 FORWARD LENGTH=264	2e-47	Orphans					3.79605	up
GraAffx.4152.1.S1_at			CO112426	AT3G57040.1 | Symbols: ARR9, ATRR4 | response regulator 9 | chr3:21110059-21111228 FORWARD LENGTH=234	3e-36	Orphans					3.40995	up
Ghi.9243.2.A1_s_at	Transcribed locus, moderately similar to NP_193524.2 zinc-binding family protein [Arabidopsis thaliana]	Ghi.9243	DR452409	AT4G17900.1 | Symbols: | PLATZ transcription factor family protein | chr4:9946046-9947697 FORWARD LENGTH=227	3e-91	PLATZ	4.88942	down	12.6916	down
Ghi.6262.1.S1_x_at			DT464008	AT4G17900.1 | Symbols: | PLATZ transcription factor family protein | chr4:9946046-9947697 FORWARD LENGTH=227	2e-49	PLATZ	3.17903	down	7.63993	down	4.13888	up
GhiAffx.24104.1.S1_at	Transcribed locus, weakly similar to NP_191626.1 zinc-binding protein, putative [Arabidopsis thaliana]	Ghi.11515	DW509556.1	AT3G60670.1 | Symbols: | PLATZ transcription factor family protein | chr3:22424695-22426074 REVERSE LENGTH=245	1e-73	PLATZ					3.18503	up
GraAffx.16610.1.S1_at			CO121415	AT4G17900.1 | Symbols: | PLATZ transcription factor family protein | chr4:9946046-9947697 FORWARD LENGTH=227	6e-88	PLATZ			3.07678	down
GraAffx.16856.1.A1_at			CO107452	AT4G17900.1 | Symbols: | PLATZ transcription factor family protein | chr4:9946046-9947697 FORWARD LENGTH=227	1e-87	PLATZ					3.61646	up
Ghi.2133.1.S1_s_at	Transcribed locus, weakly similar to NP_568107.1 PRR7 (PSEUDO-RESPONSE REGULATOR 7); transcription regulator [Arabidopsis thaliana]	Ghi.3260	AI731478	AT5G02810.1 | Symbols: PRR7, APRR7 | pseudo-response regulator 7 | chr5:638283-641461 REVERSE LENGTH=727	7e-39	Pseudo ARR-B									3.36114	down
Ghi.7978.1.S1_s_at	Transcribed locus, weakly similar to NP_568107.1 PRR7 (PSEUDO-RESPONSE REGULATOR 7); transcription regulator [Arabidopsis thaliana]	Ghi.3260	DT546725	AT5G02810.1 | Symbols: PRR7, APRR7 | pseudo-response regulator 7 | chr5:638283-641461 REVERSE LENGTH=727	2e-46	Pseudo ARR-B					3.50274	up
Gra.179.1.A1_s_at	Transcribed locus, weakly similar to NP_568107.1 APRR7 (PSEUDO-RESPONSE REGULATOR 7); transcription regulator [Arabidopsis thaliana]	Gra.179	CO086248	AT5G02810.1 | Symbols: PRR7, APRR7 | pseudo-response regulator 7 | chr5:638283-641461 REVERSE LENGTH=727	4e-17	Pseudo ARR-B					3.17116	up
Ghi.3384.3.S1_at	Transcribed locus, weakly similar to NP_195253.3 RWP-RK domain-containing protein [Arabidopsis thaliana]	Ghi.3384	DR455047	AT4G35270.1 | Symbols: | Plant regulator RWP-RK family protein | chr4:16777657-16780824 REVERSE LENGTH=963	2e-28	RWP-RK					3.00928	up
Ghi.8127.1.S1_s_at	SBP transcription factor	Ghi.16537	AY779340.1	AT3G15270.1 | Symbols: SPL5 | squamosa promoter binding protein-like 5 | chr3:5140624-5141256 REVERSE LENGTH=181	5e-31	SBP	4.22471	down			7.11544	down
GhiAffx.130.1.A1_at	Transcribed locus, weakly similar to XP_001781857.1 predicted protein [Physcomitrella patens subsp. patens]	Ghi.3540	DT463794	AT5G43270.3 | Symbols: SPL2 | squamosa promoter binding protein-like 2 | chr5:17360527-17362143 REVERSE LENGTH=419	1e-14	SBP					3.79503	up
GhiAffx.7502.1.S1_s_at	Transcribed locus, moderately similar to NP_187424.1 SET domain-containing protein [Arabidopsis thaliana]	Ghi.14808	DW512408.1	AT3G07670.1 | Symbols: | Rubisco methyltransferase family protein | chr3:2451651-2454617 FORWARD LENGTH=504	1e-123	SET					3.71327	down
GhiAffx.48034.1.S1_at	Transcribed locus, moderately similar to NP_197800.1 SIGE (RNA polymerase sigma subunit E); DNA binding / DNA-directed RNA polymerase/ sigma factor/ transcription factor [Arabidopsis thaliana]	Ghi.14564	DN760146	AT5G24120.1 | Symbols: SIGE, SIG5, ATSIG5 | sigma factor E | chr5:8157794-8159746 REVERSE LENGTH=517	1e-67	Sigma70-like					3.87668	down
Ghi.421.1.S1_at	Transcribed locus, weakly similar to NP_001044038.1 Os01g0710200 [Oryza sativa (japonica cultivar-group)]	Ghi.421	DR459725	AT3G13682.1 | Symbols: LDL2 | LSD1-like2 | chr3:4479193-4481509 REVERSE LENGTH=746	2e-10	SWI/SNF-SWI3					5.24159	up
GhiAffx.4699.1.A1_at	Transcribed locus, weakly similar to NP_194701.1 ATPAO5 (POLYAMINE OXIDASE 5); amine oxidase [Arabidopsis thaliana]	Ghi.11964	DW490079.1	AT1G62830.1 | Symbols: LDL1, SWP1, ATSWP1, ATLSD1, LSD1 | LSD1-like 1 | chr1:23264638-23267172 REVERSE LENGTH=844	4e-11	SWI/SNF-SWI3					9.93288	up
Ghi.5000.1.S1_s_at	Auxin-induced basic helix-loop-helix transcription factor	Ghi.16352	AF165924.1	AT3G47620.1 | Symbols: AtTCP14, TCP14 | TEOSINTE BRANCHED, cycloidea and PCF (TCP) 14 | chr3:17559004-17560473 FORWARD LENGTH=489	2e-50	TCP					3.03271	down
GhiAffx.1589.25.S1_s_at	Transcribed locus, weakly similar to NP_189337.1 AT-TCP20 ('Arabidopsis thaliana teosinte branched 1, cycloidea, PCF (TCP)-domain family protein 20'); transcription factor	Ghi.12960	DW499959.1	AT3G27010.1 | Symbols: AT-TCP20, PCF1, TCP20, ATTCP20 | TEOSINTE BRANCHED 1, cycloidea, PCF (TCP)-domain family protein 20 | chr3:9957810-9958754 REVERSE LENGTH=314	1e-64	TCP					3.0734	up
GhiAffx.21807.1.S1_s_at	Transcribed locus, moderately similar to NP_200004.1 TCP family transcription factor, putative [Arabidopsis thaliana]	Ghi.9512	DW497281.1	AT5G51910.2 | Symbols: | TCP family transcription factor | chr5:21094704-21095585 REVERSE LENGTH=293	2e-67	TCP					3.39203	down
GhiAffx.2605.1.S1_at	Transcribed locus, moderately similar to XP_001782987.1 predicted protein [Physcomitrella patens subsp. patens]	Ghi.13999	DW503609.1	AT1G69690.1 | Symbols: | TCP family transcription factor | chr1:26216449-26217426 FORWARD LENGTH=325	7e-27	TCP					3.93434	up			10.0559	up
Ghi.10327.1.S1_s_at	Transcribed locus, weakly similar to NP_564075.1 unknown protein [Arabidopsis thaliana]	Ghi.10327	DT463653	AT1G19180.2 | Symbols: TIFY10A | jasmonate-zim-domain protein 1 | chr1:6622708-6623271 FORWARD LENGTH=187	7e-22	Tify					3.06445	down
Ghi.1706.1.S1_s_at	Transcribed locus, weakly similar to NP_001063121.1 Os09g0401300 [Oryza sativa (japonica cultivar-group)]	Ghi.1706	DN759834		3e-11	Tify									9.59211	up
Ghi.9871.1.S1_at	Transcribed locus, weakly similar to NP_564075.1 unknown protein [Arabidopsis thaliana]	Ghi.9871	DT046884	AT1G74950.1 | Symbols: JAZ2, TIFY10B | TIFY domain/Divergent CCT motif family protein | chr1:28148919-28150258 REVERSE LENGTH=249	4e-41	Tify					3.1402	down
Ghi.1209.1.S1_at	Transcribed locus, moderately similar to NP_566136.1 armadillo/beta-catenin repeat family protein [Arabidopsis thaliana]	Ghi.1209	AI731941	AT5G19330.1 | Symbols: ARIA | ARM repeat protein interacting with ABF2 | chr5:6508095-6512701 REVERSE LENGTH=710	3e-15	TRAF							3.57014	down
GhiAffx.31314.1.S1_s_at	Transcribed locus, weakly similar to NP_191182.1 speckle-type POZ protein-related [Arabidopsis thaliana]	Ghi.15636	DT463222	AT3G56230.1 | Symbols: | BTB/POZ domain-containing protein | chr3:20860899-20862135 REVERSE LENGTH=282	6e-31	TRAF					6.33662	down
Gra.885.1.A1_at	Transcribed locus, moderately similar to NP_175972.1 protein binding [Arabidopsis thaliana]	Gra.885	CO073952	AT1G55760.1 | Symbols: | BTB/POZ domain-containing protein | chr1:20847117-20848507 REVERSE LENGTH=329	3e-137	TRAF					3.48259	down
Ghi.9192.1.S1_s_at	WRKY transcription factor 2 (WRKY)	Ghi.9192	DT468825	AT1G80840.1 | Symbols: WRKY40, ATWRKY40 | WRKY DNA-binding protein 40 | chr1:30383834-30385356 FORWARD LENGTH=302	4e-51	WRKY	28.6432	down					26.1151	up
Ghi.6408.1.A1_s_at	Transcribed locus, weakly similar to NP_191199.1 WRKY70 (WRKY DNA-binding protein 70); transcription factor [Arabidopsis thaliana]	Ghi.6408	DT463720	AT3G56400.1 | Symbols: WRKY70, ATWRKY70 | WRKY DNA-binding protein 70 | chr3:20909082-20910409 REVERSE LENGTH=294	1e-14	WRKY	19.8579	down					10.3087	up
GhiAffx.6584.1.A1_at	Transcribed locus, weakly similar to NP_197270.1 disease resistance protein (TIR-NBS-LRR class), putative [Arabidopsis thaliana]	Ghi.13800	DT050959	AT5G45050.2 | Symbols: TTR1, ATWRKY16, WRKY16 | Disease resistance protein (TIR-NBS-LRR class) | chr5:18177016-18181805 REVERSE LENGTH=1344	1e-23	WRKY	11.0492	down			5.24978	down	15.3975	up
Ghi.9240.1.S1_s_at	Transcribed locus, moderately similar to XP_001772985.1 transcription factor WRKY23 [Physcomitrella patens subsp. patens]	Ghi.9240	DT468893	AT2G38470.1 | Symbols: WRKY33, ATWRKY33 | WRKY DNA-binding protein 33 | chr2:16108476-16110539 FORWARD LENGTH=519	9e-125	WRKY	8.50289	down	6.98241	down			3.50733	up
Ghi.622.3.S1_s_at	Transcribed locus, moderately similar to NP_180595.1 CIPK11 (SNF1-RELATED PROTEIN KINASE 3.22, SOS3-INTERACTING PROTEIN 4); kinase [Arabidopsis thaliana]	Ghi.16963	AI726658	AT4G12020.2 | Symbols: WRKY19, ATWRKY19, MAPKKK11, MEKK4 | protein kinase family protein | chr4:7201656-7209469 FORWARD LENGTH=1895	7e-17	WRKY	6.03513	down			3.16094	down
Ghi.5022.4.A1_s_at	Transcribed locus, weakly similar to NP_177492.1 ATMKK9 (Arabidopsis thaliana MAP kinase kinase 9); kinase	Ghi.17602	DT049392	AT4G12020.2 | Symbols: WRKY19, ATWRKY19, MAPKKK11, MEKK4 | protein kinase family protein | chr4:7201656-7209469 FORWARD LENGTH=1895	3e-10	WRKY	4.8568	down	11.6615	down	5.36279	up
GhiAffx.48901.1.S1_at			DW518199.1	AT4G12020.2 | Symbols: WRKY19, ATWRKY19, MAPKKK11, MEKK4 | protein kinase family protein | chr4:7201656-7209469 FORWARD LENGTH=1895	5e-34	WRKY	4.13393	down			6.94103	down
Ghi.3193.2.A1_at	Transcribed locus, weakly similar to NP_001058737.1 Os07g0111400 [Oryza sativa (japonica cultivar-group)]	Ghi.3193	DT468618	AT5G49520.1 | Symbols: WRKY48, ATWRKY48 | WRKY DNA-binding protein 48 | chr5:20090890-20092867 FORWARD LENGTH=399	3e-28	WRKY	4.05947	down			30.9792	down	3.01128	up
GraAffx.3187.1.S1_s_at			CO117420	AT4G12020.2 | Symbols: WRKY19, ATWRKY19, MAPKKK11, MEKK4 | protein kinase family protein | chr4:7201656-7209469 FORWARD LENGTH=1895	3e-28	WRKY	3.92596	down	11.6258	down
Ghi.7954.1.S1_s_at	Transcribed locus, strongly similar to NP_190150.1 ATMPK3 (MITOGEN-ACTIVATED PROTEIN KINASE 3); MAP kinase/ kinase/ protein kinase [Arabidopsis thaliana]	Ghi.6088	DT468555	AT4G12020.2 | Symbols: WRKY19, ATWRKY19, MAPKKK11, MEKK4 | protein kinase family protein | chr4:7201656-7209469 FORWARD LENGTH=1895	1e-18	WRKY	3.75918	down
Ghi.9568.1.S1_at	Transcribed locus, weakly similar to NP_178199.1 WRKY40 (WRKY DNA-binding protein 40); transcription factor [Arabidopsis thaliana]	Ghi.9568	DT467159	AT1G80840.1 | Symbols: WRKY40, ATWRKY40 | WRKY DNA-binding protein 40 | chr1:30383834-30385356 FORWARD LENGTH=302	5e-50	WRKY	3.73628	down							4.16099	up
GhiAffx.1859.1.S1_at			DT468306	AT5G13080.1 | Symbols: WRKY75, ATWRKY75 | WRKY DNA-binding protein 75 | chr5:4149928-4151019 REVERSE LENGTH=145	1e-41	WRKY	3.3237	down	11.9234	down	24.9141	up
Ghi.10061.1.S1_s_at			DT049928	AT1G80840.1 | Symbols: WRKY40, ATWRKY40 | WRKY DNA-binding protein 40 | chr1:30383834-30385356 FORWARD LENGTH=302	7e-59	WRKY	3.29153	down	3.02313	down			6.5072	up
Ghi.2737.1.S1_at	Transcribed locus, strongly similar to NP_193606.1 BIN2 (BRASSINOSTEROID-INSENSITIVE 2); kinase [Arabidopsis thaliana]	Ghi.9507	DT551443	AT4G12020.2 | Symbols: WRKY19, ATWRKY19, MAPKKK11, MEKK4 | protein kinase family protein | chr4:7201656-7209469 FORWARD LENGTH=1895	2e-15	WRKY					3.43249	up
Ghi.2823.1.S1_s_at	Transcribed locus, weakly similar to NP_175862.1 protein kinase family protein [Arabidopsis thaliana]	Ghi.2823	DT568342	AT4G12020.2 | Symbols: WRKY19, ATWRKY19, MAPKKK11, MEKK4 | protein kinase family protein | chr4:7201656-7209469 FORWARD LENGTH=1895	2e-12	WRKY									3.3434	up
Ghi.2906.1.S1_at	Transcribed locus, moderately similar to NP_188367.2 serine/threonine protein kinase, putative [Arabidopsis thaliana]	Ghi.2906	DT560081	AT4G12020.2 | Symbols: WRKY19, ATWRKY19, MAPKKK11, MEKK4 | protein kinase family protein | chr4:7201656-7209469 FORWARD LENGTH=1895	4e-11	WRKY					5.14366	up
Ghi.3139.1.A1_at	Transcribed locus, weakly similar to NP_568995.2 WRKY51 (WRKY DNA-binding protein 51); transcription factor [Arabidopsis thaliana]	Ghi.3139	DT469066	AT5G64810.1 | Symbols: WRKY51, ATWRKY51 | WRKY DNA-binding protein 51 | chr5:25908415-25909687 FORWARD LENGTH=194	6e-30	WRKY					6.91053	up
Ghi.3193.2.S1_at	Transcribed locus, weakly similar to NP_001058737.1 Os07g0111400 [Oryza sativa (japonica cultivar-group)]	Ghi.3193	DT462245	AT5G49520.1 | Symbols: WRKY48, ATWRKY48 | WRKY DNA-binding protein 48 | chr5:20090890-20092867 FORWARD LENGTH=399	3e-28	WRKY					9.14305	down
Ghi.3232.1.S1_at	Transcribed locus, weakly similar to NP_180565.1 MAPKKK14 (Mitogen-activated protein kinase kinase kinase 14); kinase [Arabidopsis thaliana]	Ghi.3232	DT462100	AT4G12020.2 | Symbols: WRKY19, ATWRKY19, MAPKKK11, MEKK4 | protein kinase family protein | chr4:7201656-7209469 FORWARD LENGTH=1895	4e-11	WRKY					7.81513	down
Ghi.3232.2.S1_at	Transcribed locus, weakly similar to NP_180565.1 MAPKKK14 (Mitogen-activated protein kinase kinase kinase 14); kinase [Arabidopsis thaliana]	Ghi.3232	DT467851	AT4G12020.2 | Symbols: WRKY19, ATWRKY19, MAPKKK11, MEKK4 | protein kinase family protein | chr4:7201656-7209469 FORWARD LENGTH=1895	2e-13	WRKY					3.29433	down
Ghi.3569.1.S1_s_at	Transcribed locus, moderately similar to NP_189017.1 leucine-rich repeat family protein / protein kinase family protein [Arabidopsis thaliana]	Ghi.3569	AI731504	AT4G12020.2 | Symbols: WRKY19, ATWRKY19, MAPKKK11, MEKK4 | protein kinase family protein | chr4:7201656-7209469 FORWARD LENGTH=1895	5e-14	WRKY					5.76411	down
Ghi.3815.1.A1_at	Transcribed locus, moderately similar to NP_001105837.1 WRKY1 [Zea mays]	Ghi.3815	DT461503	AT2G23320.1 | Symbols: WRKY15 | WRKY DNA-binding protein 15 | chr2:9924998-9926154 FORWARD LENGTH=317	1e-32	WRKY					11.0811	up
Ghi.3815.1.S1_at	Transcribed locus, moderately similar to NP_001105837.1 WRKY1 [Zea mays]	Ghi.3815	DT461503	AT2G23320.1 | Symbols: WRKY15 | WRKY DNA-binding protein 15 | chr2:9924998-9926154 FORWARD LENGTH=317	1e-32	WRKY					10.3067	up
Ghi.4041.2.S1_s_at	Transcribed locus, moderately similar to NP_171661.1 protein kinase family protein [Arabidopsis thaliana]	Ghi.4041	DT558972	AT4G12020.2 | Symbols: WRKY19, ATWRKY19, MAPKKK11, MEKK4 | protein kinase family protein | chr4:7201656-7209469 FORWARD LENGTH=1895	2e-12	WRKY					4.50899	down
Ghi.5628.2.S1_s_at	Transcribed locus, moderately similar to NP_001054941.1 Os05g0218400 [Oryza sativa (japonica cultivar-group)]	Ghi.5628	DT047107	AT4G12020.2 | Symbols: WRKY19, ATWRKY19, MAPKKK11, MEKK4 | protein kinase family protein | chr4:7201656-7209469 FORWARD LENGTH=1895	5e-10	WRKY					3.18038	down
Ghi.6088.1.S1_s_at	Transcribed locus, strongly similar to NP_190150.1 ATMPK3 (MITOGEN-ACTIVATED PROTEIN KINASE 3); MAP kinase/ kinase/ protein kinase [Arabidopsis thaliana]	Ghi.6088	DT466983	AT4G12020.2 | Symbols: WRKY19, ATWRKY19, MAPKKK11, MEKK4 | protein kinase family protein | chr4:7201656-7209469 FORWARD LENGTH=1895	5e-18	WRKY			4.78796	down
Ghi.6423.1.A1_at	Transcribed locus, strongly similar to NP_195009.1 ATAUR1 (ATAURORA1); histone serine kinase(H3-S10 specific) / kinase/ protein serine/threonine kinase [Arabidopsis thaliana]	Ghi.6423	CO490711	AT4G12020.2 | Symbols: WRKY19, ATWRKY19, MAPKKK11, MEKK4 | protein kinase family protein | chr4:7201656-7209469 FORWARD LENGTH=1895	4e-17	WRKY					8.0582	down
Ghi.6548.1.S1_s_at	MAP kinase-like protein	Ghi.16406	AY207316.1	AT4G12020.2 | Symbols: WRKY19, ATWRKY19, MAPKKK11, MEKK4 | protein kinase family protein | chr4:7201656-7209469 FORWARD LENGTH=1895	5e-21	WRKY					3.09828	down	14.5084	down	3.95165	down
Ghi.6768.1.A1_s_at	Transcribed locus, weakly similar to NP_001055192.1 Os05g0322900 [Oryza sativa (japonica cultivar-group)]	Ghi.6768	CA993244	AT2G40750.1 | Symbols: WRKY54, ATWRKY54 | WRKY DNA-binding protein 54 | chr2:17000636-17002354 REVERSE LENGTH=346	2e-29	WRKY					9.75606	down
Ghi.6771.1.A1_s_at	Transcribed locus, weakly similar to XP_001761358.1 transcription factor WRKY1 [Physcomitrella patens subsp. patens]	Ghi.6771	CA993233	AT4G01250.1 | Symbols: WRKY22, AtWRKY22 | WRKY family transcription factor | chr4:522839-524129 REVERSE LENGTH=298	2e-12	WRKY					4.25567	down
Ghi.6786.1.S1_at	Transcribed locus, weakly similar to NP_001062936.1 Os09g0345300 [Oryza sativa (japonica cultivar-group)]	Ghi.6786	CA993174	AT4G12020.2 | Symbols: WRKY19, ATWRKY19, MAPKKK11, MEKK4 | protein kinase family protein | chr4:7201656-7209469 FORWARD LENGTH=1895	1e-14	WRKY			7.7833	down	18.1539	up			8.57084	up
Ghi.706.1.S1_at	Transcribed locus, weakly similar to NP_194112.1 WRKY53 (WRKY DNA-binding protein 53); transcription factor [Arabidopsis thaliana]	Ghi.17927	DT466750	AT2G46400.1 | Symbols: WRKY46, ATWRKY46 | WRKY DNA-binding protein 46 | chr2:19043676-19044754 REVERSE LENGTH=295	1e-32	WRKY					3.31025	down	4.91371	up
Ghi.7758.1.S1_at	Transcribed locus, weakly similar to NP_850115.1 protein kinase family protein [Arabidopsis thaliana]	Ghi.7758	AI726955	AT4G12020.2 | Symbols: WRKY19, ATWRKY19, MAPKKK11, MEKK4 | protein kinase family protein | chr4:7201656-7209469 FORWARD LENGTH=1895	5e-11	WRKY					3.34303	down
Ghi.9182.3.S1_at	Transcribed locus, strongly similar to XP_001773120.1 transcription factor WRKY19 [Physcomitrella patens subsp. patens]	Ghi.9182	DT461494	AT1G62300.1 | Symbols: WRKY6, ATWRKY6 | WRKY family transcription factor | chr1:23016887-23019155 REVERSE LENGTH=553	5e-74	WRKY			9.20876	down					3.77579	up
Ghi.9193.2.A1_at	Transcribed locus, weakly similar to NP_191199.1 WRKY70 (WRKY DNA-binding protein 70); transcription factor [Arabidopsis thaliana]	Ghi.9193	DT469110	AT3G56400.1 | Symbols: WRKY70, ATWRKY70 | WRKY DNA-binding protein 70 | chr3:20909082-20910409 REVERSE LENGTH=294	4e-27	WRKY			4.89486	down			8.05806	up
GhiAffx.110.1.S1_at	Transcribed locus, moderately similar to NP_175641.1 protein kinase family protein / C-type lectin domain-containing protein [Arabidopsis thaliana]	Ghi.21031	DR462489	AT4G12020.2 | Symbols: WRKY19, ATWRKY19, MAPKKK11, MEKK4 | protein kinase family protein | chr4:7201656-7209469 FORWARD LENGTH=1895	1e-11	WRKY					6.29216	up
GhiAffx.2014.1.S1_s_at	Transcribed locus, weakly similar to NP_001050033.1 Os03g0335200 [Oryza sativa (japonica cultivar-group)]	Ghi.17889	DT463554	AT3G56400.1 | Symbols: WRKY70, ATWRKY70 | WRKY DNA-binding protein 70 | chr3:20909082-20910409 REVERSE LENGTH=294	3e-24	WRKY					7.03395	down
GhiAffx.25448.1.S1_at			DW516354.1	AT2G03340.1 | Symbols: WRKY3 | WRKY DNA-binding protein 3 | chr2:1014724-1016936 REVERSE LENGTH=513	1e-14	WRKY					3.07651	up
GhiAffx.30199.1.S1_at	Transcribed locus, weakly similar to XP_001773725.1 transcription factor WRKY22 [Physcomitrella patens subsp. patens]	Ghi.15715	DW506814.1	AT2G47260.1 | Symbols: WRKY23, ATWRKY23 | WRKY DNA-binding protein 23 | chr2:19405045-19406446 REVERSE LENGTH=337	6e-46	WRKY			4.87774	down	5.46738	up
GhiAffx.44610.1.S1_s_at	Transcribed locus, weakly similar to NP_568041.1 protein kinase family protein [Arabidopsis thaliana]	Ghi.13619	DW519438.1	AT4G12020.2 | Symbols: WRKY19, ATWRKY19, MAPKKK11, MEKK4 | protein kinase family protein | chr4:7201656-7209469 FORWARD LENGTH=1895	1e-18	WRKY					3.04769	down
GhiAffx.49638.1.A1_at			DT468382	AT5G45260.1 | Symbols: RRS1, ATWRKY52, SLH1 | Disease resistance protein (TIR-NBS-LRR class) | chr5:18326277-18332229 FORWARD LENGTH=1288	2e-16	WRKY					3.73318	down
GhiAffx.5398.1.S1_s_at	Transcribed locus, weakly similar to XP_001761358.1 transcription factor WRKY1 [Physcomitrella patens subsp. patens]	Ghi.6771	DW492439.1	AT2G34830.1 | Symbols: WRKY35, MEE24, AtWRKY35 | WRKY DNA-binding protein 35 | chr2:14693839-14696378 REVERSE LENGTH=427	4e-29	WRKY					3.35045	down
GhiAffx.60347.1.S1_s_at	Transcribed locus, weakly similar to NP_192034.1 WRKY22 (WRKY DNA-binding protein 22); transcription factor [Arabidopsis thaliana]	Ghi.10332	DW227604.1	AT4G01250.1 | Symbols: WRKY22, AtWRKY22 | WRKY family transcription factor | chr4:522839-524129 REVERSE LENGTH=298	6e-51	WRKY					17.1733	down
GhiAffx.7683.2.A1_at	Transcribed locus, moderately similar to NP_001046800.1 Os02g0462800 [Oryza sativa (japonica cultivar-group)]	Ghi.18547	DW514519.1	AT4G31550.2 | Symbols: WRKY11, ATWRKY11 | WRKY DNA-binding protein 11 | chr4:15290065-15291458 REVERSE LENGTH=324	1e-27	WRKY					8.43373	down
GhiAffx.8448.1.A1_at	Transcribed locus, moderately similar to XP_001764070.1 transcription factor WRKY7 [Physcomitrella patens subsp. patens]	Ghi.16235	DW243304.1	AT2G24570.1 | Symbols: WRKY17, ATWRKY17 | WRKY DNA-binding protein 17 | chr2:10437676-10439222 REVERSE LENGTH=321	2e-92	WRKY							3.19678	up
Gra.1211.1.A1_s_at	Transcribed locus, moderately similar to NP_180595.1 CIPK11; ATP binding / kinase/ protein kinase/ protein serine/threonine kinase/ protein-tyrosine kinase [Arabidopsis thaliana]	Gra.1211	CO130747	AT4G12020.2 | Symbols: WRKY19, ATWRKY19, MAPKKK11, MEKK4 | protein kinase family protein | chr4:7201656-7209469 FORWARD LENGTH=1895	5e-16	WRKY					3.30285	down
Gra.1273.2.S1_at	Transcribed locus, weakly similar to NP_566229.1 PPCK2 (PHOSPHOENOLPYRUVATE CARBOXYLASE KINASE 2); kinase [Arabidopsis thaliana]	Gra.1273	CO121618	AT4G12020.2 | Symbols: WRKY19, ATWRKY19, MAPKKK11, MEKK4 | protein kinase family protein | chr4:7201656-7209469 FORWARD LENGTH=1895	1e-14	WRKY					7.13308	down
Gra.1530.2.S1_s_at	Transcribed locus, weakly similar to NP_178433.1 WRKY3; transcription factor [Arabidopsis thaliana]	Gra.1530	CO125258	AT2G03340.1 | Symbols: WRKY3 | WRKY DNA-binding protein 3 | chr2:1014724-1016936 REVERSE LENGTH=513	2e-53	WRKY					6.21167	up
GraAffx.14386.1.S1_at			CO124856	AT4G12020.2 | Symbols: WRKY19, ATWRKY19, MAPKKK11, MEKK4 | protein kinase family protein | chr4:7201656-7209469 FORWARD LENGTH=1895	9e-14	WRKY			14.3851	down	3.47591	down
GraAffx.15033.1.S1_at			CO125965	AT4G12020.2 | Symbols: WRKY19, ATWRKY19, MAPKKK11, MEKK4 | protein kinase family protein | chr4:7201656-7209469 FORWARD LENGTH=1895	2e-12	WRKY							5.6243	down	3.30752	up
GraAffx.27696.1.S1_s_at			CO088663	AT4G12020.2 | Symbols: WRKY19, ATWRKY19, MAPKKK11, MEKK4 | protein kinase family protein | chr4:7201656-7209469 FORWARD LENGTH=1895	9e-16	WRKY					3.28374	up
GraAffx.28370.1.S1_at			CO086730	AT4G12020.2 | Symbols: WRKY19, ATWRKY19, MAPKKK11, MEKK4 | protein kinase family protein | chr4:7201656-7209469 FORWARD LENGTH=1895	4e-10	WRKY									3.58891	up
GraAffx.30430.1.S1_s_at			CO091332	AT2G24570.1 | Symbols: WRKY17, ATWRKY17 | WRKY DNA-binding protein 17 | chr2:10437676-10439222 REVERSE LENGTH=321	4e-62	WRKY					3.16123	up
GraAffx.8891.1.S1_at			CO088351	AT4G12020.2 | Symbols: WRKY19, ATWRKY19, MAPKKK11, MEKK4 | protein kinase family protein | chr4:7201656-7209469 FORWARD LENGTH=1895	4e-13	WRKY					5.25956	up
Ghi.171.1.S1_at	Transcribed locus	Ghi.171	DR462085	AT3G28917.1 | Symbols: MIF2 | mini zinc finger 2 | chr3:10925014-10925316 FORWARD LENGTH=100	2e-12	zf-HD					4.09265	up
Gra.2731.1.S1_s_at	Transcribed locus, weakly similar to NP_565106.1 transcription factor [Arabidopsis thaliana]	Gra.2731	CO090451	AT1G75240.1 | Symbols: AtHB33, HB33, ZHD5 | homeobox protein 33 | chr1:28241576-28242505 FORWARD LENGTH=309	1e-44	zf-HD					5.64562	down			5.32926	down
GraAffx.20356.1.S1_s_at			CO110188	AT1G69600.1 | Symbols: ZFHD1, ATHB29, ZHD11 | zinc finger homeodomain 1 | chr1:26182470-26183198 FORWARD LENGTH=242	5e-45	zf-HD					4.86123	up

## Sheet: Sheet3
Probe_Set_ID	NetAffx_annotation	UniGene_ID	Acce.No	TAIR_Annotation	E-value	TF_Family	0 dpa		5 dpa		10 dpa		15 dpa		20 dpa
							FC	REG	FC	REG	FC	REG	FC	REG	FC	REG
GhiAffx.31804.1.S1_at	Transcribed locus, weakly similar to NP_199084.2 transcriptional factor B3 family protein [Arabidopsis thaliana]	Ghi.13749	DW510520.1	AT5G42700.1 | Symbols: | AP2/B3-like transcriptional factor family protein | chr5:17122171-17124177 FORWARD LENGTH=211	9e-35	ABI3VP1					4.47388	down
GhiAffx.40544.1.S1_at			DW498279.1	AT1G01030.1 | Symbols: NGA3 | AP2/B3-like transcriptional factor family protein | chr1:11864-12940 REVERSE LENGTH=358	5e-12	ABI3VP1					5.20479	down
Ghi.9175.1.S1_at	Transcribed locus, moderately similar to XP_001756879.1 predicted protein [Physcomitrella patens subsp. patens]	Ghi.9175	DR462212	AT5G51190.1 | Symbols: | Integrase-type DNA-binding superfamily protein | chr5:20800708-20801373 REVERSE LENGTH=221	1e-34	AP2-EREBP	68.8738	down					24.9688	up
Ghi.10443.1.S1_at	Transcribed locus, weakly similar to NP_173355.3 AP2 domain-containing transcription factor, putative [Arabidopsis thaliana]	Ghi.10443	DT049130	AT1G19210.1 | Symbols: | Integrase-type DNA-binding superfamily protein | chr1:6626973-6627530 REVERSE LENGTH=185	2e-40	AP2-EREBP	60.5866	down			98.5007	down	51.799	up
Ghi.3673.1.S1_at	Transcribed locus, weakly similar to XP_001772779.1 predicted protein [Physcomitrella patens subsp. patens]	Ghi.3673	DT462887	AT1G19210.1 | Symbols: | Integrase-type DNA-binding superfamily protein | chr1:6626973-6627530 REVERSE LENGTH=185	4e-45	AP2-EREBP	58.6767	down			6.70508	down	42.5615	up
Ghi.9720.1.S1_at	Transcribed locus, moderately similar to XP_001779530.1 predicted protein [Physcomitrella patens subsp. patens]	Ghi.10484	DN758410	AT4G34410.1 | Symbols: RRTF1 | redox responsive transcription factor 1 | chr4:16451992-16452798 FORWARD LENGTH=268	3e-31	AP2-EREBP	54.2483	down			14.8032	down	63.5572	up
Ghi.8749.1.S1_at	Transcribed locus, moderately similar to XP_001756879.1 predicted protein [Physcomitrella patens subsp. patens]	Ghi.8749	DT463517	AT5G47230.1 | Symbols: ERF5, ATERF-5, ATERF5 | ethylene responsive element binding factor 5 | chr5:19180072-19180974 FORWARD LENGTH=300	2e-46	AP2-EREBP	31.1726	down	3.17265	down	4.57198	up	14.3505	up
Ghi.9880.2.A1_x_at	Transcribed locus, moderately similar to XP_001756879.1 predicted protein [Physcomitrella patens subsp. patens]	Ghi.9880	DT047349	AT5G47230.1 | Symbols: ERF5, ATERF-5, ATERF5 | ethylene responsive element binding factor 5 | chr5:19180072-19180974 FORWARD LENGTH=300	4e-17	AP2-EREBP	23.7383	down					18.4344	up	4.13906	up
Ghi.10747.1.S1_at	Transcribed locus, strongly similar to XP_001751961.1 predicted protein [Physcomitrella patens subsp. patens]	Ghi.10747	DV850132	AT5G47220.1 | Symbols: ATERF2, ATERF-2, ERF2 | ethylene responsive element binding factor 2 | chr5:19172023-19172754 REVERSE LENGTH=243	1e-44	AP2-EREBP	7.59054	down	8.19115	down			4.03677	up
Ghi.8126.1.S1_x_at	AP2/EREBP transcription factor ERF-1	Ghi.6690	AY779339.1	AT3G15210.1 | Symbols: ATERF-4, ERF4, RAP2.5, ATERF4 | ethylene responsive element binding factor 4 | chr3:5121472-5122140 FORWARD LENGTH=222	1e-17	AP2-EREBP	7.512	down					14.1139	up
Gra.1495.1.S1_s_at	Transcribed locus, weakly similar to NP_188139.1 ATERF-4/ATERF4/ERF4/RAP2.5; DNA binding / transcription factor/ transcriptional repressor [Arabidopsis thaliana]	Gra.1495	CO127064	AT5G44210.1 | Symbols: ERF9, ATERF9, ATERF-9 | erf domain protein 9 | chr5:17806742-17807344 FORWARD LENGTH=200	7e-25	AP2-EREBP	7.34558	down					11.5138	up
Ghi.9124.3.A1_at	Transcribed locus, moderately similar to XP_001779530.1 predicted protein [Physcomitrella patens subsp. patens]	Ghi.9124	DT462442	AT1G53910.3 | Symbols: RAP2.12 | related to AP2 12 | chr1:20135242-20136581 FORWARD LENGTH=356	5e-14	AP2-EREBP	7.21798	down			3.34798	down	4.43971	up
Ghi.9959.1.S1_s_at	Transcribed locus, moderately similar to XP_001770354.1 predicted protein [Physcomitrella patens subsp. patens]	Ghi.9959	DN759712	AT5G44210.1 | Symbols: ERF9, ATERF9, ATERF-9 | erf domain protein 9 | chr5:17806742-17807344 FORWARD LENGTH=200	3e-25	AP2-EREBP	6.73265	down					10.8887	up
Ghi.5157.1.S1_s_at	Ethylene-responsive element binding protein ERF4	Ghi.5157	AY781120.1	AT5G44210.1 | Symbols: ERF9, ATERF9, ATERF-9 | erf domain protein 9 | chr5:17806742-17807344 FORWARD LENGTH=200	2e-26	AP2-EREBP	6.27189	down					5.02743	up
Ghi.10481.2.S1_s_at	Transcribed locus, moderately similar to XP_001779530.1 predicted protein [Physcomitrella patens subsp. patens]	Ghi.17766	DT563717	AT3G16770.1 | Symbols: RAP2.3, ATEBP, ERF72, EBP | ethylene-responsive element binding protein | chr3:5705784-5706768 FORWARD LENGTH=248	2e-30	AP2-EREBP	6.18316	down			7.13903	down	3.90311	up
Ghi.8116.1.S1_at	DREB1-like transcription factor (DREB1L)	Ghi.8116	AY321150.3	AT5G51990.1 | Symbols: CBF4, DREB1D | C-repeat-binding factor 4 | chr5:21117113-21117787 REVERSE LENGTH=224	3e-49	AP2-EREBP	5.70587	down			52.9151	down	8.25876	up
Ghi.6808.1.S1_s_at	Transcribed locus, moderately similar to XP_001770354.1 predicted protein [Physcomitrella patens subsp. patens]	Ghi.6808	CA993089	AT3G15210.1 | Symbols: ATERF-4, ERF4, RAP2.5, ATERF4 | ethylene responsive element binding factor 4 | chr3:5121472-5122140 FORWARD LENGTH=222	4e-16	AP2-EREBP	5.3531	down					7.0571	up
Ghi.9749.1.S1_s_at	Transcribed locus, weakly similar to XP_001774744.1 predicted protein [Physcomitrella patens subsp. patens]	Ghi.9749	DT465559	AT5G25810.1 | Symbols: tny | Integrase-type DNA-binding superfamily protein | chr5:8986976-8987632 REVERSE LENGTH=218	4e-29	AP2-EREBP	5.01602	down
Ghi.3679.2.A1_s_at	Transcribed locus, moderately similar to XP_001751773.1 predicted protein [Physcomitrella patens subsp. patens]	Ghi.3679	DT464210	AT5G51190.1 | Symbols: | Integrase-type DNA-binding superfamily protein | chr5:20800708-20801373 REVERSE LENGTH=221	5e-40	AP2-EREBP	4.84208	down
GhiAffx.60824.1.S1_x_at	Transcribed locus, moderately similar to XP_001771261.1 predicted protein [Physcomitrella patens subsp. patens]	Ghi.11128	DW506275.1	AT1G13260.1 | Symbols: RAV1, EDF4 | related to ABI3/VP1 1 | chr1:4542386-4543420 FORWARD LENGTH=344	4e-102	AP2-EREBP	3.79448	down							3.18454	up
Ghi.9124.2.S1_s_at	Transcribed locus, weakly similar to NP_175794.1 RAP2.12; DNA binding / transcription factor [Arabidopsis thaliana]	Ghi.17919	DT466387	AT1G53910.3 | Symbols: RAP2.12 | related to AP2 12 | chr1:20135242-20136581 FORWARD LENGTH=356	3e-15	AP2-EREBP	3.4503	down
GhiAffx.58511.2.S1_at	Transcribed locus, weakly similar to NP_194106.1 CRF2 (CYTOKININ RESPONSE FACTOR 2); DNA binding / transcription factor [Arabidopsis thaliana]	Ghi.14994	DW483305.1	AT4G23750.2 | Symbols: CRF2, TMO3 | cytokinin response factor 2 | chr4:12376751-12377782 FORWARD LENGTH=343	3e-42	AP2-EREBP	3.306	down
GhiAffx.30941.1.S1_s_at	Transcribed locus, moderately similar to NP_172784.1 RAV1 (Related to ABI3/VP1 1); DNA binding / transcription factor [Arabidopsis thaliana]	Ghi.13511	DW482613.1	AT1G13260.1 | Symbols: RAV1, EDF4 | related to ABI3/VP1 1 | chr1:4542386-4543420 FORWARD LENGTH=344	3e-69	AP2-EREBP	3.25218	down	9.48097	down	4.27599	up	4.67201	up	5.08179	up
GbaAffx.196.1.A1_s_at			AY572462.1	AT3G16770.1 | Symbols: RAP2.3, ATEBP, ERF72, EBP | ethylene-responsive element binding protein | chr3:5705784-5706768 FORWARD LENGTH=248	5e-30	AP2-EREBP					3.65329	up	3.32721	down
Ghi.10443.1.A1_s_at	Transcribed locus, weakly similar to NP_173355.3 AP2 domain-containing transcription factor, putative [Arabidopsis thaliana]	Ghi.10443	DT464851	AT1G19210.1 | Symbols: | Integrase-type DNA-binding superfamily protein | chr1:6626973-6627530 REVERSE LENGTH=185	2e-40	AP2-EREBP					3.97497	down
Ghi.7370.1.S1_at	Ethylene-responsive element binding factor	Ghi.16341	AY181251.1	AT5G51190.1 | Symbols: | Integrase-type DNA-binding superfamily protein | chr5:20800708-20801373 REVERSE LENGTH=221	9e-17	AP2-EREBP									3.54057	up
Ghi.7874.1.S1_s_at	Cultivar Xinhai14 putative ethylene responsive element binding protein 3 /// Ethylene-responsive element binding protein ERF6	Ghi.16277 /// Ghi.7874	AY962572.1	AT3G16770.1 | Symbols: RAP2.3, ATEBP, ERF72, EBP | ethylene-responsive element binding protein | chr3:5705784-5706768 FORWARD LENGTH=248	1e-35	AP2-EREBP					3.70216	up	3.97439	down
Ghi.8113.1.S1_at	Dehydration responsive element binding protein (DREB)	Ghi.8113	AY174160.1	AT1G46768.1 | Symbols: RAP2.1 | related to AP2 1 | chr1:17266046-17266507 REVERSE LENGTH=153	1e-39	AP2-EREBP							5.76674	down
Ghi.8161.1.S1_s_at	Ethylene-responsive element binding protein ERF5	Ghi.8161	AY781118.2	AT5G47220.1 | Symbols: ATERF2, ATERF-2, ERF2 | ethylene responsive element binding factor 2 | chr5:19172023-19172754 REVERSE LENGTH=243	9e-52	AP2-EREBP			4.45025	down
Ghi.9894.2.S1_at	Transcribed locus, weakly similar to NP_182154.1 CRF5 (CYTOKININ RESPONSE FACTOR 5); DNA binding / transcription factor [Arabidopsis thaliana]	Ghi.9894	DT462804	AT4G27950.1 | Symbols: CRF4 | cytokinin response factor 4 | chr4:13909732-13910739 REVERSE LENGTH=335	8e-35	AP2-EREBP					12.2167	down
GhiAffx.1517.1.S1_at	Transcribed locus, moderately similar to XP_001779530.1 predicted protein [Physcomitrella patens subsp. patens]	Ghi.14483	DW505807.1	AT3G16770.1 | Symbols: RAP2.3, ATEBP, ERF72, EBP | ethylene-responsive element binding protein | chr3:5705784-5706768 FORWARD LENGTH=248	4e-24	AP2-EREBP					4.6318	down	3.5867	up	4.74495	down
GhiAffx.15854.1.S1_at	Transcribed locus, moderately similar to XP_001779530.1 predicted protein [Physcomitrella patens subsp. patens]	Ghi.9694	DW237308.1	AT4G34410.1 | Symbols: RRTF1 | redox responsive transcription factor 1 | chr4:16451992-16452798 FORWARD LENGTH=268	2e-30	AP2-EREBP					18.6245	down	8.67139	up	4.65503	up
GhiAffx.184.1.S1_at	Transcribed locus	Ghi.15272	DW483295.1	AT1G78080.1 | Symbols: RAP2.4 | related to AP2 4 | chr1:29364790-29365794 FORWARD LENGTH=334	9e-17	AP2-EREBP					6.23768	down	5.99906	up
GhiAffx.24637.1.S1_at	Transcribed locus, weakly similar to NP_188965.1 ATERF1/ERF1 (ETHYLENE RESPONSE FACTOR 1); DNA binding / transcription factor/ transcriptional activator [Arabidopsis thaliana]	Ghi.16272	DW512126.1	AT3G23240.1 | Symbols: ERF1, ATERF1 | ethylene response factor 1 | chr3:8295705-8296361 FORWARD LENGTH=218	1e-37	AP2-EREBP					6.82866	up
GhiAffx.25032.1.S1_at	Transcribed locus	Ghi.15888	DW498430.1	AT2G38340.1 | Symbols: DREB19 | Integrase-type DNA-binding superfamily protein | chr2:16067447-16068181 REVERSE LENGTH=244	4e-19	AP2-EREBP					20.3499	down
GhiAffx.25508.1.S1_at	Transcribed locus, moderately similar to XP_001779530.1 predicted protein [Physcomitrella patens subsp. patens]	Ghi.12856	DW496030.1	AT5G50080.1 | Symbols: ERF110 | ethylene response factor 110 | chr5:20365948-20366835 FORWARD LENGTH=220	6e-18	AP2-EREBP					136.767	down
GhiAffx.28739.1.S1_s_at	Transcribed locus, strongly similar to XP_001751961.1 predicted protein [Physcomitrella patens subsp. patens]	Ghi.15180	DW502086.1	AT5G47220.1 | Symbols: ATERF2, ATERF-2, ERF2 | ethylene responsive element binding factor 2 | chr5:19172023-19172754 REVERSE LENGTH=243	2e-30	AP2-EREBP			5.16598	down	6.99844	up
GhiAffx.30941.1.A1_s_at	Transcribed locus, moderately similar to NP_172784.1 RAV1 (Related to ABI3/VP1 1); DNA binding / transcription factor [Arabidopsis thaliana]	Ghi.13511	DT468743	AT1G13260.1 | Symbols: RAV1, EDF4 | related to ABI3/VP1 1 | chr1:4542386-4543420 FORWARD LENGTH=344	3e-69	AP2-EREBP					4.04817	up
GhiAffx.4057.1.A1_at	Transcribed locus, weakly similar to NP_196680.1 SHN3 (SHINE3); DNA binding / transcription factor [Arabidopsis thaliana]	Ghi.14807	DW507397.1	AT5G11190.1 | Symbols: SHN3 | Integrase-type DNA-binding superfamily protein | chr5:3564976-3566051 FORWARD LENGTH=189	5e-55	AP2-EREBP					4.00309	up	3.63422	up
GhiAffx.44148.1.S1_at	Transcribed locus, moderately similar to XP_001773250.1 predicted protein [Physcomitrella patens subsp. patens]	Ghi.15809	DW511365.1	AT5G64750.1 | Symbols: ABR1 | Integrase-type DNA-binding superfamily protein | chr5:25891679-25893656 FORWARD LENGTH=391	1e-17	AP2-EREBP					20.9545	down
GhiAffx.59715.1.S1_at	Transcribed locus, weakly similar to XP_001769646.1 predicted protein [Physcomitrella patens subsp. patens]	Ghi.16596	DW505344.1	AT1G19210.1 | Symbols: | Integrase-type DNA-binding superfamily protein | chr1:6626973-6627530 REVERSE LENGTH=185	3e-31	AP2-EREBP					14.4646	down	4.74928	up
GhiAffx.59933.1.S1_at	Transcribed locus, weakly similar to NP_177307.1 AP2 domain-containing transcription factor, putative [Arabidopsis thaliana]	Ghi.13642	DW517582.1	AT1G71520.1 | Symbols: | Integrase-type DNA-binding superfamily protein | chr1:26938612-26939043 FORWARD LENGTH=143	2e-35	AP2-EREBP					4.73807	down
GhiAffx.60224.1.S1_s_at	Transcribed locus, strongly similar to XP_001775145.1 predicted protein [Physcomitrella patens subsp. patens]	Ghi.15123	DW499308.1	AT1G78080.1 | Symbols: RAP2.4 | related to AP2 4 | chr1:29364790-29365794 FORWARD LENGTH=334	5e-20	AP2-EREBP					10.8707	down
GhiAffx.60317.1.S1_at			DW503700.1	AT5G47220.1 | Symbols: ATERF2, ATERF-2, ERF2 | ethylene responsive element binding factor 2 | chr5:19172023-19172754 REVERSE LENGTH=243	1e-38	AP2-EREBP			4.73437	down	5.10097	up	3.75787	down	4.74048	up
GhiAffx.60792.1.S1_at	DRE-binding protein 3b (DBP3b)	Ghi.15698	DW497379.1	AT5G52020.1 | Symbols: | Integrase-type DNA-binding superfamily protein | chr5:21124192-21124890 REVERSE LENGTH=232	1e-32	AP2-EREBP					27.837	down
GhiAffx.7865.1.S1_at			DW503266.1	AT5G61590.1 | Symbols: | Integrase-type DNA-binding superfamily protein | chr5:24764653-24765258 REVERSE LENGTH=201	5e-35	AP2-EREBP			3.46947	down	3.03263	up
Gra.126.1.A1_s_at	Transcribed locus, weakly similar to NP_568755.1 DNA binding / transcription factor [Arabidopsis thaliana]	Gra.126	CO088695	AT5G51190.1 | Symbols: | Integrase-type DNA-binding superfamily protein | chr5:20800708-20801373 REVERSE LENGTH=221	2e-38	AP2-EREBP									8.43712	down
Gra.2948.2.S1_at	Transcribed locus, weakly similar to NP_973553.1 TOE1; DNA binding / transcription factor [Arabidopsis thaliana]	Gra.2948	CO124984	AT2G28550.1 | Symbols: RAP2.7, TOE1 | related to AP2.7 | chr2:12226168-12228251 REVERSE LENGTH=449	1e-68	AP2-EREBP					12.7663	down
Gra.2948.4.A1_s_at	Transcribed locus, weakly similar to NP_973553.1 TOE1; DNA binding / transcription factor [Arabidopsis thaliana]	Gra.2948	CO090457	AT2G28550.1 | Symbols: RAP2.7, TOE1 | related to AP2.7 | chr2:12226168-12228251 REVERSE LENGTH=449	4e-19	AP2-EREBP					12.3916	down
GraAffx.10790.1.A1_s_at			CO078940	AT3G16770.1 | Symbols: RAP2.3, ATEBP, ERF72, EBP | ethylene-responsive element binding protein | chr3:5705784-5706768 FORWARD LENGTH=248	3e-27	AP2-EREBP					3.40574	down
GraAffx.26388.2.A1_x_at			CO126338	AT1G78080.1 | Symbols: RAP2.4 | related to AP2 4 | chr1:29364790-29365794 FORWARD LENGTH=334	4e-35	AP2-EREBP					3.05573	down
Ghi.5551.1.A1_s_at	Transcribed locus, weakly similar to NP_567841.1 ARF16 (AUXIN RESPONSE FACTOR 16); miRNA binding / transcription factor [Arabidopsis thaliana]	Ghi.5551	DT047344	AT4G30080.1 | Symbols: ARF16 | auxin response factor 16 | chr4:14703369-14705564 REVERSE LENGTH=670	6e-34	ARF									3.42606	up
Gra.1912.1.S1_at	Gossypium raimondii putative auxin response factor 10 (ARF10)	Gra.1912	DQ003610.1	AT2G28350.1 | Symbols: ARF10 | auxin response factor 10 | chr2:12114331-12116665 FORWARD LENGTH=693	1e-141	ARF					3.44357	up
GraAffx.28780.1.S1_at			CO085484	AT5G20730.3 | Symbols: NPH4, MSG1, IAA21, ARF7, TIR5, BIP, IAA23, IAA25 | Transcriptional factor B3 family protein / auxin-responsive factor AUX/IAA-related | chr5:7016704-7021504 REVERSE LENGTH=1150	1e-56	ARF					3.45512	down
GhiAffx.2363.1.S1_at			DW500892.1	AT4G11400.1 | Symbols: | ARID/BRIGHT DNA-binding domain;ELM2 domain protein | chr4:6938717-6940539 FORWARD LENGTH=573	5e-32	ARID					3.54388	up
GhiAffx.58565.1.S1_at	Transcribed locus, weakly similar to NP_849404.2 APRR2 (PSEUDO-RESPONSE REGULATOR 2); transcription factor [Arabidopsis thaliana]	Ghi.11112	DW519453.1	AT4G18020.3 | Symbols: APRR2, PRR2 | CheY-like two-component responsive regulator family protein | chr4:10003738-10006682 REVERSE LENGTH=535	8e-58	ARR-B					4.73783	down			3.4223	down
GhiAffx.15164.1.A1_s_at	Transcribed locus, moderately similar to NP_171920.1 SHY2 (SHORT HYPOCOTYL 2); transcription factor [Arabidopsis thaliana]	Ghi.1100	DW505592.1	AT5G43700.1 | Symbols: ATAUX2-11, IAA4 | AUX/IAA transcriptional regulator family protein | chr5:17550465-17551206 FORWARD LENGTH=186	3e-61	AUX/IAA	29.6571	down			198.423	down	19.3327	up	5.18525	up
Ghi.6543.1.S1_s_at	Transcribed locus, moderately similar to NP_193191.2 IAA14 (SOLITARY ROOT); transcription factor [Arabidopsis thaliana]	Ghi.6543	DN780646	AT4G14550.1 | Symbols: IAA14, SLR | indole-3-acetic acid inducible 14 | chr4:8348521-8349923 REVERSE LENGTH=228	3e-78	AUX/IAA							3.09203	up
Ghi.8605.1.S1_s_at	Transcribed locus, moderately similar to NP_193191.2 IAA14 (SOLITARY ROOT); transcription factor [Arabidopsis thaliana]	Ghi.8605	CD486500	AT4G14550.1 | Symbols: IAA14, SLR | indole-3-acetic acid inducible 14 | chr4:8348521-8349923 REVERSE LENGTH=228	5e-35	AUX/IAA									3.33964	up
GhiAffx.18267.1.S1_s_at	Transcribed locus, weakly similar to NP_194637.1 PAP2 (PHYTOCHROME-ASSOCIATED PROTEIN 2); transcription factor [Arabidopsis thaliana]	Ghi.16224	DW514626.1	AT2G22670.3 | Symbols: IAA8 | indoleacetic acid-induced protein 8 | chr2:9637136-9638459 FORWARD LENGTH=321	3e-50	AUX/IAA					10.1909	up			3.05558	up
GhiAffx.51737.1.A1_at	Transcribed locus, moderately similar to NP_194637.1 PAP2 (PHYTOCHROME-ASSOCIATED PROTEIN 2); transcription factor [Arabidopsis thaliana]	Ghi.17189	DW236348.1	AT4G29080.1 | Symbols: PAP2, IAA27 | phytochrome-associated protein 2 | chr4:14323665-14325213 REVERSE LENGTH=305	1e-68	AUX/IAA					3.39036	down
GhiAffx.6395.1.S1_s_at	Transcribed locus, moderately similar to NP_193191.2 IAA14 (SOLITARY ROOT); transcription factor [Arabidopsis thaliana]	Ghi.13987	DW484802.1	AT4G14550.1 | Symbols: IAA14, SLR | indole-3-acetic acid inducible 14 | chr4:8348521-8349923 REVERSE LENGTH=228	2e-83	AUX/IAA							8.26129	down
Gra.1987.1.S1_s_at	Transcribed locus, weakly similar to NP_569017.2 IAA9; transcription factor [Arabidopsis thaliana]	Gra.3415	CO105796	AT5G65670.2 | Symbols: IAA9 | indole-3-acetic acid inducible 9 | chr5:26254463-26256134 FORWARD LENGTH=336	4e-95	AUX/IAA									3.30433	up
Gra.2492.1.A1_at	Transcribed locus, weakly similar to NP_194637.1 PAP2 (PHYTOCHROME-ASSOCIATED PROTEIN 2); transcription factor [Arabidopsis thaliana]	Gra.2492	CO072640	AT4G29080.1 | Symbols: PAP2, IAA27 | phytochrome-associated protein 2 | chr4:14323665-14325213 REVERSE LENGTH=305	2e-80	AUX/IAA					4.57676	up
GraAffx.33168.2.A1_s_at			CO095179	AT5G43700.1 | Symbols: ATAUX2-11, IAA4 | AUX/IAA transcriptional regulator family protein | chr5:17550465-17551206 FORWARD LENGTH=186	3e-47	AUX/IAA					4.51807	down
Ghi.4227.1.S1_s_at	Transcribed locus, moderately similar to NP_567523.1 CT-BMY (BETA-AMYLASE 8); beta-amylase [Arabidopsis thaliana]	Ghi.4227	DT456122	AT2G45880.1 | Symbols: BMY4, BAM7 | beta-amylase 7 | chr2:18878674-18881824 REVERSE LENGTH=691	4e-30	BES1					16.3799	down			3.75187	up
Ghi.1312.1.S1_s_at	Transcribed locus, weakly similar to XP_001775637.1 predicted protein [Physcomitrella patens subsp. patens]	Ghi.1312	DV849237	AT5G50915.2 | Symbols: | basic helix-loop-helix (bHLH) DNA-binding superfamily protein | chr5:20710764-20712252 REVERSE LENGTH=286	1e-37	bHLH					7.76935	down
Ghi.1326.1.S1_s_at	Transcribed locus, weakly similar to NP_181549.1 basic helix-loop-helix (bHLH) family protein [Arabidopsis thaliana]	Ghi.1326	DR463721	AT3G25710.1 | Symbols: BHLH32, ATAIG1, TMO5 | basic helix-loop-helix 32 | chr3:9369598-9371096 FORWARD LENGTH=344	8e-27	bHLH			18.3008	down	85.669	up
Ghi.1543.2.S1_at	Transcribed locus, weakly similar to NP_850745.1 basic helix-loop-helix (bHLH) family protein [Arabidopsis thaliana]	Ghi.1543	DN780085	AT3G57800.2 | Symbols: | basic helix-loop-helix (bHLH) DNA-binding superfamily protein | chr3:21408034-21411321 REVERSE LENGTH=379	2e-41	bHLH					10.4838	down
Ghi.3417.2.A1_at	Transcribed locus, weakly similar to NP_001063634.1 Os09g0510500 [Oryza sativa (japonica cultivar-group)]	Ghi.3417	DT462387	AT5G50915.2 | Symbols: | basic helix-loop-helix (bHLH) DNA-binding superfamily protein | chr5:20710764-20712252 REVERSE LENGTH=286	3e-14	bHLH					4.50929	up
Ghi.4223.1.S1_s_at	Transcribed locus, weakly similar to NP_001032117.1 DNA binding / transcription factor [Arabidopsis thaliana]	Ghi.4223	DT456129	AT5G61270.2 | Symbols: PIF7 | phytochrome-interacting factor7 | chr5:24638873-24640031 REVERSE LENGTH=278	1e-23	bHLH					3.36105	up
Ghi.5471.1.S1_at	Transcribed locus, weakly similar to NP_174541.1 ATMYC2 (JASMONATE INSENSITIVE 1); DNA binding / transcription factor [Arabidopsis thaliana]	Ghi.5471	DT046618	AT4G17880.1 | Symbols: | Basic helix-loop-helix (bHLH) DNA-binding family protein | chr4:9933702-9935471 REVERSE LENGTH=589	8e-67	bHLH							6.16646	up	3.5457	up
Ghi.7949.1.S1_s_at	GHDEL61 (ghdel61)	Ghi.7949	AF336279.1	AT5G41315.1 | Symbols: GL3, MYC6.2 | basic helix-loop-helix (bHLH) DNA-binding superfamily protein | chr5:16529457-16532866 FORWARD LENGTH=637	5e-149	bHLH					3.33206	up
Ghi.9180.2.S1_s_at	Transcribed locus, weakly similar to NP_193829.2 basic helix-loop-helix (bHLH) family protein [Arabidopsis thaliana]	Ghi.9180	DT465069	AT4G20970.1 | Symbols: | basic helix-loop-helix (bHLH) DNA-binding superfamily protein | chr4:11215259-11216212 FORWARD LENGTH=190	6e-12	bHLH					3.90633	down
Ghi.9813.1.A1_s_at	Transcribed locus, weakly similar to NP_563749.1 basic helix-loop-helix (bHLH) family protein [Arabidopsis thaliana]	Ghi.9813	DT467646	AT1G05805.1 | Symbols: | basic helix-loop-helix (bHLH) DNA-binding superfamily protein | chr1:1744843-1747427 FORWARD LENGTH=362	5e-21	bHLH					4.26865	up
GhiAffx.2604.1.S1_at	Transcribed locus, strongly similar to NP_181777.2 copper amine oxidase, putative [Arabidopsis thaliana]	Ghi.11680	DW504567.1	AT4G34530.1 | Symbols: CIB1 | cryptochrome-interacting basic-helix-loop-helix 1 | chr4:16498466-16499946 FORWARD LENGTH=335	5e-17	bHLH									7.36546	down
GhiAffx.26756.1.S1_s_at	Transcribed locus, weakly similar to NP_191916.3 UNE10 (unfertilized embryo sac 10); DNA binding / transcription factor [Arabidopsis thaliana]	Ghi.15003	DW243528.1	AT4G00050.1 | Symbols: UNE10 | basic helix-loop-helix (bHLH) DNA-binding superfamily protein | chr4:17863-19848 FORWARD LENGTH=399	1e-34	bHLH							3.19861	up
GhiAffx.28787.1.S1_at			DT468526	AT4G29930.2 | Symbols: | basic helix-loop-helix (bHLH) DNA-binding superfamily protein | chr4:14644108-14647449 FORWARD LENGTH=225	7e-17	bHLH					7.94961	down			3.76892	up
GhiAffx.43630.1.S1_at	Transcribed locus, weakly similar to NP_001042409.1 Os01g0218100 [Oryza sativa (japonica cultivar-group)]	Ghi.12645	DW514386.1	AT1G68810.1 | Symbols: | basic helix-loop-helix (bHLH) DNA-binding superfamily protein | chr1:25861289-25862882 FORWARD LENGTH=368	3e-20	bHLH			3.46921	down
GhiAffx.44107.1.S1_at	Transcribed locus, weakly similar to NP_567195.1 basic helix-loop-helix (bHLH) family protein [Arabidopsis thaliana]	Ghi.12496	DW498292.1	AT4G00870.1 | Symbols: | basic helix-loop-helix (bHLH) DNA-binding superfamily protein | chr4:362230-363639 REVERSE LENGTH=423	2e-40	bHLH					3.41025	up
GhiAffx.44161.1.S1_s_at	Transcribed locus, weakly similar to NP_194639.1 ethylene-responsive family protein [Arabidopsis thaliana]	Ghi.13445	DW517251.1	AT1G61660.1 | Symbols: | basic helix-loop-helix (bHLH) DNA-binding superfamily protein | chr1:22754003-22756171 REVERSE LENGTH=393	3e-18	bHLH					4.29188	up
GhiAffx.5109.1.S1_at	Transcribed locus, weakly similar to XP_001766358.1 predicted protein [Physcomitrella patens subsp. patens]	Ghi.11992	DW491726.1	AT1G09530.2 | Symbols: PIF3, POC1, PAP3 | phytochrome interacting factor 3 | chr1:3077216-3079367 FORWARD LENGTH=524	9e-28	bHLH					4.7858	down
GhiAffx.5194.1.A1_at	Transcribed locus, weakly similar to NP_200279.1 ILR3 (IAA-LEUCINE RESISTANT3); DNA binding / transcription factor [Arabidopsis thaliana]	Ghi.14926	DW234145.1	AT5G54680.1 | Symbols: ILR3, bHLH105 | basic helix-loop-helix (bHLH) DNA-binding superfamily protein | chr5:22217270-22218993 FORWARD LENGTH=234	5e-67	bHLH					3.09596	down	6.78978	down
GhiAffx.59064.2.S1_at	Transcribed locus, moderately similar to NP_001048889.1 Os03g0135700 [Oryza sativa (japonica cultivar-group)]	Ghi.19654	DT467519	AT5G65640.2 | Symbols: bHLH093 | beta HLH protein 93 | chr5:26237137-26238635 FORWARD LENGTH=290	1e-17	bHLH					4.65995	up
GhiAffx.7076.1.S1_at	Transcribed locus	Ghi.11377	DW512701.1	AT4G38070.1 | Symbols: | basic helix-loop-helix (bHLH) DNA-binding superfamily protein | chr4:17876535-17882569 FORWARD LENGTH=1513	1e-12	bHLH					3.0684	down
GraAffx.23349.1.S1_s_at			CO121481	AT4G17880.1 | Symbols: | Basic helix-loop-helix (bHLH) DNA-binding family protein | chr4:9933702-9935471 REVERSE LENGTH=589	7e-62	bHLH					40.4504	up
Ghi.5267.1.A1_at	Transcribed locus, weakly similar to NP_195185.1 GBF6 (G-box binding factor 6); DNA binding / transcription factor [Arabidopsis thaliana]	Ghi.17508	DT046626	AT4G34590.1 | Symbols: ATB2, GBF6, AtbZIP11, BZIP11 | G-box binding factor 6 | chr4:16522449-16522928 FORWARD LENGTH=159	9e-29	bZIP	7.28774	up	3.36748	up					3.19882	up
Ghi.10259.1.S1_s_at	Transcribed locus, weakly similar to NP_191801.1 ATBZIP53 (BASIC REGION/LEUCINE ZIPPER MOTIF 53); DNA binding / sequence-specific DNA binding / transcription factor [Arabidopsis thaliana]	Ghi.10259	DT463881	AT3G62420.1 | Symbols: ATBZIP53, BZIP53 | basic region/leucine zipper motif 53 | chr3:23091844-23092284 REVERSE LENGTH=146	2e-41	bZIP					3.81432	down
Ghi.2271.1.S1_at	Transcribed locus, weakly similar to NP_195391.1 GBF1 (G-box binding factor 1); transcription factor [Arabidopsis thaliana]	Ghi.2271	DT465630	AT4G36730.2 | Symbols: GBF1 | G-box binding factor 1 | chr4:17309850-17311752 REVERSE LENGTH=313	3e-24	bZIP					4.77949	down
Ghi.8170.1.S1_s_at	Transcribed locus, weakly similar to NP_174998.1 ATBZIP60 (BASIC REGION/LEUCINE ZIPPER MOTIF 60); DNA binding / transcription factor [Arabidopsis thaliana]	Ghi.8170	DT573264	AT1G42990.1 | Symbols: ATBZIP60, BZIP60 | basic region/leucine zipper motif 60 | chr1:16136062-16137459 REVERSE LENGTH=295	2e-22	bZIP					4.98107	down
Ghi.8203.1.S1_x_at	Transcribed locus, weakly similar to NP_191371.1 bZIP transcription factor family protein [Arabidopsis thaliana]	Ghi.8203	AI729411	AT2G42380.2 | Symbols: ATBZIP34, BZIP34 | Basic-leucine zipper (bZIP) transcription factor family protein | chr2:17647205-17648660 REVERSE LENGTH=321	3e-75	bZIP					8.87541	down
GhiAffx.41421.1.S1_at			DW502847.1	AT1G77920.1 | Symbols: | bZIP transcription factor family protein | chr1:29298959-29300607 FORWARD LENGTH=368	3e-87	bZIP					7.01235	up
GhiAffx.6044.1.S1_at	Transcribed locus, weakly similar to NP_001045798.1 Os02g0132500 [Oryza sativa (japonica cultivar-group)]	Ghi.14277	DW495812.1	AT4G34590.1 | Symbols: ATB2, GBF6, AtbZIP11, BZIP11 | G-box binding factor 6 | chr4:16522449-16522928 FORWARD LENGTH=159	2e-31	bZIP					3.45348	up
Gra.2392.1.S1_s_at	Transcribed locus, weakly similar to NP_568863.1 transcription factor/ zinc ion binding [Arabidopsis thaliana]	Gra.2392	CO123896	AT5G57660.1 | Symbols: ATCOL5, COL5 | CONSTANS-like 5 | chr5:23355573-23356729 FORWARD LENGTH=355	4e-75	C2C2-CO-like									3.68944	up
Ghi.4728.1.S1_at	Transcribed locus, weakly similar to NP_001042660.1 Os01g0264000 [Oryza sativa (japonica cultivar-group)]	Ghi.4728	CA993192	AT5G62430.1 | Symbols: CDF1 | cycling DOF factor 1 | chr5:25069298-25070787 REVERSE LENGTH=298	8e-19	C2C2-Dof					4.59761	down
GhiAffx.25540.1.A1_s_at	Transcribed locus, weakly similar to NP_190334.1 CDF3 (CYCLING DOF FACTOR 3); DNA binding / protein binding / transcription factor [Arabidopsis thaliana]	Ghi.16004	DW225138.1	AT3G47500.1 | Symbols: CDF3 | cycling DOF factor 3 | chr3:17504276-17505964 REVERSE LENGTH=448	4e-25	C2C2-Dof					5.72251	down
GhiAffx.41785.1.S1_s_at	Transcribed locus, moderately similar to XP_001764513.1 predicted protein [Physcomitrella patens subsp. patens]	Ghi.714	DW504767.1	AT3G50410.1 | Symbols: OBP1 | OBF binding protein 1 | chr3:18709872-18710633 FORWARD LENGTH=253	5e-24	C2C2-Dof					6.73673	up			3.76681	up
Gra.42.1.S1_s_at	Transcribed locus, weakly similar to NP_191041.1 transcription factor [Arabidopsis thaliana]	Gra.42	CO122213	AT3G54810.2 | Symbols: BME3-ZF, BME3, GATA8 | Plant-specific GATA-type zinc finger transcription factor family protein | chr3:20296957-20298236 FORWARD LENGTH=322	4e-51	C2C2-GATA	5.28299	down
Ghi.10341.1.A1_s_at	Transcribed locus, weakly similar to NP_201433.1 zinc finger (GATA type) family protein [Arabidopsis thaliana]	Ghi.10341	DT564771	AT5G66320.2 | Symbols: GATA5 | GATA transcription factor 5 | chr5:26496208-26497309 REVERSE LENGTH=339	2e-28	C2C2-GATA					8.07933	down	3.47612	up
Ghi.10341.1.S1_s_at	Transcribed locus, weakly similar to NP_201433.1 zinc finger (GATA type) family protein [Arabidopsis thaliana]	Ghi.10341	DT564850	AT5G66320.2 | Symbols: GATA5 | GATA transcription factor 5 | chr5:26496208-26497309 REVERSE LENGTH=339	2e-28	C2C2-GATA					5.66973	down	3.9944	up
Ghi.10341.2.A1_x_at	Transcribed locus, weakly similar to NP_201433.1 zinc finger (GATA type) family protein [Arabidopsis thaliana]	Ghi.10341	DT468553	AT5G66320.2 | Symbols: GATA5 | GATA transcription factor 5 | chr5:26496208-26497309 REVERSE LENGTH=339	8e-40	C2C2-GATA					5.55628	down
Ghi.9110.1.S1_at	Transcribed locus, weakly similar to XP_001778541.1 predicted protein [Physcomitrella patens subsp. patens]	Ghi.9110	DT466327	AT5G66320.2 | Symbols: GATA5 | GATA transcription factor 5 | chr5:26496208-26497309 REVERSE LENGTH=339	5e-33	C2C2-GATA					3.77788	down
GhiAffx.21747.1.S1_at	Transcribed locus, weakly similar to NP_199741.1 zinc finger (GATA type) family protein [Arabidopsis thaliana]	Ghi.12364	DW496953.1	AT3G06740.1 | Symbols: GATA15 | GATA transcription factor 15 | chr3:2126658-2127265 FORWARD LENGTH=149	9e-16	C2C2-GATA					3.3856	down
GhiAffx.22890.1.S1_s_at	Transcribed locus, weakly similar to NP_201433.1 zinc finger (GATA type) family protein [Arabidopsis thaliana]	Ghi.63	DW503126.1	AT5G66320.2 | Symbols: GATA5 | GATA transcription factor 5 | chr5:26496208-26497309 REVERSE LENGTH=339	8e-19	C2C2-GATA					5.2223	up
GhiAffx.34581.1.A1_x_at	Transcribed locus, moderately similar to XP_001758451.1 predicted protein [Physcomitrella patens subsp. patens]	Ghi.17667	DW499072.1	AT3G54810.2 | Symbols: BME3-ZF, BME3, GATA8 | Plant-specific GATA-type zinc finger transcription factor family protein | chr3:20296957-20298236 FORWARD LENGTH=322	1e-34	C2C2-GATA					5.16088	down
Gra.153.2.S1_s_at	Transcribed locus, weakly similar to NP_850618.1 ZML1 (ZIM-LIKE 1); transcription factor [Arabidopsis thaliana]	Gra.153	CO088287	AT3G21175.2 | Symbols: ZML1, GATA24 | ZIM-like 1 | chr3:7422832-7424598 FORWARD LENGTH=295	3e-55	C2C2-GATA					7.1231	up
GraAffx.26496.1.S1_x_at			CO092025	AT3G54810.2 | Symbols: BME3-ZF, BME3, GATA8 | Plant-specific GATA-type zinc finger transcription factor family protein | chr3:20296957-20298236 FORWARD LENGTH=322	1e-61	C2C2-GATA					4.5307	down
GhiAffx.20670.1.S1_at			DW495050.1	AT2G45190.1 | Symbols: AFO, FIL, YAB1 | Plant-specific transcription factor YABBY family protein | chr2:18628450-18630552 REVERSE LENGTH=229	1e-72	C2C2-YABBY									4.04828	down
GhiAffx.25167.1.A1_at			DW514940.1	AT2G45190.1 | Symbols: AFO, FIL, YAB1 | Plant-specific transcription factor YABBY family protein | chr2:18628450-18630552 REVERSE LENGTH=229	1e-29	C2C2-YABBY							3.26952	down	5.28395	down
Ghi.807.1.S1_s_at	Transcribed locus, weakly similar to NP_174094.1 STZ (SALT TOLERANCE ZINC FINGER); nucleic acid binding / transcription factor/ zinc ion binding [Arabidopsis thaliana]	Ghi.17797	DT465871	AT1G27730.1 | Symbols: STZ, ZAT10 | salt tolerance zinc finger | chr1:9648302-9648985 REVERSE LENGTH=227	4e-31	C2H2	29.9241	down	3.11063	down	3.99695	down	42.6518	up
Ghi.4983.1.A1_at	Transcribed locus, weakly similar to NP_174094.1 STZ (SALT TOLERANCE ZINC FINGER); nucleic acid binding / transcription factor/ zinc ion binding [Arabidopsis thaliana]	Ghi.4983	DV849718	AT5G04340.1 | Symbols: C2H2, CZF2, ZAT6 | zinc finger of Arabidopsis thaliana 6 | chr5:1216321-1217037 REVERSE LENGTH=238	3e-33	C2H2	29.3079	down					42.0681	up
Ghi.1074.1.S1_s_at	Transcribed locus, weakly similar to NP_174094.1 STZ (SALT TOLERANCE ZINC FINGER); nucleic acid binding / transcription factor/ zinc ion binding [Arabidopsis thaliana]	Ghi.1074	DN758679	AT1G27730.1 | Symbols: STZ, ZAT10 | salt tolerance zinc finger | chr1:9648302-9648985 REVERSE LENGTH=227	1e-48	C2H2	28.8529	down					36.0058	up
GhiAffx.3411.1.A1_at	Transcribed locus, weakly similar to NP_180439.1 zinc finger (C2H2 type) family protein [Arabidopsis thaliana]	Ghi.11868	DW497356.1	AT2G28710.1 | Symbols: | C2H2-type zinc finger family protein | chr2:12322974-12323444 FORWARD LENGTH=156	9e-28	C2H2	12.7241	down			61.008	down	32.9113	up
Ghi.10485.1.S1_s_at	Transcribed locus, weakly similar to NP_174094.1 STZ (SALT TOLERANCE ZINC FINGER); nucleic acid binding / transcription factor/ zinc ion binding [Arabidopsis thaliana]	Ghi.10485	DV849736	AT1G27730.1 | Symbols: STZ, ZAT10 | salt tolerance zinc finger | chr1:9648302-9648985 REVERSE LENGTH=227	3e-46	C2H2	6.97655	down	6.29501	down			7.43805	up
Ghi.1999.1.A1_s_at	Transcribed locus, weakly similar to NP_174094.1 STZ (SALT TOLERANCE ZINC FINGER); nucleic acid binding / transcription factor/ zinc ion binding [Arabidopsis thaliana]	Ghi.1999	DT463683	AT1G27730.1 | Symbols: STZ, ZAT10 | salt tolerance zinc finger | chr1:9648302-9648985 REVERSE LENGTH=227	5e-37	C2H2					3.87125	down
Ghi.2386.1.A1_s_at	Transcribed locus, moderately similar to NP_191307.1 zinc finger (C2H2 type, AN1-like) family protein [Arabidopsis thaliana]	Ghi.17693	DT054078	AT2G41835.1 | Symbols: | zinc finger (C2H2 type, AN1-like) family protein | chr2:17458020-17459414 REVERSE LENGTH=279	4e-19	C2H2					4.35477	down
Ghi.3160.1.A1_at	Transcribed locus, weakly similar to NP_180439.1 zinc finger (C2H2 type) family protein [Arabidopsis thaliana]	Ghi.3160	DT464014	AT5G59820.1 | Symbols: RHL41, ZAT12 | C2H2-type zinc finger family protein | chr5:24103073-24103561 FORWARD LENGTH=162	2e-28	C2H2					8.27364	down
Ghi.4236.1.S1_at	Transcribed locus, moderately similar to NP_001044471.1 Os01g0785900 [Oryza sativa (japonica cultivar-group)]	Ghi.4236	DT456098	AT1G75710.1 | Symbols: | C2H2-like zinc finger protein | chr1:28428806-28431128 FORWARD LENGTH=462	2e-13	C2H2					3.32447	up
Ghi.6676.1.S1_s_at	Transcribed locus, weakly similar to NP_189461.1 PMZ; zinc ion binding [Arabidopsis thaliana]	Ghi.6676	CA993443	AT2G41835.1 | Symbols: | zinc finger (C2H2 type, AN1-like) family protein | chr2:17458020-17459414 REVERSE LENGTH=279	4e-30	C2H2					70.1753	down
Ghi.6704.1.S1_at	Transcribed locus, weakly similar to NP_174094.1 STZ (SALT TOLERANCE ZINC FINGER); nucleic acid binding / transcription factor/ zinc ion binding [Arabidopsis thaliana]	Ghi.6704	CA993574	AT1G27730.1 | Symbols: STZ, ZAT10 | salt tolerance zinc finger | chr1:9648302-9648985 REVERSE LENGTH=227	1e-18	C2H2					5.15952	down	10.2257	up
Ghi.6901.1.A1_s_at	Transcribed locus, weakly similar to NP_190562.1 zinc finger (C2H2 type) family protein [Arabidopsis thaliana]	Ghi.6901	CA992707	AT1G27730.1 | Symbols: STZ, ZAT10 | salt tolerance zinc finger | chr1:9648302-9648985 REVERSE LENGTH=227	9e-12	C2H2			5.07369	down	7.32573	up
GhiAffx.24039.1.S1_at			DW509198.1	AT1G66140.1 | Symbols: ZFP4 | zinc finger protein 4 | chr1:24620063-24620845 REVERSE LENGTH=260	2e-22	C2H2			3.05246	down
GhiAffx.46662.1.S1_at	Transcribed locus, weakly similar to NP_201474.1 zinc finger (C2H2 type) family protein [Arabidopsis thaliana]	Ghi.12696	DW496327.1	AT5G66730.1 | Symbols: | C2H2-like zinc finger protein | chr5:26641914-26643883 REVERSE LENGTH=500	1e-32	C2H2					3.85109	up
GhiAffx.6350.1.S1_at			DW499539.1	AT1G10480.1 | Symbols: ZFP5 | zinc finger protein 5 | chr1:3449734-3450369 FORWARD LENGTH=211	1e-25	C2H2					3.53565	up
GhiAffx.8049.1.S1_at	Transcribed locus, weakly similar to NP_180387.2 nucleic acid binding / transcription factor/ zinc ion binding [Arabidopsis thaliana]	Ghi.12625	DW518753.1	AT2G28200.1 | Symbols: | C2H2-type zinc finger family protein | chr2:12024321-12025181 FORWARD LENGTH=286	8e-50	C2H2			5.53918	down	5.33005	up	4.73249	down
Gra.3014.1.S1_at	Transcribed locus, weakly similar to NP_190639.1 nucleic acid binding / transcription factor/ zinc ion binding [Arabidopsis thaliana]	Gra.3014	CO093983	AT5G66730.1 | Symbols: | C2H2-like zinc finger protein | chr5:26641914-26643883 REVERSE LENGTH=500	2e-21	C2H2					3.03142	up
GraAffx.8466.1.S1_s_at			CO090651	AT1G66140.1 | Symbols: ZFP4 | zinc finger protein 4 | chr1:24620063-24620845 REVERSE LENGTH=260	3e-35	C2H2					3.97323	up			5.23782	down
GhiAffx.3717.1.S1_s_at	Transcribed locus, weakly similar to NP_181543.1 CZF1/ZFAR1; transcription factor [Arabidopsis thaliana]	Ghi.17172	DW242819.1	AT2G40140.2 | Symbols: CZF1, ZFAR1, SZF2, ATSZF2 | zinc finger (CCCH-type) family protein | chr2:16772537-16774330 FORWARD LENGTH=597	3e-24	C3H	14.9051	down					13.1916	up	3.547	up
GhiAffx.59165.1.A1_at			DW498058.1	AT5G49200.1 | Symbols: | WD-40 repeat family protein / zfwd4 protein (ZFWD4) | chr5:19947796-19949055 REVERSE LENGTH=419	6e-13	C3H	4.55299	down
Ghi.2685.1.S1_s_at	Transcribed locus, weakly similar to XP_001774473.1 predicted protein [Physcomitrella patens subsp. patens]	Ghi.17861	DT574733	AT2G40140.2 | Symbols: CZF1, ZFAR1, SZF2, ATSZF2 | zinc finger (CCCH-type) family protein | chr2:16772537-16774330 FORWARD LENGTH=597	2e-161	C3H	3.17174	down					6.31968	up
Ghi.3147.2.S1_at	Transcribed locus, weakly similar to NP_182290.1 zinc finger (CCCH type) helicase family protein [Arabidopsis thaliana]	Ghi.3147	DT468791	AT2G47680.1 | Symbols: | zinc finger (CCCH type) helicase family protein | chr2:19545828-19550871 REVERSE LENGTH=1015	2e-84	C3H					3.14778	down
Ghi.7939.1.A1_x_at	Transcribed locus, weakly similar to NP_564096.1 zinc finger (CCCH-type) family protein [Arabidopsis thaliana]	Ghi.7939	DT462502	AT1G19860.1 | Symbols: | Zinc finger C-x8-C-x5-C-x3-H type family protein | chr1:6891654-6894400 REVERSE LENGTH=413	2e-19	C3H					8.72454	down
Ghi.8131.1.S1_at	Putative CCCH-type zinc finger transcription factor (ZFP1)	Ghi.8131	AY887895.1	AT1G03790.1 | Symbols: SOM | Zinc finger C-x8-C-x5-C-x3-H type family protein | chr1:954589-955770 FORWARD LENGTH=393	3e-51	C3H					4.86652	down			14.4675	down
Ghi.9152.1.S1_at	Transcribed locus, weakly similar to NP_195164.1 transducin family protein / WD-40 repeat family protein [Arabidopsis thaliana]	Ghi.9152	DT462541	AT5G49200.1 | Symbols: | WD-40 repeat family protein / zfwd4 protein (ZFWD4) | chr5:19947796-19949055 REVERSE LENGTH=419	3e-16	C3H					20.2434	down
GhiAffx.23200.1.S1_at	Transcribed locus, weakly similar to NP_200670.1 zinc finger (CCCH-type) family protein [Arabidopsis thaliana]	Ghi.12830	DW226743.1	AT2G40140.2 | Symbols: CZF1, ZFAR1, SZF2, ATSZF2 | zinc finger (CCCH-type) family protein | chr2:16772537-16774330 FORWARD LENGTH=597	6e-20	C3H									3.188	up
GhiAffx.24424.1.A1_at			DW511103.1	AT2G19810.1 | Symbols: | CCCH-type zinc finger family protein | chr2:8550419-8551498 FORWARD LENGTH=359	2e-44	C3H					4.42164	down
GhiAffx.5509.1.S1_at	Transcribed locus, moderately similar to XP_001774473.1 predicted protein [Physcomitrella patens subsp. patens]	Ghi.17447	DW226153.1	AT2G19810.1 | Symbols: | CCCH-type zinc finger family protein | chr2:8550419-8551498 FORWARD LENGTH=359	1e-99	C3H					6.30379	down			7.4221	down
GhiAffx.8313.1.S1_at	Transcribed locus, weakly similar to NP_566802.1 unknown protein [Arabidopsis thaliana]	Ghi.11719	DW240091.1	AT3G18640.1 | Symbols: | Zinc finger C-x8-C-x5-C-x3-H type family protein | chr3:6413617-6415829 REVERSE LENGTH=676	1e-30	C3H					3.05466	up
GhiAffx.9740.1.S1_at			DR455094	AT2G20280.1 | Symbols: | Zinc finger C-x8-C-x5-C-x3-H type family protein | chr2:8740054-8742349 REVERSE LENGTH=371	3e-91	C3H									3.0821	down
Gra.186.1.A1_at	Transcribed locus, weakly similar to XP_001695600.1 predicted protein [Chlamydomonas reinhardtii]	Gra.186	CO077236	AT2G40140.2 | Symbols: CZF1, ZFAR1, SZF2, ATSZF2 | zinc finger (CCCH-type) family protein | chr2:16772537-16774330 FORWARD LENGTH=597	5e-139	C3H					3.41223	down
Gra.354.1.A1_at	Transcribed locus, weakly similar to NP_179571.1 nucleic acid binding / transcription factor [Arabidopsis thaliana]	Gra.355	CO086874	AT2G19810.1 | Symbols: | CCCH-type zinc finger family protein | chr2:8550419-8551498 FORWARD LENGTH=359	3e-30	C3H					7.09149	up
Gra.355.1.S1_s_at	Transcribed locus, weakly similar to XP_001693433.1 predicted protein [Chlamydomonas reinhardtii]	Gra.3576	CO123405	AT4G29190.1 | Symbols: | Zinc finger C-x8-C-x5-C-x3-H type family protein | chr4:14392233-14393303 REVERSE LENGTH=356	1e-90	C3H					11.7747	up
GraAffx.9235.1.S1_at			CO086548	AT2G19810.1 | Symbols: | CCCH-type zinc finger family protein | chr2:8550419-8551498 FORWARD LENGTH=359	2e-103	C3H					3.3923	down	3.46093	down
GhiAffx.20386.1.S1_at	Transcribed locus, strongly similar to NP_191019.1 histone H2A.F/Z [Arabidopsis thaliana]	Ghi.11440	DW514241.1	AT1G08880.1 | Symbols: HTA5, H2AXA, G-H2AX, GAMMA-H2AX | Histone superfamily protein | chr1:2847144-2847676 REVERSE LENGTH=142	1e-29	CCAAT					3.3008	down
GhiAffx.47032.1.S1_at	Transcribed locus, strongly similar to NP_191019.1 histone H2A.F/Z [Arabidopsis thaliana]	Ghi.16072	DW519285.1	AT1G08880.1 | Symbols: HTA5, H2AXA, G-H2AX, GAMMA-H2AX | Histone superfamily protein | chr1:2847144-2847676 REVERSE LENGTH=142	6e-24	CCAAT					5.63296	down
GhiAffx.6539.1.A1_s_at	Transcribed locus, strongly similar to NP_191019.1 histone H2A.F/Z [Arabidopsis thaliana]	Ghi.16503	DW501723.1	AT1G08880.1 | Symbols: HTA5, H2AXA, G-H2AX, GAMMA-H2AX | Histone superfamily protein | chr1:2847144-2847676 REVERSE LENGTH=142	3e-29	CCAAT					5.89618	down
GraAffx.27201.1.S1_at			CO090029	AT5G06510.2 | Symbols: NF-YA10 | nuclear factor Y, subunit A10 | chr5:1985439-1986591 FORWARD LENGTH=269	1e-39	CCAAT					6.47696	up
Ghi.3685.1.S1_at	Transcribed locus, moderately similar to NP_195118.1 protein phosphatase 2C family protein / PP2C family protein [Arabidopsis thaliana]	Ghi.3685	DT462671	AT1G48040.1 | Symbols: | Protein phosphatase 2C family protein | chr1:17720064-17721698 REVERSE LENGTH=383	7e-11	DBP	10.2015	down			10.1961	down	10.3049	up
Ghi.3807.1.S1_at	Transcribed locus, moderately similar to NP_191785.1 protein phosphatase 2C, putative / PP2C, putative [Arabidopsis thaliana]	Ghi.3807	DN760053	AT3G62260.2 | Symbols: | Protein phosphatase 2C family protein | chr3:23038516-23040391 REVERSE LENGTH=384	2e-11	DBP	3.25142	down	3.73067	down
GhiAffx.26300.1.A1_s_at	Transcribed locus, moderately similar to NP_194903.2 protein phosphatase 2C, putative / PP2C, putative [Arabidopsis thaliana]	Ghi.1769	DW239254.1	AT3G62260.2 | Symbols: | Protein phosphatase 2C family protein | chr3:23038516-23040391 REVERSE LENGTH=384	1e-14	DBP			3.68983	down
GhiAffx.2749.1.S1_a_at	Transcribed locus, weakly similar to NP_200515.1 ABI2 (ABA INSENSITIVE 2); protein phosphatase type 2C [Arabidopsis thaliana]	Ghi.14047	CA993506	AT3G51470.1 | Symbols: | Protein phosphatase 2C family protein | chr3:19097924-19099244 REVERSE LENGTH=361	1e-15	DBP			4.30598	down	4.78856	up
GhiAffx.2749.2.S1_at			DW504859.1	AT1G48040.1 | Symbols: | Protein phosphatase 2C family protein | chr1:17720064-17721698 REVERSE LENGTH=383	2e-11	DBP			4.2993	down	4.47051	up
Ghi.7115.1.S1_s_at	Transcribed locus, moderately similar to XP_001766792.1 EIN3a transcription factor [Physcomitrella patens subsp. patens]	Ghi.6413	DR460629	AT3G20770.1 | Symbols: EIN3, AtEIN3 | Ethylene insensitive 3 family protein | chr3:7260702-7262588 REVERSE LENGTH=628	1e-109	EIL					4.00928	up
GhiAffx.2392.1.S1_at	Transcribed locus, weakly similar to NP_195531.1 FRS5 (FAR1-RELATED SEQUENCE 5); zinc ion binding [Arabidopsis thaliana]	Ghi.13833	DW238034.1	AT4G38180.1 | Symbols: FRS5 | FAR1-related sequence 5 | chr4:17906702-17909404 REVERSE LENGTH=788	2e-20	FAR1					4.68997	up
GhiAffx.26670.1.S1_s_at	Transcribed locus, weakly similar to NP_567455.1 FAR1 (FAR-RED IMPAIRED RESPONSE 1); zinc ion binding [Arabidopsis thaliana]	Ghi.14216	DW241985.1	AT4G15090.1 | Symbols: FAR1 | FRS (FAR1 Related Sequences) transcription factor family | chr4:8614806-8617870 FORWARD LENGTH=827	2e-45	FAR1					3.95736	up
GhiAffx.34280.1.A1_at	Transcribed locus, moderately similar to NP_567085.1 far-red impaired responsive family protein / FAR1 family protein [Arabidopsis thaliana]	Ghi.13876	DW495739.1	AT3G59470.1 | Symbols: | Far-red impaired responsive (FAR1) family protein | chr3:21979099-21980097 REVERSE LENGTH=251	1e-76	FAR1					3.15241	up
GhiAffx.49775.1.S1_s_at	Transcribed locus, moderately similar to NP_001031428.1 FRS3 (FAR1-RELATED SEQUENCE 3); zinc ion binding [Arabidopsis thaliana]	Ghi.19627	DT466213	AT2G27110.2 | Symbols: FRS3 | FAR1-related sequence 3 | chr2:11576969-11580405 REVERSE LENGTH=851	2e-106	FAR1					4.13296	up
GhiAffx.24948.1.S1_s_at			DW513739.1	AT3G02400.1 | Symbols: | SMAD/FHA domain-containing protein | chr3:489830-491587 FORWARD LENGTH=585	9e-13	FHA					3.19169	down
Ghi.501.2.S1_at	Transcribed locus, weakly similar to NP_564938.1 myb family transcription factor [Arabidopsis thaliana]	Ghi.501	DT466116	AT1G68670.1 | Symbols: | myb-like transcription factor family protein | chr1:25782344-25783873 FORWARD LENGTH=354	1e-18	G2-like			3.36967	down	4.77202	down
Ghi.9587.1.S1_s_at	Transcribed locus, weakly similar to NP_564938.1 myb family transcription factor [Arabidopsis thaliana]	Ghi.9587	DT549592	AT1G25550.1 | Symbols: | myb-like transcription factor family protein | chr1:8976644-8977942 FORWARD LENGTH=344	2e-49	G2-like					14.9445	down
GhiAffx.2932.1.S1_at	Transcribed locus, weakly similar to NP_187687.1 myb family transcription factor [Arabidopsis thaliana]	Ghi.14141	DW502639.1	AT3G10760.1 | Symbols: | Homeodomain-like superfamily protein | chr3:3369814-3370821 FORWARD LENGTH=335	2e-61	G2-like					3.00871	up
GhiAffx.59955.1.S1_at			DW501989.1	AT1G49560.1 | Symbols: | Homeodomain-like superfamily protein | chr1:18342725-18344101 FORWARD LENGTH=333	6e-27	G2-like			6.37967	down
GhiAffx.6545.1.S1_at			DW501805.1	AT2G20570.1 | Symbols: GPRI1, GLK1, ATGLK1 | GBF's pro-rich region-interacting factor 1 | chr2:8855486-8857522 FORWARD LENGTH=420	3e-31	G2-like					3.11894	down
Ghi.9178.3.S1_at	Transcribed locus, weakly similar to NP_180762.1 GCN5-related N-acetyltransferase (GNAT) family protein [Arabidopsis thaliana]	Ghi.9178	DT463164	AT2G32030.1 | Symbols: | Acyl-CoA N-acyltransferases (NAT) superfamily protein | chr2:13632675-13633241 REVERSE LENGTH=188	8e-58	GNAT	3.8159	down					3.0657	up	3.0864	up
Gra.283.1.A1_s_at	Transcribed locus, moderately similar to NP_973638.1 N-acetyltransferase [Arabidopsis thaliana]	Gra.283	CO087652	AT2G39000.3 | Symbols: | Acyl-CoA N-acyltransferases (NAT) superfamily protein | chr2:16286454-16287880 REVERSE LENGTH=235	1e-63	GNAT					3.10396	up
GraAffx.1390.1.S1_s_at			CO125919	AT2G04845.1 | Symbols: | Acyl-CoA N-acyltransferases (NAT) superfamily protein | chr2:1702341-1703993 REVERSE LENGTH=218	4e-53	GNAT					4.50712	up			3.16475	down
Ghi.3132.1.S1_at	Transcribed locus, weakly similar to NP_199626.1 PAT1 (PHYTOCHROME A SIGNAL TRANSDUCTION 1); transcription factor [Arabidopsis thaliana]	Ghi.3132	DT047322	AT5G48150.2 | Symbols: PAT1 | GRAS family transcription factor | chr5:19522497-19524053 REVERSE LENGTH=490	2e-125	GRAS	8.54768	down					10.6571	up
Ghi.10329.1.S1_at	Transcribed locus, weakly similar to NP_001064453.1 Os10g0369600 [Oryza sativa (japonica cultivar-group)]	Ghi.10329	DT466921	AT1G50600.1 | Symbols: SCL5 | scarecrow-like 5 | chr1:18737398-18739547 REVERSE LENGTH=597	1e-127	GRAS	3.38701	down			5.40152	down	5.00038	up
Ghi.3027.1.S1_s_at	Transcribed locus, weakly similar to NP_200064.3 scarecrow-like transcription factor 8 (SCL8) [Arabidopsis thaliana]	Ghi.2489	DR463366	AT5G52510.1 | Symbols: SCL8 | SCARECROW-like 8 | chr5:21307196-21309118 FORWARD LENGTH=640	4e-32	GRAS					10.2187	down	4.31427	up	3.1654	up
Ghi.4006.1.S1_s_at	GIA/RGA-like gibberellin response modulator (GAI) mRNA, GAI-Dwarf8 allele	Ghi.16327	AY208992.1	AT2G01570.1 | Symbols: RGA1, RGA | GRAS family transcription factor family protein | chr2:255581-257344 REVERSE LENGTH=587	5e-179	GRAS					3.00866	up
Ghi.5487.1.A1_at	Transcribed locus, moderately similar to NP_175459.1 SCL3 (SCARECROW-LIKE 3); transcription factor [Arabidopsis thaliana]	Ghi.5487	DT046598	AT1G50420.1 | Symbols: SCL3, SCL-3 | scarecrow-like 3 | chr1:18678177-18679625 REVERSE LENGTH=482	3e-32	GRAS					4.23408	up
Ghi.9123.1.S1_at	Transcribed locus, weakly similar to NP_974391.1 scarecrow transcription factor family protein [Arabidopsis thaliana]	Ghi.9123	DN758298	AT1G07530.1 | Symbols: SCL14, ATGRAS2, GRAS2 | SCARECROW-like 14 | chr1:2313828-2316137 REVERSE LENGTH=769	1e-123	GRAS							4.05066	up
GhiAffx.44794.1.S1_at	Transcribed locus, weakly similar to NP_974391.1 scarecrow transcription factor family protein [Arabidopsis thaliana]	Ghi.14419	DT463702	AT1G07530.1 | Symbols: SCL14, ATGRAS2, GRAS2 | SCARECROW-like 14 | chr1:2313828-2316137 REVERSE LENGTH=769	1e-37	GRAS					3.72333	up
GhiAffx.6316.1.S1_at			DW499194.1	AT1G63100.1 | Symbols: | GRAS family transcription factor | chr1:23399391-23401367 REVERSE LENGTH=658	2e-39	GRAS					4.37217	down
GhiAffx.63632.1.S1_at	Transcribed locus, weakly similar to NP_200064.3 scarecrow-like transcription factor 8 (SCL8) [Arabidopsis thaliana]	Ghi.10008	DW243012.1	AT5G52510.1 | Symbols: SCL8 | SCARECROW-like 8 | chr5:21307196-21309118 FORWARD LENGTH=640	6e-119	GRAS					7.99385	down
Gra.137.1.A1_s_at	Transcribed locus, weakly similar to NP_199007.1 transcription factor [Arabidopsis thaliana]	Gra.137	CO095410	AT5G41920.1 | Symbols: | GRAS family transcription factor | chr5:16779982-16781199 FORWARD LENGTH=405	3e-47	GRAS					3.21799	down
Ghi.9645.2.S1_s_at	Transcribed locus, weakly similar to XP_001782903.1 predicted protein [Physcomitrella patens subsp. patens]	Ghi.9645	DT565332	AT2G22840.1 | Symbols: AtGRF1, GRF1 | growth-regulating factor 1 | chr2:9728841-9731141 FORWARD LENGTH=530	3e-29	GRF							3.09992	up
GhiAffx.23038.1.A1_at			DW503934.1	AT3G13960.1 | Symbols: AtGRF5, GRF5 | growth-regulating factor 5 | chr3:4608526-4610160 FORWARD LENGTH=397	8e-10	GRF					4.9863	down
GhiAffx.53387.1.S1_s_at	Transcribed locus, weakly similar to NP_001048288.1 Os02g0776900 [Oryza sativa (japonica cultivar-group)]	Ghi.4436	DW229010.1	AT3G13960.1 | Symbols: AtGRF5, GRF5 | growth-regulating factor 5 | chr3:4608526-4610160 FORWARD LENGTH=397	2e-47	GRF					9.39645	down	3.54886	up	3.37918	down
Ghi.3578.1.S1_s_at	Transcribed locus, weakly similar to NP_195392.2 ATHB40 (ARABIDOPSIS THALIANA HOMEOBOX PROTEIN 40); DNA binding / transcription factor [Arabidopsis thaliana]	Ghi.3578	DT567472	AT4G36740.1 | Symbols: HB-5, ATHB40, HB40 | homeobox protein 40 | chr4:17314649-17316314 REVERSE LENGTH=216	2e-45	HB	5.17996	down	5.12735	down	11.2846	up
Ghi.2120.1.S1_x_at	Homeodomain protein GhHOX2	Ghi.2120	AY338496.1	AT5G46880.1 | Symbols: HB-7, HDG5 | homeobox-7 | chr5:19031540-19035388 FORWARD LENGTH=826	0	HB							3.10666	up
Ghi.3578.1.A1_at	Transcribed locus, weakly similar to NP_195392.2 ATHB40 (ARABIDOPSIS THALIANA HOMEOBOX PROTEIN 40); DNA binding / transcription factor [Arabidopsis thaliana]	Ghi.3578	DT464071	AT4G36740.1 | Symbols: HB-5, ATHB40, HB40 | homeobox protein 40 | chr4:17314649-17316314 REVERSE LENGTH=216	2e-45	HB					4.36775	up
Ghi.3889.1.S1_s_at	Transcribed locus, moderately similar to NP_200877.1 REV (REVOLUTA); DNA binding / lipid binding / transcription factor [Arabidopsis thaliana]	Ghi.3889	DN758104	AT5G60690.1 | Symbols: REV, IFL, IFL1 | Homeobox-leucine zipper family protein / lipid-binding START domain-containing protein | chr5:24397734-24401933 FORWARD LENGTH=842	3e-66	HB					3.02977	down
Ghi.503.1.S1_at	Homeodomain protein HOX3 (HOX3)	Ghi.16460	AY626159.1	AT1G73360.1 | Symbols: HDG11, EDT1, ATHDG11 | homeodomain GLABROUS 11 | chr1:27578893-27581820 REVERSE LENGTH=722	0	HB					13.5224	down	4.47988	down	3.01407	down
Ghi.5903.1.S1_at	Transcribed locus, weakly similar to NP_179233.1 BLH7 (BELL1-LIKE HOMEODOMAIN 7); DNA binding / transcription factor [Arabidopsis thaliana]	Ghi.5903	CO498555	AT2G16400.1 | Symbols: BLH7 | BEL1-like homeodomain 7 | chr2:7101490-7103200 REVERSE LENGTH=482	4e-93	HB					3.40471	up
Ghi.9281.1.A1_s_at	Transcribed locus, weakly similar to NP_195392.2 ATHB40 (ARABIDOPSIS THALIANA HOMEOBOX PROTEIN 40); DNA binding / transcription factor [Arabidopsis thaliana]	Ghi.17961	DT047152	AT4G36740.1 | Symbols: HB-5, ATHB40, HB40 | homeobox protein 40 | chr4:17314649-17316314 REVERSE LENGTH=216	7e-51	HB					8.59541	up
Ghi.9572.1.S1_s_at	Transcribed locus, weakly similar to NP_177136.1 ATHB13 (ARABIDOPSIS THALIANA HOMEOBOX PROTEIN 12); DNA binding / transcription factor [Arabidopsis thaliana]	Ghi.9572	DT455926	AT1G69780.1 | Symbols: ATHB13 | Homeobox-leucine zipper protein family | chr1:26259166-26260465 FORWARD LENGTH=294	7e-17	HB									3.88057	up
GhiAffx.12783.1.S1_s_at	Transcribed locus, moderately similar to NP_001063311.1 Os09g0447000 [Oryza sativa (japonica cultivar-group)]	Ghi.3060	DW514197.1	AT4G37790.1 | Symbols: HAT22 | Homeobox-leucine zipper protein family | chr4:17768241-17769272 FORWARD LENGTH=278	2e-56	HB			3.06229	down	3.47783	up
GhiAffx.21613.1.S1_s_at	Transcribed locus, moderately similar to NP_177136.1 ATHB13 (ARABIDOPSIS THALIANA HOMEOBOX PROTEIN 12); DNA binding / transcription factor [Arabidopsis thaliana]	Ghi.11309	DW514476.1	AT1G69780.1 | Symbols: ATHB13 | Homeobox-leucine zipper protein family | chr1:26259166-26260465 FORWARD LENGTH=294	4e-28	HB					7.12041	up
GhiAffx.23866.1.S1_at	Transcribed locus, moderately similar to NP_001058200.1 Os06g0646600 [Oryza sativa (japonica cultivar-group)]	Ghi.2443	DW508258.1	AT5G25220.2 | Symbols: KNAT3 | KNOTTED1-like homeobox gene 3 | chr5:8736208-8738087 FORWARD LENGTH=419	3e-34	HB					11.8452	down
GhiAffx.25293.1.S1_s_at	Transcribed locus, moderately similar to NP_193411.1 ATHB-2 (Homeobox-leucine zipper protein HAT4); DNA binding / transcription factor [Arabidopsis thaliana]	Ghi.9857	DW496685.1	AT4G16780.1 | Symbols: ATHB-2, HAT4, ATHB2, HB-2 | homeobox protein 2 | chr4:9449291-9450604 FORWARD LENGTH=284	2e-28	HB					20.4383	down
GhiAffx.26803.1.A1_at			DW243860.1	AT1G23380.1 | Symbols: KNAT6, KNAT6L, KNAT6S | KNOTTED1-like homeobox gene 6 | chr1:8297499-8302492 REVERSE LENGTH=327	2e-60	HB							3.01831	down
GhiAffx.29875.1.S1_s_at	Transcribed locus, weakly similar to NP_195280.1 homeobox-leucine zipper protein (HB-2) / HD-ZIP protein [Arabidopsis thaliana]	Ghi.13163	DW508794.1	AT4G35550.1 | Symbols: HB-4, WOX13, ATWOX13 | WUSCHEL related homeobox 13 | chr4:16875814-16877167 REVERSE LENGTH=268	2e-77	HB					12.5346	up
GhiAffx.3403.1.S1_at	Transcribed locus, weakly similar to NP_195823.1 LSN (LARSON, VAAMANA); DNA binding / transcription factor [Arabidopsis thaliana]	Ghi.18519	DW226007.1	AT2G27990.1 | Symbols: BLH8, PNF | BEL1-like homeodomain 8 | chr2:11921540-11923902 REVERSE LENGTH=584	6e-54	HB									3.27104	up
GhiAffx.43198.1.S1_at	Transcribed locus, weakly similar to NP_186796.1 ATHB-1 (Homeobox-leucine zipper protein HAT5); transcription factor [Arabidopsis thaliana]	Ghi.15296	DW511901.1	AT3G01470.1 | Symbols: ATHB-1, ATHB1, HD-ZIP-1, HAT5, HB-1 | homeobox 1 | chr3:182648-184034 REVERSE LENGTH=272	9e-33	HB					4.67816	up
GhiAffx.44694.1.A1_at			DW519813.1	AT5G41410.1 | Symbols: BEL1 | POX (plant homeobox) family protein | chr5:16580424-16583770 FORWARD LENGTH=611	3e-21	HB									5.41539	down
GhiAffx.4949.1.S1_at	Transcribed locus, moderately similar to NP_564805.1 KNAT7 (Knotted-like Arabidopsis thaliana); DNA binding / transcription factor	Ghi.5994	DW517184.1	AT1G62990.1 | Symbols: KNAT7, IXR11 | KNOTTED-like homeobox of Arabidopsis thaliana 7 | chr1:23337468-23340348 FORWARD LENGTH=291	1e-49	HB			3.05955	down	15.9307	up
GhiAffx.54054.1.A1_at	Transcribed locus, moderately similar to NP_001063311.1 Os09g0447000 [Oryza sativa (japonica cultivar-group)]	Ghi.11739	AW186948	AT3G60390.1 | Symbols: HAT3 | homeobox-leucine zipper protein 3 | chr3:22320788-22322370 REVERSE LENGTH=315	9e-47	HB					40.5777	down
GhiAffx.6490.1.S1_at			DW501157.1	AT3G01220.1 | Symbols: ATHB20, HB20 | homeobox protein 20 | chr3:73599-75295 FORWARD LENGTH=286	4e-32	HB					14.7977	up			11.19	up
GhiAffx.7276.1.S1_s_at			DW510107.1	AT2G23760.3 | Symbols: BLH4, SAW2 | BEL1-like homeodomain 4 | chr2:10107951-10112736 REVERSE LENGTH=627	1e-10	HB									6.18683	down
GhiAffx.9239.1.S1_s_at	Transcribed locus	Ghi.12614	DW244026.1	AT2G35940.3 | Symbols: BLH1 | BEL1-like homeodomain 1 | chr2:15089171-15091699 REVERSE LENGTH=680	3e-14	HB			10.883	down	16.0754	up
Gra.2260.1.A1_s_at	Transcribed locus, weakly similar to NP_199533.1 ATERF-2/ATERF2/ERF2; DNA binding / transcription factor/ transcriptional activator [Arabidopsis thaliana]	Gra.2120	CO123054	AT5G46880.1 | Symbols: HB-7, HDG5 | homeobox-7 | chr5:19031540-19035388 FORWARD LENGTH=826	2e-40	HB							3.16403	up
GraAffx.15932.1.S1_at	Transcribed locus	Gra.3270	CO123349	AT2G35940.3 | Symbols: BLH1 | BEL1-like homeodomain 1 | chr2:15089171-15091699 REVERSE LENGTH=680	1e-11	HB					5.33105	up
GraAffx.30610.1.S1_at			CO080208	AT1G69780.1 | Symbols: ATHB13 | Homeobox-leucine zipper protein family | chr1:26259166-26260465 FORWARD LENGTH=294	5e-98	HB					3.40282	up
GraAffx.9648.1.S1_s_at			CO084661	AT5G25220.2 | Symbols: KNAT3 | KNOTTED1-like homeobox gene 3 | chr5:8736208-8738087 FORWARD LENGTH=419	3e-112	HB			4.31897	down	8.45282	up
Ghi.4301.1.S1_s_at	Transcribed locus, weakly similar to NP_192846.1 high mobility group (HMG1/2) family protein [Arabidopsis thaliana]	Ghi.4301	DT455687	AT4G23800.1 | Symbols: | HMG (high mobility group) box protein | chr4:12390228-12392516 FORWARD LENGTH=456	3e-15	HMG					5.85894	down
Ghi.10292.1.S1_s_at	Transcribed locus, moderately similar to XP_001694420.1 heat shock transcription factor 1 [Chlamydomonas reinhardtii]	Ghi.9358	DT456116	AT2G26150.1 | Symbols: ATHSFA2, HSFA2 | heat shock transcription factor A2 | chr2:11135856-11137217 FORWARD LENGTH=345	1e-74	HSF					108.27	down			6.77705	down
Ghi.6713.1.S1_s_at	Transcribed locus, weakly similar to NP_195992.2 AT-HSFA3 (Arabidopsis thaliana heat shock transcription factor A3); DNA binding / transcription factor	Ghi.6713	CA993537	AT5G03720.1 | Symbols: AT-HSFA3, HSFA3 | heat shock transcription factor A3 | chr5:971913-973683 REVERSE LENGTH=412	1e-34	HSF					6.92906	down
Ghi.9214.1.S1_at	Transcribed locus, weakly similar to NP_176964.1 AT-HSFA8 (Arabidopsis thaliana heat shock transcription factor A8); DNA binding / transcription factor	Ghi.9214	DT466906	AT1G67970.1 | Symbols: AT-HSFA8, HSFA8 | heat shock transcription factor A8 | chr1:25484844-25486313 REVERSE LENGTH=374	6e-29	HSF					7.86875	down
GhiAffx.23676.1.S1_at			DW507268.1	AT1G46264.1 | Symbols: AT-HSFB4, HSFB4, SCZ | heat shock transcription factor B4 | chr1:17224904-17226183 FORWARD LENGTH=348	5e-30	HSF									3.06545	down
GhiAffx.63874.1.S1_at	Transcribed locus, weakly similar to XP_001694420.1 heat shock transcription factor 1 [Chlamydomonas reinhardtii]	Ghi.13355	DW241013.1	AT3G24520.1 | Symbols: AT-HSFC1, HSFC1 | heat shock transcription factor C1 | chr3:8941455-8942531 FORWARD LENGTH=330	1e-70	HSF							3.06549	up
GraAffx.12789.1.A1_s_at			CO132723	AT4G11660.1 | Symbols: AT-HSFB2B, HSFB2B | winged-helix DNA-binding transcription factor family protein | chr4:7043006-7044227 FORWARD LENGTH=377	2e-60	HSF					4.82996	down
GraAffx.16934.1.S1_at			CO120433	AT1G67970.1 | Symbols: AT-HSFA8, HSFA8 | heat shock transcription factor A8 | chr1:25484844-25486313 REVERSE LENGTH=374	3e-82	HSF					4.24043	down
Ghi.6792.1.A1_at	Transcribed locus	Ghi.6792	CA993153	AT1G62310.1 | Symbols: | transcription factor jumonji (jmjC) domain-containing protein | chr1:23036039-23039301 REVERSE LENGTH=883	1e-12	Jumonji					3.77285	down
Ghi.7947.1.S1_s_at	Transcribed locus, weakly similar to NP_177951.2 transcription factor jumonji (jmjC) domain-containing protein [Arabidopsis thaliana]	Ghi.7947	DT467832	AT1G78280.1 | Symbols: | transferases, transferring glycosyl groups | chr1:29452823-29457118 FORWARD LENGTH=943	5e-51	Jumonji					4.67077	down
Gra.2061.1.A1_at	Transcribed locus, weakly similar to NP_176421.1 transcription factor/ ubiquitin-protein ligase/ zinc ion binding [Arabidopsis thaliana]	Gra.2061	CO129072	AT1G11950.1 | Symbols: | Transcription factor jumonji (jmjC) domain-containing protein | chr1:4034747-4038310 REVERSE LENGTH=875	2e-36	Jumonji					3.34707	down
GraAffx.18872.1.A1_at	Transcribed locus, weakly similar to NP_177951.2 transferase, transferring glycosyl groups [Arabidopsis thaliana]	Gra.3127	CO102121	AT1G78280.1 | Symbols: | transferases, transferring glycosyl groups | chr1:29452823-29457118 FORWARD LENGTH=943	1e-76	Jumonji					4.31603	down
GhiAffx.1112.1.S1_s_at	Transcribed locus, moderately similar to NP_172491.1 transcription factor LIM, putative [Arabidopsis thaliana]	Ghi.12738	DR454855	AT1G10200.1 | Symbols: WLIM1 | GATA type zinc finger transcription factor family protein | chr1:3346677-3347763 REVERSE LENGTH=190	2e-93	LIM									4.62708	up
GhiAffx.62133.1.A1_s_at	Transcribed locus, moderately similar to NP_172491.1 transcription factor LIM, putative [Arabidopsis thaliana]	Ghi.8535	DW513213.1	AT1G10200.1 | Symbols: WLIM1 | GATA type zinc finger transcription factor family protein | chr1:3346677-3347763 REVERSE LENGTH=190	3e-39	LIM							4.2031	down
GhiAffx.63243.1.S1_at	Transcribed locus, moderately similar to NP_172491.1 transcription factor LIM, putative [Arabidopsis thaliana]	Ghi.11670	DW499488.1	AT1G10200.1 | Symbols: WLIM1 | GATA type zinc finger transcription factor family protein | chr1:3346677-3347763 REVERSE LENGTH=190	6e-88	LIM					14.1561	down
Gra.20.2.S1_at	Transcribed locus, moderately similar to NP_172491.1 transcription factor/ zinc ion binding [Arabidopsis thaliana]	Gra.20	CO087377	AT1G10200.1 | Symbols: WLIM1 | GATA type zinc finger transcription factor family protein | chr1:3346677-3347763 REVERSE LENGTH=190	1e-89	LIM									3.7885	up
Ghi.9147.2.A1_at	Transcribed locus, moderately similar to NP_565695.1 ASL5 (phosphoenolpyruvate carboxykinase1) [Arabidopsis thaliana]	Ghi.9147	DT461541	AT2G30130.1 | Symbols: ASL5, LBD12, PCK1 | Lateral organ boundaries (LOB) domain family protein | chr2:12868740-12869684 FORWARD LENGTH=193	1e-58	LOB							9.09123	up
GhiAffx.12107.1.S1_at	Transcribed locus, moderately similar to NP_172268.1 LOB domain protein 1 / lateral organ boundaries domain protein 1 (LBD1) [Arabidopsis thaliana]	Ghi.13579	DW243015.1	AT1G07900.1 | Symbols: LBD1 | LOB domain-containing protein 1 | chr1:2442624-2443631 FORWARD LENGTH=190	6e-50	LOB					6.14029	up
GhiAffx.44180.1.S1_at	Transcribed locus, moderately similar to NP_174417.1 LOB domain protein 4 / lateral organ boundaries domain protein 4 (LBD4) [Arabidopsis thaliana]	Ghi.15956	DW519603.1	AT1G31320.1 | Symbols: LBD4 | LOB domain-containing protein 4 | chr1:11213107-11214032 FORWARD LENGTH=172	3e-61	LOB					4.65362	up
Ghi.6927.1.A1_x_at	Transcribed locus, weakly similar to NP_974823.1 TT16 (TRANSPARENT TESTA16); transcription factor [Arabidopsis thaliana]	Ghi.6927	DR461590	AT5G23260.2 | Symbols: TT16, ABS, AGL32 | K-box region and MADS-box transcription factor family protein | chr5:7836442-7838340 FORWARD LENGTH=252	1e-13	MADS					4.10225	up
GhiAffx.10806.1.S1_at	Transcribed locus, weakly similar to NP_179840.2 SVP (SHORT VEGETATIVE PHASE); transcription factor [Arabidopsis thaliana]	Ghi.14572	DW509007.1	AT4G24540.1 | Symbols: AGL24 | AGAMOUS-like 24 | chr4:12671160-12673645 REVERSE LENGTH=220	1e-33	MADS					4.13592	up
GraAffx.16137.1.S1_at			CO129458	AT5G15800.1 | Symbols: SEP1, AGL2 | K-box region and MADS-box transcription factor family protein | chr5:5151594-5153767 REVERSE LENGTH=251	2e-101	MADS									3.04781	up
GhiAffx.28161.1.S1_s_at	Transcribed locus, moderately similar to NP_189093.1 ATMBF1C/MBF1C (MULTIPROTEIN BRIDGING FACTOR 1C); DNA binding / transcription coactivator/ transcription factor [Arabidopsis thaliana]	Ghi.17876	DT463913	AT3G24500.1 | Symbols: MBF1C, ATMBF1C | multiprotein bridging factor 1C | chr3:8918755-8919201 FORWARD LENGTH=148	3e-56	MBF1					21.989	down			30.3529	down
GhiAffx.63393.1.S1_at	Transcribed locus, moderately similar to NP_195942.1 transcriptional co-activator-related [Arabidopsis thaliana]	Ghi.18930	DW519900.1	AT5G03220.1 | Symbols: | Mediator complex, subunit Med7 | chr5:767617-768584 REVERSE LENGTH=168	2e-61	MED7					7.49906	up
Gra.1785.1.S1_at	Transcribed locus, weakly similar to NP_568185.1 unknown protein [Arabidopsis thaliana]	Gra.1785	CO117675	AT5G07900.1 | Symbols: | Mitochondrial transcription termination factor family protein | chr5:2520188-2521405 FORWARD LENGTH=405	1e-59	mTERF					3.48928	up
Ghi.10360.1.S1_a_at	Transcribed locus, moderately similar to NP_197035.1 AtMIXTA/AtMYB16 (myb domain protein 16); DNA binding / transcription factor [Arabidopsis thaliana] /// GHMYB25 (ghmyb25)	Ghi.10360 /// Ghi.16314	AF336283.1	AT5G15310.1 | Symbols: ATMYB16, ATMIXTA, MYB16 | myb domain protein 16 | chr5:4974894-4976106 FORWARD LENGTH=326	2e-86	MYB	36.0525	down			8.95889	down
GhiAffx.30344.1.A1_at	Transcribed locus, moderately similar to NP_001078589.1 AtMIXTA/AtMYB16 (myb domain protein 16) [Arabidopsis thaliana]	Ghi.13248	DW233089.1	AT3G01140.1 | Symbols: MYB106, NOK, AtMYB106 | myb domain protein 106 | chr3:46619-48143 REVERSE LENGTH=388	3e-16	MYB	13.5874	down			4.69936	down
Ghi.9954.2.A1_s_at	Transcribed locus, moderately similar to XP_001753678.1 predicted protein [Physcomitrella patens subsp. patens]	Ghi.17803	DT467985	AT4G37260.1 | Symbols: MYB73, ATMYB73 | myb domain protein 73 | chr4:17540602-17541564 FORWARD LENGTH=320	9e-50	MYB	4.67743	down			4.22735	down
Ghi.3201.1.S1_s_at	Transcribed locus, moderately similar to XP_001753678.1 predicted protein [Physcomitrella patens subsp. patens]	Ghi.3201	AI730171	AT4G37260.1 | Symbols: MYB73, ATMYB73 | myb domain protein 73 | chr4:17540602-17541564 FORWARD LENGTH=320	3e-45	MYB	4.36663	down			8.25524	down	3.27125	up	8.40115	up
Ghi.9954.1.S1_s_at	Transcribed locus, moderately similar to XP_001753678.1 predicted protein [Physcomitrella patens subsp. patens]	Ghi.17803	DT467984	AT4G37260.1 | Symbols: MYB73, ATMYB73 | myb domain protein 73 | chr4:17540602-17541564 FORWARD LENGTH=320	2e-75	MYB	4.28073	down			4.33229	down
Ghi.10620.1.S1_at	Transcribed locus, moderately similar to XP_001753678.1 predicted protein [Physcomitrella patens subsp. patens]	Ghi.10620	DT465545	AT4G37260.1 | Symbols: MYB73, ATMYB73 | myb domain protein 73 | chr4:17540602-17541564 FORWARD LENGTH=320	3e-46	MYB	4.1745	down					17.5768	up
GraAffx.1750.1.S1_s_at			CO124179	AT2G38090.1 | Symbols: | Duplicated homeodomain-like superfamily protein | chr2:15945278-15946775 FORWARD LENGTH=298	6e-83	MYB	3.26555	down							3.37422	up
Ghi.1155.1.A1_s_at	Transcribed locus, moderately similar to XP_001775268.1 predicted protein [Physcomitrella patens subsp. patens]	Ghi.1155	DN804687	AT3G13890.2 | Symbols: MYB26 | myb domain protein 26 | chr3:4576744-4578027 REVERSE LENGTH=358	1e-22	MYB					3.08112	up
Ghi.2344.1.S1_at	Myb transcription factor MYB30	Ghi.2344	DQ118243.1	AT3G28910.1 | Symbols: ATMYB30, MYB30 | myb domain protein 30 | chr3:10911443-10912856 FORWARD LENGTH=323	2e-87	MYB					3.89454	down
Ghi.2459.1.S1_at	Transcribed locus, moderately similar to NP_197035.1 AtMIXTA/AtMYB16 (myb domain protein 16); DNA binding / transcription factor [Arabidopsis thaliana]	Ghi.2459	DT554624	AT3G01140.1 | Symbols: MYB106, NOK, AtMYB106 | myb domain protein 106 | chr3:46619-48143 REVERSE LENGTH=388	9e-84	MYB							3.5798	up
Ghi.4770.1.S1_at	Transcribed locus, moderately similar to NP_181344.2 myb family transcription factor [Arabidopsis thaliana]	Ghi.4770	DT050642	AT2G38090.1 | Symbols: | Duplicated homeodomain-like superfamily protein | chr2:15945278-15946775 FORWARD LENGTH=298	8e-95	MYB									3.10688	up
Ghi.6101.1.S1_at	Transcribed locus, moderately similar to XP_001756809.1 predicted protein [Physcomitrella patens subsp. patens]	Ghi.5361	DT457964	AT1G09540.1 | Symbols: MYB61, ATMYB61 | myb domain protein 61 | chr1:3086333-3087689 FORWARD LENGTH=366	4e-31	MYB					5.58453	up
Ghi.8076.1.S1_at	BNLGHi233 (bnlghi6233)	Ghi.8076	AF336278.1	AT3G13540.1 | Symbols: ATMYB5, MYB5 | myb domain protein 5 | chr3:4420239-4421443 FORWARD LENGTH=249	2e-54	MYB							3.83933	down
Ghi.8079.1.S1_at	GHMYB10 (ghmyb10)	Ghi.8079	AF336282.1	AT2G47460.1 | Symbols: MYB12, ATMYB12, PFG1 | myb domain protein 12 | chr2:19476438-19479242 FORWARD LENGTH=371	5e-45	MYB					4.05667	down
Ghi.8080.1.S1_at	GHMYB36 (ghmyb36)	Ghi.8080	AF336284.1	AT5G35550.1 | Symbols: TT2, ATMYB123, MYB123, ATTT2 | Duplicated homeodomain-like superfamily protein | chr5:13726807-13727729 FORWARD LENGTH=258	7e-53	MYB					8.47648	up
Ghi.8081.1.S1_at	GHMYB38 (ghmyb38)	Ghi.8081	AF336285.1	AT1G22640.1 | Symbols: ATMYB3, MYB3 | myb domain protein 3 | chr1:8006289-8007219 FORWARD LENGTH=257	1e-45	MYB									6.81167	up
Ghi.8089.1.S1_at	MYB-like DNA-binding domain protein (MYB5)	Ghi.8089	AF034133.1	AT3G06490.1 | Symbols: MYB108, AtMYB108, BOS1 | myb domain protein 108 | chr3:2004298-2006358 FORWARD LENGTH=323	2e-64	MYB					13.1805	up
Ghi.8090.1.S1_at	MYB-like DNA-binding domain protein (MYB6)	Ghi.16624	AF034134.1	AT4G09460.1 | Symbols: AtMYB6, MYB6 | myb domain protein 6 | chr4:5993019-5994038 FORWARD LENGTH=236	1e-63	MYB					4.64895	up
Ghi.8115.1.S1_s_at	MYB family transcription factor	Ghi.8115	AY366352.1	AT5G14750.1 | Symbols: WER, ATMYB66, WER1, MYB66 | myb domain protein 66 | chr5:4763656-4764738 REVERSE LENGTH=203	4e-59	MYB					3.38263	down
Ghi.9740.2.A1_at	Transcribed locus, weakly similar to NP_191801.1 ATBZIP53 (BASIC REGION/LEUCINE ZIPPER MOTIF 53); DNA binding / sequence-specific DNA binding / transcription factor [Arabidopsis thaliana]	Ghi.9740	DT466041	AT1G69560.1 | Symbols: MYB105, LOF2, ATMYB105 | myb domain protein 105 | chr1:26157755-26158906 FORWARD LENGTH=330	5e-12	MYB					11.2887	down
GhiAffx.21099.1.S1_at	Transcribed locus, moderately similar to NP_001068466.1 Os11g0684000 [Oryza sativa (japonica cultivar-group)]	Ghi.15657	DW514189.1	AT2G47190.1 | Symbols: ATMYB2, MYB2 | myb domain protein 2 | chr2:19376284-19377297 FORWARD LENGTH=273	5e-62	MYB					5.40642	down
GhiAffx.21379.1.A1_at	Transcribed locus, moderately similar to NP_001063796.1 Os09g0538400 [Oryza sativa (japonica cultivar-group)]	Ghi.21740	DW237711.1	AT4G34990.1 | Symbols: AtMYB32, MYB32 | myb domain protein 32 | chr4:16661370-16662289 REVERSE LENGTH=274	4e-33	MYB									11.5457	up
GhiAffx.21415.1.S1_at	Transcribed locus, moderately similar to XP_001784979.1 predicted protein [Physcomitrella patens subsp. patens]	Ghi.11229	DW511513.1	AT4G22680.1 | Symbols: MYB85, AtMYB85 | myb domain protein 85 | chr4:11922789-11924080 REVERSE LENGTH=266	1e-78	MYB							6.86713	down
GhiAffx.26171.1.A1_at	Transcribed locus	Ghi.16866	DW520402.1	AT1G08810.1 | Symbols: MYB60, AtMYB60 | myb domain protein 60 | chr1:2819279-2820329 REVERSE LENGTH=280	2e-11	MYB					83.3767	down	11.8292	down
GhiAffx.36662.1.S1_s_at	Transcribed locus, moderately similar to XP_001753678.1 predicted protein [Physcomitrella patens subsp. patens]	Ghi.15109	DW507399.1	AT4G37260.1 | Symbols: MYB73, ATMYB73 | myb domain protein 73 | chr4:17540602-17541564 FORWARD LENGTH=320	3e-59	MYB									3.1168	down
GhiAffx.4490.1.S1_at	Transcribed locus, moderately similar to XP_001756809.1 predicted protein [Physcomitrella patens subsp. patens]	Ghi.5361	CO497091	AT4G01680.3 | Symbols: MYB55 | myb domain protein 55 | chr4:716401-717415 REVERSE LENGTH=241	6e-75	MYB					3.2713	up
GhiAffx.48583.1.S1_at			AI055122	AT3G06490.1 | Symbols: MYB108, AtMYB108, BOS1 | myb domain protein 108 | chr3:2004298-2006358 FORWARD LENGTH=323	3e-69	MYB			7.82687	down	8.51293	up
GhiAffx.58784.1.A1_s_at	Transcribed locus, moderately similar to XP_001756809.1 predicted protein [Physcomitrella patens subsp. patens]	Ghi.5361	DW496107.1	AT1G09540.1 | Symbols: MYB61, ATMYB61 | myb domain protein 61 | chr1:3086333-3087689 FORWARD LENGTH=366	9e-12	MYB					3.86103	up
GhiAffx.8694.1.S1_a_at			DW499451.1	AT4G05100.1 | Symbols: AtMYB74, MYB74 | myb domain protein 74 | chr4:2618557-2619790 FORWARD LENGTH=324	3e-44	MYB					9.41142	down
GraAffx.2127.1.S1_at			CO122380	AT3G13890.2 | Symbols: MYB26 | myb domain protein 26 | chr3:4576744-4578027 REVERSE LENGTH=358	1e-67	MYB					12.1572	up
GhiAffx.3473.1.S1_at	Transcribed locus, weakly similar to NP_568418.1 unknown protein [Arabidopsis thaliana]	Ghi.10406	DW232059.1	AT1G01060.4 | Symbols: LHY, LHY1 | Homeodomain-like superfamily protein | chr1:33992-37061 REVERSE LENGTH=644	4e-13	MYB-related	3.42284	up			4.01033	down
Ghi.10109.2.S1_at	Transcribed locus, weakly similar to NP_565045.1 TRFL6 (TRF-LIKE 6); DNA binding / transcription factor [Arabidopsis thaliana]	Ghi.399	DT557589	AT1G72650.2 | Symbols: TRFL6 | TRF-like 6 | chr1:27350253-27353483 FORWARD LENGTH=630	1e-43	MYB-related					4.04038	up
Ghi.2174.1.S1_s_at	Transcribed locus, moderately similar to NP_187571.2 myb family transcription factor [Arabidopsis thaliana]	Ghi.2174	DT558795	AT3G09600.2 | Symbols: | Homeodomain-like superfamily protein | chr3:2946459-2948200 FORWARD LENGTH=282	7e-73	MYB-related									3.90996	up
Ghi.4471.1.A1_at	Transcribed locus, weakly similar to NP_179759.1 MEE3 (maternal effect embryo arrest 3); DNA binding / transcription factor [Arabidopsis thaliana]	Ghi.4471	DT052822	AT4G39250.1 | Symbols: ATRL1, RSM2, RL1 | RAD-like 1 | chr4:18271457-18271857 REVERSE LENGTH=100	1e-19	MYB-related			4.39386	up
Ghi.9055.2.A1_at	Transcribed locus, weakly similar to NP_179759.1 MEE3 (maternal effect embryo arrest 3); DNA binding / transcription factor [Arabidopsis thaliana]	Ghi.9055	DT459604	AT4G39250.1 | Symbols: ATRL1, RSM2, RL1 | RAD-like 1 | chr4:18271457-18271857 REVERSE LENGTH=100	1e-23	MYB-related							3.1101	up
GhiAffx.13229.1.A1_at	Transcribed locus	Ghi.19447	DT459406	AT1G01380.1 | Symbols: ETC1 | Homeodomain-like superfamily protein | chr1:147267-147740 FORWARD LENGTH=83	5e-13	MYB-related					3.01951	down
GraAffx.6552.1.A1_at			CO100401	AT1G18330.2 | Symbols: EPR1, RVE7 | Homeodomain-like superfamily protein | chr1:6306196-6307718 REVERSE LENGTH=372	1e-12	MYB-related					3.0012	down
Ghi.6538.1.S1_at	Transcribed locus, weakly similar to XP_001754918.1 predicted protein [Physcomitrella patens subsp. patens]	Ghi.6538	CD485949	AT3G04070.1 | Symbols: anac047, NAC047 | NAC domain containing protein 47 | chr3:1061573-1062976 REVERSE LENGTH=359	1e-85	NAC	25.9939	down	16.7677	down	5.59873	up
Ghi.3264.1.S1_s_at	Transcribed locus, moderately similar to NP_171677.1 ATAF1 (Arabidopsis NAC domain containing protein 2); transcription factor [Arabidopsis thaliana]	Ghi.3264	DT466083	AT1G01720.1 | Symbols: ATAF1, ANAC002 | NAC (No Apical Meristem) domain transcriptional regulator superfamily protein | chr1:268471-269514 FORWARD LENGTH=289	2e-126	NAC	4.41634	down	7.82851	down			3.76524	up
Ghi.10004.1.S1_at	Transcribed locus, weakly similar to NP_001105232.1 NAM-related protein 1 [Zea mays]	Ghi.10004	DT049318	AT4G35580.2 | Symbols: NTL9 | NAC transcription factor-like 9 | chr4:16888534-16890744 REVERSE LENGTH=534	5e-69	NAC	3.51732	down			4.68288	down
Ghi.3446.1.A1_at	Transcribed locus, weakly similar to NP_567811.1 ANAC074 (Arabidopsis NAC domain containing protein 74); transcription factor [Arabidopsis thaliana]	Ghi.3446	DT462755	AT4G28530.1 | Symbols: anac074, NAC074 | NAC domain containing protein 74 | chr4:14090725-14094603 REVERSE LENGTH=352	2e-17	NAC			12.4188	down	18.7397	up
Ghi.7907.1.S1_s_at	Transcribed locus, moderately similar to NP_567773.1 RD26 (RESPONSIVE TO DESSICATION 26); transcription factor [Arabidopsis thaliana]	Ghi.7907	AI055500	AT4G27410.2 | Symbols: RD26, ANAC072 | NAC (No Apical Meristem) domain transcriptional regulator superfamily protein | chr4:13707928-13709013 REVERSE LENGTH=297	2e-85	NAC			20.0408	down					3.27106	up
Ghi.9283.1.S1_s_at	Transcribed locus, weakly similar to NP_001065627.1 Os11g0126900 [Oryza sativa (japonica cultivar-group)]	Ghi.9283	DT466805	AT3G49530.1 | Symbols: ANAC062, NTL6, NAC062 | NAC domain containing protein 62 | chr3:18362639-18364717 REVERSE LENGTH=469	2e-29	NAC					12.1097	down
Ghi.9328.1.S1_s_at	Transcribed locus, moderately similar to NP_196822.1 ANAC083 (Arabidopsis NAC domain containing protein 83); transcription factor [Arabidopsis thaliana]	Ghi.4821	DT048550	AT5G13180.1 | Symbols: ANAC083, VNI2, NAC083 | NAC domain containing protein 83 | chr5:4196643-4197577 FORWARD LENGTH=252	2e-80	NAC			6.88026	down
Ghi.9996.1.A1_s_at	Transcribed locus, weakly similar to NP_188400.1 ANAC057 (Arabidopsis NAC domain containing protein 57); transcription factor [Arabidopsis thaliana]	Ghi.18105	DT550204	AT4G35580.2 | Symbols: NTL9 | NAC transcription factor-like 9 | chr4:16888534-16890744 REVERSE LENGTH=534	1e-60	NAC					3.53711	down
GhiAffx.16959.2.S1_at	Transcribed locus, weakly similar to NP_191162.2 unknown protein [Arabidopsis thaliana]	Ghi.14742	DW476818.1	AT1G64100.2 | Symbols: | pentatricopeptide (PPR) repeat-containing protein | chr1:23791585-23795563 FORWARD LENGTH=806	4e-14	NAC					3.0774	down
GhiAffx.32941.1.S1_at	Transcribed locus, weakly similar to NP_172337.1 pentatricopeptide (PPR) repeat-containing protein [Arabidopsis thaliana]	Ghi.13711	DW517758.1	AT1G64100.2 | Symbols: | pentatricopeptide (PPR) repeat-containing protein | chr1:23791585-23795563 FORWARD LENGTH=806	7e-38	NAC					3.56749	up
GhiAffx.46835.1.S1_at			DR454804	AT2G46770.1 | Symbols: NST1, EMB2301, ANAC043 | NAC (No Apical Meristem) domain transcriptional regulator superfamily protein | chr2:19220917-19222822 REVERSE LENGTH=365	9e-73	NAC							6.80525	down
GhiAffx.63871.1.S1_at	Transcribed locus, weakly similar to XP_001773587.1 predicted protein [Physcomitrella patens subsp. patens]	Ghi.11166	DW240980.1	AT4G28530.1 | Symbols: anac074, NAC074 | NAC domain containing protein 74 | chr4:14090725-14094603 REVERSE LENGTH=352	3e-40	NAC			16.4676	down	23.3837	up
GraAffx.17500.1.A1_s_at			CO129510	AT3G04070.1 | Symbols: anac047, NAC047 | NAC domain containing protein 47 | chr3:1061573-1062976 REVERSE LENGTH=359	2e-87	NAC					4.28517	up
GraAffx.22801.1.A1_at			CO132572	AT5G61430.1 | Symbols: ANAC100, ATNAC5, NAC100 | NAC domain containing protein 100 | chr5:24701328-24702553 REVERSE LENGTH=336	5e-95	NAC					8.0556	up
GraAffx.29995.1.S1_s_at			CO081974	AT5G13180.1 | Symbols: ANAC083, VNI2, NAC083 | NAC domain containing protein 83 | chr5:4196643-4197577 FORWARD LENGTH=252	3e-76	NAC			3.20464	down
GhiAffx.15071.1.S1_s_at	Transcribed locus, weakly similar to NP_565833.1 ATOFP15/OFP15 (Arabidopsis thaliana ovate family protein 15)	Ghi.14186	DW503070.1	AT2G36050.1 | Symbols: ATOFP15, OFP15 | ovate family protein 15 | chr2:15135852-15136637 REVERSE LENGTH=261	2e-20	OFP					4.86417	down
GhiAffx.62337.1.S1_at	Transcribed locus, weakly similar to NP_680125.1 ATOFP6/OFP6 (Arabidopsis thaliana ovate family protein 6)	Ghi.14329	DW497105.1	AT2G36026.1 | Symbols: | Ovate family protein | chr2:15127265-15127816 FORWARD LENGTH=183	1e-29	OFP					4.66046	up	9.07624	up
Ghi.3336.1.A1_s_at	Transcribed locus, weakly similar to NP_201464.2 LIM domain-containing protein [Arabidopsis thaliana]	Ghi.3336	DT464377	AT5G66630.1 | Symbols: DAR5 | DA1-related protein 5 | chr5:26592720-26595691 FORWARD LENGTH=702	7e-27	Orphans					4.08952	down
Ghi.3336.1.S1_at	Transcribed locus, weakly similar to NP_201464.2 LIM domain-containing protein [Arabidopsis thaliana]	Ghi.3336	DT467162	AT5G66630.1 | Symbols: DAR5 | DA1-related protein 5 | chr5:26592720-26595691 FORWARD LENGTH=702	7e-27	Orphans					6.30235	down
Ghi.5775.1.S1_s_at	Transcribed locus, weakly similar to NP_187108.1 EIN4 (ETHYLENE INSENSITIVE 4); receptor [Arabidopsis thaliana]	Ghi.5775	DT455881	AT3G23150.1 | Symbols: ETR2 | Signal transduction histidine kinase, hybrid-type, ethylene sensor | chr3:8255156-8257560 FORWARD LENGTH=773	4e-45	Orphans					5.21595	up
Ghi.7641.1.S1_s_at	Transcribed locus, moderately similar to NP_176808.3 ETR1 (ETHYLENE RESPONSE 1); two-component response regulator [Arabidopsis thaliana]	Ghi.7641	AI728666	AT1G66340.1 | Symbols: ETR1, EIN1, ETR, AtETR1 | Signal transduction histidine kinase, hybrid-type, ethylene sensor | chr1:24734698-24737366 FORWARD LENGTH=738	7e-123	Orphans					3.14366	up
Ghi.8924.1.S1_s_at	Transcribed locus, weakly similar to NP_001104855.1 response regulator 4 [Zea mays]	Ghi.8924	DT458174	AT3G57040.1 | Symbols: ARR9, ATRR4 | response regulator 9 | chr3:21110059-21111228 FORWARD LENGTH=234	3e-21	Orphans					7.46518	up
Ghi.8924.2.A1_s_at	Transcribed locus, weakly similar to NP_001104855.1 response regulator 4 [Zea mays]	Ghi.8924	DT047531	AT3G57040.1 | Symbols: ARR9, ATRR4 | response regulator 9 | chr3:21110059-21111228 FORWARD LENGTH=234	3e-14	Orphans					7.70514	up
GhiAffx.25988.1.S1_s_at	Transcribed locus, weakly similar to NP_568793.1 unknown protein [Arabidopsis thaliana]	Ghi.10471	DW519529.1	AT5G53420.1 | Symbols: | CCT motif family protein | chr5:21673683-21675469 FORWARD LENGTH=264	2e-55	Orphans					3.85488	up
Gra.2926.1.A1_at	Transcribed locus, weakly similar to NP_568793.1 unknown protein [Arabidopsis thaliana]	Gra.2926	CO076153	AT5G53420.1 | Symbols: | CCT motif family protein | chr5:21673683-21675469 FORWARD LENGTH=264	2e-47	Orphans					3.79605	up
GraAffx.4152.1.S1_at			CO112426	AT3G57040.1 | Symbols: ARR9, ATRR4 | response regulator 9 | chr3:21110059-21111228 FORWARD LENGTH=234	3e-36	Orphans					3.40995	up
Ghi.9243.2.A1_s_at	Transcribed locus, moderately similar to NP_193524.2 zinc-binding family protein [Arabidopsis thaliana]	Ghi.9243	DR452409	AT4G17900.1 | Symbols: | PLATZ transcription factor family protein | chr4:9946046-9947697 FORWARD LENGTH=227	3e-91	PLATZ	4.88942	down	12.6916	down
Ghi.6262.1.S1_x_at			DT464008	AT4G17900.1 | Symbols: | PLATZ transcription factor family protein | chr4:9946046-9947697 FORWARD LENGTH=227	2e-49	PLATZ	3.17903	down	7.63993	down	4.13888	up
GhiAffx.24104.1.S1_at	Transcribed locus, weakly similar to NP_191626.1 zinc-binding protein, putative [Arabidopsis thaliana]	Ghi.11515	DW509556.1	AT3G60670.1 | Symbols: | PLATZ transcription factor family protein | chr3:22424695-22426074 REVERSE LENGTH=245	1e-73	PLATZ					3.18503	up
GraAffx.16610.1.S1_at			CO121415	AT4G17900.1 | Symbols: | PLATZ transcription factor family protein | chr4:9946046-9947697 FORWARD LENGTH=227	6e-88	PLATZ			3.07678	down
GraAffx.16856.1.A1_at			CO107452	AT4G17900.1 | Symbols: | PLATZ transcription factor family protein | chr4:9946046-9947697 FORWARD LENGTH=227	1e-87	PLATZ					3.61646	up
Ghi.2133.1.S1_s_at	Transcribed locus, weakly similar to NP_568107.1 PRR7 (PSEUDO-RESPONSE REGULATOR 7); transcription regulator [Arabidopsis thaliana]	Ghi.3260	AI731478	AT5G02810.1 | Symbols: PRR7, APRR7 | pseudo-response regulator 7 | chr5:638283-641461 REVERSE LENGTH=727	7e-39	Pseudo ARR-B									3.36114	down
Ghi.7978.1.S1_s_at	Transcribed locus, weakly similar to NP_568107.1 PRR7 (PSEUDO-RESPONSE REGULATOR 7); transcription regulator [Arabidopsis thaliana]	Ghi.3260	DT546725	AT5G02810.1 | Symbols: PRR7, APRR7 | pseudo-response regulator 7 | chr5:638283-641461 REVERSE LENGTH=727	2e-46	Pseudo ARR-B					3.50274	up
Gra.179.1.A1_s_at	Transcribed locus, weakly similar to NP_568107.1 APRR7 (PSEUDO-RESPONSE REGULATOR 7); transcription regulator [Arabidopsis thaliana]	Gra.179	CO086248	AT5G02810.1 | Symbols: PRR7, APRR7 | pseudo-response regulator 7 | chr5:638283-641461 REVERSE LENGTH=727	4e-17	Pseudo ARR-B					3.17116	up
Ghi.3384.3.S1_at	Transcribed locus, weakly similar to NP_195253.3 RWP-RK domain-containing protein [Arabidopsis thaliana]	Ghi.3384	DR455047	AT4G35270.1 | Symbols: | Plant regulator RWP-RK family protein | chr4:16777657-16780824 REVERSE LENGTH=963	2e-28	RWP-RK					3.00928	up
Ghi.8127.1.S1_s_at	SBP transcription factor	Ghi.16537	AY779340.1	AT3G15270.1 | Symbols: SPL5 | squamosa promoter binding protein-like 5 | chr3:5140624-5141256 REVERSE LENGTH=181	5e-31	SBP	4.22471	down			7.11544	down
GhiAffx.130.1.A1_at	Transcribed locus, weakly similar to XP_001781857.1 predicted protein [Physcomitrella patens subsp. patens]	Ghi.3540	DT463794	AT5G43270.3 | Symbols: SPL2 | squamosa promoter binding protein-like 2 | chr5:17360527-17362143 REVERSE LENGTH=419	1e-14	SBP					3.79503	up
GhiAffx.7502.1.S1_s_at	Transcribed locus, moderately similar to NP_187424.1 SET domain-containing protein [Arabidopsis thaliana]	Ghi.14808	DW512408.1	AT3G07670.1 | Symbols: | Rubisco methyltransferase family protein | chr3:2451651-2454617 FORWARD LENGTH=504	1e-123	SET					3.71327	down
GhiAffx.48034.1.S1_at	Transcribed locus, moderately similar to NP_197800.1 SIGE (RNA polymerase sigma subunit E); DNA binding / DNA-directed RNA polymerase/ sigma factor/ transcription factor [Arabidopsis thaliana]	Ghi.14564	DN760146	AT5G24120.1 | Symbols: SIGE, SIG5, ATSIG5 | sigma factor E | chr5:8157794-8159746 REVERSE LENGTH=517	1e-67	Sigma70-like					3.87668	down
Ghi.421.1.S1_at	Transcribed locus, weakly similar to NP_001044038.1 Os01g0710200 [Oryza sativa (japonica cultivar-group)]	Ghi.421	DR459725	AT3G13682.1 | Symbols: LDL2 | LSD1-like2 | chr3:4479193-4481509 REVERSE LENGTH=746	2e-10	SWI/SNF-SWI3					5.24159	up
GhiAffx.4699.1.A1_at	Transcribed locus, weakly similar to NP_194701.1 ATPAO5 (POLYAMINE OXIDASE 5); amine oxidase [Arabidopsis thaliana]	Ghi.11964	DW490079.1	AT1G62830.1 | Symbols: LDL1, SWP1, ATSWP1, ATLSD1, LSD1 | LSD1-like 1 | chr1:23264638-23267172 REVERSE LENGTH=844	4e-11	SWI/SNF-SWI3					9.93288	up
Ghi.5000.1.S1_s_at	Auxin-induced basic helix-loop-helix transcription factor	Ghi.16352	AF165924.1	AT3G47620.1 | Symbols: AtTCP14, TCP14 | TEOSINTE BRANCHED, cycloidea and PCF (TCP) 14 | chr3:17559004-17560473 FORWARD LENGTH=489	2e-50	TCP					3.03271	down
GhiAffx.1589.25.S1_s_at	Transcribed locus, weakly similar to NP_189337.1 AT-TCP20 ('Arabidopsis thaliana teosinte branched 1, cycloidea, PCF (TCP)-domain family protein 20'); transcription factor	Ghi.12960	DW499959.1	AT3G27010.1 | Symbols: AT-TCP20, PCF1, TCP20, ATTCP20 | TEOSINTE BRANCHED 1, cycloidea, PCF (TCP)-domain family protein 20 | chr3:9957810-9958754 REVERSE LENGTH=314	1e-64	TCP					3.0734	up
GhiAffx.21807.1.S1_s_at	Transcribed locus, moderately similar to NP_200004.1 TCP family transcription factor, putative [Arabidopsis thaliana]	Ghi.9512	DW497281.1	AT5G51910.2 | Symbols: | TCP family transcription factor | chr5:21094704-21095585 REVERSE LENGTH=293	2e-67	TCP					3.39203	down
GhiAffx.2605.1.S1_at	Transcribed locus, moderately similar to XP_001782987.1 predicted protein [Physcomitrella patens subsp. patens]	Ghi.13999	DW503609.1	AT1G69690.1 | Symbols: | TCP family transcription factor | chr1:26216449-26217426 FORWARD LENGTH=325	7e-27	TCP					3.93434	up			10.0559	up
Ghi.10327.1.S1_s_at	Transcribed locus, weakly similar to NP_564075.1 unknown protein [Arabidopsis thaliana]	Ghi.10327	DT463653	AT1G19180.2 | Symbols: TIFY10A | jasmonate-zim-domain protein 1 | chr1:6622708-6623271 FORWARD LENGTH=187	7e-22	Tify					3.06445	down
Ghi.1706.1.S1_s_at	Transcribed locus, weakly similar to NP_001063121.1 Os09g0401300 [Oryza sativa (japonica cultivar-group)]	Ghi.1706	DN759834		3e-11	Tify									9.59211	up
Ghi.9871.1.S1_at	Transcribed locus, weakly similar to NP_564075.1 unknown protein [Arabidopsis thaliana]	Ghi.9871	DT046884	AT1G74950.1 | Symbols: JAZ2, TIFY10B | TIFY domain/Divergent CCT motif family protein | chr1:28148919-28150258 REVERSE LENGTH=249	4e-41	Tify					3.1402	down
Ghi.1209.1.S1_at	Transcribed locus, moderately similar to NP_566136.1 armadillo/beta-catenin repeat family protein [Arabidopsis thaliana]	Ghi.1209	AI731941	AT5G19330.1 | Symbols: ARIA | ARM repeat protein interacting with ABF2 | chr5:6508095-6512701 REVERSE LENGTH=710	3e-15	TRAF							3.57014	down
GhiAffx.31314.1.S1_s_at	Transcribed locus, weakly similar to NP_191182.1 speckle-type POZ protein-related [Arabidopsis thaliana]	Ghi.15636	DT463222	AT3G56230.1 | Symbols: | BTB/POZ domain-containing protein | chr3:20860899-20862135 REVERSE LENGTH=282	6e-31	TRAF					6.33662	down
Gra.885.1.A1_at	Transcribed locus, moderately similar to NP_175972.1 protein binding [Arabidopsis thaliana]	Gra.885	CO073952	AT1G55760.1 | Symbols: | BTB/POZ domain-containing protein | chr1:20847117-20848507 REVERSE LENGTH=329	3e-137	TRAF					3.48259	down
Ghi.9192.1.S1_s_at	WRKY transcription factor 2 (WRKY)	Ghi.9192	DT468825	AT1G80840.1 | Symbols: WRKY40, ATWRKY40 | WRKY DNA-binding protein 40 | chr1:30383834-30385356 FORWARD LENGTH=302	4e-51	WRKY	28.6432	down					26.1151	up
Ghi.6408.1.A1_s_at	Transcribed locus, weakly similar to NP_191199.1 WRKY70 (WRKY DNA-binding protein 70); transcription factor [Arabidopsis thaliana]	Ghi.6408	DT463720	AT3G56400.1 | Symbols: WRKY70, ATWRKY70 | WRKY DNA-binding protein 70 | chr3:20909082-20910409 REVERSE LENGTH=294	1e-14	WRKY	19.8579	down					10.3087	up
GhiAffx.6584.1.A1_at	Transcribed locus, weakly similar to NP_197270.1 disease resistance protein (TIR-NBS-LRR class), putative [Arabidopsis thaliana]	Ghi.13800	DT050959	AT5G45050.2 | Symbols: TTR1, ATWRKY16, WRKY16 | Disease resistance protein (TIR-NBS-LRR class) | chr5:18177016-18181805 REVERSE LENGTH=1344	1e-23	WRKY	11.0492	down			5.24978	down	15.3975	up
Ghi.9240.1.S1_s_at	Transcribed locus, moderately similar to XP_001772985.1 transcription factor WRKY23 [Physcomitrella patens subsp. patens]	Ghi.9240	DT468893	AT2G38470.1 | Symbols: WRKY33, ATWRKY33 | WRKY DNA-binding protein 33 | chr2:16108476-16110539 FORWARD LENGTH=519	9e-125	WRKY	8.50289	down	6.98241	down			3.50733	up
Ghi.622.3.S1_s_at	Transcribed locus, moderately similar to NP_180595.1 CIPK11 (SNF1-RELATED PROTEIN KINASE 3.22, SOS3-INTERACTING PROTEIN 4); kinase [Arabidopsis thaliana]	Ghi.16963	AI726658	AT4G12020.2 | Symbols: WRKY19, ATWRKY19, MAPKKK11, MEKK4 | protein kinase family protein | chr4:7201656-7209469 FORWARD LENGTH=1895	7e-17	WRKY	6.03513	down			3.16094	down
Ghi.5022.4.A1_s_at	Transcribed locus, weakly similar to NP_177492.1 ATMKK9 (Arabidopsis thaliana MAP kinase kinase 9); kinase	Ghi.17602	DT049392	AT4G12020.2 | Symbols: WRKY19, ATWRKY19, MAPKKK11, MEKK4 | protein kinase family protein | chr4:7201656-7209469 FORWARD LENGTH=1895	3e-10	WRKY	4.8568	down	11.6615	down	5.36279	up
GhiAffx.48901.1.S1_at			DW518199.1	AT4G12020.2 | Symbols: WRKY19, ATWRKY19, MAPKKK11, MEKK4 | protein kinase family protein | chr4:7201656-7209469 FORWARD LENGTH=1895	5e-34	WRKY	4.13393	down			6.94103	down
Ghi.3193.2.A1_at	Transcribed locus, weakly similar to NP_001058737.1 Os07g0111400 [Oryza sativa (japonica cultivar-group)]	Ghi.3193	DT468618	AT5G49520.1 | Symbols: WRKY48, ATWRKY48 | WRKY DNA-binding protein 48 | chr5:20090890-20092867 FORWARD LENGTH=399	3e-28	WRKY	4.05947	down			30.9792	down	3.01128	up
GraAffx.3187.1.S1_s_at			CO117420	AT4G12020.2 | Symbols: WRKY19, ATWRKY19, MAPKKK11, MEKK4 | protein kinase family protein | chr4:7201656-7209469 FORWARD LENGTH=1895	3e-28	WRKY	3.92596	down	11.6258	down
Ghi.7954.1.S1_s_at	Transcribed locus, strongly similar to NP_190150.1 ATMPK3 (MITOGEN-ACTIVATED PROTEIN KINASE 3); MAP kinase/ kinase/ protein kinase [Arabidopsis thaliana]	Ghi.6088	DT468555	AT4G12020.2 | Symbols: WRKY19, ATWRKY19, MAPKKK11, MEKK4 | protein kinase family protein | chr4:7201656-7209469 FORWARD LENGTH=1895	1e-18	WRKY	3.75918	down
Ghi.9568.1.S1_at	Transcribed locus, weakly similar to NP_178199.1 WRKY40 (WRKY DNA-binding protein 40); transcription factor [Arabidopsis thaliana]	Ghi.9568	DT467159	AT1G80840.1 | Symbols: WRKY40, ATWRKY40 | WRKY DNA-binding protein 40 | chr1:30383834-30385356 FORWARD LENGTH=302	5e-50	WRKY	3.73628	down							4.16099	up
GhiAffx.1859.1.S1_at			DT468306	AT5G13080.1 | Symbols: WRKY75, ATWRKY75 | WRKY DNA-binding protein 75 | chr5:4149928-4151019 REVERSE LENGTH=145	1e-41	WRKY	3.3237	down	11.9234	down	24.9141	up
Ghi.10061.1.S1_s_at			DT049928	AT1G80840.1 | Symbols: WRKY40, ATWRKY40 | WRKY DNA-binding protein 40 | chr1:30383834-30385356 FORWARD LENGTH=302	7e-59	WRKY	3.29153	down	3.02313	down			6.5072	up
Ghi.2737.1.S1_at	Transcribed locus, strongly similar to NP_193606.1 BIN2 (BRASSINOSTEROID-INSENSITIVE 2); kinase [Arabidopsis thaliana]	Ghi.9507	DT551443	AT4G12020.2 | Symbols: WRKY19, ATWRKY19, MAPKKK11, MEKK4 | protein kinase family protein | chr4:7201656-7209469 FORWARD LENGTH=1895	2e-15	WRKY					3.43249	up
Ghi.2823.1.S1_s_at	Transcribed locus, weakly similar to NP_175862.1 protein kinase family protein [Arabidopsis thaliana]	Ghi.2823	DT568342	AT4G12020.2 | Symbols: WRKY19, ATWRKY19, MAPKKK11, MEKK4 | protein kinase family protein | chr4:7201656-7209469 FORWARD LENGTH=1895	2e-12	WRKY									3.3434	up
Ghi.2906.1.S1_at	Transcribed locus, moderately similar to NP_188367.2 serine/threonine protein kinase, putative [Arabidopsis thaliana]	Ghi.2906	DT560081	AT4G12020.2 | Symbols: WRKY19, ATWRKY19, MAPKKK11, MEKK4 | protein kinase family protein | chr4:7201656-7209469 FORWARD LENGTH=1895	4e-11	WRKY					5.14366	up
Ghi.3139.1.A1_at	Transcribed locus, weakly similar to NP_568995.2 WRKY51 (WRKY DNA-binding protein 51); transcription factor [Arabidopsis thaliana]	Ghi.3139	DT469066	AT5G64810.1 | Symbols: WRKY51, ATWRKY51 | WRKY DNA-binding protein 51 | chr5:25908415-25909687 FORWARD LENGTH=194	6e-30	WRKY					6.91053	up
Ghi.3193.2.S1_at	Transcribed locus, weakly similar to NP_001058737.1 Os07g0111400 [Oryza sativa (japonica cultivar-group)]	Ghi.3193	DT462245	AT5G49520.1 | Symbols: WRKY48, ATWRKY48 | WRKY DNA-binding protein 48 | chr5:20090890-20092867 FORWARD LENGTH=399	3e-28	WRKY					9.14305	down
Ghi.3232.1.S1_at	Transcribed locus, weakly similar to NP_180565.1 MAPKKK14 (Mitogen-activated protein kinase kinase kinase 14); kinase [Arabidopsis thaliana]	Ghi.3232	DT462100	AT4G12020.2 | Symbols: WRKY19, ATWRKY19, MAPKKK11, MEKK4 | protein kinase family protein | chr4:7201656-7209469 FORWARD LENGTH=1895	4e-11	WRKY					7.81513	down
Ghi.3232.2.S1_at	Transcribed locus, weakly similar to NP_180565.1 MAPKKK14 (Mitogen-activated protein kinase kinase kinase 14); kinase [Arabidopsis thaliana]	Ghi.3232	DT467851	AT4G12020.2 | Symbols: WRKY19, ATWRKY19, MAPKKK11, MEKK4 | protein kinase family protein | chr4:7201656-7209469 FORWARD LENGTH=1895	2e-13	WRKY					3.29433	down
Ghi.3569.1.S1_s_at	Transcribed locus, moderately similar to NP_189017.1 leucine-rich repeat family protein / protein kinase family protein [Arabidopsis thaliana]	Ghi.3569	AI731504	AT4G12020.2 | Symbols: WRKY19, ATWRKY19, MAPKKK11, MEKK4 | protein kinase family protein | chr4:7201656-7209469 FORWARD LENGTH=1895	5e-14	WRKY					5.76411	down
Ghi.3815.1.A1_at	Transcribed locus, moderately similar to NP_001105837.1 WRKY1 [Zea mays]	Ghi.3815	DT461503	AT2G23320.1 | Symbols: WRKY15 | WRKY DNA-binding protein 15 | chr2:9924998-9926154 FORWARD LENGTH=317	1e-32	WRKY					11.0811	up
Ghi.3815.1.S1_at	Transcribed locus, moderately similar to NP_001105837.1 WRKY1 [Zea mays]	Ghi.3815	DT461503	AT2G23320.1 | Symbols: WRKY15 | WRKY DNA-binding protein 15 | chr2:9924998-9926154 FORWARD LENGTH=317	1e-32	WRKY					10.3067	up
Ghi.4041.2.S1_s_at	Transcribed locus, moderately similar to NP_171661.1 protein kinase family protein [Arabidopsis thaliana]	Ghi.4041	DT558972	AT4G12020.2 | Symbols: WRKY19, ATWRKY19, MAPKKK11, MEKK4 | protein kinase family protein | chr4:7201656-7209469 FORWARD LENGTH=1895	2e-12	WRKY					4.50899	down
Ghi.5628.2.S1_s_at	Transcribed locus, moderately similar to NP_001054941.1 Os05g0218400 [Oryza sativa (japonica cultivar-group)]	Ghi.5628	DT047107	AT4G12020.2 | Symbols: WRKY19, ATWRKY19, MAPKKK11, MEKK4 | protein kinase family protein | chr4:7201656-7209469 FORWARD LENGTH=1895	5e-10	WRKY					3.18038	down
Ghi.6088.1.S1_s_at	Transcribed locus, strongly similar to NP_190150.1 ATMPK3 (MITOGEN-ACTIVATED PROTEIN KINASE 3); MAP kinase/ kinase/ protein kinase [Arabidopsis thaliana]	Ghi.6088	DT466983	AT4G12020.2 | Symbols: WRKY19, ATWRKY19, MAPKKK11, MEKK4 | protein kinase family protein | chr4:7201656-7209469 FORWARD LENGTH=1895	5e-18	WRKY			4.78796	down
Ghi.6423.1.A1_at	Transcribed locus, strongly similar to NP_195009.1 ATAUR1 (ATAURORA1); histone serine kinase(H3-S10 specific) / kinase/ protein serine/threonine kinase [Arabidopsis thaliana]	Ghi.6423	CO490711	AT4G12020.2 | Symbols: WRKY19, ATWRKY19, MAPKKK11, MEKK4 | protein kinase family protein | chr4:7201656-7209469 FORWARD LENGTH=1895	4e-17	WRKY					8.0582	down
Ghi.6548.1.S1_s_at	MAP kinase-like protein	Ghi.16406	AY207316.1	AT4G12020.2 | Symbols: WRKY19, ATWRKY19, MAPKKK11, MEKK4 | protein kinase family protein | chr4:7201656-7209469 FORWARD LENGTH=1895	5e-21	WRKY					3.09828	down	14.5084	down	3.95165	down
Ghi.6768.1.A1_s_at	Transcribed locus, weakly similar to NP_001055192.1 Os05g0322900 [Oryza sativa (japonica cultivar-group)]	Ghi.6768	CA993244	AT2G40750.1 | Symbols: WRKY54, ATWRKY54 | WRKY DNA-binding protein 54 | chr2:17000636-17002354 REVERSE LENGTH=346	2e-29	WRKY					9.75606	down
Ghi.6771.1.A1_s_at	Transcribed locus, weakly similar to XP_001761358.1 transcription factor WRKY1 [Physcomitrella patens subsp. patens]	Ghi.6771	CA993233	AT4G01250.1 | Symbols: WRKY22, AtWRKY22 | WRKY family transcription factor | chr4:522839-524129 REVERSE LENGTH=298	2e-12	WRKY					4.25567	down
Ghi.6786.1.S1_at	Transcribed locus, weakly similar to NP_001062936.1 Os09g0345300 [Oryza sativa (japonica cultivar-group)]	Ghi.6786	CA993174	AT4G12020.2 | Symbols: WRKY19, ATWRKY19, MAPKKK11, MEKK4 | protein kinase family protein | chr4:7201656-7209469 FORWARD LENGTH=1895	1e-14	WRKY			7.7833	down	18.1539	up			8.57084	up
Ghi.706.1.S1_at	Transcribed locus, weakly similar to NP_194112.1 WRKY53 (WRKY DNA-binding protein 53); transcription factor [Arabidopsis thaliana]	Ghi.17927	DT466750	AT2G46400.1 | Symbols: WRKY46, ATWRKY46 | WRKY DNA-binding protein 46 | chr2:19043676-19044754 REVERSE LENGTH=295	1e-32	WRKY					3.31025	down	4.91371	up
Ghi.7758.1.S1_at	Transcribed locus, weakly similar to NP_850115.1 protein kinase family protein [Arabidopsis thaliana]	Ghi.7758	AI726955	AT4G12020.2 | Symbols: WRKY19, ATWRKY19, MAPKKK11, MEKK4 | protein kinase family protein | chr4:7201656-7209469 FORWARD LENGTH=1895	5e-11	WRKY					3.34303	down
Ghi.9182.3.S1_at	Transcribed locus, strongly similar to XP_001773120.1 transcription factor WRKY19 [Physcomitrella patens subsp. patens]	Ghi.9182	DT461494	AT1G62300.1 | Symbols: WRKY6, ATWRKY6 | WRKY family transcription factor | chr1:23016887-23019155 REVERSE LENGTH=553	5e-74	WRKY			9.20876	down					3.77579	up
Ghi.9193.2.A1_at	Transcribed locus, weakly similar to NP_191199.1 WRKY70 (WRKY DNA-binding protein 70); transcription factor [Arabidopsis thaliana]	Ghi.9193	DT469110	AT3G56400.1 | Symbols: WRKY70, ATWRKY70 | WRKY DNA-binding protein 70 | chr3:20909082-20910409 REVERSE LENGTH=294	4e-27	WRKY			4.89486	down			8.05806	up
GhiAffx.110.1.S1_at	Transcribed locus, moderately similar to NP_175641.1 protein kinase family protein / C-type lectin domain-containing protein [Arabidopsis thaliana]	Ghi.21031	DR462489	AT4G12020.2 | Symbols: WRKY19, ATWRKY19, MAPKKK11, MEKK4 | protein kinase family protein | chr4:7201656-7209469 FORWARD LENGTH=1895	1e-11	WRKY					6.29216	up
GhiAffx.2014.1.S1_s_at	Transcribed locus, weakly similar to NP_001050033.1 Os03g0335200 [Oryza sativa (japonica cultivar-group)]	Ghi.17889	DT463554	AT3G56400.1 | Symbols: WRKY70, ATWRKY70 | WRKY DNA-binding protein 70 | chr3:20909082-20910409 REVERSE LENGTH=294	3e-24	WRKY					7.03395	down
GhiAffx.25448.1.S1_at			DW516354.1	AT2G03340.1 | Symbols: WRKY3 | WRKY DNA-binding protein 3 | chr2:1014724-1016936 REVERSE LENGTH=513	1e-14	WRKY					3.07651	up
GhiAffx.30199.1.S1_at	Transcribed locus, weakly similar to XP_001773725.1 transcription factor WRKY22 [Physcomitrella patens subsp. patens]	Ghi.15715	DW506814.1	AT2G47260.1 | Symbols: WRKY23, ATWRKY23 | WRKY DNA-binding protein 23 | chr2:19405045-19406446 REVERSE LENGTH=337	6e-46	WRKY			4.87774	down	5.46738	up
GhiAffx.44610.1.S1_s_at	Transcribed locus, weakly similar to NP_568041.1 protein kinase family protein [Arabidopsis thaliana]	Ghi.13619	DW519438.1	AT4G12020.2 | Symbols: WRKY19, ATWRKY19, MAPKKK11, MEKK4 | protein kinase family protein | chr4:7201656-7209469 FORWARD LENGTH=1895	1e-18	WRKY					3.04769	down
GhiAffx.49638.1.A1_at			DT468382	AT5G45260.1 | Symbols: RRS1, ATWRKY52, SLH1 | Disease resistance protein (TIR-NBS-LRR class) | chr5:18326277-18332229 FORWARD LENGTH=1288	2e-16	WRKY					3.73318	down
GhiAffx.5398.1.S1_s_at	Transcribed locus, weakly similar to XP_001761358.1 transcription factor WRKY1 [Physcomitrella patens subsp. patens]	Ghi.6771	DW492439.1	AT2G34830.1 | Symbols: WRKY35, MEE24, AtWRKY35 | WRKY DNA-binding protein 35 | chr2:14693839-14696378 REVERSE LENGTH=427	4e-29	WRKY					3.35045	down
GhiAffx.60347.1.S1_s_at	Transcribed locus, weakly similar to NP_192034.1 WRKY22 (WRKY DNA-binding protein 22); transcription factor [Arabidopsis thaliana]	Ghi.10332	DW227604.1	AT4G01250.1 | Symbols: WRKY22, AtWRKY22 | WRKY family transcription factor | chr4:522839-524129 REVERSE LENGTH=298	6e-51	WRKY					17.1733	down
GhiAffx.7683.2.A1_at	Transcribed locus, moderately similar to NP_001046800.1 Os02g0462800 [Oryza sativa (japonica cultivar-group)]	Ghi.18547	DW514519.1	AT4G31550.2 | Symbols: WRKY11, ATWRKY11 | WRKY DNA-binding protein 11 | chr4:15290065-15291458 REVERSE LENGTH=324	1e-27	WRKY					8.43373	down
GhiAffx.8448.1.A1_at	Transcribed locus, moderately similar to XP_001764070.1 transcription factor WRKY7 [Physcomitrella patens subsp. patens]	Ghi.16235	DW243304.1	AT2G24570.1 | Symbols: WRKY17, ATWRKY17 | WRKY DNA-binding protein 17 | chr2:10437676-10439222 REVERSE LENGTH=321	2e-92	WRKY							3.19678	up
Gra.1211.1.A1_s_at	Transcribed locus, moderately similar to NP_180595.1 CIPK11; ATP binding / kinase/ protein kinase/ protein serine/threonine kinase/ protein-tyrosine kinase [Arabidopsis thaliana]	Gra.1211	CO130747	AT4G12020.2 | Symbols: WRKY19, ATWRKY19, MAPKKK11, MEKK4 | protein kinase family protein | chr4:7201656-7209469 FORWARD LENGTH=1895	5e-16	WRKY					3.30285	down
Gra.1273.2.S1_at	Transcribed locus, weakly similar to NP_566229.1 PPCK2 (PHOSPHOENOLPYRUVATE CARBOXYLASE KINASE 2); kinase [Arabidopsis thaliana]	Gra.1273	CO121618	AT4G12020.2 | Symbols: WRKY19, ATWRKY19, MAPKKK11, MEKK4 | protein kinase family protein | chr4:7201656-7209469 FORWARD LENGTH=1895	1e-14	WRKY					7.13308	down
Gra.1530.2.S1_s_at	Transcribed locus, weakly similar to NP_178433.1 WRKY3; transcription factor [Arabidopsis thaliana]	Gra.1530	CO125258	AT2G03340.1 | Symbols: WRKY3 | WRKY DNA-binding protein 3 | chr2:1014724-1016936 REVERSE LENGTH=513	2e-53	WRKY					6.21167	up
GraAffx.14386.1.S1_at			CO124856	AT4G12020.2 | Symbols: WRKY19, ATWRKY19, MAPKKK11, MEKK4 | protein kinase family protein | chr4:7201656-7209469 FORWARD LENGTH=1895	9e-14	WRKY			14.3851	down	3.47591	down
GraAffx.15033.1.S1_at			CO125965	AT4G12020.2 | Symbols: WRKY19, ATWRKY19, MAPKKK11, MEKK4 | protein kinase family protein | chr4:7201656-7209469 FORWARD LENGTH=1895	2e-12	WRKY							5.6243	down	3.30752	up
GraAffx.27696.1.S1_s_at			CO088663	AT4G12020.2 | Symbols: WRKY19, ATWRKY19, MAPKKK11, MEKK4 | protein kinase family protein | chr4:7201656-7209469 FORWARD LENGTH=1895	9e-16	WRKY					3.28374	up
GraAffx.28370.1.S1_at			CO086730	AT4G12020.2 | Symbols: WRKY19, ATWRKY19, MAPKKK11, MEKK4 | protein kinase family protein | chr4:7201656-7209469 FORWARD LENGTH=1895	4e-10	WRKY									3.58891	up
GraAffx.30430.1.S1_s_at			CO091332	AT2G24570.1 | Symbols: WRKY17, ATWRKY17 | WRKY DNA-binding protein 17 | chr2:10437676-10439222 REVERSE LENGTH=321	4e-62	WRKY					3.16123	up
GraAffx.8891.1.S1_at			CO088351	AT4G12020.2 | Symbols: WRKY19, ATWRKY19, MAPKKK11, MEKK4 | protein kinase family protein | chr4:7201656-7209469 FORWARD LENGTH=1895	4e-13	WRKY					5.25956	up
Ghi.171.1.S1_at	Transcribed locus	Ghi.171	DR462085	AT3G28917.1 | Symbols: MIF2 | mini zinc finger 2 | chr3:10925014-10925316 FORWARD LENGTH=100	2e-12	zf-HD					4.09265	up
Gra.2731.1.S1_s_at	Transcribed locus, weakly similar to NP_565106.1 transcription factor [Arabidopsis thaliana]	Gra.2731	CO090451	AT1G75240.1 | Symbols: AtHB33, HB33, ZHD5 | homeobox protein 33 | chr1:28241576-28242505 FORWARD LENGTH=309	1e-44	zf-HD					5.64562	down			5.32926	down
GraAffx.20356.1.S1_s_at			CO110188	AT1G69600.1 | Symbols: ZFHD1, ATHB29, ZHD11 | zinc finger homeodomain 1 | chr1:26182470-26183198 FORWARD LENGTH=242	5e-45	zf-HD					4.86123	up

## Sheet: Sheet4
Probe_Set_ID	TF_Family	0 dpa	5 dpa	10 dpa	15 dpa	20 dpa
Ghi.9175.1.S1_at	AP2-EREBP	-68.8738			24.9688
Ghi.10443.1.S1_at	AP2-EREBP	-60.5866		-98.5007	51.799
Ghi.3673.1.S1_at	AP2-EREBP	-58.6767		-6.70508	42.5615
Ghi.9720.1.S1_at	AP2-EREBP	-54.2483		-14.8032	63.5572
Ghi.8749.1.S1_at	AP2-EREBP	-31.1726	-3.17265	4.57198	14.3505
Ghi.9880.2.A1_x_at	AP2-EREBP	-23.7383			18.4344	4.13906
Ghi.10747.1.S1_at	AP2-EREBP	-7.59054	-8.19115		4.03677
Ghi.8126.1.S1_x_at	AP2-EREBP	-7.512			14.1139
Gra.1495.1.S1_s_at	AP2-EREBP	-7.34558			11.5138
Ghi.9124.3.A1_at	AP2-EREBP	-7.21798		-3.34798	4.43971
Ghi.9959.1.S1_s_at	AP2-EREBP	-6.73265			10.8887
Ghi.5157.1.S1_s_at	AP2-EREBP	-6.27189			5.02743
Ghi.10481.2.S1_s_at	AP2-EREBP	-6.18316		-7.13903	3.90311
Ghi.8116.1.S1_at	AP2-EREBP	-5.70587		-52.9151	8.25876
Ghi.6808.1.S1_s_at	AP2-EREBP	-5.3531			7.0571
Ghi.9749.1.S1_s_at	AP2-EREBP	-5.01602
Ghi.3679.2.A1_s_at	AP2-EREBP	-4.84208
GhiAffx.60824.1.S1_x_at	AP2-EREBP	-3.79448				3.18454
Ghi.9124.2.S1_s_at	AP2-EREBP	-3.4503
GhiAffx.58511.2.S1_at	AP2-EREBP	-3.306
GhiAffx.30941.1.S1_s_at	AP2-EREBP	-3.25218	-9.48097	4.27599	4.67201	5.08179
GhiAffx.15164.1.A1_s_at	AUX/IAA	-29.6571		-198.423	19.3327	5.18525
Ghi.5267.1.A1_at	bZIP	7.28774	-3.36748			3.19882
Gra.42.1.S1_s_at	C2C2-GATA	-5.28299
Ghi.807.1.S1_s_at	C2H2	-29.9241	-3.11063	-3.99695	42.6518
Ghi.4983.1.A1_at	C2H2	-29.3079			42.0681
Ghi.1074.1.S1_s_at	C2H2	-28.8529			36.0058
GhiAffx.3411.1.A1_at	C2H2	-12.7241		-61.008	32.9113
Ghi.10485.1.S1_s_at	C2H2	-6.97655	-6.29501		7.43805
GhiAffx.3717.1.S1_s_at	C3H	-14.9051			13.1916	3.547
GhiAffx.59165.1.A1_at	C3H	-4.55299
Ghi.2685.1.S1_s_at	C3H	-3.17174			6.31968
Ghi.3685.1.S1_at	DBP	-10.2015		-10.1961	10.3049
Ghi.3807.1.S1_at	DBP	-3.25142	-3.73067
Ghi.9178.3.S1_at	GNAT	-3.8159			3.0657	3.0864
Ghi.3132.1.S1_at	GRAS	-8.54768			10.6571
Ghi.10329.1.S1_at	GRAS	-3.38701		-5.40152	5.00038
Ghi.3578.1.S1_s_at	HB	-5.17996	-5.12735	11.2846
Ghi.10360.1.S1_a_at	MYB	-36.0525		-8.95889
GhiAffx.30344.1.A1_at	MYB	-13.5874		-4.69936
Ghi.9954.2.A1_s_at	MYB	-4.67743		-4.22735
Ghi.3201.1.S1_s_at	MYB	-4.36663		-8.25524	3.27125	8.40115
Ghi.9954.1.S1_s_at	MYB	-4.28073		-4.33229
Ghi.10620.1.S1_at	MYB	-4.1745			17.5768
GraAffx.1750.1.S1_s_at	MYB	-3.26555				3.37422
GhiAffx.3473.1.S1_at	MYB-related	3.42284		-4.01033
Ghi.6538.1.S1_at	NAC	-25.9939	-16.7677	5.59873
Ghi.3264.1.S1_s_at	NAC	-4.41634	-7.82851		3.76524
Ghi.10004.1.S1_at	NAC	-3.51732		-4.68288
Ghi.9243.2.A1_s_at	PLATZ	-4.88942	-12.6916
Ghi.6262.1.S1_x_at	PLATZ	-3.17903	-7.63993	4.13888
Ghi.8127.1.S1_s_at	SBP	-4.22471		-7.11544
Ghi.9192.1.S1_s_at	WRKY	-28.6432			26.1151
Ghi.6408.1.A1_s_at	WRKY	-19.8579			10.3087
GhiAffx.6584.1.A1_at	WRKY	-11.0492		-5.24978	15.3975
Ghi.9240.1.S1_s_at	WRKY	-8.50289	-6.98241		3.50733
Ghi.622.3.S1_s_at	WRKY	-6.03513		-3.16094
Ghi.5022.4.A1_s_at	WRKY	-4.8568	-11.6615	5.36279
GhiAffx.48901.1.S1_at	WRKY	-4.13393		-6.94103
Ghi.3193.2.A1_at	WRKY	-4.05947		-30.9792	3.01128
GraAffx.3187.1.S1_s_at	WRKY	-3.92596	-11.6258
Ghi.7954.1.S1_s_at	WRKY	-3.75918
Ghi.9568.1.S1_at	WRKY	-3.73628				4.16099
GhiAffx.1859.1.S1_at	WRKY	-3.3237	-11.9234	24.9141
Ghi.10061.1.S1_s_at	WRKY	-3.29153	-3.02313		6.5072
