# Supplementary material for: Functional genomics of fuzzless-lintless mutant of Gossypium hirsutum L. cv. MCU5 reveal key genes and pathways involved in cotton fibre initiation and elongation
Source: BMC Genomics. 2012 Nov 14;13:624. doi: 10.1186/1471-2164-13-624 (PMC3556503; doi:10.1186/1471-2164-13-624)
Supplement: Additional file 4 — List of DETs involved in phytohormone biosynthesis and signalling pathways at 0, 5, 10, 15 and 20 dpa in the fl mutant as compared to their respective stages in WT. Excel file containing the DETs involved in phytohormone biosynthesis and signalling pathways were identified based on Arabidopsis hormone database (E value cutoff ≤ e-10). (XLS 669 kb) [file 1471-2164-13-624-S4.xls]

## Sheet: Sheet1
Additional file 4: List of differentially expressed transcripts (DETs) related to phytohormone biosynthesis and signalling pathways at 0, 5, 10 15 and 20 dpa in fl mut as compared to their respective stages in WT
Fold change (FC)
Regulation (REG)
Phytohormone (PHY)
Probe_Set_ID	NetAffx_annotation	UniGene_ID	Acce.No	TAIR_Annotation	E-value	PHY		0 dpa		5 dpa		10 dpa		15 dpa		20 dpa
								FC	REG	FC	REG	FC	REG	FC	REG	FC	REG
GhiAffx.5986.1.S1_at	Transcribed locus, weakly similar to NP_198593.1 TCH2 (TOUCH 2); calcium ion binding [Arabidopsis thaliana]	Ghi.15712	DW499809.1	AT5G37770.1 | Symbols: TCH2, CML24 | EF hand calcium-binding protein family | chr5:14999075-14999560 REVERSE LENGTH=161	4e-46	abscisic acid		13.5327	down			66.4976	down
Gra.1557.1.A1_s_at	Transcribed locus, weakly similar to NP_190320.1 oxidoreductase [Arabidopsis thaliana]	Gra.1557	CO123516	AT5G50600.1 | Symbols: ATHSD1, HSD1 | hydroxysteroid dehydrogenase 1 | chr5:20589917-20591653 REVERSE LENGTH=349	5e-65	abscisic acid						5.41272	down			7.95178	down
Ghi.5529.2.S1_s_at	Dehydration-induced protein RD22-like protein (RDL)	Ghi.5529	AI731201	AT5G25610.1 | Symbols: RD22, ATRD22 | BURP domain-containing protein | chr5:8914498-8916684 REVERSE LENGTH=392	2e-65	abscisic acid		3.06398	down			20.58	down	8.16962	down
GarAffx.24961.2.S1_s_at			AY641991.1	AT5G25610.1 | Symbols: RD22, ATRD22 | BURP domain-containing protein | chr5:8914498-8916684 REVERSE LENGTH=392	5e-36	abscisic acid		3.30013	down			22.3347	down	8.09464	down
Gra.2810.2.A1_s_at			CO091414	AT5G25610.1 | Symbols: RD22, ATRD22 | BURP domain-containing protein | chr5:8914498-8916684 REVERSE LENGTH=392	1e-81	abscisic acid		3.27154	down			21.8278	down	8.22962	down
GarAffx.24961.1.S1_s_at			AY641990.1	AT5G25610.1 | Symbols: RD22, ATRD22 | BURP domain-containing protein | chr5:8914498-8916684 REVERSE LENGTH=392	4e-49	abscisic acid		3.46104	down			22.2349	down	8.10274	down
Ghi.8149.1.S1_s_at	Endo-alpha-1,4-glucanase	Ghi.16321	DQ103699.1	AT5G10560.1 | Symbols: | Glycosyl hydrolase family protein | chr5:3336335-3339351 REVERSE LENGTH=792	6e-18	abscisic acid	Hormone signal transduction	7.8159	down			5.15355	down	6.0887	down	6.54298	down
Ghi.6307.1.A1_s_at	Transcribed locus, moderately similar to NP_200588.2 WAX2; catalytic [Arabidopsis thaliana]	Ghi.6307	AI727277	AT5G57800.1 | Symbols: FLP1, YRE, CER3, WAX2 | Fatty acid hydroxylase superfamily | chr5:23420589-23423832 FORWARD LENGTH=632	7e-122	abscisic acid	Hormone signal transduction	6.11111	down			23.2462	down	33.4027	down	8.82511	down
GhiAffx.26171.1.A1_at	Transcribed locus	Ghi.16866	DW520402.1	AT1G08810.2 | Symbols: MYB60 | myb domain protein 60 | chr1:2819279-2819872 REVERSE LENGTH=197	2e-11	abscisic acid						83.3767	down	11.8292	down
Ghi.5057.1.S1_s_at			DT049270	AT1G02205.3 | Symbols: CER1 | Fatty acid hydroxylase superfamily | chr1:418818-422154 FORWARD LENGTH=630	5e-28	abscisic acid	Hormone signal transduction	6.45315	down			8.56706	down			39.1586	down
GarAffx.37201.1.S1_at			AF352575.1	AT1G07420.1 | Symbols: ATSMO2, SMO2-1 | sterol 4-alpha-methyl-oxidase 2-1 | chr1:2277910-2280033 FORWARD LENGTH=266	1e-140	abscisic acid	Hormone signal transduction					5.28434	down
GbaAffx.190.1.S1_x_at			AY507141.1	AT5G59320.1 | Symbols: LTP3 | lipid transfer protein 3 | chr5:23929051-23929492 FORWARD LENGTH=115	4e-25	abscisic acid						11.1095	down	10.0725	down	8.56247	down
Ghi.10002.1.S1_at	Transcribed locus, moderately similar to NP_177194.1 BURP domain-containing protein / polygalacturonase, putative [Arabidopsis thaliana]	Ghi.10002	DN758503	AT5G25610.1 | Symbols: RD22, ATRD22 | BURP domain-containing protein | chr5:8914498-8916684 REVERSE LENGTH=392	3e-22	abscisic acid						4.14063	down			5.42874	up
Ghi.10041.1.S1_at	Transcribed locus, moderately similar to NP_172265.1 protein kinase family protein [Arabidopsis thaliana]	Ghi.10041	DT558868	AT2G26290.1 | Symbols: ARSK1 | root-specific kinase 1 | chr2:11192237-11194259 REVERSE LENGTH=424	4e-41	abscisic acid	Hormone signal transduction					3.99203	down
Ghi.10074.2.A1_at	Transcribed locus, weakly similar to NP_180563.1 protein phosphatase 2C, putative / PP2C, putative [Arabidopsis thaliana]	Ghi.10074	DT468726	AT2G30020.1 | Symbols: | Protein phosphatase 2C family protein | chr2:12814437-12815904 FORWARD LENGTH=396	1e-21	abscisic acid	Hormone signal transduction					4.121	down
Ghi.10074.2.S1_at	Transcribed locus, weakly similar to NP_180563.1 protein phosphatase 2C, putative / PP2C, putative [Arabidopsis thaliana]	Ghi.10074	DT461698	AT2G30020.1 | Symbols: | Protein phosphatase 2C family protein | chr2:12814437-12815904 FORWARD LENGTH=396	1e-21	abscisic acid	Hormone signal transduction	4.28321	down			4.43198	down	18.1913	up
Ghi.10417.1.S1_s_at	Transcribed locus, moderately similar to NP_194096.1 CDPK6 (CALCIUM-DEPENDENT PROTEIN KINASE 6); anion channel/ calcium- and calmodulin-dependent protein kinase/ kinase [Arabidopsis thaliana]	Ghi.10417	DT567879	AT4G23650.1 | Symbols: CDPK6, CPK3 | calcium-dependent protein kinase 6 | chr4:12324967-12327415 REVERSE LENGTH=529	3e-32	abscisic acid	Hormone signal transduction					3.02409	down
Ghi.10462.1.S1_at	Transcribed locus, moderately similar to NP_565116.1 GASA1 (GAST1 PROTEIN HOMOLOG 1) [Arabidopsis thaliana]	Ghi.10462	DN758022	AT1G75750.1 | Symbols: GASA1 | GAST1 protein homolog 1 | chr1:28441813-28442284 REVERSE LENGTH=98	2e-30	abscisic acid						37.2311	up			3.33151	up
Ghi.10485.1.S1_s_at	Transcribed locus, weakly similar to NP_174094.1 STZ (SALT TOLERANCE ZINC FINGER); nucleic acid binding / transcription factor/ zinc ion binding [Arabidopsis thaliana]	Ghi.10485	DV849736	AT1G27730.1 | Symbols: STZ, ZAT10 | salt tolerance zinc finger | chr1:9648302-9648985 REVERSE LENGTH=227	2e-46	abscisic acid		6.97655	down	6.29501	down			7.43805	up
Ghi.10609.1.S1_s_at	Polygalacturonase-inhibiting protein (PGIPL)	Ghi.10609	DN761916	AT1G80080.1 | Symbols: TMM, AtRLP17 | Leucine-rich repeat (LRR) family protein | chr1:30128073-30129563 REVERSE LENGTH=496	1e-31	abscisic acid										3.913	up
Ghi.10620.1.S1_at	Transcribed locus, moderately similar to XP_001753678.1 predicted protein [Physcomitrella patens subsp. patens]	Ghi.10620	DT465545	AT4G37260.1 | Symbols: MYB73, ATMYB73 | myb domain protein 73 | chr4:17540602-17541564 FORWARD LENGTH=320	2e-46	abscisic acid		4.1745	down					17.5768	up
Ghi.10676.1.S1_s_at	Transcribed locus, moderately similar to NP_563626.1 unknown protein [Arabidopsis thaliana]	Ghi.10676	DT567365	AT1G01360.1 | Symbols: RCAR1, PYL9 | regulatory component of ABA receptor 1 | chr1:142138-142914 FORWARD LENGTH=187	8e-78	abscisic acid	Hormone receptor			3.07678	down
Ghi.10686.1.A1_at	Transcribed locus, weakly similar to NP_200730.1 protein phosphatase 2C, putative / PP2C, putative [Arabidopsis thaliana]	Ghi.10686	DT053150	AT3G11410.1 | Symbols: ATPP2CA, AHG3, PP2CA | protein phosphatase 2CA | chr3:3584181-3585649 REVERSE LENGTH=399	3e-38	abscisic acid	Hormone signal transduction					5.44354	down
Ghi.1074.1.S1_s_at	Transcribed locus, weakly similar to NP_174094.1 STZ (SALT TOLERANCE ZINC FINGER); nucleic acid binding / transcription factor/ zinc ion binding [Arabidopsis thaliana]	Ghi.1074	DN758679	AT1G27730.1 | Symbols: STZ, ZAT10 | salt tolerance zinc finger | chr1:9648302-9648985 REVERSE LENGTH=227	8e-49	abscisic acid		28.8529	down					36.0058	up
Ghi.1114.1.S1_s_at	Transcribed locus, weakly similar to NP_189542.1 calcium-binding EF hand family protein [Arabidopsis thaliana]	Ghi.1114	DN817396	AT5G37770.1 | Symbols: TCH2, CML24 | EF hand calcium-binding protein family | chr5:14999075-14999560 REVERSE LENGTH=161	2e-10	abscisic acid		17.5759	down					7.29076	up
Ghi.1151.1.A1_at	Cellulose synthase	Ghi.16427	U58283.1	AT4G18780.1 | Symbols: CESA8, IRX1, ATCESA8, LEW2 | cellulose synthase family protein | chr4:10312846-10316719 REVERSE LENGTH=985	0	abscisic acid						7.6014	up
Ghi.1175.3.A1_s_at	Transcribed locus, weakly similar to NP_974364.1 CYP71B20 (cytochrome P450, family 71, subfamily B, polypeptide 20); oxygen binding [Arabidopsis thaliana]	Ghi.17523	DN781299	AT3G26830.1 | Symbols: PAD3, CYP71B15 | Cytochrome P450 superfamily protein | chr3:9887990-9889560 FORWARD LENGTH=490	1e-22	abscisic acid		3.42668	down	3.61285	down
Ghi.1209.1.S1_at	Transcribed locus, moderately similar to NP_566136.1 armadillo/beta-catenin repeat family protein [Arabidopsis thaliana]	Ghi.1209	AI731941	AT5G19330.1 | Symbols: ARIA | ARM repeat protein interacting with ABF2 | chr5:6508095-6512701 REVERSE LENGTH=710	2e-15	abscisic acid	Hormone signal transduction							3.57014	down
Ghi.1261.1.S1_a_at	Transcribed locus, weakly similar to NP_180896.1 RD20 (RESPONSIVE TO DESSICATION 20); calcium ion binding [Arabidopsis thaliana]	Ghi.1261	CO496100	AT2G33380.1 | Symbols: RD20, CLO-3 | Caleosin-related family protein | chr2:14144984-14146374 REVERSE LENGTH=236	6e-75	abscisic acid				5.17999	down	86.3906	down	56.8417	down	4.88466	down
Ghi.1498.1.S1_s_at	Transcribed locus, weakly similar to NP_564335.2 protein kinase family protein [Arabidopsis thaliana]	Ghi.1498	DN781001	AT1G69270.1 | Symbols: RPK1 | receptor-like protein kinase 1 | chr1:26040877-26042499 REVERSE LENGTH=540	7e-20	abscisic acid	Hormone signal transduction					3.0964	up
Ghi.1608.1.S1_s_at	Transcribed locus, weakly similar to NP_566097.1 short-chain dehydrogenase/reductase (SDR) family protein [Arabidopsis thaliana]	Ghi.1608	DN761132	AT1G52340.1 | Symbols: ABA2, SIS4, GIN1, SDR1, ISI4, SRE1, ATABA2, ATSDR1 | NAD(P)-binding Rossmann-fold superfamily protein | chr1:19489997-19491527 REVERSE LENGTH=285	4e-11	abscisic acid	Hormone biosynthesis					5.45567	up
Ghi.1650.1.S1_s_at	Transcribed locus, weakly similar to NP_001048441.1 Os02g0805500 [Oryza sativa (japonica cultivar-group)]	Ghi.10586	DN758296	AT5G63980.1 | Symbols: SAL1, ALX8, ATSAL1, HOS2, FRY1, RON1 | Inositol monophosphatase family protein | chr5:25609840-25611802 FORWARD LENGTH=407	6e-21	abscisic acid	Hormone signal transduction			3.57633	down	3.28316	up
Ghi.171.1.S1_at	Transcribed locus	Ghi.171	DR462085	AT1G74660.1 | Symbols: MIF1 | mini zinc finger 1 | chr1:28047742-28048050 REVERSE LENGTH=102	1e-11	abscisic acid						4.09265	up
Ghi.1970.1.S1_s_at	Late embryogenesis-abundant protein (Lea5-A)	Ghi.1970	M88323.1	AT4G15910.1 | Symbols: ATDI21, DI21 | drought-induced 21 | chr4:9028657-9029269 FORWARD LENGTH=104	3e-10	abscisic acid				3.56492	down
Ghi.1999.1.A1_s_at	Transcribed locus, weakly similar to NP_174094.1 STZ (SALT TOLERANCE ZINC FINGER); nucleic acid binding / transcription factor/ zinc ion binding [Arabidopsis thaliana]	Ghi.1999	DT463683	AT1G27730.1 | Symbols: STZ, ZAT10 | salt tolerance zinc finger | chr1:9648302-9648985 REVERSE LENGTH=227	3e-37	abscisic acid						3.87125	down
Ghi.2120.1.S1_x_at	Homeodomain protein GhHOX2	Ghi.2120	AY338496.1	AT2G46680.2 | Symbols: ATHB-7, ATHB7, HB-7 | homeobox 7 | chr2:19165777-19166773 REVERSE LENGTH=256	3e-10	abscisic acid								3.10666	up
Ghi.2174.1.S1_s_at	Transcribed locus, moderately similar to NP_187571.2 myb family transcription factor [Arabidopsis thaliana]	Ghi.2174	DT558795	AT3G09600.2 | Symbols: | Homeodomain-like superfamily protein | chr3:2946459-2948200 FORWARD LENGTH=282	5e-73	abscisic acid										3.90996	up
Ghi.2176.2.A1_x_at	Transcribed locus, moderately similar to NP_177289.1 ATNAP5 (Arabidopsis thaliana non-intrinsic ABC protein 5)	Ghi.2176	DT468591	AT1G04120.1 | Symbols: ATMRP5, MRP5, ATABCC5, ABCC5 | multidrug resistance-associated protein 5 | chr1:1064848-1070396 REVERSE LENGTH=1514	2e-70	abscisic acid	Hormone signal transduction					3.51399	down
Ghi.234.1.S1_s_at	Bacterial-induced lipoxygenase (Lox1)	Ghi.16252	AF361893.2	AT1G55020.1 | Symbols: LOX1, ATLOX1 | lipoxygenase 1 | chr1:20525798-20530143 FORWARD LENGTH=859	0	abscisic acid		4.30861	down	3.17453	down			3.66759	down
Ghi.2351.1.A1_s_at			DT462678	AT2G26290.1 | Symbols: ARSK1 | root-specific kinase 1 | chr2:11192237-11194259 REVERSE LENGTH=424	2e-10	abscisic acid	Hormone signal transduction					6.20875	up
Ghi.2474.1.A1_at	Transcribed locus, strongly similar to NP_173517.1 CDKB2;2 (CYCLIN-DEPENDENT KINASE B2;2); kinase [Arabidopsis thaliana]	Ghi.2474	AJ513176	AT1G01560.2 | Symbols: ATMPK11, MPK11 | MAP kinase 11 | chr1:202345-204189 FORWARD LENGTH=369	1e-22	abscisic acid						5.26549	down
Ghi.2611.1.A1_at	Transcribed locus, weakly similar to NP_850128.1 protein kinase family protein [Arabidopsis thaliana]	Ghi.2611	DT046462	AT2G26290.1 | Symbols: ARSK1 | root-specific kinase 1 | chr2:11192237-11194259 REVERSE LENGTH=424	1e-25	abscisic acid	Hormone signal transduction					4.00502	up
Ghi.2766.2.S1_s_at	Transcribed locus, weakly similar to NP_566249.1 ATL6 (Arabidopsis T?xicos en Levadura 6); protein binding / zinc ion binding [Arabidopsis thaliana]	Ghi.2766	DT550860	AT5G27420.1 | Symbols: CNI1, ATL31 | carbon/nitrogen insensitive 1 | chr5:9684119-9685225 FORWARD LENGTH=368	9e-43	abscisic acid						3.24059	up
Ghi.30.1.S1_s_at	Transcribed locus, moderately similar to NP_179896.1 NRAMP3 (NRAMP metal ion transporter 3); manganese ion transporter/ metal ion transporter [Arabidopsis thaliana]	Ghi.17305	DN827277	AT5G03280.1 | Symbols: EIN2, PIR2, CKR1, ERA3, ORE3, ORE2, ATEIN2 | NRAMP metal ion transporter family protein | chr5:788589-793066 FORWARD LENGTH=1294	7e-25	abscisic acid	Hormone biosynthesis					4.45698	up
Ghi.3139.1.A1_at	Transcribed locus, weakly similar to NP_568995.2 WRKY51 (WRKY DNA-binding protein 51); transcription factor [Arabidopsis thaliana]	Ghi.3139	DT469066	AT2G38470.1 | Symbols: WRKY33, ATWRKY33 | WRKY DNA-binding protein 33 | chr2:16108476-16110539 FORWARD LENGTH=519	8e-18	abscisic acid	Hormone signal transduction					6.91053	up
Ghi.3160.1.A1_at	Transcribed locus, weakly similar to NP_180439.1 zinc finger (C2H2 type) family protein [Arabidopsis thaliana]	Ghi.3160	DT464014	AT1G27730.1 | Symbols: STZ, ZAT10 | salt tolerance zinc finger | chr1:9648302-9648985 REVERSE LENGTH=227	2e-13	abscisic acid						8.27364	down
Ghi.3201.1.S1_s_at	Transcribed locus, moderately similar to XP_001753678.1 predicted protein [Physcomitrella patens subsp. patens]	Ghi.3201	AI730171	AT4G37260.1 | Symbols: MYB73, ATMYB73 | myb domain protein 73 | chr4:17540602-17541564 FORWARD LENGTH=320	2e-45	abscisic acid		4.36663	down			8.25524	down	3.27125	up	8.40115	up
Ghi.3226.1.A1_at	Transcribed locus, weakly similar to NP_177974.1 protein kinase family protein [Arabidopsis thaliana]	Ghi.3226	DT468235	AT1G69270.1 | Symbols: RPK1 | receptor-like protein kinase 1 | chr1:26040877-26042499 REVERSE LENGTH=540	1e-22	abscisic acid	Hormone signal transduction									4.17501	up
Ghi.3246.1.A1_at			DT466510	AT4G21410.1 | Symbols: CRK29 | cysteine-rich RLK (RECEPTOR-like protein kinase) 29 | chr4:11402463-11405025 REVERSE LENGTH=679	1e-21	abscisic acid				8.13298	down	12.8986	up
Ghi.3246.4.A1_at	Transcribed locus, weakly similar to NP_194048.1 EP1; protein kinase [Arabidopsis thaliana]	Ghi.19621	DT466010	AT4G21410.1 | Symbols: CRK29 | cysteine-rich RLK (RECEPTOR-like protein kinase) 29 | chr4:11402463-11405025 REVERSE LENGTH=679	3e-25	abscisic acid						5.39916	up
Ghi.3250.1.S1_at			DT468015	AT3G28580.1 | Symbols: | P-loop containing nucleoside triphosphate hydrolases superfamily protein | chr3:10715736-10717238 FORWARD LENGTH=500	2e-15	abscisic acid										4.38991	up
Ghi.3302.1.S1_at	Transcribed locus, moderately similar to NP_193459.1 L-lactate dehydrogenase, putative [Arabidopsis thaliana]	Ghi.3302	DT465755	AT4G17260.1 | Symbols: | Lactate/malate dehydrogenase family protein | chr4:9674057-9675309 FORWARD LENGTH=353	3e-93	abscisic acid						3.75334	down
Ghi.3324.2.S1_at	Transcribed locus, moderately similar to NP_188931.1 calcium-transporting ATPase, plasma membrane-type, putative / Ca(2+)-ATPase, putative (ACA13) [Arabidopsis thaliana]	Ghi.3324	DT462296	AT2G18960.1 | Symbols: AHA1, PMA, OST2, HA1 | H(+)-ATPase 1 | chr2:8221858-8227268 FORWARD LENGTH=949	2e-10	abscisic acid						13.1972	down
Ghi.3381.1.S1_x_at	Transcribed locus, moderately similar to NP_187594.1 protein kinase, putative [Arabidopsis thaliana]	Ghi.16487	DT466623	AT2G26290.1 | Symbols: ARSK1 | root-specific kinase 1 | chr2:11192237-11194259 REVERSE LENGTH=424	4e-64	abscisic acid	Hormone signal transduction			4.44991	down
Ghi.3502.1.A1_at	Transcribed locus, weakly similar to NP_192447.1 AAA-type ATPase family protein [Arabidopsis thaliana]	Ghi.3502	DT464589	AT3G28580.1 | Symbols: | P-loop containing nucleoside triphosphate hydrolases superfamily protein | chr3:10715736-10717238 FORWARD LENGTH=500	2e-26	abscisic acid		10.3835	down			8.3925	down	18.7444	up
Ghi.3547.1.S1_s_at	Transcribed locus, weakly similar to NP_173259.1 calcium-binding protein, putative [Arabidopsis thaliana]	Ghi.3547	CA993086	AT5G37770.1 | Symbols: TCH2, CML24 | EF hand calcium-binding protein family | chr5:14999075-14999560 REVERSE LENGTH=161	2e-26	abscisic acid		7.14548	down			3.84376	down	3.47779	up
Ghi.3555.1.A1_at	Transcribed locus, moderately similar to NP_567564.1 CESA8 (CELLULASE SYNTHASE 8); cellulose synthase/ transferase, transferring glycosyl groups [Arabidopsis thaliana]	Ghi.16554	DT464355	AT4G18780.1 | Symbols: CESA8, IRX1, ATCESA8, LEW2 | cellulose synthase family protein | chr4:10312846-10316719 REVERSE LENGTH=985	5e-18	abscisic acid								3.83396	down
Ghi.3557.1.A1_at	Transcribed locus	Ghi.3557	DT051920	AT5G50720.1 | Symbols: ATHVA22E, HVA22E | HVA22 homologue E | chr5:20633442-20634502 REVERSE LENGTH=116	6e-10	abscisic acid						4.3301	down
Ghi.3565.2.A1_a_at	Transcribed locus, moderately similar to NP_031615.1 calmodulin 2 [Mus musculus]	Ghi.3565	DT464242	AT5G37770.1 | Symbols: TCH2, CML24 | EF hand calcium-binding protein family | chr5:14999075-14999560 REVERSE LENGTH=161	1e-20	abscisic acid						29.929	down
Ghi.3605.2.A1_s_at	Transcribed locus, weakly similar to NP_180233.1 AKT1 (ARABIDOPSIS K TRANSPORTER 1); cyclic nucleotide binding / inward rectifier potassium channel [Arabidopsis thaliana]	Ghi.3605	DT463140	AT3G02850.1 | Symbols: SKOR | STELAR K+ outward rectifier | chr3:619701-623473 REVERSE LENGTH=828	6e-24	abscisic acid						7.08921	up
Ghi.3685.1.S1_at	Transcribed locus, moderately similar to NP_195118.1 protein phosphatase 2C family protein / PP2C family protein [Arabidopsis thaliana]	Ghi.3685	DT462671	AT2G30020.1 | Symbols: | Protein phosphatase 2C family protein | chr2:12814437-12815904 FORWARD LENGTH=396	2e-19	abscisic acid	Hormone signal transduction	10.2015	down			10.1961	down	10.3049	up
Ghi.3711.1.A1_at	Transcribed locus, moderately similar to NP_849539.1 phospholipase D gamma 2 / PLD gamma 2 (PLDGAMMA2) [Arabidopsis thaliana]	Ghi.3711	DT461581	AT3G15730.1 | Symbols: PLDALPHA1, PLD | phospholipase D alpha 1 | chr3:5330835-5333474 FORWARD LENGTH=810	8e-20	abscisic acid	Hormone signal transduction			4.58147	down					3.63084	up
Ghi.3987.2.S1_at	Transcribed locus, weakly similar to NP_195808.1 zinc finger (C3HC4-type RING finger) family protein [Arabidopsis thaliana]	Ghi.3987	DT551538	AT5G27420.1 | Symbols: CNI1, ATL31 | carbon/nitrogen insensitive 1 | chr5:9684119-9685225 FORWARD LENGTH=368	2e-12	abscisic acid						4.4261	up			7.35498	up
Ghi.4.1.A1_at	Transcribed locus, weakly similar to NP_001052173.1 Os04g0179100 [Oryza sativa (japonica cultivar-group)]	Ghi.4	CK987701	AT1G52340.1 | Symbols: ABA2, SIS4, GIN1, SDR1, ISI4, SRE1, ATABA2, ATSDR1 | NAD(P)-binding Rossmann-fold superfamily protein | chr1:19489997-19491527 REVERSE LENGTH=285	4e-65	abscisic acid	Hormone biosynthesis			5.71745	down
Ghi.4.2.S1_at	Transcribed locus, weakly similar to NP_001052173.1 Os04g0179100 [Oryza sativa (japonica cultivar-group)]	Ghi.4	CD486429	AT1G52340.1 | Symbols: ABA2, SIS4, GIN1, SDR1, ISI4, SRE1, ATABA2, ATSDR1 | NAD(P)-binding Rossmann-fold superfamily protein | chr1:19489997-19491527 REVERSE LENGTH=285	6e-60	abscisic acid	Hormone biosynthesis					10.1849	up
Ghi.4137.1.S1_at	Transcribed locus, moderately similar to NP_199919.1 RHD2 (ROOT HAIR DEFECTIVE 2) [Arabidopsis thaliana]	Ghi.4137	DN758201	AT1G64060.1 | Symbols: ATRBOH F, ATRBOHF, RBOHAP108, RBOHF, RBOH F | respiratory burst oxidase protein F | chr1:23770266-23776317 FORWARD LENGTH=944	2e-112	abscisic acid										3.54726	up
Ghi.440.1.S1_s_at	Transcribed locus, weakly similar to NP_190383.1 ALDH2B4 (ALDEHYDE DEHYDROGENASE 2); 3-chloroallyl aldehyde dehydrogenase/ aldehyde dehydrogenase (NAD) [Arabidopsis thaliana]	Ghi.440	CD486058	AT1G54100.2 | Symbols: ALDH7B4 | aldehyde dehydrogenase 7B4 | chr1:20195435-20198853 REVERSE LENGTH=508	4e-42	abscisic acid						4.50092	up
Ghi.4597.1.S1_at	Transcribed locus, moderately similar to NP_180028.1 AHA5 (ARABIDOPSIS H(+)-ATPASE 5); ATPase [Arabidopsis thaliana]	Ghi.4597	DT052045	AT2G18960.1 | Symbols: AHA1, PMA, OST2, HA1 | H(+)-ATPase 1 | chr2:8221858-8227268 FORWARD LENGTH=949	6e-63	abscisic acid						3.13959	up
Ghi.4648.1.S1_x_at	Nonspecific lipid transfer protein precursor	Ghi.8645	U15153.1	AT5G59310.1 | Symbols: LTP4 | lipid transfer protein 4 | chr5:23925296-23925772 REVERSE LENGTH=112	3e-25	abscisic acid						13.0683	down	8.27987	down	4.65779	down
Ghi.4648.2.A1_s_at	Transcribed locus, weakly similar to NP_175357.1 BURP domain-containing protein [Arabidopsis thaliana]	Ghi.16926	AY464057.1	AT5G25610.1 | Symbols: RD22, ATRD22 | BURP domain-containing protein | chr5:8914498-8916684 REVERSE LENGTH=392	4e-18	abscisic acid						6.26689	down	9.3644	up	8.56254	up
Ghi.4722.1.A1_at	Transcribed locus, weakly similar to NP_568089.1 unknown protein [Arabidopsis thaliana]	Ghi.4722	DT050359	AT5G51640.1 | Symbols: YLS7, TBL17 | Plant protein of unknown function (DUF828) | chr5:20975401-20977378 REVERSE LENGTH=501	3e-14	abscisic acid								19.8866	down
Ghi.4754.1.A1_at	Transcribed locus	Ghi.5543	DT050689	AT5G59320.1 | Symbols: LTP3 | lipid transfer protein 3 | chr5:23929051-23929492 FORWARD LENGTH=115	2e-12	abscisic acid								9.26008	down	7.99048	down
Ghi.4983.1.A1_at	Transcribed locus, weakly similar to NP_174094.1 STZ (SALT TOLERANCE ZINC FINGER); nucleic acid binding / transcription factor/ zinc ion binding [Arabidopsis thaliana]	Ghi.4983	DV849718	AT3G19580.2 | Symbols: AZF2, ZF2 | zinc-finger protein 2 | chr3:6803293-6804114 REVERSE LENGTH=273	4e-31	abscisic acid		29.3079	down					42.0681	up
Ghi.5000.1.S1_s_at	Auxin-induced basic helix-loop-helix transcription factor	Ghi.16352	AF165924.1	AT3G47620.1 | Symbols: AtTCP14, TCP14 | TEOSINTE BRANCHED, cycloidea and PCF (TCP) 14 | chr3:17559004-17560473 FORWARD LENGTH=489	1e-50	abscisic acid						3.03271	down
Ghi.5385.1.S1_s_at	Transcribed locus, weakly similar to NP_201434.1 leucine-rich repeat family protein [Arabidopsis thaliana]	Ghi.5385	DT047980	AT1G80080.1 | Symbols: TMM, AtRLP17 | Leucine-rich repeat (LRR) family protein | chr1:30128073-30129563 REVERSE LENGTH=496	7e-19	abscisic acid										4.02017	up
Ghi.5471.1.S1_at	Transcribed locus, weakly similar to NP_174541.1 ATMYC2 (JASMONATE INSENSITIVE 1); DNA binding / transcription factor [Arabidopsis thaliana]	Ghi.5471	DT046618	AT1G32640.1 | Symbols: ATMYC2, RD22BP1, JAI1, JIN1, MYC2, ZBF1 | Basic helix-loop-helix (bHLH) DNA-binding family protein | chr1:11799042-11800913 REVERSE LENGTH=623	6e-63	abscisic acid	Hormone signal transduction							6.16646	up	3.5457	up
Ghi.5515.1.A1_s_at	Transcribed locus, moderately similar to NP_181559.1 ATFER4 (FERRITIN 4); ferric iron binding [Arabidopsis thaliana]	Ghi.5515	DT463826	AT3G11050.1 | Symbols: ATFER2, FER2 | ferritin 2 | chr3:3463651-3465294 FORWARD LENGTH=253	2e-46	abscisic acid				8.74299	down
Ghi.5529.1.S1_x_at	Dehydration-induced protein RD22-like protein (RDL)	Ghi.5529	AY072821.1	AT5G25610.1 | Symbols: RD22, ATRD22 | BURP domain-containing protein | chr5:8914498-8916684 REVERSE LENGTH=392	2e-70	abscisic acid						35.0463	down	7.39025	down	4.46893	down
Ghi.5628.2.S1_s_at	Transcribed locus, moderately similar to NP_001054941.1 Os05g0218400 [Oryza sativa (japonica cultivar-group)]	Ghi.5628	DT047107	AT2G18470.1 | Symbols: PERK4 | roline-rich extensin-like receptor kinase 4 | chr2:8005285-8007767 REVERSE LENGTH=633	1e-109	abscisic acid	Hormone signal transduction					3.18038	down
Ghi.58.1.S1_s_at	Transcribed locus, moderately similar to NP_001059775.1 Os07g0515100 [Oryza sativa (japonica cultivar-group)]	Ghi.58	DN761594	AT4G23650.1 | Symbols: CDPK6, CPK3 | calcium-dependent protein kinase 6 | chr4:12324967-12327415 REVERSE LENGTH=529	9e-96	abscisic acid	Hormone signal transduction					3.10317	down
Ghi.622.2.A1_s_at	Transcribed locus, moderately similar to NP_188746.2 ABC transporter family protein [Arabidopsis thaliana]	Ghi.6047	DT049972	AT1G51500.1 | Symbols: CER5, D3, ABCG12, WBC12, ATWBC12 | ABC-2 type transporter family protein | chr1:19097967-19100972 REVERSE LENGTH=687	1e-22	abscisic acid	Hormone signal transduction							5.6806	down
Ghi.6324.1.A1_x_at	Transcribed locus, weakly similar to NP_187489.1 LTP6 (Lipid transfer protein 6); lipid binding [Arabidopsis thaliana]	Ghi.17251	CO491193	AT5G59320.1 | Symbols: LTP3 | lipid transfer protein 3 | chr5:23929051-23929492 FORWARD LENGTH=115	1e-16	abscisic acid								3.06292	down
Ghi.634.1.S1_s_at	ABC transporter (WBC1)	Ghi.16335	AY255521.1	AT1G51500.1 | Symbols: CER5, D3, ABCG12, WBC12, ATWBC12 | ABC-2 type transporter family protein | chr1:19097967-19100972 REVERSE LENGTH=687	0	abscisic acid	Hormone signal transduction	3.22623	down			15.8452	down	4.31347	down
Ghi.6369.2.A1_at	Transcribed locus, weakly similar to NP_194486.1 glycosyltransferase family protein [Arabidopsis thaliana]	Ghi.6369	CO491427	AT2G31750.1 | Symbols: UGT74D1 | UDP-glucosyl transferase 74D1 | chr2:13497312-13499870 FORWARD LENGTH=456	6e-10	abscisic acid								3.88384	down
Ghi.6388.1.S1_at	Transcribed locus, moderately similar to NP_974679.1 ALDH3I1 (Aldehyde dehydrogenase 3I1); 3-chloroallyl aldehyde dehydrogenase [Arabidopsis thaliana]	Ghi.6388	CO496374	AT4G34240.1 | Symbols: ALDH3I1, ALDH3 | aldehyde dehydrogenase 3I1 | chr4:16389801-16392633 FORWARD LENGTH=550	2e-145	abscisic acid						3.21625	up	3.67347	down
Ghi.6423.1.A1_at	Transcribed locus, strongly similar to NP_195009.1 ATAUR1 (ATAURORA1); histone serine kinase(H3-S10 specific) / kinase/ protein serine/threonine kinase [Arabidopsis thaliana]	Ghi.6423	CO490711	AT3G57530.1 | Symbols: CPK32, ATCPK32, CDPK32 | calcium-dependent protein kinase 32 | chr3:21296898-21299351 REVERSE LENGTH=538	1e-36	abscisic acid						8.0582	down
Ghi.6429.1.S1_at	Transcribed locus	Ghi.6429	CF932111	AT5G59320.1 | Symbols: LTP3 | lipid transfer protein 3 | chr5:23929051-23929492 FORWARD LENGTH=115	8e-12	abscisic acid				6.328	down
Ghi.6480.1.S1_at	Transcribed locus, weakly similar to NP_001058172.1 Os06g0642500 [Oryza sativa (japonica cultivar-group)]	Ghi.18279	CD486289	AT3G26830.1 | Symbols: PAD3, CYP71B15 | Cytochrome P450 superfamily protein | chr3:9887990-9889560 FORWARD LENGTH=490	6e-44	abscisic acid						27.3999	up
Ghi.6592.1.A1_x_at	Transcribed locus, weakly similar to NP_192238.1 calcium-binding protein, putative [Arabidopsis thaliana]	Ghi.6592	CA993237	AT5G37770.1 | Symbols: TCH2, CML24 | EF hand calcium-binding protein family | chr5:14999075-14999560 REVERSE LENGTH=161	1e-18	abscisic acid						4.74575	down
Ghi.6593.1.S1_s_at	Transcribed locus, weakly similar to NP_195348.2 ALDH3F1 (ALDEHYDE DEHYDROGENASE 3F1); 3-chloroallyl aldehyde dehydrogenase/ aldehyde dehydrogenase (NAD) [Arabidopsis thaliana]	Ghi.6593	AI728668	AT1G44170.2 | Symbols: ALDH3H1, ALDH4 | aldehyde dehydrogenase 3H1 | chr1:16796564-16800031 REVERSE LENGTH=484	1e-92	abscisic acid		3.42428	down							3.40861	up
Ghi.6676.1.S1_s_at	Transcribed locus, weakly similar to NP_189461.1 PMZ; zinc ion binding [Arabidopsis thaliana]	Ghi.6676	CA993443	AT3G28210.1 | Symbols: PMZ, SAP12 | zinc finger (AN1-like) family protein | chr3:10520585-10521223 FORWARD LENGTH=186	2e-55	abscisic acid						70.1753	down
Ghi.6704.1.S1_at	Transcribed locus, weakly similar to NP_174094.1 STZ (SALT TOLERANCE ZINC FINGER); nucleic acid binding / transcription factor/ zinc ion binding [Arabidopsis thaliana]	Ghi.6704	CA993574	AT1G27730.1 | Symbols: STZ, ZAT10 | salt tolerance zinc finger | chr1:9648302-9648985 REVERSE LENGTH=227	8e-19	abscisic acid						5.15952	down	10.2257	up
Ghi.6713.1.S1_s_at	Transcribed locus, weakly similar to NP_195992.2 AT-HSFA3 (Arabidopsis thaliana heat shock transcription factor A3); DNA binding / transcription factor	Ghi.6713	CA993537	AT3G24520.1 | Symbols: AT-HSFC1, HSFC1 | heat shock transcription factor C1 | chr3:8941455-8942531 FORWARD LENGTH=330	5e-19	abscisic acid	Hormone signal transduction					6.92906	down
Ghi.6808.1.S1_s_at	Transcribed locus, moderately similar to XP_001770354.1 predicted protein [Physcomitrella patens subsp. patens]	Ghi.6808	CA993089	AT3G15210.1 | Symbols: ATERF-4, ERF4, RAP2.5, ATERF4 | ethylene responsive element binding factor 4 | chr3:5121472-5122140 FORWARD LENGTH=222	3e-16	abscisic acid		5.3531	down					7.0571	up
Ghi.6901.1.A1_s_at	Transcribed locus, weakly similar to NP_190562.1 zinc finger (C2H2 type) family protein [Arabidopsis thaliana]	Ghi.6901	CA992707	AT1G27730.1 | Symbols: STZ, ZAT10 | salt tolerance zinc finger | chr1:9648302-9648985 REVERSE LENGTH=227	6e-12	abscisic acid				5.07369	down	7.32573	up
Ghi.7017.1.A1_at	Transcribed locus, weakly similar to NP_565229.1 ATPP2-B11 [Arabidopsis thaliana]	Ghi.7017	AJ513204	AT4G19850.2 | Symbols: | lectin-related | chr4:10776657-10777588 FORWARD LENGTH=220	6e-12	abscisic acid	Hormone signal transduction					4.56618	up
Ghi.7115.1.S1_s_at	Transcribed locus, moderately similar to XP_001766792.1 EIN3a transcription factor [Physcomitrella patens subsp. patens]	Ghi.6413	DR460629	AT3G20770.1 | Symbols: EIN3, AtEIN3 | Ethylene insensitive 3 family protein | chr3:7260702-7262588 REVERSE LENGTH=628	9e-110	abscisic acid	Hormone signal transduction					4.00928	up
Ghi.7450.1.S1_s_at	Transcribed locus, moderately similar to NP_200588.2 WAX2; catalytic [Arabidopsis thaliana]	Ghi.7643	DR455920	AT5G57800.1 | Symbols: FLP1, YRE, CER3, WAX2 | Fatty acid hydroxylase superfamily | chr5:23420589-23423832 FORWARD LENGTH=632	1e-122	abscisic acid	Hormone signal transduction							5.55575	down
Ghi.7588.1.S1_at	Long chain fatty acid elongation enzyme (xl1 gene)	Ghi.16291	AJ608934.1	AT4G36830.1 | Symbols: HOS3-1 | GNS1/SUR4 membrane protein family | chr4:17349511-17350380 FORWARD LENGTH=289	2e-18	abscisic acid	Hormone signal transduction			10.9205	down	159.85	down	24.5403	down	3.54546	down
Ghi.7643.1.A1_s_at	Transcribed locus, moderately similar to NP_200588.2 WAX2; catalytic [Arabidopsis thaliana]	Ghi.7643	AI728633	AT5G57800.1 | Symbols: FLP1, YRE, CER3, WAX2 | Fatty acid hydroxylase superfamily | chr5:23420589-23423832 FORWARD LENGTH=632	5e-88	abscisic acid	Hormone signal transduction					4.46405	down	6.92249	down
Ghi.7695.1.S1_at	Transcribed locus, weakly similar to NP_197527.1 HHP1 (HEPTAHELICAL TRANSMEMBRANE PROTEIN1) [Arabidopsis thaliana]	Ghi.7695	DT550410	AT5G20270.1 | Symbols: HHP1 | heptahelical transmembrane protein1 | chr5:6841025-6842656 REVERSE LENGTH=332	2e-17	abscisic acid	Hormone signal transduction									3.80519	up
Ghi.7870.1.S1_at	Transcribed locus, weakly similar to NP_191581.1 ATL4 (Arabidopsis T?xicos en Levadura 4); protein binding / zinc ion binding [Arabidopsis thaliana]	Ghi.7870	DT559063	AT5G27420.1 | Symbols: CNI1, ATL31 | carbon/nitrogen insensitive 1 | chr5:9684119-9685225 FORWARD LENGTH=368	8e-14	abscisic acid						3.50686	up
Ghi.7907.1.S1_s_at	Transcribed locus, moderately similar to NP_567773.1 RD26 (RESPONSIVE TO DESSICATION 26); transcription factor [Arabidopsis thaliana]	Ghi.7907	AI055500	AT4G27410.2 | Symbols: RD26, ANAC072 | NAC (No Apical Meristem) domain transcriptional regulator superfamily protein | chr4:13707928-13709013 REVERSE LENGTH=297	2e-85	abscisic acid				20.0408	down					3.27106	up
Ghi.7959.2.S1_s_at	Transcribed locus, strongly similar to NP_195722.2 protein kinase family protein [Arabidopsis thaliana]	Ghi.7959	DT527581	AT2G26290.1 | Symbols: ARSK1 | root-specific kinase 1 | chr2:11192237-11194259 REVERSE LENGTH=424	7e-54	abscisic acid	Hormone signal transduction					3.06862	up
Ghi.8038.1.S1_at	G.hirsutum desiccation protectant protein (Lea4-A108)	Ghi.8038	M86754.1	AT2G40170.1 | Symbols: ATEM6, GEA6, EM6 | Stress induced protein | chr2:16779792-16780167 REVERSE LENGTH=92	6e-34	abscisic acid										11.0388	up
Ghi.807.1.S1_s_at	Transcribed locus, weakly similar to NP_174094.1 STZ (SALT TOLERANCE ZINC FINGER); nucleic acid binding / transcription factor/ zinc ion binding [Arabidopsis thaliana]	Ghi.17797	DT465871	AT1G27730.1 | Symbols: STZ, ZAT10 | salt tolerance zinc finger | chr1:9648302-9648985 REVERSE LENGTH=227	3e-31	abscisic acid		29.9241	down	3.11063	down	3.99695	down	42.6518	up
Ghi.8079.1.S1_at	GHMYB10 (ghmyb10)	Ghi.8079	AF336282.1	AT1G22640.1 | Symbols: ATMYB3, MYB3 | myb domain protein 3 | chr1:8006289-8007219 FORWARD LENGTH=257	5e-45	abscisic acid						4.05667	down
Ghi.8080.1.S1_at	GHMYB36 (ghmyb36)	Ghi.8080	AF336284.1	AT2G16720.1 | Symbols: MYB7, ATMYB7, ATY49 | myb domain protein 7 | chr2:7255669-7256550 REVERSE LENGTH=269	3e-52	abscisic acid						8.47648	up
Ghi.8081.1.S1_at	GHMYB38 (ghmyb38)	Ghi.8081	AF336285.1	AT1G22640.1 | Symbols: ATMYB3, MYB3 | myb domain protein 3 | chr1:8006289-8007219 FORWARD LENGTH=257	1e-45	abscisic acid										6.81167	up
Ghi.8090.1.S1_at	MYB-like DNA-binding domain protein (MYB6)	Ghi.16624	AF034134.1	AT4G09460.1 | Symbols: AtMYB6, MYB6 | myb domain protein 6 | chr4:5993019-5994038 FORWARD LENGTH=236	8e-64	abscisic acid						4.64895	up
Ghi.8126.1.S1_x_at	AP2/EREBP transcription factor ERF-1	Ghi.6690	AY779339.1	AT3G15210.1 | Symbols: ATERF-4, ERF4, RAP2.5, ATERF4 | ethylene responsive element binding factor 4 | chr3:5121472-5122140 FORWARD LENGTH=222	1e-17	abscisic acid		7.512	down					14.1139	up
Ghi.8162.1.S1_at	Water-stress protectant protein (Lea2A-A)	Ghi.8162	M83303.1	AT3G51810.1 | Symbols: ATEM1, GEA1, AT3, EM1 | Stress induced protein | chr3:19214818-19215461 FORWARD LENGTH=152	3e-39	abscisic acid						71.7352	down
Ghi.8209.1.S1_s_at	Transcribed locus, moderately similar to XP_001770459.1 predicted protein [Physcomitrella patens subsp. patens]	Ghi.8209	AI728412	AT2G22090.2 | Symbols: UBA1A | RNA-binding (RRM/RBD/RNP motifs) family protein | chr2:9389407-9390450 REVERSE LENGTH=347	4e-18	abscisic acid	Hormone signal transduction							3.11196	up
Ghi.8406.1.A1_at	Rac13=21.8 kda GTP-binding protein [Gossypium hirsutum=cotton plants, cv. Acala SJ-2, boll fibers, mRNA Partial, 913 nt]	Ghi.8406	S79308.1	AT2G17800.2 | Symbols: ARAC1, ATGP2, ATRAC1, ROP3, ATROP3 | Arabidopsis RAC-like 1 | chr2:7740313-7741942 FORWARD LENGTH=197	3e-80	abscisic acid						3.85246	up
Ghi.8484.1.A1_at	Transcribed locus, moderately similar to NP_181563.2 unknown protein [Arabidopsis thaliana]	Ghi.8484	CO494067	AT5G51640.1 | Symbols: YLS7, TBL17 | Plant protein of unknown function (DUF828) | chr5:20975401-20977378 REVERSE LENGTH=501	4e-16	abscisic acid								4.32611	down	13.964	down
Ghi.8524.1.S1_at	Transcribed locus, weakly similar to NP_199747.1 BXL1 (BETA-XYLOSIDASE 1); hydrolase, hydrolyzing O-glycosyl compounds [Arabidopsis thaliana]	Ghi.18592	DT048651	AT5G10560.1 | Symbols: | Glycosyl hydrolase family protein | chr5:3336335-3339351 REVERSE LENGTH=792	5e-110	abscisic acid	Hormone signal transduction			6.69279	down	11.6364	up
Ghi.8573.1.A1_at	Transcribed locus, weakly similar to NP_001050165.1 Os03g0363500 [Oryza sativa (japonica cultivar-group)]	Ghi.8409	DT051043	AT1G08920.2 | Symbols: ESL1 | ERD (early response to dehydration) six-like 1 | chr1:2867446-2870360 FORWARD LENGTH=477	6e-23	abscisic acid	Hormone signal transduction					4.24429	up
Ghi.8603.1.S1_s_at	Transcribed locus, moderately similar to NP_187405.1 AGD11 (ARF-GAP DOMAIN 11); calcium ion binding [Arabidopsis thaliana]	Ghi.17144	DR452681	AT5G37770.1 | Symbols: TCH2, CML24 | EF hand calcium-binding protein family | chr5:14999075-14999560 REVERSE LENGTH=161	5e-22	abscisic acid						8.85676	down
Ghi.8611.1.S1_s_at	Transcribed locus, moderately similar to NP_182139.1 zinc finger (C3HC4-type RING finger) family protein [Arabidopsis thaliana]	Ghi.8611	CO499737	AT5G27420.1 | Symbols: CNI1, ATL31 | carbon/nitrogen insensitive 1 | chr5:9684119-9685225 FORWARD LENGTH=368	2e-12	abscisic acid						68.6172	down	18.8678	down	6.15507	down
Ghi.8858.1.A1_at	Transcribed locus, moderately similar to NP_180563.1 protein phosphatase 2C, putative / PP2C, putative [Arabidopsis thaliana]	Ghi.10395	DT467369	AT2G40180.1 | Symbols: ATHPP2C5, PP2C5 | phosphatase 2C5 | chr2:16782522-16784014 FORWARD LENGTH=390	2e-28	abscisic acid	Hormone signal transduction					3.9877	down
Ghi.8918.1.S1_at	Transcribed locus, weakly similar to NP_566550.1 UDP-glucoronosyl/UDP-glucosyl transferase family protein [Arabidopsis thaliana]	Ghi.8918	DT458158	AT3G21780.1 | Symbols: UGT71B6 | UDP-glucosyl transferase 71B6 | chr3:7675051-7676490 REVERSE LENGTH=479	1e-17	abscisic acid						5.8717	down			3.32041	up
Ghi.9005.1.A1_s_at	Transcribed locus, weakly similar to NP_001058172.1 Os06g0642500 [Oryza sativa (japonica cultivar-group)]	Ghi.9005	DN817569	AT3G26830.1 | Symbols: PAD3, CYP71B15 | Cytochrome P450 superfamily protein | chr3:9887990-9889560 FORWARD LENGTH=490	8e-38	abscisic acid						7.28501	down			4.60887	down
Ghi.9045.1.A1_s_at	Transcribed locus, moderately similar to NP_563789.1 SMO2-2 (sterol 4-alpha-methyl-oxidase 2); C-4 methylsterol oxidase [Arabidopsis thaliana]	Ghi.6091	DT048514	AT1G07420.2 | Symbols: ATSMO2, SMO2-1 | sterol 4-alpha-methyl-oxidase 2-1 | chr1:2278918-2280033 FORWARD LENGTH=228	8e-29	abscisic acid	Hormone signal transduction					5.21187	down
Ghi.9045.2.A1_s_at	Transcribed locus, moderately similar to NP_563789.1 SMO2-2 (sterol 4-alpha-methyl-oxidase 2); C-4 methylsterol oxidase [Arabidopsis thaliana]	Ghi.6091	DN802297	AT1G07420.2 | Symbols: ATSMO2, SMO2-1 | sterol 4-alpha-methyl-oxidase 2-1 | chr1:2278918-2280033 FORWARD LENGTH=228	2e-44	abscisic acid	Hormone signal transduction					3.68335	down
Ghi.9151.2.S1_at	Transcribed locus, moderately similar to NP_199919.1 RHD2 (ROOT HAIR DEFECTIVE 2) [Arabidopsis thaliana]	Ghi.19266	DT049218	AT1G64060.1 | Symbols: ATRBOH F, ATRBOHF, RBOHAP108, RBOHF, RBOH F | respiratory burst oxidase protein F | chr1:23770266-23776317 FORWARD LENGTH=944	1e-25	abscisic acid								4.35545	up
Ghi.9152.1.S1_at	Transcribed locus, weakly similar to NP_195164.1 transducin family protein / WD-40 repeat family protein [Arabidopsis thaliana]	Ghi.9152	DT462541	AT3G18130.1 | Symbols: RACK1C_AT | receptor for activated C kinase 1C | chr3:6211109-6212371 REVERSE LENGTH=326	4e-10	abscisic acid	Hormone signal transduction					20.2434	down
Ghi.9163.1.S1_s_at	CBL1 (CBL1)	Ghi.9163	DT461734	AT4G17615.1 | Symbols: CBL1, ATCBL1, SCABP5 | calcineurin B-like protein 1 | chr4:9817142-9818995 FORWARD LENGTH=213	1e-52	abscisic acid						4.50876	down
Ghi.9163.2.S1_at	CBL1 (CBL1)	Ghi.9163	DT464308	AT4G17615.2 | Symbols: CBL1, ATCBL1, SCABP5 | calcineurin B-like protein 1 | chr4:9817981-9818995 FORWARD LENGTH=171	2e-38	abscisic acid						3.04237	down
Ghi.9168.1.A1_s_at	Transcribed locus, weakly similar to NP_175557.1 ABC transporter family protein [Arabidopsis thaliana]	Ghi.9168	AY464053.1	AT1G51500.1 | Symbols: CER5, D3, ABCG12, WBC12, ATWBC12 | ABC-2 type transporter family protein | chr1:19097967-19100972 REVERSE LENGTH=687	6e-67	abscisic acid	Hormone signal transduction					8.06326	down			3.485	down
Ghi.9178.3.S1_at	Transcribed locus, weakly similar to NP_180762.1 GCN5-related N-acetyltransferase (GNAT) family protein [Arabidopsis thaliana]	Ghi.9178	DT463164	AT2G32020.1 | Symbols: | Acyl-CoA N-acyltransferases (NAT) superfamily protein | chr2:13631193-13631744 REVERSE LENGTH=183	3e-56	abscisic acid		3.8159	down					3.0657	up	3.0864	up
Ghi.9181.2.A1_at	Transcribed locus, moderately similar to NP_180563.1 protein phosphatase 2C, putative / PP2C, putative [Arabidopsis thaliana]	Ghi.9181	DT463611	AT2G30020.1 | Symbols: | Protein phosphatase 2C family protein | chr2:12814437-12815904 FORWARD LENGTH=396	7e-13	abscisic acid	Hormone signal transduction							4.35931	up
Ghi.9182.3.S1_at	Transcribed locus, strongly similar to XP_001773120.1 transcription factor WRKY19 [Physcomitrella patens subsp. patens]	Ghi.9182	DT461494	AT2G38470.1 | Symbols: WRKY33, ATWRKY33 | WRKY DNA-binding protein 33 | chr2:16108476-16110539 FORWARD LENGTH=519	4e-18	abscisic acid	Hormone signal transduction			9.20876	down					3.77579	up
Ghi.9228.1.A1_at	Transcribed locus, weakly similar to NP_174654.1 ATPP2-A4 (Phloem protein 2-A4) [Arabidopsis thaliana]	Ghi.9228	DT462097	AT4G19850.2 | Symbols: | lectin-related | chr4:10776657-10777588 FORWARD LENGTH=220	6e-26	abscisic acid	Hormone signal transduction					8.12955	down	4.33755	up
Ghi.9228.1.S1_at	Transcribed locus, weakly similar to NP_174654.1 ATPP2-A4 (Phloem protein 2-A4) [Arabidopsis thaliana]	Ghi.9228	DT467297	AT4G19850.2 | Symbols: | lectin-related | chr4:10776657-10777588 FORWARD LENGTH=220	6e-26	abscisic acid	Hormone signal transduction					4.21326	down
Ghi.9240.1.S1_s_at	Transcribed locus, moderately similar to XP_001772985.1 transcription factor WRKY23 [Physcomitrella patens subsp. patens]	Ghi.9240	DT468893	AT2G38470.1 | Symbols: WRKY33, ATWRKY33 | WRKY DNA-binding protein 33 | chr2:16108476-16110539 FORWARD LENGTH=519	6e-125	abscisic acid	Hormone signal transduction	8.50289	down	6.98241	down			3.50733	up
Ghi.9336.3.S1_at	Transcribed locus, weakly similar to NP_194096.1 CDPK6 (CALCIUM-DEPENDENT PROTEIN KINASE 6); anion channel/ calcium- and calmodulin-dependent protein kinase/ kinase [Arabidopsis thaliana]	Ghi.9336	DT464617	AT4G23650.1 | Symbols: CDPK6, CPK3 | calcium-dependent protein kinase 6 | chr4:12324967-12327415 REVERSE LENGTH=529	6e-48	abscisic acid	Hormone signal transduction									7.02646	down
Ghi.9633.2.S1_s_at	Transcribed locus, moderately similar to NP_201262.1 XYL4 (beta-xylosidase 4); hydrolase, hydrolyzing O-glycosyl compounds [Arabidopsis thaliana]	Ghi.9633	DT566724	AT5G10560.1 | Symbols: | Glycosyl hydrolase family protein | chr5:3336335-3339351 REVERSE LENGTH=792	3e-64	abscisic acid	Hormone signal transduction					6.4817	up	4.34619	up
Ghi.9654.1.S1_s_at	Transcribed locus, weakly similar to NP_566550.1 UDP-glucoronosyl/UDP-glucosyl transferase family protein [Arabidopsis thaliana]	Ghi.9654	AI725631	AT3G21780.1 | Symbols: UGT71B6 | UDP-glucosyl transferase 71B6 | chr3:7675051-7676490 REVERSE LENGTH=479	4e-31	abscisic acid										6.29351	up
Ghi.9713.1.A1_s_at	Transcribed locus, weakly similar to NP_001077616.1 pollen Ole e 1 allergen and extensin family protein [Arabidopsis thaliana]	Ghi.9713	DT047683	AT2G33790.1 | Symbols: ATAGP30, AGP30 | arabinogalactan protein 30 | chr2:14293862-14295237 REVERSE LENGTH=239	7e-16	abscisic acid	Hormone signal transduction							7.83315	up	8.99371	down
Ghi.9720.1.S1_at	Transcribed locus, moderately similar to XP_001779530.1 predicted protein [Physcomitrella patens subsp. patens]	Ghi.10484	DN758410	AT5G64750.1 | Symbols: ABR1 | Integrase-type DNA-binding superfamily protein | chr5:25891679-25893656 FORWARD LENGTH=391	1e-17	abscisic acid		54.2483	down			14.8032	down	63.5572	up
Ghi.9820.2.S1_s_at	Transcribed locus, weakly similar to XP_001778680.1 predicted protein [Physcomitrella patens subsp. patens]	Ghi.9820	DT553955	AT4G34138.1 | Symbols: UGT73B1 | UDP-glucosyl transferase 73B1 | chr4:16348267-16349858 REVERSE LENGTH=488	9e-14	abscisic acid						6.8405	down
Ghi.9954.1.S1_s_at	Transcribed locus, moderately similar to XP_001753678.1 predicted protein [Physcomitrella patens subsp. patens]	Ghi.17803	DT467984	AT4G37260.1 | Symbols: MYB73, ATMYB73 | myb domain protein 73 | chr4:17540602-17541564 FORWARD LENGTH=320	1e-75	abscisic acid		4.28073	down			4.33229	down
Ghi.9954.2.A1_s_at	Transcribed locus, moderately similar to XP_001753678.1 predicted protein [Physcomitrella patens subsp. patens]	Ghi.17803	DT467985	AT4G37260.1 | Symbols: MYB73, ATMYB73 | myb domain protein 73 | chr4:17540602-17541564 FORWARD LENGTH=320	6e-50	abscisic acid		4.67743	down			4.22735	down
GhiAffx.10616.1.S1_at	Transcribed locus, weakly similar to XP_001753490.1 predicted protein [Physcomitrella patens subsp. patens]	Ghi.12926	DW519677.1	AT2G18470.1 | Symbols: PERK4 | roline-rich extensin-like receptor kinase 4 | chr2:8005285-8007767 REVERSE LENGTH=633	5e-44	abscisic acid	Hormone signal transduction							13.6509	down	3.02284	up
GhiAffx.12228.1.S1_at	Transcribed locus, weakly similar to NP_182185.2 AAA-type ATPase family protein [Arabidopsis thaliana]	Ghi.11397	DW512183.1	AT3G28580.1 | Symbols: | P-loop containing nucleoside triphosphate hydrolases superfamily protein | chr3:10715736-10717238 FORWARD LENGTH=500	4e-48	abscisic acid						8.14138	down
GhiAffx.12507.1.S1_at	Transcribed locus, moderately similar to NP_180028.1 AHA5 (ARABIDOPSIS H(+)-ATPASE 5); ATPase [Arabidopsis thaliana]	Ghi.13489	DW485677.1	AT2G18960.1 | Symbols: AHA1, PMA, OST2, HA1 | H(+)-ATPase 1 | chr2:8221858-8227268 FORWARD LENGTH=949	0	abscisic acid						8.21113	up
GhiAffx.12679.1.S1_at			DT466972	AT4G19850.1 | Symbols: ATPP2-A2, PP2A2, PP2-A2 | lectin-related | chr4:10776925-10777509 FORWARD LENGTH=194	1e-11	abscisic acid	Hormone signal transduction					13.9346	down
GhiAffx.12890.1.S1_at	Transcribed locus, weakly similar to NP_190813.1 U-box domain-containing protein [Arabidopsis thaliana]	Ghi.19568	DT463922	AT1G20780.1 | Symbols: PUB44, ATPUB44, SAUL1 | senescence-associated E3 ubiquitin ligase 1 | chr1:7217812-7220609 FORWARD LENGTH=801	2e-13	abscisic acid	Hormone signal transduction					4.69625	down
GhiAffx.13852.1.S1_at			DT046888	AT3G26830.1 | Symbols: PAD3, CYP71B15 | Cytochrome P450 superfamily protein | chr3:9887990-9889560 FORWARD LENGTH=490	8e-41	abscisic acid				5.95682	down	36.9128	up
GhiAffx.14163.1.S1_s_at	Transcribed locus, moderately similar to NP_194171.1 CIPK8 (CBL-INTERACTING PROTEIN KINASE 8); kinase [Arabidopsis thaliana]	Ghi.13983	DW518463.1	AT2G26980.4 | Symbols: CIPK3 | CBL-interacting protein kinase 3 | chr2:11515234-11518426 REVERSE LENGTH=451	7e-14	abscisic acid	Hormone signal transduction					5.11575	up
GhiAffx.15490.1.S1_at	Transcribed locus, weakly similar to NP_565539.1 isochorismatase hydrolase family protein [Arabidopsis thaliana]	Ghi.18655	DW237402.1	AT2G22570.1 | Symbols: ATNIC1, NIC1 | nicotinamidase 1 | chr2:9589604-9590846 REVERSE LENGTH=244	4e-89	abscisic acid		3.0873	down	6.73346	down	11.2754	up
GhiAffx.15613.1.S1_at	Transcribed locus	Ghi.11856	DW514029.1	AT1G15100.1 | Symbols: RHA2A | RING-H2 finger A2A | chr1:5193703-5194170 REVERSE LENGTH=155	3e-10	abscisic acid	Hormone signal transduction							7.63223	down
GhiAffx.15712.3.S1_x_at	Nonspecific lipid transfer protein precursor	Ghi.8645	DW227591.1	AT5G59320.1 | Symbols: LTP3 | lipid transfer protein 3 | chr5:23929051-23929492 FORWARD LENGTH=115	2e-18	abscisic acid						19.6396	down			3.57465	up
GhiAffx.15854.1.S1_at	Transcribed locus, moderately similar to XP_001779530.1 predicted protein [Physcomitrella patens subsp. patens]	Ghi.9694	DW237308.1	AT1G43160.1 | Symbols: RAP2.6 | related to AP2 6 | chr1:16263989-16264663 FORWARD LENGTH=192	3e-19	abscisic acid	Hormone signal transduction					18.6245	down	8.67139	up	4.65503	up
GhiAffx.1589.25.S1_s_at	Transcribed locus, weakly similar to NP_189337.1 AT-TCP20 ('Arabidopsis thaliana teosinte branched 1, cycloidea, PCF (TCP)-domain family protein 20'); transcription factor	Ghi.12960	DW499959.1	AT3G47620.1 | Symbols: AtTCP14, TCP14 | TEOSINTE BRANCHED, cycloidea and PCF (TCP) 14 | chr3:17559004-17560473 FORWARD LENGTH=489	5e-31	abscisic acid						3.0734	up
GhiAffx.16447.1.A1_at			DW232295.1	AT1G05530.1 | Symbols: UGT75B2, UGT2 | UDP-glucosyl transferase 75B2 | chr1:1636496-1637863 REVERSE LENGTH=455	2e-102	abscisic acid						4.41351	up
GhiAffx.16950.1.S1_at	Transcribed locus, weakly similar to NP_181306.2 CER1 protein, putative [Arabidopsis thaliana]	Ghi.12062	AI729300	AT1G02205.3 | Symbols: CER1 | Fatty acid hydroxylase superfamily | chr1:418818-422154 FORWARD LENGTH=630	1e-67	abscisic acid	Hormone signal transduction					4.57947	down			6.8647	down
GhiAffx.18577.1.A1_at	Transcribed locus, weakly similar to NP_001052173.1 Os04g0179100 [Oryza sativa (japonica cultivar-group)]	Ghi.15687	DT048511	AT1G52340.1 | Symbols: ABA2, SIS4, GIN1, SDR1, ISI4, SRE1, ATABA2, ATSDR1 | NAD(P)-binding Rossmann-fold superfamily protein | chr1:19489997-19491527 REVERSE LENGTH=285	1e-61	abscisic acid	Hormone biosynthesis			3.61656	down	9.61034	up
GhiAffx.19212.1.S1_at	Transcribed locus, weakly similar to NP_197943.1 RD22 (RESPONSIVE TO DESSICATION 22) [Arabidopsis thaliana]	Ghi.14611	DW240158.1	AT5G25610.1 | Symbols: RD22, ATRD22 | BURP domain-containing protein | chr5:8914498-8916684 REVERSE LENGTH=392	2e-50	abscisic acid						4.68469	up	4.22253	down
GhiAffx.19598.1.S1_s_at	Transcribed locus, weakly similar to NP_192016.1 UDP-glucoronosyl/UDP-glucosyl transferase family protein [Arabidopsis thaliana]	Ghi.9439	DT052900	AT4G34131.1 | Symbols: UGT73B3 | UDP-glucosyl transferase 73B3 | chr4:16343268-16344713 REVERSE LENGTH=481	3e-37	abscisic acid						10.7678	up
GhiAffx.21099.1.S1_at	Transcribed locus, moderately similar to NP_001068466.1 Os11g0684000 [Oryza sativa (japonica cultivar-group)]	Ghi.15657	DW514189.1	AT2G47190.1 | Symbols: ATMYB2, MYB2 | myb domain protein 2 | chr2:19376284-19377297 FORWARD LENGTH=273	4e-62	abscisic acid						5.40642	down
GhiAffx.21379.1.A1_at	Transcribed locus, moderately similar to NP_001063796.1 Os09g0538400 [Oryza sativa (japonica cultivar-group)]	Ghi.21740	DW237711.1	AT4G34990.1 | Symbols: AtMYB32, MYB32 | myb domain protein 32 | chr4:16661370-16662289 REVERSE LENGTH=274	2e-33	abscisic acid										11.5457	up
GhiAffx.21415.1.S1_at	Transcribed locus, moderately similar to XP_001784979.1 predicted protein [Physcomitrella patens subsp. patens]	Ghi.11229	DW511513.1	AT5G16600.1 | Symbols: MYB43, AtMYB43 | myb domain protein 43 | chr5:5438291-5440214 FORWARD LENGTH=327	6e-67	abscisic acid								6.86713	down
GhiAffx.21667.1.S1_at	Transcribed locus	Ghi.15515	DW496472.1	AT5G20910.1 | Symbols: AIP2 | RING/U-box superfamily protein | chr5:7092663-7094310 REVERSE LENGTH=310	4e-11	abscisic acid	Hormone signal transduction					8.4839	down
GhiAffx.21710.1.S1_at	Transcribed locus, moderately similar to NP_193944.2 kinase [Arabidopsis thaliana]	Ghi.21459	DW496724.1	AT2G26290.1 | Symbols: ARSK1 | root-specific kinase 1 | chr2:11192237-11194259 REVERSE LENGTH=424	2e-22	abscisic acid	Hormone signal transduction					4.11318	down
GhiAffx.21807.1.S1_s_at	Transcribed locus, moderately similar to NP_200004.1 TCP family transcription factor, putative [Arabidopsis thaliana]	Ghi.9512	DW497281.1	AT3G47620.1 | Symbols: AtTCP14, TCP14 | TEOSINTE BRANCHED, cycloidea and PCF (TCP) 14 | chr3:17559004-17560473 FORWARD LENGTH=489	6e-29	abscisic acid						3.39203	down
GhiAffx.22176.1.S1_at	Transcribed locus, weakly similar to NP_198817.1 AATP1 (AAA-ATPASE 1); ATP binding / ATPase [Arabidopsis thaliana]	Ghi.17853	DW499255.1	AT3G28580.1 | Symbols: | P-loop containing nucleoside triphosphate hydrolases superfamily protein | chr3:10715736-10717238 FORWARD LENGTH=500	6e-67	abscisic acid						3.22298	down
GhiAffx.22653.1.S1_s_at	Transcribed locus, weakly similar to NP_187722.1 zinc finger (C3HC4-type RING finger) family protein [Arabidopsis thaliana]	Ghi.7800	DW501429.1	AT5G27420.1 | Symbols: CNI1, ATL31 | carbon/nitrogen insensitive 1 | chr5:9684119-9685225 FORWARD LENGTH=368	3e-10	abscisic acid						27.511	down	24.9336	down
GhiAffx.23244.1.A1_x_at	Transcribed locus, moderately similar to NP_178651.1 protein kinase, putative [Arabidopsis thaliana]	Ghi.2628	DW504887.1	AT2G26290.1 | Symbols: ARSK1 | root-specific kinase 1 | chr2:11192237-11194259 REVERSE LENGTH=424	9e-42	abscisic acid	Hormone signal transduction					4.17269	down
GhiAffx.24355.1.A1_at			DW510794.1	AT2G17800.2 | Symbols: ARAC1, ATGP2, ATRAC1, ROP3, ATROP3 | Arabidopsis RAC-like 1 | chr2:7740313-7741942 FORWARD LENGTH=197	2e-82	abscisic acid						4.9359	down
GhiAffx.24497.1.S1_s_at	Transcribed locus, weakly similar to NP_195348.2 ALDH3F1 (ALDEHYDE DEHYDROGENASE 3F1); 3-chloroallyl aldehyde dehydrogenase/ aldehyde dehydrogenase (NAD) [Arabidopsis thaliana]	Ghi.6593	DW511421.1	AT1G44170.3 | Symbols: ALDH3H1, ALDH4 | aldehyde dehydrogenase 3H1 | chr1:16796564-16798574 REVERSE LENGTH=421	2e-27	abscisic acid		3.02811	down							3.48805	up
GhiAffx.24931.1.S1_at			DW513648.1	AT5G51640.1 | Symbols: YLS7, TBL17 | Plant protein of unknown function (DUF828) | chr5:20975401-20977378 REVERSE LENGTH=501	3e-11	abscisic acid										5.08458	up
GhiAffx.25014.1.S1_at			DW514138.1	AT5G50600.1 | Symbols: ATHSD1, HSD1 | hydroxysteroid dehydrogenase 1 | chr5:20589917-20591653 REVERSE LENGTH=349	5e-10	abscisic acid						3.60507	down	4.12926	down
GhiAffx.25032.1.S1_at	Transcribed locus	Ghi.15888	DW498430.1	AT2G40340.1 | Symbols: DREB2C, AtERF48 | Integrase-type DNA-binding superfamily protein | chr2:16848665-16850357 REVERSE LENGTH=341	5e-15	abscisic acid	Hormone signal transduction					20.3499	down
GhiAffx.25338.1.A1_at			DW515811.1	AT5G37770.1 | Symbols: TCH2, CML24 | EF hand calcium-binding protein family | chr5:14999075-14999560 REVERSE LENGTH=161	6e-19	abscisic acid						38.9545	down
GhiAffx.25508.1.S1_at	Transcribed locus, moderately similar to XP_001779530.1 predicted protein [Physcomitrella patens subsp. patens]	Ghi.12856	DW496030.1	AT5G64750.1 | Symbols: ABR1 | Integrase-type DNA-binding superfamily protein | chr5:25891679-25893656 FORWARD LENGTH=391	7e-17	abscisic acid						136.767	down
GhiAffx.2605.1.S1_at	Transcribed locus, moderately similar to XP_001782987.1 predicted protein [Physcomitrella patens subsp. patens]	Ghi.13999	DW503609.1	AT3G47620.1 | Symbols: AtTCP14, TCP14 | TEOSINTE BRANCHED, cycloidea and PCF (TCP) 14 | chr3:17559004-17560473 FORWARD LENGTH=489	2e-25	abscisic acid						3.93434	up			10.0559	up
GhiAffx.26300.1.A1_s_at	Transcribed locus, moderately similar to NP_194903.2 protein phosphatase 2C, putative / PP2C, putative [Arabidopsis thaliana]	Ghi.1769	DW239254.1	AT2G40180.1 | Symbols: ATHPP2C5, PP2C5 | phosphatase 2C5 | chr2:16782522-16784014 FORWARD LENGTH=390	6e-19	abscisic acid	Hormone signal transduction			3.68983	down
GhiAffx.26756.1.S1_s_at	Transcribed locus, weakly similar to NP_191916.3 UNE10 (unfertilized embryo sac 10); DNA binding / transcription factor [Arabidopsis thaliana]	Ghi.15003	DW243528.1	AT2G20180.3 | Symbols: PIL5 | phytochrome interacting factor 3-like 5 | chr2:8704276-8706538 REVERSE LENGTH=478	6e-18	abscisic acid	Hormone signal transduction							3.19861	up
GhiAffx.2749.1.S1_a_at	Transcribed locus, weakly similar to NP_200515.1 ABI2 (ABA INSENSITIVE 2); protein phosphatase type 2C [Arabidopsis thaliana]	Ghi.14047	CA993506	AT5G57050.1 | Symbols: ABI2, AtABI2 | Protein phosphatase 2C family protein | chr5:23087720-23089303 FORWARD LENGTH=423	5e-86	abscisic acid	Hormone signal transduction			4.30598	down	4.78856	up
GhiAffx.2749.2.S1_at			DW504859.1	AT1G72770.3 | Symbols: HAB1 | homology to ABI1 | chr1:27390998-27392851 FORWARD LENGTH=511	1e-57	abscisic acid	Hormone signal transduction			4.2993	down	4.47051	up
GhiAffx.2821.1.S1_at	Transcribed locus, weakly similar to NP_565389.1 3-oxo-5-alpha-steroid 4-dehydrogenase family protein / steroid 5-alpha-reductase family protein [Arabidopsis thaliana]	Ghi.18854	AJ513325	AT2G38050.1 | Symbols: DET2, DWF6, ATDET2 | 3-oxo-5-alpha-steroid 4-dehydrogenase family protein | chr2:15921303-15922176 REVERSE LENGTH=262	1e-13	abscisic acid	Hormone signal transduction					11.215	down
GhiAffx.29821.1.S1_at	Transcribed locus, weakly similar to NP_850932.2 CER1 (ECERIFERUM 1) [Arabidopsis thaliana]	Ghi.13152	DW520191.1	AT1G02205.3 | Symbols: CER1 | Fatty acid hydroxylase superfamily | chr1:418818-422154 FORWARD LENGTH=630	3e-62	abscisic acid	Hormone signal transduction			6.37095	down	47.2268	up	10.5068	up
GhiAffx.29995.1.A1_s_at	Transcribed locus, weakly similar to NP_197527.1 HHP1 (HEPTAHELICAL TRANSMEMBRANE PROTEIN1) [Arabidopsis thaliana]	Ghi.7695	DW224893.1	AT5G20270.1 | Symbols: HHP1 | heptahelical transmembrane protein1 | chr5:6841025-6842656 REVERSE LENGTH=332	2e-50	abscisic acid	Hormone signal transduction									3.04833	up
GhiAffx.31025.1.S1_at	Transcribed locus, weakly similar to NP_567074.2 ankyrin protein kinase, putative [Arabidopsis thaliana]	Ghi.17937	DW506518.1	AT5G37500.1 | Symbols: GORK | gated outwardly-rectifying K+ channel | chr5:14889758-14894883 REVERSE LENGTH=820	2e-14	abscisic acid										3.96319	up
GhiAffx.31090.2.A1_at			DT463541	AT4G21410.1 | Symbols: CRK29 | cysteine-rich RLK (RECEPTOR-like protein kinase) 29 | chr4:11402463-11405025 REVERSE LENGTH=679	1e-34	abscisic acid						3.65444	up
GhiAffx.31355.1.S1_s_at	Transcribed locus, weakly similar to NP_849492.1 UGT73B2; UDP-glycosyltransferase [Arabidopsis thaliana]	Ghi.13637	DT462536	AT4G34138.1 | Symbols: UGT73B1 | UDP-glucosyl transferase 73B1 | chr4:16348267-16349858 REVERSE LENGTH=488	9e-86	abscisic acid						13.0919	up			3.32508	up
GhiAffx.31958.1.A1_at	Transcribed locus, weakly similar to NP_001078222.1 unknown protein [Arabidopsis thaliana]	Ghi.19339	DT052552	AT1G69260.1 | Symbols: AFP1 | ABI five binding protein | chr1:26039314-26040570 FORWARD LENGTH=345	1e-19	abscisic acid						37.9249	down
GhiAffx.32941.1.S1_at	Transcribed locus, weakly similar to NP_172337.1 pentatricopeptide (PPR) repeat-containing protein [Arabidopsis thaliana]	Ghi.13711	DW517758.1	AT1G51965.1 | Symbols: ABO5 | ABA Overly-Sensitive 5 | chr1:19312078-19314145 REVERSE LENGTH=650	3e-23	abscisic acid	Hormone signal transduction					3.56749	up
GhiAffx.33453.1.S1_at	Transcribed locus, moderately similar to NP_173288.1 calmodulin, putative [Arabidopsis thaliana]	Ghi.18472	DW500400.1	AT5G37770.1 | Symbols: TCH2, CML24 | EF hand calcium-binding protein family | chr5:14999075-14999560 REVERSE LENGTH=161	7e-13	abscisic acid						3.13064	down
GhiAffx.336.1.A1_at	Transcribed locus, moderately similar to NP_175644.1 ABA2 (ABA DEFICIENT 2); oxidoreductase [Arabidopsis thaliana]	Ghi.15686	DR461914	AT1G52340.1 | Symbols: ABA2, SIS4, GIN1, SDR1, ISI4, SRE1, ATABA2, ATSDR1 | NAD(P)-binding Rossmann-fold superfamily protein | chr1:19489997-19491527 REVERSE LENGTH=285	2e-98	abscisic acid	Hormone biosynthesis					3.89915	up
GhiAffx.3411.1.A1_at	Transcribed locus, weakly similar to NP_180439.1 zinc finger (C2H2 type) family protein [Arabidopsis thaliana]	Ghi.11868	DW497356.1	AT1G27730.1 | Symbols: STZ, ZAT10 | salt tolerance zinc finger | chr1:9648302-9648985 REVERSE LENGTH=227	5e-15	abscisic acid		12.7241	down			61.008	down	32.9113	up
GhiAffx.36662.1.S1_s_at	Transcribed locus, moderately similar to XP_001753678.1 predicted protein [Physcomitrella patens subsp. patens]	Ghi.15109	DW507399.1	AT4G37260.1 | Symbols: MYB73, ATMYB73 | myb domain protein 73 | chr4:17540602-17541564 FORWARD LENGTH=320	2e-59	abscisic acid										3.1168	down
GhiAffx.37276.1.S1_s_at	Transcribed locus, moderately similar to NP_194748.1 AHA2 (Arabidopsis H(+)-ATPase 2); ATPase [Arabidopsis thaliana]	Ghi.12143	DW485838.1	AT2G18960.1 | Symbols: AHA1, PMA, OST2, HA1 | H(+)-ATPase 1 | chr2:8221858-8227268 FORWARD LENGTH=949	0	abscisic acid						3.28989	up
GhiAffx.39121.1.S1_s_at	Transcribed locus, weakly similar to NP_193719.1 ATPP2-A1 (Arabidopsis thaliana phloem protein 2-A1)	Ghi.12914	DT050080	AT4G19850.2 | Symbols: | lectin-related | chr4:10776657-10777588 FORWARD LENGTH=220	2e-37	abscisic acid	Hormone signal transduction			3.95166	down
GhiAffx.40958.1.S1_x_at	Transcribed locus, weakly similar to NP_001052173.1 Os04g0179100 [Oryza sativa (japonica cultivar-group)]	Ghi.4	DW513808.1	AT1G52340.1 | Symbols: ABA2, SIS4, GIN1, SDR1, ISI4, SRE1, ATABA2, ATSDR1 | NAD(P)-binding Rossmann-fold superfamily protein | chr1:19489997-19491527 REVERSE LENGTH=285	1e-17	abscisic acid	Hormone biosynthesis					6.10022	up
GhiAffx.41038.1.S1_at	Transcribed locus, weakly similar to NP_565928.1 Bet v I allergen family protein [Arabidopsis thaliana]	Ghi.11460	DW506527.1	AT2G38310.1 | Symbols: PYL4, RCAR10 | PYR1-like 4 | chr2:16050251-16050874 FORWARD LENGTH=207	9e-65	abscisic acid	Hormone receptor									3.63987	up
GhiAffx.41327.1.S1_at			DW502339.1	AT4G34131.1 | Symbols: UGT73B3 | UDP-glucosyl transferase 73B3 | chr4:16343268-16344713 REVERSE LENGTH=481	3e-43	abscisic acid						5.09876	up
GhiAffx.4161.1.A1_s_at	Transcribed locus, moderately similar to NP_179896.1 NRAMP3 (NRAMP metal ion transporter 3); manganese ion transporter/ metal ion transporter [Arabidopsis thaliana]	Ghi.30	DW519060.1	AT5G03280.1 | Symbols: EIN2, PIR2, CKR1, ERA3, ORE3, ORE2, ATEIN2 | NRAMP metal ion transporter family protein | chr5:788589-793066 FORWARD LENGTH=1294	4e-11	abscisic acid	Hormone biosynthesis					4.06326	up
GhiAffx.41706.1.S1_s_at	Transcribed locus, strongly similar to NP_195009.1 ATAUR1 (ATAURORA1); histone serine kinase(H3-S10 specific) / kinase/ protein serine/threonine kinase [Arabidopsis thaliana]	Ghi.15959	DW504374.1	AT5G45820.1 | Symbols: CIPK20, SnRK3.6, PKS18 | CBL-interacting protein kinase 20 | chr5:18587081-18588400 REVERSE LENGTH=439	5e-17	abscisic acid						4.24441	down
GhiAffx.4231.2.A1_s_at	3'(2'),5'-bisphosphate nucleotidase (f1 gene)	Ghi.8135	DR456328	AT5G63980.1 | Symbols: SAL1, ALX8, ATSAL1, HOS2, FRY1, RON1 | Inositol monophosphatase family protein | chr5:25609840-25611802 FORWARD LENGTH=407	2e-100	abscisic acid	Hormone signal transduction									5.11115	up
GhiAffx.42472.1.S1_s_at	Transcribed locus, weakly similar to NP_001050165.1 Os03g0363500 [Oryza sativa (japonica cultivar-group)]	Ghi.8409	DW508295.1	AT1G08920.1 | Symbols: ESL1 | ERD (early response to dehydration) six-like 1 | chr1:2867446-2870360 FORWARD LENGTH=470	3e-48	abscisic acid	Hormone signal transduction					4.09738	up
GhiAffx.4305.1.S1_at	Transcribed locus, moderately similar to NP_001055819.1 Os05g0473000 [Oryza sativa (japonica cultivar-group)]	Ghi.14924	DW225591.1	AT2G38310.1 | Symbols: PYL4, RCAR10 | PYR1-like 4 | chr2:16050251-16050874 FORWARD LENGTH=207	1e-60	abscisic acid	Hormone receptor							6.31974	up	5.84872	up
GhiAffx.43198.1.S1_at	Transcribed locus, weakly similar to NP_186796.1 ATHB-1 (Homeobox-leucine zipper protein HAT5); transcription factor [Arabidopsis thaliana]	Ghi.15296	DW511901.1	AT5G65310.2 | Symbols: ATHB5, ATHB-5, HB5 | homeobox protein 5 | chr5:26102457-26103854 REVERSE LENGTH=294	4e-28	abscisic acid						4.67816	up
GhiAffx.43289.1.S1_at	Transcribed locus, weakly similar to NP_175347.1 zinc finger (C3HC4-type RING finger) family protein [Arabidopsis thaliana]	Ghi.15840	DW501066.1	AT5G27420.1 | Symbols: CNI1, ATL31 | carbon/nitrogen insensitive 1 | chr5:9684119-9685225 FORWARD LENGTH=368	5e-17	abscisic acid						11.5537	up
GhiAffx.43485.1.S1_at	Transcribed locus, weakly similar to NP_197094.1 unknown protein [Arabidopsis thaliana]	Ghi.21930	DW513561.1	AT5G51640.1 | Symbols: YLS7, TBL17 | Plant protein of unknown function (DUF828) | chr5:20975401-20977378 REVERSE LENGTH=501	2e-32	abscisic acid				5.13722	down	19.3711	up
GhiAffx.4354.1.S1_at	Transcribed locus, moderately similar to NP_194377.2 calcium ion binding [Arabidopsis thaliana]	Ghi.13518	DW495910.1	AT2G17290.1 | Symbols: CPK6, ATCDPK3, ATCPK6 | Calcium-dependent protein kinase family protein | chr2:7517005-7519239 FORWARD LENGTH=544	9e-11	abscisic acid	Hormone signal transduction					13.7005	down
GhiAffx.44107.1.S1_at	Transcribed locus, weakly similar to NP_567195.1 basic helix-loop-helix (bHLH) family protein [Arabidopsis thaliana]	Ghi.12496	DW498292.1	AT1G32640.1 | Symbols: ATMYC2, RD22BP1, JAI1, JIN1, MYC2, ZBF1 | Basic helix-loop-helix (bHLH) DNA-binding family protein | chr1:11799042-11800913 REVERSE LENGTH=623	6e-40	abscisic acid	Hormone signal transduction					3.41025	up
GhiAffx.44148.1.S1_at	Transcribed locus, moderately similar to XP_001773250.1 predicted protein [Physcomitrella patens subsp. patens]	Ghi.15809	DW511365.1	AT5G64750.1 | Symbols: ABR1 | Integrase-type DNA-binding superfamily protein | chr5:25891679-25893656 FORWARD LENGTH=391	9e-18	abscisic acid						20.9545	down
GhiAffx.44214.1.S1_at	Transcribed locus, weakly similar to XP_001773353.1 predicted protein [Physcomitrella patens subsp. patens]	Ghi.9504	DW517493.1	AT5G20910.1 | Symbols: AIP2 | RING/U-box superfamily protein | chr5:7092663-7094310 REVERSE LENGTH=310	7e-14	abscisic acid	Hormone signal transduction					3.35822	down	3.33706	up
GhiAffx.46835.1.S1_at			DR454804	AT5G62380.1 | Symbols: VND6, ANAC101, NAC101 | NAC-domain protein 101 | chr5:25050684-25051858 FORWARD LENGTH=348	7e-53	abscisic acid								6.80525	down
GhiAffx.4907.1.S1_s_at	Transcribed locus, weakly similar to NP_193022.1 UNE14 (unfertilized embryo sac 14); calcium ion binding [Arabidopsis thaliana]	Ghi.17698	DW487377.1	AT5G37770.1 | Symbols: TCH2, CML24 | EF hand calcium-binding protein family | chr5:14999075-14999560 REVERSE LENGTH=161	3e-29	abscisic acid		3.64531	down			4.52945	down
GhiAffx.49836.1.S1_at	Transcribed locus, weakly similar to NP_198817.1 AATP1 (AAA-ATPASE 1); ATP binding / ATPase [Arabidopsis thaliana]	Ghi.17798	DT461779	AT3G28580.1 | Symbols: | P-loop containing nucleoside triphosphate hydrolases superfamily protein | chr3:10715736-10717238 FORWARD LENGTH=500	5e-42	abscisic acid						4.00045	down
GhiAffx.52157.1.S1_at	Transcribed locus, moderately similar to NP_001054941.1 Os05g0218400 [Oryza sativa (japonica cultivar-group)]	Ghi.14197	DR463405	AT2G18470.1 | Symbols: PERK4 | roline-rich extensin-like receptor kinase 4 | chr2:8005285-8007767 REVERSE LENGTH=633	2e-78	abscisic acid	Hormone signal transduction					3.29828	down
GhiAffx.53206.1.S1_at	Transcribed locus, weakly similar to NP_193261.2 UDP-glucoronosyl/UDP-glucosyl transferase family protein [Arabidopsis thaliana]	Ghi.18506	DW517102.1	AT3G21780.1 | Symbols: UGT71B6 | UDP-glucosyl transferase 71B6 | chr3:7675051-7676490 REVERSE LENGTH=479	7e-58	abscisic acid						7.42511	down
GhiAffx.53295.1.A1_at	Transcribed locus, weakly similar to NP_566550.1 UDP-glucoronosyl/UDP-glucosyl transferase family protein [Arabidopsis thaliana]	Ghi.9654	DW228219.1	AT4G34138.1 | Symbols: UGT73B1 | UDP-glucosyl transferase 73B1 | chr4:16348267-16349858 REVERSE LENGTH=488	2e-30	abscisic acid										7.35963	up
GhiAffx.53756.1.S1_at	Transcribed locus, moderately similar to NP_194179.1 serine/threonine protein kinase, putative [Arabidopsis thaliana]	Ghi.12982	DW229948.1	AT5G03730.2 | Symbols: CTR1, SIS1, AtCTR1 | Protein kinase superfamily protein | chr5:974958-979660 REVERSE LENGTH=821	2e-16	abscisic acid	Hormone signal transduction							3.59163	down
GhiAffx.54687.1.A1_at	Transcribed locus, weakly similar to XP_001768906.1 predicted protein [Physcomitrella patens subsp. patens]	Ghi.12322	DW479807.1	AT5G37770.1 | Symbols: TCH2, CML24 | EF hand calcium-binding protein family | chr5:14999075-14999560 REVERSE LENGTH=161	3e-19	abscisic acid						22.9732	down
GhiAffx.58329.1.S1_at	Transcribed locus, weakly similar to NP_567042.1 UBA2A; RNA binding [Arabidopsis thaliana]	Ghi.10268	DW497393.1	AT3G56860.5 | Symbols: UBA2A | UBP1-associated protein 2A | chr3:21050708-21052144 REVERSE LENGTH=478	7e-23	abscisic acid										3.1002	up
GhiAffx.59216.1.S1_at	Transcribed locus, weakly similar to NP_172704.1 ACR8 (ACT Domain Repeat 8) [Arabidopsis thaliana]	Ghi.11088	DW517106.1	AT1G12420.1 | Symbols: ACR8 | ACT domain repeat 8 | chr1:4226673-4228917 REVERSE LENGTH=441	4e-164	abscisic acid						18.7658	down
GhiAffx.5954.1.S1_s_at	Transcribed locus, weakly similar to NP_188294.1 ATL2 (Arabidopsis T?xicos en Levadura 2); protein binding / zinc ion binding [Arabidopsis thaliana]	Ghi.9346	DW225147.1	AT5G27420.1 | Symbols: CNI1, ATL31 | carbon/nitrogen insensitive 1 | chr5:9684119-9685225 FORWARD LENGTH=368	5e-18	abscisic acid		16.6743	down					19.9537	up
GhiAffx.59589.1.S1_at	Transcribed locus, weakly similar to NP_178198.1 NRAMP1 (NRAMP metal ion transporter 1); manganese ion transporter/ metal ion transporter [Arabidopsis thaliana]	Ghi.11645	DW505580.1	AT5G03280.1 | Symbols: EIN2, PIR2, CKR1, ERA3, ORE3, ORE2, ATEIN2 | NRAMP metal ion transporter family protein | chr5:788589-793066 FORWARD LENGTH=1294	5e-21	abscisic acid	Hormone biosynthesis					4.09955	down			4.3946	down
GhiAffx.6006.1.S1_at	Transcribed locus, weakly similar to NP_001065986.1 Os12g0115000 [Oryza sativa (japonica cultivar-group)]	Ghi.11892	DW232831.1	AT5G59320.1 | Symbols: LTP3 | lipid transfer protein 3 | chr5:23929051-23929492 FORWARD LENGTH=115	3e-19	abscisic acid						7.40213	down
GhiAffx.60468.1.S1_at	Transcribed locus, moderately similar to NP_172265.1 protein kinase family protein [Arabidopsis thaliana]	Ghi.10041	DW504503.1	AT2G26290.1 | Symbols: ARSK1 | root-specific kinase 1 | chr2:11192237-11194259 REVERSE LENGTH=424	1e-44	abscisic acid	Hormone signal transduction					3.35964	down
GhiAffx.60835.1.S1_at	Transcribed locus, weakly similar to NP_001055223.1 Os05g0332300 [Oryza sativa (japonica cultivar-group)]	Ghi.12975	DW506319.1	AT5G45820.1 | Symbols: CIPK20, SnRK3.6, PKS18 | CBL-interacting protein kinase 20 | chr5:18587081-18588400 REVERSE LENGTH=439	6e-60	abscisic acid						13.8372	up
GhiAffx.61005.1.S1_at	Transcribed locus, weakly similar to NP_175400.1 U-box domain-containing protein [Arabidopsis thaliana]	Ghi.13462	DW507248.1	AT1G20780.1 | Symbols: PUB44, ATPUB44, SAUL1 | senescence-associated E3 ubiquitin ligase 1 | chr1:7217812-7220609 FORWARD LENGTH=801	3e-11	abscisic acid	Hormone signal transduction									3.91066	up
GhiAffx.6107.1.S1_s_at	Transcribed locus, moderately similar to NP_566996.1 unknown protein [Arabidopsis thaliana]	Ghi.13007	DW484286.1	AT5G51640.1 | Symbols: YLS7, TBL17 | Plant protein of unknown function (DUF828) | chr5:20975401-20977378 REVERSE LENGTH=501	2e-26	abscisic acid								3.47243	up
GhiAffx.61237.1.S1_at	Transcribed locus	Ghi.12597	DW495708.1	AT2G26290.1 | Symbols: ARSK1 | root-specific kinase 1 | chr2:11192237-11194259 REVERSE LENGTH=424	3e-22	abscisic acid	Hormone signal transduction					5.18482	down
GhiAffx.61297.1.S1_at			DW508703.1	AT2G26290.1 | Symbols: ARSK1 | root-specific kinase 1 | chr2:11192237-11194259 REVERSE LENGTH=424	6e-56	abscisic acid	Hormone signal transduction					3.00199	up
GhiAffx.61306.1.S1_at			DN800389	AT1G07420.1 | Symbols: ATSMO2, SMO2-1 | sterol 4-alpha-methyl-oxidase 2-1 | chr1:2277910-2280033 FORWARD LENGTH=266	2e-11	abscisic acid	Hormone signal transduction			4.34547	down
GhiAffx.62090.2.S1_a_at	Transcribed locus	Ghi.11369	DW501790.1	AT1G75750.1 | Symbols: GASA1 | GAST1 protein homolog 1 | chr1:28441813-28442284 REVERSE LENGTH=98	2e-10	abscisic acid		9.38876	down			39.8578	down	19.9699	up
GhiAffx.62451.1.S1_at	Transcribed locus, moderately similar to NP_973641.1 P5CS1 (DELTA1-PYRROLINE-5-CARBOXYLATE SYNTHASE 1) [Arabidopsis thaliana]	Ghi.15897	DW511048.1	AT3G55610.1 | Symbols: P5CS2 | delta 1-pyrroline-5-carboxylate synthase 2 | chr3:20624278-20628989 REVERSE LENGTH=726	3e-139	abscisic acid				3.62268	down	6.99109	up
GhiAffx.63874.1.S1_at	Transcribed locus, weakly similar to XP_001694420.1 heat shock transcription factor 1 [Chlamydomonas reinhardtii]	Ghi.13355	DW241013.1	AT3G24520.1 | Symbols: AT-HSFC1, HSFC1 | heat shock transcription factor C1 | chr3:8941455-8942531 FORWARD LENGTH=330	9e-71	abscisic acid	Hormone signal transduction							3.06549	up
GhiAffx.6437.1.S1_at	Transcribed locus, weakly similar to NP_973622.1 endonuclease/exonuclease/phosphatase family protein [Arabidopsis thaliana]	Ghi.11798	DW500430.1	AT1G34120.2 | Symbols: IP5PI, AT5P1, ATIP5PI | inositol polyphosphate 5-phosphatase I | chr1:12426831-12429526 FORWARD LENGTH=590	1e-61	abscisic acid	Hormone signal transduction					3.71757	up			3.31501	up
GhiAffx.6490.1.S1_at			DW501157.1	AT5G65310.2 | Symbols: ATHB5, ATHB-5, HB5 | homeobox protein 5 | chr5:26102457-26103854 REVERSE LENGTH=294	4e-19	abscisic acid						14.7977	up			11.19	up
GhiAffx.6503.1.A1_at			DR463129	AT2G31750.1 | Symbols: UGT74D1 | UDP-glucosyl transferase 74D1 | chr2:13497312-13499870 FORWARD LENGTH=456	3e-25	abscisic acid		3.4981	down					4.40024	up
GhiAffx.6615.1.A1_at			DW502634.1	AT5G01540.1 | Symbols: LECRKA4.1 | lectin receptor kinase a4.1 | chr5:211285-213333 REVERSE LENGTH=682	4e-14	abscisic acid	Hormone signal transduction					3.04962	up
GhiAffx.6758.1.S1_at			DW504241.1	AT5G01550.1 | Symbols: LECRKA4.2 | lectin receptor kinase a4.1 | chr5:214517-216583 REVERSE LENGTH=688	3e-11	abscisic acid	Hormone signal transduction							4.56572	down
GhiAffx.6864.1.S1_at			DW505527.1	AT1G05560.1 | Symbols: UGT1, UGT75B1 | UDP-glucosyltransferase 75B1 | chr1:1645674-1647083 REVERSE LENGTH=469	2e-18	abscisic acid						5.732	down
GhiAffx.7054.1.S1_at	Transcribed locus, weakly similar to XP_001773353.1 predicted protein [Physcomitrella patens subsp. patens]	Ghi.9926	DW509967.1	AT5G20910.1 | Symbols: AIP2 | RING/U-box superfamily protein | chr5:7092663-7094310 REVERSE LENGTH=310	4e-13	abscisic acid	Hormone signal transduction	28.9786	down			11.0099	down	12.637	up
GhiAffx.7814.1.S1_s_at	Transcribed locus, weakly similar to NP_175357.1 BURP domain-containing protein [Arabidopsis thaliana]	Ghi.21981	DW516033.1	AT5G25610.1 | Symbols: RD22, ATRD22 | BURP domain-containing protein | chr5:8914498-8916684 REVERSE LENGTH=392	1e-41	abscisic acid				3.01917	down
GhiAffx.8031.1.A1_s_at	Transcribed locus, moderately similar to XP_001761857.1 predicted protein [Physcomitrella patens subsp. patens]	Ghi.22046	DW518556.1	AT2G22090.2 | Symbols: UBA1A | RNA-binding (RRM/RBD/RNP motifs) family protein | chr2:9389407-9390450 REVERSE LENGTH=347	2e-15	abscisic acid	Hormone signal transduction					5.37519	up
GhiAffx.8049.1.S1_at	Transcribed locus, weakly similar to NP_180387.2 nucleic acid binding / transcription factor/ zinc ion binding [Arabidopsis thaliana]	Ghi.12625	DW518753.1	AT3G19580.2 | Symbols: AZF2, ZF2 | zinc-finger protein 2 | chr3:6803293-6804114 REVERSE LENGTH=273	2e-16	abscisic acid				5.53918	down	5.33005	up	4.73249	down
GhiAffx.8460.1.S1_at	Transcribed locus, moderately similar to NP_193459.1 L-lactate dehydrogenase, putative [Arabidopsis thaliana]	Ghi.3302	DW238677.1	AT4G17260.1 | Symbols: | Lactate/malate dehydrogenase family protein | chr4:9674057-9675309 FORWARD LENGTH=353	3e-130	abscisic acid						13.0829	down
GhiAffx.863.1.S1_at	Transcribed locus, moderately similar to NP_196867.1 GUN5 (GENOMES UNCOUPLED 5) [Arabidopsis thaliana]	Ghi.1528	DN817257	AT5G13630.1 | Symbols: GUN5, CCH, CHLH, CCH1, ABAR | magnesium-chelatase subunit chlH, chloroplast, putative / Mg-protoporphyrin IX chelatase, putative (CHLH) | chr5:4387567-4392082 REVERSE LENGTH=1381	2e-119	abscisic acid	Hormone receptor					7.16656	down
GhiAffx.8694.1.S1_a_at			DW499451.1	AT4G05100.1 | Symbols: AtMYB74, MYB74 | myb domain protein 74 | chr4:2618557-2619790 FORWARD LENGTH=324	2e-44	abscisic acid						9.41142	down
GhiAffx.8729.1.S1_at			DW499150.1	AT4G15900.1 | Symbols: PRL1 | pleiotropic regulatory locus 1 | chr4:9023775-9027443 FORWARD LENGTH=486	3e-18	abscisic acid	Hormone signal transduction					4.20365	up
GhiAffx.909.1.S1_s_at	Transcribed locus, moderately similar to NP_001077887.1 ALDH6B2 (Aldehyde dehydrogenase 6B2) [Arabidopsis thaliana]	Ghi.4294	CD486632	AT1G54100.2 | Symbols: ALDH7B4 | aldehyde dehydrogenase 7B4 | chr1:20195435-20198853 REVERSE LENGTH=508	9e-22	abscisic acid						3.77273	up
Gra.1273.2.S1_at	Transcribed locus, weakly similar to NP_566229.1 PPCK2 (PHOSPHOENOLPYRUVATE CARBOXYLASE KINASE 2); kinase [Arabidopsis thaliana]	Gra.1273	CO121618	AT4G23650.1 | Symbols: CDPK6, CPK3 | calcium-dependent protein kinase 6 | chr4:12324967-12327415 REVERSE LENGTH=529	3e-54	abscisic acid	Hormone signal transduction					7.13308	down
Gra.1663.1.A1_s_at	Transcribed locus, weakly similar to NP_849972.1 ATP binding / ATPase/ nucleoside-triphosphatase/ nucleotide binding [Arabidopsis thaliana]	Gra.1663	CO123345	AT3G28580.1 | Symbols: | P-loop containing nucleoside triphosphate hydrolases superfamily protein | chr3:10715736-10717238 FORWARD LENGTH=500	3e-40	abscisic acid						4.89038	down
Gra.2014.1.A1_s_at	Transcribed locus, weakly similar to NP_197206.2 UDP-glycosyltransferase/ transferase, transferring glycosyl groups [Arabidopsis thaliana]	Gra.2014	CO117573	AT2G31750.1 | Symbols: UGT74D1 | UDP-glucosyl transferase 74D1 | chr2:13497312-13499870 FORWARD LENGTH=456	1e-31	abscisic acid				6.0174	down	24.4884	up
Gra.2038.1.A1_s_at	Transcribed locus, weakly similar to NP_001052280.1 Os04g0225700 [Oryza sativa (japonica cultivar-group)]	Gra.2038	CO124831	AT5G25610.1 | Symbols: RD22, ATRD22 | BURP domain-containing protein | chr5:8914498-8916684 REVERSE LENGTH=392	6e-18	abscisic acid						6.59097	down	9.20583	up	6.50485	up
Gra.2038.1.S1_s_at	Transcribed locus, weakly similar to NP_001052280.1 Os04g0225700 [Oryza sativa (japonica cultivar-group)]	Gra.2038	CO113544	AT5G25610.1 | Symbols: RD22, ATRD22 | BURP domain-containing protein | chr5:8914498-8916684 REVERSE LENGTH=392	6e-18	abscisic acid						3.66377	down
Gra.204.1.S1_at			CO085323	AT2G18960.1 | Symbols: AHA1, PMA, OST2, HA1 | H(+)-ATPase 1 | chr2:8221858-8227268 FORWARD LENGTH=949	0	abscisic acid						3.20633	up
Gra.245.1.A1_s_at	Transcribed locus, moderately similar to NP_001056455.1 Os05g0585500 [Oryza sativa (japonica cultivar-group)]	Gra.245	CO091688	AT4G23650.1 | Symbols: CDPK6, CPK3 | calcium-dependent protein kinase 6 | chr4:12324967-12327415 REVERSE LENGTH=529	6e-65	abscisic acid	Hormone signal transduction					3.39579	down
Gra.2460.1.S1_s_at	Transcribed locus, weakly similar to NP_001078035.1 RNA recognition motif (RRM)-containing protein [Arabidopsis thaliana]	Gra.2460	CO121912	AT3G56860.5 | Symbols: UBA2A | UBP1-associated protein 2A | chr3:21050708-21052144 REVERSE LENGTH=478	2e-64	abscisic acid						3.70524	up
Gra.2474.2.S1_s_at	Transcribed locus, moderately similar to NP_201203.2 SAL1 (FIERY1); 3'(2'),5'-bisphosphate nucleotidase/ inositol or phosphatidylinositol phosphatase [Arabidopsis thaliana]	Gra.456	CO089787	AT5G63980.1 | Symbols: SAL1, ALX8, ATSAL1, HOS2, FRY1, RON1 | Inositol monophosphatase family protein | chr5:25609840-25611802 FORWARD LENGTH=407	2e-121	abscisic acid	Hormone signal transduction									4.17772	up
Gra.2704.1.S1_s_at	Transcribed locus, weakly similar to NP_171723.2 CER1 (ECERIFERUM 1) [Arabidopsis thaliana]	Gra.1089	CO083508	AT1G02205.2 | Symbols: CER1 | Fatty acid hydroxylase superfamily | chr1:418818-422154 FORWARD LENGTH=625	5e-54	abscisic acid	Hormone signal transduction					3.17359	up
Gra.2722.2.A1_s_at	Transcribed locus, weakly similar to NP_974364.1 CYP71B20; heme binding / iron ion binding / monooxygenase/ oxygen binding [Arabidopsis thaliana]	Gra.2722	CO085482	AT3G26830.1 | Symbols: PAD3, CYP71B15 | Cytochrome P450 superfamily protein | chr3:9887990-9889560 FORWARD LENGTH=490	5e-50	abscisic acid		3.65243	down	7.10886	down	6.40458	up
Gra.2731.1.S1_s_at	Transcribed locus, weakly similar to NP_565106.1 transcription factor [Arabidopsis thaliana]	Gra.2731	CO090451	AT1G74660.1 | Symbols: MIF1 | mini zinc finger 1 | chr1:28047742-28048050 REVERSE LENGTH=102	9e-21	abscisic acid						5.64562	down			5.32926	down
Gra.277.1.S1_s_at			CO084850	AT5G20910.1 | Symbols: AIP2 | RING/U-box superfamily protein | chr5:7092663-7094310 REVERSE LENGTH=310	4e-19	abscisic acid	Hormone signal transduction	4.71372	down					6.9937	up
Gra.2948.2.S1_at	Transcribed locus, weakly similar to NP_973553.1 TOE1; DNA binding / transcription factor [Arabidopsis thaliana]	Gra.2948	CO124984	AT1G16060.1 | Symbols: ADAP | ARIA-interacting double AP2 domain protein | chr1:5508563-5511609 FORWARD LENGTH=345	5e-21	abscisic acid	Hormone signal transduction					12.7663	down
Gra.534.1.A1_at	Transcribed locus, weakly similar to NP_187748.1 protein phosphatase type 2C [Arabidopsis thaliana]	Gra.534	CO094902	AT3G11410.1 | Symbols: ATPP2CA, AHG3, PP2CA | protein phosphatase 2CA | chr3:3584181-3585649 REVERSE LENGTH=399	7e-63	abscisic acid	Hormone signal transduction					6.17436	down
Gra.666.1.A1_s_at	Transcribed locus, weakly similar to NP_201489.1 kinase/ protein kinase [Arabidopsis thaliana]	Gra.666	CO088352	AT4G33950.2 | Symbols: OST1, SNRK2-6, SRK2E, SNRK2.6, P44 | Protein kinase superfamily protein | chr4:16272819-16274657 FORWARD LENGTH=314	2e-20	abscisic acid	Hormone signal transduction					7.35734	up
Gra.778.1.A1_s_at	Transcribed locus, weakly similar to NP_194952.2 ATP binding / kinase/ protein kinase/ protein serine/threonine kinase/ protein-tyrosine kinase [Arabidopsis thaliana]	Gra.778	CO121788	AT5G13530.2 | Symbols: KEG | protein kinases;ubiquitin-protein ligases | chr5:4345618-4354369 FORWARD LENGTH=1624	8e-12	abscisic acid	Hormone signal transduction					6.01267	up
GraAffx.15033.1.S1_at			CO125965	AT2G26290.1 | Symbols: ARSK1 | root-specific kinase 1 | chr2:11192237-11194259 REVERSE LENGTH=424	2e-102	abscisic acid	Hormone signal transduction							5.6243	down	3.30752	up
GraAffx.15719.1.A1_s_at			CO123976	AT1G69270.1 | Symbols: RPK1 | receptor-like protein kinase 1 | chr1:26040877-26042499 REVERSE LENGTH=540	2e-21	abscisic acid	Hormone signal transduction									5.01988	up
GraAffx.16090.1.S1_s_at			CO127124	AT3G21780.1 | Symbols: UGT71B6 | UDP-glucosyl transferase 71B6 | chr3:7675051-7676490 REVERSE LENGTH=479	6e-28	abscisic acid		3.36427	down
GraAffx.16151.2.A1_s_at			CO071571	AT5G45340.1 | Symbols: CYP707A3 | cytochrome P450, family 707, subfamily A, polypeptide 3 | chr5:18368977-18370909 REVERSE LENGTH=463	2e-43	abscisic acid	Hormone metabolism					16.7709	down
GraAffx.1698.1.S1_at			CO124425	AT1G52340.1 | Symbols: ABA2, SIS4, GIN1, SDR1, ISI4, SRE1, ATABA2, ATSDR1 | NAD(P)-binding Rossmann-fold superfamily protein | chr1:19489997-19491527 REVERSE LENGTH=285	4e-49	abscisic acid	Hormone biosynthesis									10.2328	down
GraAffx.20356.1.S1_s_at			CO110188	AT1G74660.1 | Symbols: MIF1 | mini zinc finger 1 | chr1:28047742-28048050 REVERSE LENGTH=102	4e-13	abscisic acid						4.86123	up
GraAffx.20510.2.A1_s_at			CO121325	AT1G80080.1 | Symbols: TMM, AtRLP17 | Leucine-rich repeat (LRR) family protein | chr1:30128073-30129563 REVERSE LENGTH=496	9e-20	abscisic acid						4.6357	up
GraAffx.22950.1.A1_s_at			CO085981	AT3G21780.1 | Symbols: UGT71B6 | UDP-glucosyl transferase 71B6 | chr3:7675051-7676490 REVERSE LENGTH=479	2e-82	abscisic acid						3.39667	down
GraAffx.2333.1.S1_at			CO121403	AT3G28580.1 | Symbols: | P-loop containing nucleoside triphosphate hydrolases superfamily protein | chr3:10715736-10717238 FORWARD LENGTH=500	1e-75	abscisic acid										3.53709	up
GraAffx.23349.1.S1_s_at			CO121481	AT1G32640.1 | Symbols: ATMYC2, RD22BP1, JAI1, JIN1, MYC2, ZBF1 | Basic helix-loop-helix (bHLH) DNA-binding family protein | chr1:11799042-11800913 REVERSE LENGTH=623	5e-37	abscisic acid	Hormone signal transduction					40.4504	up
GraAffx.23486.1.S1_at			CO100920	AT2G43350.2 | Symbols: GPX3 | glutathione peroxidase 3 | chr2:18009195-18010533 REVERSE LENGTH=206	2e-43	abscisic acid		3.53409	down
GraAffx.26361.1.A1_s_at			CO092433	AT3G21780.1 | Symbols: UGT71B6 | UDP-glucosyl transferase 71B6 | chr3:7675051-7676490 REVERSE LENGTH=479	6e-27	abscisic acid										4.04508	down
GraAffx.26883.1.A1_s_at			CO090919	AT4G21410.1 | Symbols: CRK29 | cysteine-rich RLK (RECEPTOR-like protein kinase) 29 | chr4:11402463-11405025 REVERSE LENGTH=679	1e-17	abscisic acid						3.76583	up
GraAffx.27339.1.S1_s_at			CO089676	AT5G51640.1 | Symbols: YLS7, TBL17 | Plant protein of unknown function (DUF828) | chr5:20975401-20977378 REVERSE LENGTH=501	6e-30	abscisic acid								3.18689	up
GraAffx.27366.1.S1_at			CO089616	AT3G55610.1 | Symbols: P5CS2 | delta 1-pyrroline-5-carboxylate synthase 2 | chr3:20624278-20628989 REVERSE LENGTH=726	1e-123	abscisic acid		3.02296	down	9.4084	down	8.92037	up
GraAffx.27688.1.A1_s_at			CO088690	AT4G17615.1 | Symbols: CBL1, ATCBL1, SCABP5 | calcineurin B-like protein 1 | chr4:9817142-9818995 FORWARD LENGTH=213	1e-101	abscisic acid						4.34026	down
GraAffx.29143.1.S1_s_at			CO084438	AT1G04120.1 | Symbols: ATMRP5, MRP5, ATABCC5, ABCC5 | multidrug resistance-associated protein 5 | chr1:1064848-1070396 REVERSE LENGTH=1514	7e-93	abscisic acid	Hormone signal transduction					3.30845	down
GraAffx.30610.1.S1_at			CO080208	AT5G65310.2 | Symbols: ATHB5, ATHB-5, HB5 | homeobox protein 5 | chr5:26102457-26103854 REVERSE LENGTH=294	9e-37	abscisic acid						3.40282	up
GraAffx.33062.1.A1_at			CO073134	AT4G22200.1 | Symbols: AKT2/3, AKT3, AKT2, KT2/3 | potassium transport 2/3 | chr4:11746666-11750091 REVERSE LENGTH=802	8e-100	abscisic acid										3.21598	down
GraAffx.33625.1.A1_at			CO071632	AT3G55530.1 | Symbols: SDIR1 | RING/U-box superfamily protein | chr3:20595300-20597188 REVERSE LENGTH=273	2e-11	abscisic acid	Hormone signal transduction					4.65915	up
GraAffx.8613.1.S1_s_at			CO089807	AT3G11050.1 | Symbols: ATFER2, FER2 | ferritin 2 | chr3:3463651-3465294 FORWARD LENGTH=253	1e-72	abscisic acid						7.80069	up			3.49235	down
GraAffx.8891.1.S1_at			CO088351	AT4G33950.2 | Symbols: OST1, SNRK2-6, SRK2E, SNRK2.6, P44 | Protein kinase superfamily protein | chr4:16272819-16274657 FORWARD LENGTH=314	2e-111	abscisic acid	Hormone signal transduction					5.25956	up
Ghi.1127.2.A1_x_at	Transcribed locus, moderately similar to NP_200564.1 TCH4 (TOUCH 4); hydrolase, acting on glycosyl bonds [Arabidopsis thaliana]	Ghi.17795	DT046763	AT5G57560.1 | Symbols: TCH4, XTH22 | Xyloglucan endotransglucosylase/hydrolase family protein | chr5:23307296-23308235 REVERSE LENGTH=284	3e-41	auxin		106.888	down			309.622	down	26.4324	up
Ghi.4318.2.A1_s_at	Transcribed locus, moderately similar to NP_179101.1 GH3.1 [Arabidopsis thaliana]	Ghi.4318	DT054325	AT2G14960.1 | Symbols: GH3.1 | Auxin-responsive GH3 family protein | chr2:6451659-6453670 REVERSE LENGTH=590	2e-46	auxin						4.22047	down
Ghi.9363.1.S1_at	Transcribed locus, strongly similar to NP_566988.1 ACT3 (ACTIN 3); structural constituent of cytoskeleton [Arabidopsis thaliana]	Ghi.9363	DT567198	AT5G09810.1 | Symbols: ACT7 | actin 7 | chr5:3052809-3054220 FORWARD LENGTH=377	6e-124	auxin						3.08602	down
Ghi.1127.4.S1_x_at	Transcribed locus, moderately similar to NP_200564.1 TCH4 (TOUCH 4); hydrolase, acting on glycosyl bonds [Arabidopsis thaliana]	Ghi.1127	DN817338	AT5G57560.1 | Symbols: TCH4, XTH22 | Xyloglucan endotransglucosylase/hydrolase family protein | chr5:23307296-23308235 REVERSE LENGTH=284	6e-47	auxin		38.1803	down			181.973	down	22.3481	up
GhiAffx.15786.1.S1_s_at	Transcribed locus, moderately similar to NP_179101.1 GH3.1 [Arabidopsis thaliana]	Ghi.18611	DW227879.1	AT2G14960.1 | Symbols: GH3.1 | Auxin-responsive GH3 family protein | chr2:6451659-6453670 REVERSE LENGTH=590	5e-86	auxin						4.36692	down
Ghi.8264.1.S1_s_at	Transcribed locus, moderately similar to NP_193149.1 XTR7 (XYLOGLUCAN ENDOTRANSGLYCOSYLASE 7); hydrolase, acting on glycosyl bonds [Arabidopsis thaliana]	Ghi.8264	DV849028	AT5G57560.1 | Symbols: TCH4, XTH22 | Xyloglucan endotransglucosylase/hydrolase family protein | chr5:23307296-23308235 REVERSE LENGTH=284	8e-94	auxin						4.57882	down			8.97861	up
Gra.377.1.A1_s_at	Transcribed locus, moderately similar to NP_178708.1 EXGT-A1 (ENDO-XYLOGLUCAN TRANSFERASE); hydrolase, acting on glycosyl bonds [Arabidopsis thaliana]	Gra.2265	CO085937	AT2G06850.1 | Symbols: EXGT-A1, EXT, XTH4 | xyloglucan endotransglucosylase/hydrolase 4 | chr2:2763619-2765490 FORWARD LENGTH=296	8e-60	auxin		4.97114	down					6.59986	down
Ghi.1723.1.S1_s_at	Transcribed locus, strongly similar to NP_001066233.1 Os12g0163700 [Oryza sativa (japonica cultivar-group)]	Ghi.1723	DN759693	AT5G09810.1 | Symbols: ACT7 | actin 7 | chr5:3052809-3054220 FORWARD LENGTH=377	1e-41	auxin										6.04189	up
Ghi.4725.1.S1_s_at	Transcribed locus, moderately similar to NP_178708.1 EXGT-A1 (ENDO-XYLOGLUCAN TRANSFERASE); hydrolase, acting on glycosyl bonds [Arabidopsis thaliana]	Ghi.4725	AI726805	AT2G06850.1 | Symbols: EXGT-A1, EXT, XTH4 | xyloglucan endotransglucosylase/hydrolase 4 | chr2:2763619-2765490 FORWARD LENGTH=296	7e-97	auxin		3.16099	down					6.28906	down
Ghi.2516.1.S1_s_at	Transcribed locus, moderately similar to NP_196897.1 CHS (CHALCONE SYNTHASE); naringenin-chalcone synthase [Arabidopsis thaliana]	Ghi.2516	DT552219	AT5G13930.1 | Symbols: CHS, TT4, ATCHS | Chalcone and stilbene synthase family protein | chr5:4488762-4490035 FORWARD LENGTH=395	7e-75	auxin	Hormone transportion	9.70428	down	5.38777	down			4.71153	down	6.35826	up
Gra.623.2.S1_s_at	Transcribed locus, moderately similar to NP_200564.1 TCH4 (TOUCH 4); hydrolase, acting on glycosyl bonds / hydrolase, hydrolyzing O-glycosyl compounds [Arabidopsis thaliana]	Gra.623	CO090980	AT5G57560.1 | Symbols: TCH4, XTH22 | Xyloglucan endotransglucosylase/hydrolase family protein | chr5:23307296-23308235 REVERSE LENGTH=284	9e-104	auxin		75.8078	down			275.768	down	29.9003	up
Ghi.5499.1.A1_a_at	Transcribed locus	Ghi.5499	CO494140	AT4G12550.1 | Symbols: AIR1 | Auxin-Induced in Root cultures 1 | chr4:7439176-7439511 FORWARD LENGTH=111	2e-10	auxin								22.2738	down	42.432	down
Gra.432.1.S1_s_at	Transcribed locus, moderately similar to NP_196897.1 CHS (CHALCONE SYNTHASE); naringenin-chalcone synthase [Arabidopsis thaliana]	Gra.432	CO121459	AT5G13930.1 | Symbols: CHS, TT4, ATCHS | Chalcone and stilbene synthase family protein | chr5:4488762-4490035 FORWARD LENGTH=395	0	auxin	Hormone transportion	19.874	down	5.17618	down			4.62418	down	17.7268	up
GhiAffx.30344.1.A1_at	Transcribed locus, moderately similar to NP_001078589.1 AtMIXTA/AtMYB16 (myb domain protein 16) [Arabidopsis thaliana]	Ghi.13248	DW233089.1	AT5G15310.2 | Symbols: ATMYB16, ATMIXTA, MYB16 | myb domain protein 16 | chr5:4974894-4976106 FORWARD LENGTH=315	1e-13	auxin		13.5874	down			4.69936	down
Ghi.503.1.S1_at	Homeodomain protein HOX3 (HOX3)	Ghi.16460	AY626159.1	AT4G32880.1 | Symbols: ATHB-8, ATHB8, HB-8 | homeobox gene 8 | chr4:15863587-15867822 REVERSE LENGTH=833	2e-10	auxin						13.5224	down	4.47988	down	3.01407	down
Ghi.10360.1.S1_a_at	Transcribed locus, moderately similar to NP_197035.1 AtMIXTA/AtMYB16 (myb domain protein 16); DNA binding / transcription factor [Arabidopsis thaliana] /// GHMYB25 (ghmyb25)	Ghi.10360 /// Ghi.16314	AF336283.1	AT5G15310.1 | Symbols: ATMYB16, ATMIXTA, MYB16 | myb domain protein 16 | chr5:4974894-4976106 FORWARD LENGTH=326	2e-86	auxin		36.0525	down			8.95889	down
GarAffx.24670.1.S1_at			AF286647.1	AT4G31500.1 | Symbols: CYP83B1, SUR2, RNT1, RED1, ATR4 | cytochrome P450, family 83, subfamily B, polypeptide 1 | chr4:15273677-15275271 REVERSE LENGTH=499	2e-24	auxin	Hormone biosynthesis									4.25732	up
GarAffx.24670.1.S1_s_at			AF286647.1	AT4G31500.1 | Symbols: CYP83B1, SUR2, RNT1, RED1, ATR4 | cytochrome P450, family 83, subfamily B, polypeptide 1 | chr4:15273677-15275271 REVERSE LENGTH=499	2e-24	auxin	Hormone biosynthesis									4.03025	up
Ghi.10060.1.S1_s_at	Transcribed locus, moderately similar to NP_177890.1 aminotransferase class I and II family protein [Arabidopsis thaliana]	Ghi.10060	DT547279	AT2G20610.1 | Symbols: SUR1, HLS3, RTY, ALF1, RTY1 | Tyrosine transaminase family protein | chr2:8878150-8880298 REVERSE LENGTH=462	1e-12	auxin	Hormone biosynthesis	3.43694	down			3.18529	up
Ghi.1022.1.S1_x_at	Transcribed locus, weakly similar to NP_194923.1 CYP82C3 (cytochrome P450, family 82, subfamily C, polypeptide 3); oxygen binding [Arabidopsis thaliana]	Ghi.1022	DT467657	AT4G31500.1 | Symbols: CYP83B1, SUR2, RNT1, RED1, ATR4 | cytochrome P450, family 83, subfamily B, polypeptide 1 | chr4:15273677-15275271 REVERSE LENGTH=499	1e-42	auxin	Hormone biosynthesis					14.5764	up
Ghi.10292.1.S1_s_at	Transcribed locus, moderately similar to XP_001694420.1 heat shock transcription factor 1 [Chlamydomonas reinhardtii]	Ghi.9358	DT456116	AT5G45710.1 | Symbols: AT-HSFA4C, RHA1, HSFA4C | winged-helix DNA-binding transcription factor family protein | chr5:18541576-18542706 FORWARD LENGTH=345	6e-35	auxin	Hormone signal transduction					108.27	down			6.77705	down
Ghi.10327.1.S1_s_at	Transcribed locus, weakly similar to NP_564075.1 unknown protein [Arabidopsis thaliana]	Ghi.10327	DT463653	AT1G19180.2 | Symbols: TIFY10A | jasmonate-zim-domain protein 1 | chr1:6622708-6623271 FORWARD LENGTH=187	5e-22	auxin	Hormone signal transduction					3.06445	down
Ghi.10388.2.S1_at	Transcribed locus, moderately similar to NP_194825.1 CIPK6 (CBL-INTERACTING PROTEIN KINASE 6); kinase [Arabidopsis thaliana]	Ghi.10388	DT469076	AT4G30960.1 | Symbols: CIPK6, SIP3, SNRK3.14, ATCIPK6 | SOS3-interacting protein 3 | chr4:15067400-15068725 FORWARD LENGTH=441	9e-19	auxin	Hormone transportion	4.46582	down	4.97864	down
Ghi.10493.1.S1_s_at	Transcribed locus, moderately similar to NP_200564.1 TCH4 (TOUCH 4); hydrolase, acting on glycosyl bonds [Arabidopsis thaliana]	Ghi.17551	DT466412	AT5G57560.1 | Symbols: TCH4, XTH22 | Xyloglucan endotransglucosylase/hydrolase family protein | chr5:23307296-23308235 REVERSE LENGTH=284	1e-63	auxin		129.766	down			90.8165	down	47.6796	up
Ghi.10559.1.A1_at	Transcribed locus, moderately similar to NP_001051311.1 Os03g0755100 [Oryza sativa (japonica cultivar-group)]	Ghi.10559	DT462851	AT3G28860.1 | Symbols: ATMDR1, ATMDR11, PGP19, MDR11, MDR1, ATPGP19, ABCB19, ATABCB19 | ATP binding cassette subfamily B19 | chr3:10870287-10877286 REVERSE LENGTH=1252	2e-18	auxin	Hormone transportion									3.53214	up
Ghi.10778.2.S1_at	Transcribed locus, weakly similar to NP_179378.1 DNAJ heat shock protein, putative [Arabidopsis thaliana]	Ghi.10778	CA993737	AT2G06850.1 | Symbols: EXGT-A1, EXT, XTH4 | xyloglucan endotransglucosylase/hydrolase 4 | chr2:2763619-2765490 FORWARD LENGTH=296	8e-11	auxin		11.3668	down	3.52098	down			19.3466	up	3.8832	up
Ghi.1127.4.A1_at	Transcribed locus, moderately similar to NP_200564.1 TCH4 (TOUCH 4); hydrolase, acting on glycosyl bonds [Arabidopsis thaliana]	Ghi.1127	DN817338	AT5G57560.1 | Symbols: TCH4, XTH22 | Xyloglucan endotransglucosylase/hydrolase family protein | chr5:23307296-23308235 REVERSE LENGTH=284	6e-47	auxin		3.33461	down			9.49496	down
Ghi.1153.1.S1_s_at	Transcribed locus, moderately similar to NP_172142.2 enoyl-CoA hydratase/isomerase family protein [Arabidopsis thaliana]	Ghi.1153	DR459135	AT5G65940.3 | Symbols: CHY1 | beta-hydroxyisobutyryl-CoA hydrolase 1 | chr5:26376927-26379161 REVERSE LENGTH=342	8e-38	auxin										5.46459	up
Ghi.1347.1.S1_s_at	Clone BR2 benzoquinone reductase	Ghi.1347	DT050003	AT5G54500.1 | Symbols: FQR1 | flavodoxin-like quinone reductase 1 | chr5:22124674-22126256 FORWARD LENGTH=204	1e-88	auxin								3.11501	down
Ghi.1443.1.S1_x_at	Chalcone synthase (CHS)	Ghi.1443	DT046629	AT5G13930.1 | Symbols: CHS, TT4, ATCHS | Chalcone and stilbene synthase family protein | chr5:4488762-4490035 FORWARD LENGTH=395	0	auxin	Hormone transportion									13.6087	up
Ghi.1503.1.S1_s_at	Transcribed locus, moderately similar to NP_564828.1 UBC28; ubiquitin-protein ligase [Arabidopsis thaliana]	Ghi.1503	DN780938	AT4G36800.2 | Symbols: RCE1 | RUB1 conjugating enzyme 1 | chr4:17341237-17342148 REVERSE LENGTH=184	7e-21	auxin						5.00071	up
Ghi.1589.1.S1_s_at	Transcribed locus, moderately similar to NP_197415.1 auxin/aluminum-responsive protein, putative [Arabidopsis thaliana]	Ghi.1589	DN762289	AT5G19140.1 | Symbols: ATAILP1, AILP1 | Aluminium induced protein with YGL and LRDR motifs | chr5:6423398-6425785 FORWARD LENGTH=234	4e-101	auxin	Hormone signal transduction					10.9137	up
Ghi.1623.1.S1_at	Transcribed locus, weakly similar to NP_569048.1 ARA12; subtilase [Arabidopsis thaliana]	Ghi.1623	DN760802	AT2G04160.1 | Symbols: AIR3 | Subtilisin-like serine endopeptidase family protein | chr2:1401450-1407694 REVERSE LENGTH=772	3e-16	auxin				5.22211	down	15.757	up
Ghi.166.1.S1_s_at	Transcribed locus, moderately similar to NP_191747.1 CYP78A9 (CYTOCHROME P450 78A9); oxygen binding [Arabidopsis thaliana]	Ghi.166	DT563385	AT4G31500.1 | Symbols: CYP83B1, SUR2, RNT1, RED1, ATR4 | cytochrome P450, family 83, subfamily B, polypeptide 1 | chr4:15273677-15275271 REVERSE LENGTH=499	3e-41	auxin	Hormone biosynthesis							6.8012	up
Ghi.1750.1.S1_at	Transcribed locus, weakly similar to NP_563639.2 subtilase family protein [Arabidopsis thaliana]	Ghi.20215	DT574886	AT2G04160.1 | Symbols: AIR3 | Subtilisin-like serine endopeptidase family protein | chr2:1401450-1407694 REVERSE LENGTH=772	6e-34	auxin						6.48969	up			3.27495	up
Ghi.1790.1.S1_at	Transcribed locus, moderately similar to NP_191747.1 CYP78A9 (CYTOCHROME P450 78A9); oxygen binding [Arabidopsis thaliana]	Ghi.1790	DN758258	AT4G31500.1 | Symbols: CYP83B1, SUR2, RNT1, RED1, ATR4 | cytochrome P450, family 83, subfamily B, polypeptide 1 | chr4:15273677-15275271 REVERSE LENGTH=499	9e-36	auxin	Hormone biosynthesis							3.09829	down	3.53317	down
Ghi.1916.1.S1_s_at	Transcribed locus, weakly similar to NP_175321.1 flavin-containing monooxygenase family protein / FMO family protein [Arabidopsis thaliana]	Ghi.1916	DV849181	AT5G43890.1 | Symbols: YUC5, SUPER1 | Flavin-binding monooxygenase family protein | chr5:17648857-17650131 REVERSE LENGTH=424	5e-30	auxin						4.68492	up
Ghi.1927.1.S1_at	Transcribed locus, strongly similar to NP_187818.1 ACT11 (ACTIN-11); structural constituent of cytoskeleton [Arabidopsis thaliana]	Ghi.17404	DV849072	AT5G09810.1 | Symbols: ACT7 | actin 7 | chr5:3052809-3054220 FORWARD LENGTH=377	8e-88	auxin						6.01634	down
Ghi.2175.1.S1_s_at	Flavonoid 3',5'-hydroxylase	Ghi.16280	AY275430.1	AT4G31500.1 | Symbols: CYP83B1, SUR2, RNT1, RED1, ATR4 | cytochrome P450, family 83, subfamily B, polypeptide 1 | chr4:15273677-15275271 REVERSE LENGTH=499	2e-70	auxin	Hormone biosynthesis									16.2851	up
Ghi.2459.1.S1_at	Transcribed locus, moderately similar to NP_197035.1 AtMIXTA/AtMYB16 (myb domain protein 16); DNA binding / transcription factor [Arabidopsis thaliana]	Ghi.2459	DT554624	AT5G15310.2 | Symbols: ATMYB16, ATMIXTA, MYB16 | myb domain protein 16 | chr5:4974894-4976106 FORWARD LENGTH=315	2e-83	auxin								3.5798	up
Ghi.2906.1.S1_at	Transcribed locus, moderately similar to NP_188367.2 serine/threonine protein kinase, putative [Arabidopsis thaliana]	Ghi.2906	DT560081	AT1G23540.1 | Symbols: IGI1, AtPERK12 | Protein kinase superfamily protein | chr1:8346942-8349786 REVERSE LENGTH=720	3e-42	auxin	Hormone signal transduction					5.14366	up
Ghi.304.1.S1_s_at	Transcribed locus, moderately similar to NP_190723.1 protein kinase family protein [Arabidopsis thaliana]	Ghi.3001	DT556711	AT1G23540.1 | Symbols: IGI1, AtPERK12 | Protein kinase superfamily protein | chr1:8346942-8349786 REVERSE LENGTH=720	7e-36	auxin	Hormone signal transduction					3.75708	down
Ghi.318.1.S1_at	Cytochrome P450 DDWF1	Ghi.16573	DQ122176.1	AT4G31500.1 | Symbols: CYP83B1, SUR2, RNT1, RED1, ATR4 | cytochrome P450, family 83, subfamily B, polypeptide 1 | chr4:15273677-15275271 REVERSE LENGTH=499	2e-90	auxin	Hormone biosynthesis	4.55568	down					3.33631	up
Ghi.3232.1.S1_at	Transcribed locus, weakly similar to NP_180565.1 MAPKKK14 (Mitogen-activated protein kinase kinase kinase 14); kinase [Arabidopsis thaliana]	Ghi.3232	DT462100	AT1G18350.1 | Symbols: ATMKK7, BUD1, MKK7 | MAP kinase kinase 7 | chr1:6315686-6316609 FORWARD LENGTH=307	2e-12	auxin						7.81513	down
Ghi.3243.1.S1_at	Transcribed locus, weakly similar to NP_001059398.1 Os07g0291800 [Oryza sativa (japonica cultivar-group)]	Ghi.17953	DT468098	AT4G31500.1 | Symbols: CYP83B1, SUR2, RNT1, RED1, ATR4 | cytochrome P450, family 83, subfamily B, polypeptide 1 | chr4:15273677-15275271 REVERSE LENGTH=499	2e-77	auxin	Hormone biosynthesis					24.164	up
Ghi.3322.1.A1_at	Transcribed locus, moderately similar to NP_200564.1 TCH4 (TOUCH 4); hydrolase, acting on glycosyl bonds [Arabidopsis thaliana]	Ghi.3322	CA993108	AT5G57560.1 | Symbols: TCH4, XTH22 | Xyloglucan endotransglucosylase/hydrolase family protein | chr5:23307296-23308235 REVERSE LENGTH=284	4e-107	auxin						3.0688	down
Ghi.3446.1.A1_at	Transcribed locus, weakly similar to NP_567811.1 ANAC074 (Arabidopsis NAC domain containing protein 74); transcription factor [Arabidopsis thaliana]	Ghi.3446	DT462755	AT1G56010.2 | Symbols: NAC1, ANAC022 | NAC domain containing protein 1 | chr1:20946852-20949144 REVERSE LENGTH=324	3e-11	auxin				12.4188	down	18.7397	up
Ghi.3468.1.A1_at	Transcribed locus, weakly similar to NP_568897.1 subtilisin-like serine protease-related [Arabidopsis thaliana]	Ghi.3468	DT465471	AT2G04160.1 | Symbols: AIR3 | Subtilisin-like serine endopeptidase family protein | chr2:1401450-1407694 REVERSE LENGTH=772	2e-12	auxin				3.08865	down	20.5644	down	14.5277	down
Ghi.3569.1.S1_s_at	Transcribed locus, moderately similar to NP_189017.1 leucine-rich repeat family protein / protein kinase family protein [Arabidopsis thaliana]	Ghi.3569	AI731504	AT1G23540.1 | Symbols: IGI1, AtPERK12 | Protein kinase superfamily protein | chr1:8346942-8349786 REVERSE LENGTH=720	2e-58	auxin	Hormone signal transduction					5.76411	down
Ghi.3578.1.A1_at	Transcribed locus, weakly similar to NP_195392.2 ATHB40 (ARABIDOPSIS THALIANA HOMEOBOX PROTEIN 40); DNA binding / transcription factor [Arabidopsis thaliana]	Ghi.3578	DT464071	AT4G36740.1 | Symbols: HB-5, ATHB40, HB40 | homeobox protein 40 | chr4:17314649-17316314 REVERSE LENGTH=216	1e-45	auxin						4.36775	up
Ghi.3578.1.S1_s_at	Transcribed locus, weakly similar to NP_195392.2 ATHB40 (ARABIDOPSIS THALIANA HOMEOBOX PROTEIN 40); DNA binding / transcription factor [Arabidopsis thaliana]	Ghi.3578	DT567472	AT4G36740.1 | Symbols: HB-5, ATHB40, HB40 | homeobox protein 40 | chr4:17314649-17316314 REVERSE LENGTH=216	1e-45	auxin		5.17996	down	5.12735	down	11.2846	up
Ghi.3716.1.A1_at	Transcribed locus, moderately similar to NP_194458.1 calcium-binding EF hand family protein [Arabidopsis thaliana]	Ghi.3716	DV850163	AT5G54490.1 | Symbols: PBP1 | pinoid-binding protein 1 | chr5:22121458-22121841 FORWARD LENGTH=127	1e-21	auxin		24.8989	down					17.4682	up
Ghi.3716.4.A1_x_at	Transcribed locus, moderately similar to NP_194458.1 calcium-binding EF hand family protein [Arabidopsis thaliana]	Ghi.3716	DT462313	AT5G54490.1 | Symbols: PBP1 | pinoid-binding protein 1 | chr5:22121458-22121841 FORWARD LENGTH=127	6e-12	auxin		22.0549	down					9.6962	up
Ghi.3889.1.S1_s_at	Transcribed locus, moderately similar to NP_200877.1 REV (REVOLUTA); DNA binding / lipid binding / transcription factor [Arabidopsis thaliana]	Ghi.3889	DN758104	AT4G32880.1 | Symbols: ATHB-8, ATHB8, HB-8 | homeobox gene 8 | chr4:15863587-15867822 REVERSE LENGTH=833	1e-49	auxin						3.02977	down
Ghi.4041.2.S1_s_at	Transcribed locus, moderately similar to NP_171661.1 protein kinase family protein [Arabidopsis thaliana]	Ghi.4041	DT558972	AT1G23540.1 | Symbols: IGI1, AtPERK12 | Protein kinase superfamily protein | chr1:8346942-8349786 REVERSE LENGTH=720	5e-63	auxin	Hormone signal transduction					4.50899	down
Ghi.4318.1.A1_x_at	Transcribed locus, moderately similar to NP_179101.1 GH3.1 [Arabidopsis thaliana]	Ghi.4318	DT467738	AT4G37390.1 | Symbols: YDK1, GH3.2, BRU6, GH3-2, AUR3 | Auxin-responsive GH3 family protein | chr4:17579722-17581768 FORWARD LENGTH=603	5e-166	auxin	Hormone metabolism					3.86648	down
Ghi.4318.3.S1_s_at	Transcribed locus, moderately similar to NP_179101.1 GH3.1 [Arabidopsis thaliana]	Ghi.4318	AI729810	AT4G37390.1 | Symbols: YDK1, GH3.2, BRU6, GH3-2, AUR3 | Auxin-responsive GH3 family protein | chr4:17579722-17581768 FORWARD LENGTH=603	3e-78	auxin	Hormone metabolism					4.98958	down			3.4307	up
Ghi.4426.1.S1_s_at			DT052926	AT4G31500.1 | Symbols: CYP83B1, SUR2, RNT1, RED1, ATR4 | cytochrome P450, family 83, subfamily B, polypeptide 1 | chr4:15273677-15275271 REVERSE LENGTH=499	6e-30	auxin	Hormone biosynthesis									4.06583	up
Ghi.4471.1.A1_at	Transcribed locus, weakly similar to NP_179759.1 MEE3 (maternal effect embryo arrest 3); DNA binding / transcription factor [Arabidopsis thaliana]	Ghi.4471	DT052822	AT1G49010.1 | Symbols: | Duplicated homeodomain-like superfamily protein | chr1:18132714-18133778 FORWARD LENGTH=314	9e-10	auxin				4.39386	up
Ghi.4705.1.A1_s_at	Transcribed locus, weakly similar to NP_567706.1 alliinase family protein [Arabidopsis thaliana]	Ghi.4705	DT051169	AT1G70560.1 | Symbols: WEI8, TAA1, SAV3 | tryptophan aminotransferase of Arabidopsis 1 | chr1:26604894-26607319 FORWARD LENGTH=391	7e-23	auxin	Hormone biosynthesis									3.32023	down
Ghi.4796.1.S1_at	Transcribed locus, weakly similar to NP_176827.2 cytochrome P450, putative [Arabidopsis thaliana]	Ghi.4796	CD809347	AT4G31500.1 | Symbols: CYP83B1, SUR2, RNT1, RED1, ATR4 | cytochrome P450, family 83, subfamily B, polypeptide 1 | chr4:15273677-15275271 REVERSE LENGTH=499	3e-46	auxin	Hormone biosynthesis			3.441	down
Ghi.4967.1.S1_s_at	Transcribed locus, moderately similar to NP_172626.1 CYP77B1 (cytochrome P450, family 77, subfamily B, polypeptide 1); oxygen binding [Arabidopsis thaliana]	Ghi.4967	AI729781	AT4G39950.1 | Symbols: CYP79B2 | cytochrome P450, family 79, subfamily B, polypeptide 2 | chr4:18525311-18527284 FORWARD LENGTH=541	1e-26	auxin	Hormone biosynthesis					99.2743	down	7.75233	down
Ghi.5237.1.S1_at	Transcribed locus, moderately similar to NP_568765.1 subtilase family protein [Arabidopsis thaliana]	Ghi.5237	DT048535	AT2G04160.1 | Symbols: AIR3 | Subtilisin-like serine endopeptidase family protein | chr2:1401450-1407694 REVERSE LENGTH=772	2e-94	auxin										3.17351	up
Ghi.5444.1.S1_at	Transcribed locus, weakly similar to NP_567196.1 auxin-responsive family protein [Arabidopsis thaliana]	Ghi.5444	DT047725	AT2G46690.1 | Symbols: | SAUR-like auxin-responsive protein family | chr2:19180904-19181269 FORWARD LENGTH=121	2e-26	auxin						6.09444	down	5.10252	down
Ghi.5451.1.S1_at	1-aminocyclopropane-1-carboxylate synthase (ACCS-1)	Ghi.16253	DQ122174.1	AT4G11280.1 | Symbols: ACS6, ATACS6 | 1-aminocyclopropane-1-carboxylic acid (acc) synthase 6 | chr4:6864168-6865922 FORWARD LENGTH=495	1e-177	auxin		10.7559	down					21.1169	up
Ghi.5457.1.A1_at	Transcribed locus, moderately similar to NP_197415.1 auxin/aluminum-responsive protein, putative [Arabidopsis thaliana]	Ghi.5457	DT047684	AT5G19140.1 | Symbols: ATAILP1, AILP1 | Aluminium induced protein with YGL and LRDR motifs | chr5:6423398-6425785 FORWARD LENGTH=234	1e-31	auxin	Hormone signal transduction									9.56147	down
Ghi.5482.1.A1_at	Transcribed locus, moderately similar to NP_200337.1 PPX2 (protein phosphatase x-2); protein serine/threonine phosphatase [Arabidopsis thaliana]	Ghi.5482	DT047578	AT1G69960.1 | Symbols: PP2A | serine/threonine protein phosphatase 2A | chr1:26348892-26350511 REVERSE LENGTH=307	1e-14	auxin										8.14329	down
Ghi.5499.2.S1_at	Transcribed locus	Ghi.5499	CO493446	AT4G12550.1 | Symbols: AIR1 | Auxin-Induced in Root cultures 1 | chr4:7439176-7439511 FORWARD LENGTH=111	1e-10	auxin										5.39598	down
Ghi.5551.1.A1_s_at	Transcribed locus, weakly similar to NP_567841.1 ARF16 (AUXIN RESPONSE FACTOR 16); miRNA binding / transcription factor [Arabidopsis thaliana]	Ghi.5551	DT047344	AT4G30080.1 | Symbols: ARF16 | auxin response factor 16 | chr4:14703369-14705564 REVERSE LENGTH=670	4e-34	auxin	Hormone signal transduction									3.42606	up
Ghi.5619.1.A1_at	Transcribed locus, weakly similar to NP_187211.1 epoxide hydrolase, putative [Arabidopsis thaliana]	Ghi.5619	DT047141	AT2G26740.1 | Symbols: ATSEH, SEH | soluble epoxide hydrolase | chr2:11393148-11394257 REVERSE LENGTH=321	5e-20	auxin						91.2595	down	4.34281	down	5.05996	down
Ghi.5859.1.A1_s_at	Transcribed locus, weakly similar to NP_565113.1 auxin-responsive family protein [Arabidopsis thaliana]	Ghi.5859	CO499146	AT1G19840.1 | Symbols: | SAUR-like auxin-responsive protein family | chr1:6872794-6873255 REVERSE LENGTH=153	2e-34	auxin						6.46213	down
Ghi.5872.3.A1_a_at	Transcribed locus, weakly similar to NP_563870.2 GLP7 (GERMIN-LIKE PROTEIN 7); manganese ion binding / metal ion binding / nutrient reservoir [Arabidopsis thaliana]	Ghi.5872	CO498986	AT1G18970.1 | Symbols: GLP4 | germin-like protein 4 | chr1:6554702-6555364 REVERSE LENGTH=220	4e-10	auxin	Hormone signal transduction			6.33976	down	8.53352	up			3.86474	down
Ghi.6101.1.S1_at	Transcribed locus, moderately similar to XP_001756809.1 predicted protein [Physcomitrella patens subsp. patens]	Ghi.5361	DT457964	AT1G09540.1 | Symbols: MYB61, ATMYB61 | myb domain protein 61 | chr1:3086333-3087689 FORWARD LENGTH=366	3e-31	auxin						5.58453	up
Ghi.6103.1.S1_at	Transcribed locus, moderately similar to NP_196897.1 CHS (CHALCONE SYNTHASE); naringenin-chalcone synthase [Arabidopsis thaliana]	Ghi.6103	CO491198	AT5G13930.1 | Symbols: CHS, TT4, ATCHS | Chalcone and stilbene synthase family protein | chr5:4488762-4490035 FORWARD LENGTH=395	2e-50	auxin	Hormone transportion					28.8188	down	9.41742	down	3.28334	down
Ghi.6171.1.A1_at	Transcribed locus	Ghi.6171	DT048318	AT5G50760.1 | Symbols: | SAUR-like auxin-responsive protein family | chr5:20644780-20645331 FORWARD LENGTH=183	1e-10	auxin				3.51358	down	5.36286	up	6.20191	down
Ghi.6236.1.S1_s_at	Endo-xyloglucan transferase, clone CF101	Ghi.6236	AY189971.1	AT2G06850.1 | Symbols: EXGT-A1, EXT, XTH4 | xyloglucan endotransglucosylase/hydrolase 4 | chr2:2763619-2765490 FORWARD LENGTH=296	2e-75	auxin						26.6776	down	23.2068	down
Ghi.6236.2.S1_s_at	Endo-xyloglucan transferase, clone CF101	Ghi.6236	D88413.1	AT2G06850.1 | Symbols: EXGT-A1, EXT, XTH4 | xyloglucan endotransglucosylase/hydrolase 4 | chr2:2763619-2765490 FORWARD LENGTH=296	2e-83	auxin						61.4257	down	27.4045	down
Ghi.6461.1.A1_at	Transcribed locus, weakly similar to NP_001064966.1 Os10g0498200 [Oryza sativa (japonica cultivar-group)]	Ghi.6461	CF075616	AT2G26740.1 | Symbols: ATSEH, SEH | soluble epoxide hydrolase | chr2:11393148-11394257 REVERSE LENGTH=321	2e-13	auxin				3.39608	down	7.31231	up
Ghi.6484.1.S1_at	Transcribed locus, moderately similar to NP_974719.1 amino acid permease, putative [Arabidopsis thaliana]	Ghi.6484	DN760187	AT2G38120.1 | Symbols: AUX1, WAV5, PIR1, MAP1 | Transmembrane amino acid transporter family protein | chr2:15973493-15976792 FORWARD LENGTH=485	5e-122	auxin	Hormone transportion					3.99602	up
Ghi.6543.1.S1_s_at	Transcribed locus, moderately similar to NP_193191.2 IAA14 (SOLITARY ROOT); transcription factor [Arabidopsis thaliana]	Ghi.6543	DN780646	AT4G14550.1 | Symbols: IAA14, SLR | indole-3-acetic acid inducible 14 | chr4:8348521-8349923 REVERSE LENGTH=228	2e-78	auxin	Hormone signal transduction							3.09203	up
Ghi.6547.1.S1_s_at			DR458804	AT4G31500.1 | Symbols: CYP83B1, SUR2, RNT1, RED1, ATR4 | cytochrome P450, family 83, subfamily B, polypeptide 1 | chr4:15273677-15275271 REVERSE LENGTH=499	2e-52	auxin	Hormone biosynthesis					13.3258	down	24.8874	down	4.19399	down
Ghi.6786.1.S1_at	Transcribed locus, weakly similar to NP_001062936.1 Os09g0345300 [Oryza sativa (japonica cultivar-group)]	Ghi.6786	CA993174	AT1G23540.1 | Symbols: IGI1, AtPERK12 | Protein kinase superfamily protein | chr1:8346942-8349786 REVERSE LENGTH=720	3e-56	auxin	Hormone signal transduction			7.7833	down	18.1539	up			8.57084	up
Ghi.6858.1.A1_at	Transcribed locus, weakly similar to NP_195815.3 ATP binding / kinase/ protein serine/threonine kinase [Arabidopsis thaliana]	Ghi.6858	CA992853	AT1G23540.1 | Symbols: IGI1, AtPERK12 | Protein kinase superfamily protein | chr1:8346942-8349786 REVERSE LENGTH=720	3e-24	auxin	Hormone signal transduction					3.86788	up
Ghi.7351.1.S1_at	Transcribed locus, moderately similar to NP_181514.1 TOPP4 (Type one serine/threonine protein phosphatase 4); protein phosphatase type 1 [Arabidopsis thaliana]	Ghi.7351	AI731381	AT1G69960.1 | Symbols: PP2A | serine/threonine protein phosphatase 2A | chr1:26348892-26350511 REVERSE LENGTH=307	1e-72	auxin						3.57822	up
Ghi.7428.1.S1_at	Transcribed locus, weakly similar to NP_176827.2 cytochrome P450, putative [Arabidopsis thaliana]	Ghi.7428	AI730791	AT4G31500.1 | Symbols: CYP83B1, SUR2, RNT1, RED1, ATR4 | cytochrome P450, family 83, subfamily B, polypeptide 1 | chr4:15273677-15275271 REVERSE LENGTH=499	2e-30	auxin	Hormone biosynthesis									5.19479	up
Ghi.7503.1.S1_at	Transcribed locus, weakly similar to NP_196622.2 CYP81K2 (cytochrome P450, family 81, subfamily K, polypeptide 2); oxygen binding [Arabidopsis thaliana]	Ghi.24464	AI726510	AT4G31500.1 | Symbols: CYP83B1, SUR2, RNT1, RED1, ATR4 | cytochrome P450, family 83, subfamily B, polypeptide 1 | chr4:15273677-15275271 REVERSE LENGTH=499	6e-20	auxin	Hormone biosynthesis									4.52062	up
Ghi.7625.1.S1_at	Transcribed locus, strongly similar to NP_187209.1 serine/threonine protein phosphatase, putative [Arabidopsis thaliana]	Ghi.7625	AI725596	AT1G69960.1 | Symbols: PP2A | serine/threonine protein phosphatase 2A | chr1:26348892-26350511 REVERSE LENGTH=307	6e-39	auxin						3.08471	up
Ghi.7657.1.S1_s_at	Transcribed locus, weakly similar to NP_974960.1 protein kinase family protein [Arabidopsis thaliana]	Ghi.7657	AI728402	AT1G23540.1 | Symbols: IGI1, AtPERK12 | Protein kinase superfamily protein | chr1:8346942-8349786 REVERSE LENGTH=720	9e-20	auxin	Hormone signal transduction					5.27555	down
Ghi.7729.1.S1_s_at	Patatin-like protein (Pat1)	Ghi.16304	AI727476	AT4G37070.3 | Symbols: PLP1, PLA IVA, AtPLAIVA | Acyl transferase/acyl hydrolase/lysophospholipase superfamily protein | chr4:17465167-17467058 REVERSE LENGTH=383	3e-102	auxin	Hormone signal transduction					3.35974	up
Ghi.7741.1.S1_at	Transcribed locus, moderately similar to NP_182121.1 CYP86A8 (LACERATA); fatty acid (omega-1)-hydroxylase/ oxygen binding [Arabidopsis thaliana]	Ghi.7741	AI727228	AT4G39950.1 | Symbols: CYP79B2 | cytochrome P450, family 79, subfamily B, polypeptide 2 | chr4:18525311-18527284 FORWARD LENGTH=541	1e-12	auxin	Hormone biosynthesis					8.20985	down
Ghi.7758.1.S1_at	Transcribed locus, weakly similar to NP_850115.1 protein kinase family protein [Arabidopsis thaliana]	Ghi.7758	AI726955	AT1G23540.1 | Symbols: IGI1, AtPERK12 | Protein kinase superfamily protein | chr1:8346942-8349786 REVERSE LENGTH=720	3e-55	auxin	Hormone signal transduction					3.34303	down
Ghi.7783.1.A1_s_at	Transcribed locus, strongly similar to NP_187818.1 ACT11 (ACTIN-11); structural constituent of cytoskeleton [Arabidopsis thaliana]	Ghi.7783	AI726503	AT5G09810.1 | Symbols: ACT7 | actin 7 | chr5:3052809-3054220 FORWARD LENGTH=377	2e-55	auxin		4.32939	down			13.44	down	3.26725	down
Ghi.789.1.S1_at	Fiber protein GLP1 (Glp1)	Ghi.789	AF116537.2	AT1G18970.1 | Symbols: GLP4 | germin-like protein 4 | chr1:6554702-6555364 REVERSE LENGTH=220	7e-29	auxin	Hormone signal transduction					147.174	down	21.3506	down	10.5066	down
Ghi.7911.1.S1_x_at	XET mRNA, partial sequence	Ghi.16661	AY476737.1	AT5G57560.1 | Symbols: TCH4, XTH22 | Xyloglucan endotransglucosylase/hydrolase family protein | chr5:23307296-23308235 REVERSE LENGTH=284	8e-113	auxin		5.57564	down	8.56935	down					3.3629	up
Ghi.7983.1.S1_s_at	Transcribed locus, strongly similar to NP_566988.1 ACT3 (ACTIN 3); structural constituent of cytoskeleton [Arabidopsis thaliana]	Ghi.8561	AI729399	AT5G09810.1 | Symbols: ACT7 | actin 7 | chr5:3052809-3054220 FORWARD LENGTH=377	0	auxin						3.98948	down	3.2084	down
Ghi.8068.1.S1_s_at	P-glycoprotein (CMDR1)	Ghi.16326	AF216497.1	AT3G28860.1 | Symbols: ATMDR1, ATMDR11, PGP19, MDR11, MDR1, ATPGP19, ABCB19, ATABCB19 | ATP binding cassette subfamily B19 | chr3:10870287-10877286 REVERSE LENGTH=1252	0	auxin	Hormone transportion					20.1223	down			3.4813	up
Ghi.8273.1.S1_s_at	Clone BR1 benzoquinone reductase	Ghi.8273	DR452690	AT5G54500.1 | Symbols: FQR1 | flavodoxin-like quinone reductase 1 | chr5:22124674-22126256 FORWARD LENGTH=204	7e-81	auxin						6.77062	down	7.13465	down
Ghi.8273.2.S1_s_at	Clone BR1 benzoquinone reductase	Ghi.8273	DT050042	AT5G54500.1 | Symbols: FQR1 | flavodoxin-like quinone reductase 1 | chr5:22124674-22126256 FORWARD LENGTH=204	2e-33	auxin						10.6917	down	6.78813	down
Ghi.8605.1.S1_s_at	Transcribed locus, moderately similar to NP_193191.2 IAA14 (SOLITARY ROOT); transcription factor [Arabidopsis thaliana]	Ghi.8605	CD486500	AT4G14550.1 | Symbols: IAA14, SLR | indole-3-acetic acid inducible 14 | chr4:8348521-8349923 REVERSE LENGTH=228	4e-35	auxin	Hormone signal transduction									3.33964	up
Ghi.8679.1.A1_s_at	Transcribed locus, weakly similar to NP_190723.1 protein kinase family protein [Arabidopsis thaliana]	Ghi.8679	DT049493	AT1G23540.1 | Symbols: IGI1, AtPERK12 | Protein kinase superfamily protein | chr1:8346942-8349786 REVERSE LENGTH=720	8e-10	auxin	Hormone signal transduction									3.90281	up
Ghi.8717.1.S1_at	Transcribed locus, strongly similar to NP_565053.1 SNF7 family protein [Arabidopsis thaliana]	Ghi.8717	DT554169	AT1G73030.1 | Symbols: VPS46.2, CHMP1A | SNF7 family protein | chr1:27473938-27474848 FORWARD LENGTH=203	1e-75	auxin	Hormone signal transduction					3.7348	down
Ghi.9111.1.S1_at	Transcribed locus, moderately similar to NP_172973.1 ATPDR7/PDR7 (PLEIOTROPIC DRUG RESISTANCE 7); ATPase, coupled to transmembrane movement of substances [Arabidopsis thaliana]	Ghi.9111	DN761810	AT1G59870.1 | Symbols: PEN3, PDR8, ATPDR8, ABCG36, ATABCG36 | ABC-2 and Plant PDR ABC-type transporter family protein | chr1:22034661-22039844 FORWARD LENGTH=1469	1e-67	auxin	Hormone transportion					4.9476	up
Ghi.9166.1.A1_s_at	Transcribed locus, weakly similar to NP_001049555.1 Os03g0248300 [Oryza sativa (japonica cultivar-group)]	Ghi.9166	DT465682	AT4G31500.1 | Symbols: CYP83B1, SUR2, RNT1, RED1, ATR4 | cytochrome P450, family 83, subfamily B, polypeptide 1 | chr4:15273677-15275271 REVERSE LENGTH=499	2e-20	auxin	Hormone biosynthesis					7.78044	down
Ghi.9227.1.A1_x_at	Transcribed locus, weakly similar to NP_180242.1 ATSEH (Arabidopsis thaliana soluble epoxide hydrolase); epoxide hydrolase	Ghi.9227	DT467257	AT2G26740.1 | Symbols: ATSEH, SEH | soluble epoxide hydrolase | chr2:11393148-11394257 REVERSE LENGTH=321	2e-42	auxin						4.18411	up
Ghi.9249.4.A1_at	Transcribed locus, moderately similar to NP_179898.1 GH3.3; indole-3-acetic acid amido synthetase [Arabidopsis thaliana]	Ghi.9249	DT461850	AT2G23170.1 | Symbols: GH3.3 | Auxin-responsive GH3 family protein | chr2:9864125-9866502 REVERSE LENGTH=595	5e-73	auxin				3.71256	up
Ghi.9263.4.S1_at	Transcribed locus, weakly similar to NP_193036.1 protein kinase family protein [Arabidopsis thaliana]	Ghi.9263	DT463504	AT1G53700.1 | Symbols: WAG1, PK3AT | WAG 1 | chr1:20048604-20050034 FORWARD LENGTH=476	5e-17	auxin						56.8184	down
Ghi.9275.4.S1_at	Transcribed locus, moderately similar to NP_001054584.1 Os05g0137200 [Oryza sativa (japonica cultivar-group)]	Ghi.17840	DT462931	AT2G47000.1 | Symbols: MDR4, PGP4, ABCB4, ATPGP4 | ATP binding cassette subfamily B4 | chr2:19310008-19314750 REVERSE LENGTH=1286	6e-85	auxin	Hormone transportion					4.33883	up
Ghi.9281.1.A1_s_at	Transcribed locus, weakly similar to NP_195392.2 ATHB40 (ARABIDOPSIS THALIANA HOMEOBOX PROTEIN 40); DNA binding / transcription factor [Arabidopsis thaliana]	Ghi.17961	DT047152	AT4G36740.1 | Symbols: HB-5, ATHB40, HB40 | homeobox protein 40 | chr4:17314649-17316314 REVERSE LENGTH=216	5e-51	auxin						8.59541	up
Ghi.9347.1.S1_s_at			DT050001	AT4G31500.1 | Symbols: CYP83B1, SUR2, RNT1, RED1, ATR4 | cytochrome P450, family 83, subfamily B, polypeptide 1 | chr4:15273677-15275271 REVERSE LENGTH=499	1e-40	auxin	Hormone biosynthesis					3.05262	down
Ghi.967.1.S1_s_at	Transcribed locus, weakly similar to NP_001055646.1 Os05g0435800 [Oryza sativa (japonica cultivar-group)]	Ghi.967	AI728289	AT2G04160.1 | Symbols: AIR3 | Subtilisin-like serine endopeptidase family protein | chr2:1401450-1407694 REVERSE LENGTH=772	1e-66	auxin						11.1438	up	6.6102	down
Ghi.976.1.S1_s_at	Transcribed locus, weakly similar to NP_199407.1 GDSL-motif lipase/hydrolase family protein [Arabidopsis thaliana]	Ghi.976	DR452560	AT1G53940.1 | Symbols: GLIP2 | GDSL-motif lipase 2 | chr1:20143279-20145780 FORWARD LENGTH=436	2e-18	auxin	Hormone signal transduction					6.85857	down
Ghi.9770.1.S1_s_at	Transcribed locus, moderately similar to NP_172203.1 phosphoesterase family protein [Arabidopsis thaliana]	Ghi.9770	AI730276	AT3G03530.1 | Symbols: NPC4 | non-specific phospholipase C4 | chr3:842686-844970 REVERSE LENGTH=538	5e-57	auxin	Hormone signal transduction					4.80941	up
GhiAffx.10806.1.S1_at	Transcribed locus, weakly similar to NP_179840.2 SVP (SHORT VEGETATIVE PHASE); transcription factor [Arabidopsis thaliana]	Ghi.14572	DW509007.1	AT1G24260.1 | Symbols: SEP3, AGL9 | K-box region and MADS-box transcription factor family protein | chr1:8593790-8595862 REVERSE LENGTH=250	5e-17	auxin	Hormone signal transduction					4.13592	up
GhiAffx.110.1.S1_at	Transcribed locus, moderately similar to NP_175641.1 protein kinase family protein / C-type lectin domain-containing protein [Arabidopsis thaliana]	Ghi.21031	DR462489	AT1G23540.1 | Symbols: IGI1, AtPERK12 | Protein kinase superfamily protein | chr1:8346942-8349786 REVERSE LENGTH=720	3e-33	auxin	Hormone signal transduction					6.29216	up
GhiAffx.11032.1.S1_at	Transcribed locus, weakly similar to NP_001031070.1 subtilase [Arabidopsis thaliana]	Ghi.10885	DW224798.1	AT2G04160.1 | Symbols: AIR3 | Subtilisin-like serine endopeptidase family protein | chr2:1401450-1407694 REVERSE LENGTH=772	1e-49	auxin						3.45307	down	3.74108	down
GhiAffx.12655.1.S1_at	Transcribed locus	Ghi.11378	DT467428	AT3G09870.1 | Symbols: | SAUR-like auxin-responsive protein family | chr3:3027555-3027896 REVERSE LENGTH=113	3e-18	auxin						8.72874	down	5.26199	up	5.3595	up
GhiAffx.13869.1.S1_s_at	Transcribed locus, weakly similar to NP_849720.1 DRM1 (DORMANCY-ASSOCIATED PROTEIN 1) [Arabidopsis thaliana]	Ghi.6518	DW238077.1	AT1G28330.4 | Symbols: | dormancy-associated protein-like 1 | chr1:9934134-9935216 REVERSE LENGTH=125	3e-27	auxin	Hormone signal transduction			3.25538	down
GhiAffx.143.1.A1_at	Transcribed locus, weakly similar to NP_199889.1 auxin-responsive family protein [Arabidopsis thaliana]	Ghi.14687	DT463853	AT5G50760.1 | Symbols: | SAUR-like auxin-responsive protein family | chr5:20644780-20645331 FORWARD LENGTH=183	1e-24	auxin						3.50901	up
GhiAffx.15164.1.A1_s_at	Transcribed locus, moderately similar to NP_171920.1 SHY2 (SHORT HYPOCOTYL 2); transcription factor [Arabidopsis thaliana]	Ghi.1100	DW505592.1	AT5G43700.1 | Symbols: ATAUX2-11, IAA4 | AUX/IAA transcriptional regulator family protein | chr5:17550465-17551206 FORWARD LENGTH=186	2e-61	auxin		29.6571	down			198.423	down	19.3327	up	5.18525	up
GhiAffx.18267.1.S1_s_at	Transcribed locus, weakly similar to NP_194637.1 PAP2 (PHYTOCHROME-ASSOCIATED PROTEIN 2); transcription factor [Arabidopsis thaliana]	Ghi.16224	DW514626.1	AT2G22670.4 | Symbols: IAA8 | indoleacetic acid-induced protein 8 | chr2:9636877-9638459 FORWARD LENGTH=338	2e-50	auxin						10.1909	up			3.05558	up
GhiAffx.1922.1.A1_at	Transcribed locus, moderately similar to NP_188748.1 PUR7 (purin 7); phosphoribosylaminoimidazolesuccinocarboxamide synthase [Arabidopsis thaliana]	Ghi.13560	DT466258	AT3G21110.2 | Symbols: PUR7, PURC | purin 7 | chr3:7402696-7405273 REVERSE LENGTH=411	1e-16	auxin						3.366	up
GhiAffx.19570.1.S1_at	Transcribed locus, weakly similar to NP_180224.1 PLP2 (PHOSPHOLIPASE A 2A); nutrient reservoir [Arabidopsis thaliana]	Ghi.14271	DW489734.1	AT4G37070.3 | Symbols: PLP1, PLA IVA, AtPLAIVA | Acyl transferase/acyl hydrolase/lysophospholipase superfamily protein | chr4:17465167-17467058 REVERSE LENGTH=383	2e-56	auxin	Hormone signal transduction					7.80511	up
GhiAffx.2060.1.S1_at			DW477541.1	AT1G59870.1 | Symbols: PEN3, PDR8, ATPDR8, ABCG36, ATABCG36 | ABC-2 and Plant PDR ABC-type transporter family protein | chr1:22034661-22039844 FORWARD LENGTH=1469	4e-124	auxin	Hormone transportion					34.4308	up
GhiAffx.22025.1.A1_at			DW498464.1	AT1G69960.1 | Symbols: PP2A | serine/threonine protein phosphatase 2A | chr1:26348892-26350511 REVERSE LENGTH=307	8e-51	auxin						5.51495	up
GhiAffx.24459.1.S1_at	Transcribed locus, weakly similar to NP_566473.2 subtilase family protein [Arabidopsis thaliana]	Ghi.15807	DW511259.1	AT2G04160.1 | Symbols: AIR3 | Subtilisin-like serine endopeptidase family protein | chr2:1401450-1407694 REVERSE LENGTH=772	2e-61	auxin						4.41196	up			5.75595	up
GhiAffx.24550.1.S1_at	Transcribed locus, moderately similar to NP_194458.1 calcium-binding EF hand family protein [Arabidopsis thaliana]	Ghi.16133	DN818231	AT5G54490.1 | Symbols: PBP1 | pinoid-binding protein 1 | chr5:22121458-22121841 FORWARD LENGTH=127	5e-32	auxin		54.7784	down					24.3294	up
GhiAffx.24789.1.S1_at			DW512946.1	AT1G29510.1 | Symbols: SAUR68 | SAUR-like auxin-responsive protein family | chr1:10322683-10323114 FORWARD LENGTH=143	6e-26	auxin	Hormone signal transduction							6.61401	down
GhiAffx.25134.1.S1_s_at			DW514798.1	AT1G23540.1 | Symbols: IGI1, AtPERK12 | Protein kinase superfamily protein | chr1:8346942-8349786 REVERSE LENGTH=720	6e-12	auxin	Hormone signal transduction					3.19826	up
GhiAffx.26707.1.A1_at	Transcribed locus, moderately similar to NP_177852.2 protein kinase family protein [Arabidopsis thaliana]	Ghi.10866	DW238550.1	AT1G23540.1 | Symbols: IGI1, AtPERK12 | Protein kinase superfamily protein | chr1:8346942-8349786 REVERSE LENGTH=720	1e-18	auxin	Hormone signal transduction					3.30816	up			3.20667	up
GhiAffx.28203.1.S1_at	Transcribed locus, moderately similar to NP_172510.2 nucleoporin family protein [Arabidopsis thaliana]	Ghi.12741	DW505894.1	AT1G80680.1 | Symbols: SAR3, MOS3, PRE, NUP96 | SUPPRESSOR OF AUXIN RESISTANCE 3 | chr1:30324219-30328489 FORWARD LENGTH=1046	2e-30	auxin						17.4747	down
GhiAffx.28390.1.A1_at			DW224701.1	AT1G23540.1 | Symbols: IGI1, AtPERK12 | Protein kinase superfamily protein | chr1:8346942-8349786 REVERSE LENGTH=720	3e-55	auxin	Hormone signal transduction	4.67345	up
GhiAffx.28478.1.S1_at	Transcribed locus, weakly similar to NP_567196.1 auxin-responsive family protein [Arabidopsis thaliana]	Ghi.11750	DW502295.1	AT2G46690.1 | Symbols: | SAUR-like auxin-responsive protein family | chr2:19180904-19181269 FORWARD LENGTH=121	9e-36	auxin						7.2667	up
GhiAffx.28716.1.S1_at	Transcribed locus, weakly similar to NP_567196.1 auxin-responsive family protein [Arabidopsis thaliana]	Ghi.15689	DW512426.1	AT4G00880.1 | Symbols: | SAUR-like auxin-responsive protein family | chr4:366692-367060 REVERSE LENGTH=122	5e-30	auxin		3.44971	down	3.7997	down	16.1341	down
GhiAffx.29875.1.S1_s_at	Transcribed locus, weakly similar to NP_195280.1 homeobox-leucine zipper protein (HB-2) / HD-ZIP protein [Arabidopsis thaliana]	Ghi.13163	DW508794.1	AT3G11260.1 | Symbols: WOX5 | WUSCHEL related homeobox 5 | chr3:3527606-3528263 FORWARD LENGTH=182	1e-11	auxin						12.5346	up
GhiAffx.30132.1.S1_s_at	Transcribed locus, moderately similar to NP_178254.2 ATMPK17 (Arabidopsis thaliana MAP kinase 17); MAP kinase	Ghi.12119	DW486320.1	AT1G10210.2 | Symbols: ATMPK1, MPK1 | mitogen-activated protein kinase 1 | chr1:3349579-3350776 FORWARD LENGTH=370	6e-16	auxin						3.82162	up
GhiAffx.30499.1.S1_at	Transcribed locus, weakly similar to NP_180242.1 ATSEH (Arabidopsis thaliana soluble epoxide hydrolase); epoxide hydrolase	Ghi.12380	DW514660.1	AT2G26740.1 | Symbols: ATSEH, SEH | soluble epoxide hydrolase | chr2:11393148-11394257 REVERSE LENGTH=321	1e-94	auxin				8.27333	down	9.92177	up
GhiAffx.31387.1.S1_at			DT465954	AT1G23540.1 | Symbols: IGI1, AtPERK12 | Protein kinase superfamily protein | chr1:8346942-8349786 REVERSE LENGTH=720	2e-87	auxin	Hormone signal transduction					3.11932	down
GhiAffx.31622.1.S1_at	Transcribed locus, weakly similar to NP_566306.3 AIR12 (Auxin-Induced in Root cultures 12); extracellular matrix structural constituent [Arabidopsis thaliana]	Ghi.14385	DW485812.1	AT3G07390.1 | Symbols: AIR12 | auxin-responsive family protein | chr3:2365452-2366273 FORWARD LENGTH=273	3e-45	auxin	Hormone signal transduction									4.04773	up
GhiAffx.33367.1.S1_s_at	Transcribed locus, moderately similar to NP_201330.1 AtRABA4a (Arabidopsis Rab GTPase homolog A4a); GTP binding [Arabidopsis thaliana]	Ghi.22124	DW226289.1	AT1G06400.1 | Symbols: ARA2, ATRABA1A, ATRAB11E, ARA-2 | Ras-related small GTP-binding family protein | chr1:1951089-1952686 REVERSE LENGTH=216	2e-55	auxin	Hormone signal transduction					3.47258	down
GhiAffx.33834.2.S1_at	Transcribed locus, moderately similar to NP_199269.1 SNF7 family protein [Arabidopsis thaliana]	Ghi.20526	DW519217.1	AT1G73030.1 | Symbols: VPS46.2, CHMP1A | SNF7 family protein | chr1:27473938-27474848 FORWARD LENGTH=203	3e-14	auxin	Hormone signal transduction					5.22637	down
GhiAffx.34332.1.S1_at			DW225864.1	AT1G06400.1 | Symbols: ARA2, ATRABA1A, ATRAB11E, ARA-2 | Ras-related small GTP-binding family protein | chr1:1951089-1952686 REVERSE LENGTH=216	9e-10	auxin	Hormone signal transduction					5.04764	down
GhiAffx.34421.1.A1_s_at	Transcribed locus, moderately similar to NP_001043963.1 Os01g0695800 [Oryza sativa (japonica cultivar-group)]	Ghi.9275	DW226485.1	AT2G47000.1 | Symbols: MDR4, PGP4, ABCB4, ATPGP4 | ATP binding cassette subfamily B4 | chr2:19310008-19314750 REVERSE LENGTH=1286	8e-80	auxin	Hormone transportion			3.65528	down	4.72508	up
GhiAffx.3452.1.A1_at	Transcribed locus, moderately similar to NP_974719.1 amino acid permease, putative [Arabidopsis thaliana]	Ghi.16244	DW227946.1	AT2G38120.1 | Symbols: AUX1, WAV5, PIR1, MAP1 | Transmembrane amino acid transporter family protein | chr2:15973493-15976792 FORWARD LENGTH=485	3e-59	auxin	Hormone transportion					4.79187	up
GhiAffx.40544.1.S1_at			DW498279.1	AT1G01030.1 | Symbols: NGA3 | AP2/B3-like transcriptional factor family protein | chr1:11864-12940 REVERSE LENGTH=358	4e-12	auxin	Hormone signal transduction					5.20479	down
GhiAffx.40788.1.S1_at	Transcribed locus, moderately similar to NP_563981.1 TPL/WSIP1 (WUS-INTERACTING PROTEIN 1); protein binding [Arabidopsis thaliana]	Ghi.7220	DW502580.1	AT1G15750.4 | Symbols: WSIP1, TPL | Transducin family protein / WD-40 repeat family protein | chr1:5415086-5420359 REVERSE LENGTH=1131	5e-147	auxin						3.24494	up
GhiAffx.41417.1.S1_at			DW502833.1	AT1G59870.1 | Symbols: PEN3, PDR8, ATPDR8, ABCG36, ATABCG36 | ABC-2 and Plant PDR ABC-type transporter family protein | chr1:22034661-22039844 FORWARD LENGTH=1469	3e-51	auxin	Hormone transportion									3.8474	down
GhiAffx.41785.1.S1_s_at	Transcribed locus, moderately similar to XP_001764513.1 predicted protein [Physcomitrella patens subsp. patens]	Ghi.714	DW504767.1	AT3G50410.1 | Symbols: OBP1 | OBF binding protein 1 | chr3:18709872-18710633 FORWARD LENGTH=253	3e-24	auxin						6.73673	up			3.76681	up
GhiAffx.41878.1.S1_at			DW505084.1	AT4G16890.1 | Symbols: SNC1, BAL | disease resistance protein (TIR-NBS-LRR class), putative | chr4:9500506-9505455 REVERSE LENGTH=1301	5e-28	auxin						14.966	down			11.8225	up
GhiAffx.42418.1.S1_at	Transcribed locus, weakly similar to NP_177974.1 protein kinase family protein [Arabidopsis thaliana]	Ghi.15908	DW503630.1	AT1G23540.1 | Symbols: IGI1, AtPERK12 | Protein kinase superfamily protein | chr1:8346942-8349786 REVERSE LENGTH=720	3e-27	auxin	Hormone signal transduction					55.2857	down
GhiAffx.42518.1.S1_at			DW508567.1	AT2G45210.1 | Symbols: | SAUR-like auxin-responsive protein family | chr2:18641884-18642372 FORWARD LENGTH=162	2e-42	auxin						25.2723	up
GhiAffx.4490.1.S1_at	Transcribed locus, moderately similar to XP_001756809.1 predicted protein [Physcomitrella patens subsp. patens]	Ghi.5361	CO497091	AT1G09540.1 | Symbols: MYB61, ATMYB61 | myb domain protein 61 | chr1:3086333-3087689 FORWARD LENGTH=366	2e-73	auxin						3.2713	up
GhiAffx.45577.1.S1_s_at	Patatin-like protein (Pat1)	Ghi.16304	AY929163.1	AT4G37070.2 | Symbols: PLP1, PLA IVA, AtPLAIVA | Acyl transferase/acyl hydrolase/lysophospholipase superfamily protein | chr4:17464916-17467058 REVERSE LENGTH=414	1e-134	auxin	Hormone signal transduction					3.88122	up
GhiAffx.47146.1.S1_at	Transcribed locus, moderately similar to NP_197789.1 protein kinase family protein [Arabidopsis thaliana]	Ghi.20513	DR452370	AT1G23540.1 | Symbols: IGI1, AtPERK12 | Protein kinase superfamily protein | chr1:8346942-8349786 REVERSE LENGTH=720	3e-50	auxin	Hormone signal transduction					3.27216	down
GhiAffx.48901.1.S1_at			DW518199.1	AT1G18350.1 | Symbols: ATMKK7, BUD1, MKK7 | MAP kinase kinase 7 | chr1:6315686-6316609 FORWARD LENGTH=307	8e-25	auxin		4.13393	down			6.94103	down
GhiAffx.49477.1.A1_at	Transcribed locus, weakly similar to NP_190416.1 GDSL-motif lipase/hydrolase family protein [Arabidopsis thaliana]	Ghi.10079	DW499529.1	AT1G53940.1 | Symbols: GLIP2 | GDSL-motif lipase 2 | chr1:20143279-20145780 FORWARD LENGTH=436	4e-13	auxin	Hormone signal transduction					14.1168	down			7.8031	up
GhiAffx.49638.1.A1_at			DT468382	AT4G16890.1 | Symbols: SNC1, BAL | disease resistance protein (TIR-NBS-LRR class), putative | chr4:9500506-9505455 REVERSE LENGTH=1301	5e-10	auxin						3.73318	down
GhiAffx.5071.1.S1_s_at	Transcribed locus, strongly similar to NP_564572.1 UBC20 (ubiquitin-conjugating enzyme 20); ubiquitin-protein ligase [Arabidopsis thaliana]	Ghi.15247	DW516454.1	AT4G36800.2 | Symbols: RCE1 | RUB1 conjugating enzyme 1 | chr4:17341237-17342148 REVERSE LENGTH=184	7e-14	auxin						5.09556	down
GhiAffx.51737.1.A1_at	Transcribed locus, moderately similar to NP_194637.1 PAP2 (PHYTOCHROME-ASSOCIATED PROTEIN 2); transcription factor [Arabidopsis thaliana]	Ghi.17189	DW236348.1	AT4G29080.1 | Symbols: PAP2, IAA27 | phytochrome-associated protein 2 | chr4:14323665-14325213 REVERSE LENGTH=305	1e-68	auxin						3.39036	down
GhiAffx.5219.1.S1_s_at	Transcribed locus, moderately similar to NP_187397.1 AtRABA5b (Arabidopsis Rab GTPase homolog A5b); GTP binding [Arabidopsis thaliana]	Ghi.7569	DW504199.1	AT1G06400.1 | Symbols: ARA2, ATRABA1A, ATRAB11E, ARA-2 | Ras-related small GTP-binding family protein | chr1:1951089-1952686 REVERSE LENGTH=216	2e-59	auxin	Hormone signal transduction					3.18818	down
GhiAffx.52399.3.S1_at	Transcribed locus, weakly similar to NP_181455.1 PLA IIB/PLP6 (Patatin-like protein 6); nutrient reservoir [Arabidopsis thaliana]	Ghi.14279	AI055350	AT4G37060.1 | Symbols: PLP5, PLA IVB, AtPLAIVB | PATATIN-like protein 5 | chr4:17461573-17463734 REVERSE LENGTH=414	3e-16	auxin	Hormone signal transduction					9.08776	up
GhiAffx.52652.1.S1_at	Transcribed locus, weakly similar to NP_850110.1 argonaute protein, putative / AGO, putative [Arabidopsis thaliana]	Ghi.16017	DW511084.1	AT1G48410.3 | Symbols: AGO1 | Stabilizer of iron transporter SufD / Polynucleotidyl transferase | chr1:17886285-17891892 REVERSE LENGTH=1050	3e-11	auxin						16.0858	down
GhiAffx.53100.1.S1_at			DW226405.1	AT3G60690.1 | Symbols: | SAUR-like auxin-responsive protein family | chr3:22435262-22435774 FORWARD LENGTH=170	6e-45	auxin								4.29413	up
GhiAffx.53142.1.S1_s_at	Transcribed locus, moderately similar to NP_195345.1 FAH1 (FERULATE-5-HYDROXYLASE 1); ferulate 5-hydroxylase [Arabidopsis thaliana]	Ghi.11030	DW224608.1	AT4G31500.1 | Symbols: CYP83B1, SUR2, RNT1, RED1, ATR4 | cytochrome P450, family 83, subfamily B, polypeptide 1 | chr4:15273677-15275271 REVERSE LENGTH=499	2e-53	auxin	Hormone biosynthesis							3.08987	down
GhiAffx.53648.1.S1_at	Transcribed locus, moderately similar to NP_187889.1 auxin-responsive family protein [Arabidopsis thaliana]	Ghi.14509	DW232648.1	AT3G12830.1 | Symbols: | SAUR-like auxin-responsive protein family | chr3:4079117-4079515 REVERSE LENGTH=132	4e-40	auxin						7.42924	up
GhiAffx.53648.2.S1_at	Transcribed locus, moderately similar to NP_187889.1 auxin-responsive family protein [Arabidopsis thaliana]	Ghi.15834	DW495997.1	AT3G12830.1 | Symbols: | SAUR-like auxin-responsive protein family | chr3:4079117-4079515 REVERSE LENGTH=132	6e-38	auxin						15.3882	up
GhiAffx.54054.1.A1_at	Transcribed locus, moderately similar to NP_001063311.1 Os09g0447000 [Oryza sativa (japonica cultivar-group)]	Ghi.11739	AW186948	AT2G44910.1 | Symbols: ATHB4, ATHB-4, HB4 | homeobox-leucine zipper protein 4 | chr2:18517887-18519525 REVERSE LENGTH=318	1e-41	auxin	Hormone signal transduction					40.5777	down
GhiAffx.58784.1.A1_s_at	Transcribed locus, moderately similar to XP_001756809.1 predicted protein [Physcomitrella patens subsp. patens]	Ghi.5361	DW496107.1	AT1G09540.1 | Symbols: MYB61, ATMYB61 | myb domain protein 61 | chr1:3086333-3087689 FORWARD LENGTH=366	6e-12	auxin						3.86103	up
GhiAffx.6062.1.S1_at	Transcribed locus, weakly similar to NP_197582.1 auxin-responsive protein-related [Arabidopsis thaliana]	Ghi.15960	DW495992.1	AT5G20820.1 | Symbols: | SAUR-like auxin-responsive protein family | chr5:7046911-7047294 REVERSE LENGTH=127	1e-22	auxin						4.07131	down	4.62151	down
GhiAffx.63581.1.S1_s_at	Transcribed locus, moderately similar to NP_193605.1 CIPK12 (CIPK12); kinase [Arabidopsis thaliana]	Ghi.11170	DW243362.1	AT4G30960.1 | Symbols: CIPK6, SIP3, SNRK3.14, ATCIPK6 | SOS3-interacting protein 3 | chr4:15067400-15068725 FORWARD LENGTH=441	3e-13	auxin	Hormone transportion					3.25995	down
GhiAffx.63628.1.S1_at	Transcribed locus, moderately similar to NP_178708.1 EXGT-A1 (ENDO-XYLOGLUCAN TRANSFERASE); hydrolase, acting on glycosyl bonds [Arabidopsis thaliana]	Ghi.11491	DW499687.1	AT2G06850.1 | Symbols: EXGT-A1, EXT, XTH4 | xyloglucan endotransglucosylase/hydrolase 4 | chr2:2763619-2765490 FORWARD LENGTH=296	1e-101	auxin				39.4956	down	11.8877	up
GhiAffx.63870.2.S1_s_at	Transcribed locus, moderately similar to NP_177250.1 PIN3 (PIN-FORMED 3); auxin:hydrogen symporter/ transporter [Arabidopsis thaliana]	Ghi.16207	DW497389.1	AT1G70940.1 | Symbols: PIN3, ATPIN3 | Auxin efflux carrier family protein | chr1:26743170-26745871 FORWARD LENGTH=640	0	auxin	Hormone transportion									3.5221	up
GhiAffx.63871.1.S1_at	Transcribed locus, weakly similar to XP_001773587.1 predicted protein [Physcomitrella patens subsp. patens]	Ghi.11166	DW240980.1	AT1G56010.2 | Symbols: NAC1, ANAC022 | NAC domain containing protein 1 | chr1:20946852-20949144 REVERSE LENGTH=324	3e-29	auxin				16.4676	down	23.3837	up
GhiAffx.63926.1.S1_x_at	Transcribed locus, weakly similar to NP_181455.1 PLA IIB/PLP6 (Patatin-like protein 6); nutrient reservoir [Arabidopsis thaliana]	Ghi.16219	DW243381.1	AT4G37060.1 | Symbols: PLP5, PLA IVB, AtPLAIVB | PATATIN-like protein 5 | chr4:17461573-17463734 REVERSE LENGTH=414	6e-17	auxin	Hormone signal transduction					3.76646	down
GhiAffx.6395.1.S1_s_at	Transcribed locus, moderately similar to NP_193191.2 IAA14 (SOLITARY ROOT); transcription factor [Arabidopsis thaliana]	Ghi.13987	DW484802.1	AT4G14550.1 | Symbols: IAA14, SLR | indole-3-acetic acid inducible 14 | chr4:8348521-8349923 REVERSE LENGTH=228	1e-83	auxin	Hormone signal transduction							8.26129	down
GhiAffx.6421.1.S1_at	Transcribed locus, moderately similar to NP_565330.1 subtilase family protein [Arabidopsis thaliana]	Ghi.16010	DW500262.1	AT2G04160.1 | Symbols: AIR3 | Subtilisin-like serine endopeptidase family protein | chr2:1401450-1407694 REVERSE LENGTH=772	4e-67	auxin						4.03412	up			3.96229	up
GhiAffx.6584.1.A1_at	Transcribed locus, weakly similar to NP_197270.1 disease resistance protein (TIR-NBS-LRR class), putative [Arabidopsis thaliana]	Ghi.13800	DT050959	AT4G16890.1 | Symbols: SNC1, BAL | disease resistance protein (TIR-NBS-LRR class), putative | chr4:9500506-9505455 REVERSE LENGTH=1301	6e-18	auxin		11.0492	down			5.24978	down	15.3975	up
GhiAffx.6766.1.S1_at	Transcribed locus, weakly similar to NP_001044456.1 Os01g0783700 [Oryza sativa (japonica cultivar-group)]	Ghi.13646	DW504268.1	AT5G54490.1 | Symbols: PBP1 | pinoid-binding protein 1 | chr5:22121458-22121841 FORWARD LENGTH=127	5e-29	auxin		13.5622	down			7.41376	down	11.8585	up
GhiAffx.9750.1.S1_s_at	Transcribed locus, moderately similar to NP_172142.2 enoyl-CoA hydratase/isomerase family protein [Arabidopsis thaliana]	Ghi.1153	DW230038.1	AT5G65940.1 | Symbols: CHY1 | beta-hydroxyisobutyryl-CoA hydrolase 1 | chr5:26376830-26379161 REVERSE LENGTH=378	2e-56	auxin										4.93891	up
Gra.1848.1.A1_s_at	Transcribed locus, weakly similar to NP_565417.1 auxin:hydrogen symporter [Arabidopsis thaliana]	Gra.1848	CO090859	AT2G17500.4 | Symbols: | Auxin efflux carrier family protein | chr2:7607063-7608990 FORWARD LENGTH=396	1e-53	auxin				5.76136	down	3.47228	up
Gra.191.2.S1_s_at	Transcribed locus, moderately similar to NP_172142.2 3-hydroxyisobutyryl-CoA hydrolase/ catalytic [Arabidopsis thaliana]	Gra.191	CO087081	AT5G65940.1 | Symbols: CHY1 | beta-hydroxyisobutyryl-CoA hydrolase 1 | chr5:26376830-26379161 REVERSE LENGTH=378	1e-70	auxin										4.8677	up
Gra.1912.1.S1_at	Gossypium raimondii putative auxin response factor 10 (ARF10)	Gra.1912	DQ003610.1	AT2G28350.1 | Symbols: ARF10 | auxin response factor 10 | chr2:12114331-12116665 FORWARD LENGTH=693	7e-142	auxin	Hormone signal transduction					3.44357	up
Gra.1987.1.S1_s_at	Transcribed locus, weakly similar to NP_569017.2 IAA9; transcription factor [Arabidopsis thaliana]	Gra.3415	CO105796	AT5G65670.2 | Symbols: IAA9 | indole-3-acetic acid inducible 9 | chr5:26254463-26256134 FORWARD LENGTH=336	3e-95	auxin										3.30433	up
Gra.207.1.A1_s_at	Transcribed locus, strongly similar to NP_196897.1 CHS (CHALCONE SYNTHASE); naringenin-chalcone synthase [Arabidopsis thaliana]	Gra.207	CO122369	AT5G13930.1 | Symbols: CHS, TT4, ATCHS | Chalcone and stilbene synthase family protein | chr5:4488762-4490035 FORWARD LENGTH=395	5e-177	auxin	Hormone transportion									8.12092	up
Gra.2492.1.A1_at	Transcribed locus, weakly similar to NP_194637.1 PAP2 (PHYTOCHROME-ASSOCIATED PROTEIN 2); transcription factor [Arabidopsis thaliana]	Gra.2492	CO072640	AT4G29080.1 | Symbols: PAP2, IAA27 | phytochrome-associated protein 2 | chr4:14323665-14325213 REVERSE LENGTH=305	2e-80	auxin						4.57676	up
Gra.2508.1.A1_x_at	Transcribed locus, moderately similar to NP_200543.1 aldose 1-epimerase [Arabidopsis thaliana]	Gra.1443	CO123096	AT5G13930.1 | Symbols: CHS, TT4, ATCHS | Chalcone and stilbene synthase family protein | chr5:4488762-4490035 FORWARD LENGTH=395	2e-61	auxin	Hormone transportion									6.50992	up
Gra.2508.2.S1_x_at	Transcribed locus, moderately similar to NP_196897.1 CHS (CHALCONE SYNTHASE); naringenin-chalcone synthase [Arabidopsis thaliana]	Gra.2508	CO125387	AT5G13930.1 | Symbols: CHS, TT4, ATCHS | Chalcone and stilbene synthase family protein | chr5:4488762-4490035 FORWARD LENGTH=395	0	auxin	Hormone transportion									6.67921	up
Gra.2709.1.S1_at	Transcribed locus, weakly similar to NP_194923.1 CYP82C3; heme binding / iron ion binding / monooxygenase/ oxygen binding [Arabidopsis thaliana]	Gra.3660	CO088911	AT4G31500.1 | Symbols: CYP83B1, SUR2, RNT1, RED1, ATR4 | cytochrome P450, family 83, subfamily B, polypeptide 1 | chr4:15273677-15275271 REVERSE LENGTH=499	4e-46	auxin	Hormone biosynthesis									4.34014	down
Gra.2967.2.S1_s_at			CO091377	AT4G31500.1 | Symbols: CYP83B1, SUR2, RNT1, RED1, ATR4 | cytochrome P450, family 83, subfamily B, polypeptide 1 | chr4:15273677-15275271 REVERSE LENGTH=499	6e-12	auxin	Hormone biosynthesis									5.84422	up
Gra.2986.2.A1_s_at	Transcribed locus, weakly similar to NP_192967.1 CYP706A4; heme binding / iron ion binding / monooxygenase/ oxygen binding [Arabidopsis thaliana]	Gra.2986	CO084738	AT4G31500.1 | Symbols: CYP83B1, SUR2, RNT1, RED1, ATR4 | cytochrome P450, family 83, subfamily B, polypeptide 1 | chr4:15273677-15275271 REVERSE LENGTH=499	8e-28	auxin	Hormone biosynthesis					4.80015	up
Gra.3009.3.A1_s_at	Transcribed locus	Gra.3009	CO121792	AT1G28330.5 | Symbols: DYL1 | dormancy-associated protein-like 1 | chr1:9934252-9935216 REVERSE LENGTH=159	5e-19	auxin	Hormone signal transduction			3.01775	down
Gra.3079.2.A1_s_at	Transcribed locus, weakly similar to NP_001049555.1 Os03g0248300 [Oryza sativa (japonica cultivar-group)]	Gra.3079	CO091050	AT4G31500.1 | Symbols: CYP83B1, SUR2, RNT1, RED1, ATR4 | cytochrome P450, family 83, subfamily B, polypeptide 1 | chr4:15273677-15275271 REVERSE LENGTH=499	3e-45	auxin	Hormone biosynthesis			3.04218	down
Gra.3119.1.A1_at	Transcribed locus, moderately similar to NP_197563.1 GLP3 (GERMIN-LIKE PROTEIN 3); nutrient reservoir [Arabidopsis thaliana]	Gra.3119	CO073435	AT1G18970.1 | Symbols: GLP4 | germin-like protein 4 | chr1:6554702-6555364 REVERSE LENGTH=220	8e-29	auxin	Hormone signal transduction					12.1619	down
Gra.448.1.A1_at	Transcribed locus, moderately similar to NP_200564.1 TCH4 (TOUCH 4); hydrolase, acting on glycosyl bonds / hydrolase, hydrolyzing O-glycosyl compounds [Arabidopsis thaliana]	Gra.448	CO098818	AT5G57560.1 | Symbols: TCH4, XTH22 | Xyloglucan endotransglucosylase/hydrolase family protein | chr5:23307296-23308235 REVERSE LENGTH=284	3e-104	auxin						10.9754	down
Gra.605.2.A1_x_at	Transcribed locus, weakly similar to NP_196416.1 TT7 (TRANSPARENT TESTA 7); flavonoid 3'-monooxygenase/ oxygen binding [Arabidopsis thaliana]	Gra.605	CO091381	AT4G31500.1 | Symbols: CYP83B1, SUR2, RNT1, RED1, ATR4 | cytochrome P450, family 83, subfamily B, polypeptide 1 | chr4:15273677-15275271 REVERSE LENGTH=499	8e-40	auxin	Hormone biosynthesis									8.95519	up
GraAffx.12789.1.A1_s_at			CO132723	AT5G45710.1 | Symbols: AT-HSFA4C, RHA1, HSFA4C | winged-helix DNA-binding transcription factor family protein | chr5:18541576-18542706 FORWARD LENGTH=345	1e-26	auxin	Hormone signal transduction					4.82996	down
GraAffx.1410.1.S1_at			CO125821	AT5G65980.1 | Symbols: | Auxin efflux carrier family protein | chr5:26392444-26394232 FORWARD LENGTH=395	5e-103	auxin				4.00875	down
GraAffx.14386.1.S1_at			CO124856	AT4G30960.1 | Symbols: CIPK6, SIP3, SNRK3.14, ATCIPK6 | SOS3-interacting protein 3 | chr4:15067400-15068725 FORWARD LENGTH=441	6e-36	auxin	Hormone transportion			14.3851	down	3.47591	down
GraAffx.16137.1.S1_at			CO129458	AT1G24260.1 | Symbols: SEP3, AGL9 | K-box region and MADS-box transcription factor family protein | chr1:8593790-8595862 REVERSE LENGTH=250	5e-73	auxin	Hormone signal transduction									3.04781	up
GraAffx.16934.1.S1_at			CO120433	AT5G45710.1 | Symbols: AT-HSFA4C, RHA1, HSFA4C | winged-helix DNA-binding transcription factor family protein | chr5:18541576-18542706 FORWARD LENGTH=345	3e-40	auxin	Hormone signal transduction					4.24043	down
GraAffx.17752.1.A1_s_at			CO118006	AT3G03530.1 | Symbols: NPC4 | non-specific phospholipase C4 | chr3:842686-844970 REVERSE LENGTH=538	1e-151	auxin	Hormone signal transduction					3.03018	down			3.1954	down
GraAffx.2159.1.S1_s_at			CO122232	AT1G23540.1 | Symbols: IGI1, AtPERK12 | Protein kinase superfamily protein | chr1:8346942-8349786 REVERSE LENGTH=720	7e-49	auxin	Hormone signal transduction					8.10379	down
GraAffx.23086.1.A1_s_at			CO102122	AT1G53700.1 | Symbols: WAG1, PK3AT | WAG 1 | chr1:20048604-20050034 FORWARD LENGTH=476	5e-23	auxin						11.8781	down
GraAffx.25565.2.S1_s_at	Transcribed locus, moderately similar to NP_196897.1 CHS (CHALCONE SYNTHASE); naringenin-chalcone synthase [Arabidopsis thaliana]	Gra.2508	CO092713	AT5G13930.1 | Symbols: CHS, TT4, ATCHS | Chalcone and stilbene synthase family protein | chr5:4488762-4490035 FORWARD LENGTH=395	1e-98	auxin	Hormone transportion									6.2255	up
GraAffx.27319.1.S1_s_at			CO089724	AT5G57560.1 | Symbols: TCH4, XTH22 | Xyloglucan endotransglucosylase/hydrolase family protein | chr5:23307296-23308235 REVERSE LENGTH=284	3e-50	auxin								4.2619	up
GraAffx.27696.1.S1_s_at			CO088663	AT1G23540.1 | Symbols: IGI1, AtPERK12 | Protein kinase superfamily protein | chr1:8346942-8349786 REVERSE LENGTH=720	4e-59	auxin	Hormone signal transduction					3.28374	up
GraAffx.27900.1.S1_s_at			CO125331	AT4G31500.1 | Symbols: CYP83B1, SUR2, RNT1, RED1, ATR4 | cytochrome P450, family 83, subfamily B, polypeptide 1 | chr4:15273677-15275271 REVERSE LENGTH=499	4e-42	auxin	Hormone biosynthesis					5.71044	up
GraAffx.28370.1.S1_at			CO086730	AT1G23540.1 | Symbols: IGI1, AtPERK12 | Protein kinase superfamily protein | chr1:8346942-8349786 REVERSE LENGTH=720	8e-66	auxin	Hormone signal transduction									3.58891	up
GraAffx.28780.1.S1_at			CO085484	AT5G20730.3 | Symbols: NPH4, MSG1, IAA21, ARF7, TIR5, BIP, IAA23, IAA25 | Transcriptional factor B3 family protein / auxin-responsive factor AUX/IAA-related | chr5:7016704-7021504 REVERSE LENGTH=1150	8e-57	auxin	Hormone signal transduction					3.45512	down
GraAffx.28884.1.A1_s_at	Transcribed locus, weakly similar to NP_177718.1 acyltransferase/ carboxylic ester hydrolase/ lipase [Arabidopsis thaliana]	Gra.3278	CO125859	AT1G53940.1 | Symbols: GLIP2 | GDSL-motif lipase 2 | chr1:20143279-20145780 FORWARD LENGTH=436	7e-33	auxin	Hormone signal transduction					5.93541	down
GraAffx.3187.1.S1_s_at			CO117420	AT1G18350.1 | Symbols: ATMKK7, BUD1, MKK7 | MAP kinase kinase 7 | chr1:6315686-6316609 FORWARD LENGTH=307	2e-27	auxin		3.92596	down	11.6258	down
GraAffx.33168.2.A1_s_at			CO095179	AT5G43700.1 | Symbols: ATAUX2-11, IAA4 | AUX/IAA transcriptional regulator family protein | chr5:17550465-17551206 FORWARD LENGTH=186	2e-47	auxin						4.51807	down
GraAffx.8958.1.S1_s_at			CO087973	AT2G06850.1 | Symbols: EXGT-A1, EXT, XTH4 | xyloglucan endotransglucosylase/hydrolase 4 | chr2:2763619-2765490 FORWARD LENGTH=296	2e-65	auxin						38.7044	down	25.4769	down
GhiAffx.35152.2.A1_at	Transcribed locus, moderately similar to NP_173999.1 ATEXPA10 (ARABIDOPSIS THALIANA EXPANSIN A10) [Arabidopsis thaliana]	Ghi.15667	DW230406.1	AT3G29030.1 | Symbols: ATEXPA5, ATEXP5, ATHEXP ALPHA 1.4, EXP5, EXPA5 | expansin A5 | chr3:11011538-11013068 REVERSE LENGTH=255	7e-92	Brassinosteroid	Hormone signal transduction							4.74457	up
Ghi.7449.1.S1_at	Transcribed locus, weakly similar to NP_178471.1 ST (steroid sulfotransferase); sulfotransferase [Arabidopsis thaliana]	Ghi.17089	AI727371	AT2G03760.1 | Symbols: ST, ATST1, RAR047, ST1, AtSOT1, AtSOT12, SOT12 | sulphotransferase 12 | chr2:1149475-1150455 REVERSE LENGTH=326	6e-90	brassinosteroid	Hormone biosynthesis					7.2708	down
Ghi.8290.1.S1_s_at	Transcribed locus, weakly similar to NP_001065487.1 Os10g0576900 [Oryza sativa (japonica cultivar-group)]	Ghi.8290	DR452522	AT2G45400.1 | Symbols: BEN1 | NAD(P)-binding Rossmann-fold superfamily protein | chr2:18703960-18706235 REVERSE LENGTH=364	3e-15	brassinosteroid		3.44878	down			11.1671	down
GhiAffx.8042.1.A1_at	Transcribed locus, weakly similar to NP_568822.1 glycosyl hydrolase family 17 protein [Arabidopsis thaliana]	Ghi.11160	DW518715.1	AT3G23770.1 | Symbols: | O-Glycosyl hydrolases family 17 protein | chr3:8565556-8567196 FORWARD LENGTH=476	1e-41	Brassinosteroid	Hormone signal transduction					3.17648	down	9.87709	down
GbaAffx.197.1.S1_s_at			AY279356.1	AT3G13380.1 | Symbols: BRL3 | BRI1-like 3 | chr3:4347240-4350734 FORWARD LENGTH=1164	2e-21	brassinosteroid	Hormone receptor			8.06222	down	13.2087	up	12.5531	down
Ghi.10022.1.A1_x_at	24-sterol C-methyltransferase (SMT2-2)	Ghi.10022	DT052711	AT1G20330.1 | Symbols: SMT2, CVP1, FRL1 | sterol methyltransferase 2 | chr1:7038968-7040053 REVERSE LENGTH=361	5e-44	brassinosteroid	Hormone biosynthesis					3.46525	down
Ghi.10022.2.S1_s_at	24-sterol C-methyltransferase (SMT2-2)	Ghi.10022	DT564348	AT1G20330.1 | Symbols: SMT2, CVP1, FRL1 | sterol methyltransferase 2 | chr1:7038968-7040053 REVERSE LENGTH=361	6e-126	brassinosteroid	Hormone biosynthesis					3.00529	down
Ghi.1004.1.A1_at	Endo-1,3-beta-glucanase, clone CF922	Ghi.16504	DT051302	AT3G23770.1 | Symbols: | O-Glycosyl hydrolases family 17 protein | chr3:8565556-8567196 FORWARD LENGTH=476	7e-43	Brassinosteroid	Hormone signal transduction					14.6895	down	36.3901	down	62.169	down
Ghi.10089.1.S1_s_at	Transcribed locus, moderately similar to NP_192634.1 phosphate-responsive protein, putative (EXO) [Arabidopsis thaliana]	Ghi.10089	DT465308	AT4G08950.1 | Symbols: EXO | Phosphate-responsive 1 family protein | chr4:5740378-5741322 FORWARD LENGTH=314	4e-115	Brassinosteroid	Hormone signal transduction	8.40616	down			61.5044	down	10.0784	up
Ghi.10316.1.S1_s_at	Transcribed locus, weakly similar to NP_565797.1 phosphate-responsive 1 family protein [Arabidopsis thaliana]	Ghi.10316	DT051688	AT2G17230.1 | Symbols: EXL5 | EXORDIUM like 5 | chr2:7494892-7495983 REVERSE LENGTH=363	3e-92	Brassinosteroid	Hormone signal transduction									23.2745	up
Ghi.10826.1.S1_at	Transcribed locus, weakly similar to NP_193361.1 glycosyl hydrolase family 17 protein [Arabidopsis thaliana]	Ghi.10826	DN827439	AT3G23770.1 | Symbols: | O-Glycosyl hydrolases family 17 protein | chr3:8565556-8567196 FORWARD LENGTH=476	9e-35	Brassinosteroid	Hormone signal transduction					4.60321	up
Ghi.1118.1.S1_s_at	Transcribed locus, moderately similar to NP_192634.1 phosphate-responsive protein, putative (EXO) [Arabidopsis thaliana]	Ghi.1118	DT047491	AT4G08950.1 | Symbols: EXO | Phosphate-responsive 1 family protein | chr4:5740378-5741322 FORWARD LENGTH=314	4e-84	Brassinosteroid	Hormone signal transduction	8.54304	down			70.7638	down	26.5307	up	4.99878	up
Ghi.1119.1.S1_s_at	Transcribed locus, weakly similar to NP_172734.2 CYP87A2 (cytochrome P450, family 87, subfamily A, polypeptide 2); oxygen binding [Arabidopsis thaliana]	Ghi.1119	DT051997	AT5G05690.1 | Symbols: CPD, CYP90A, CYP90, CBB3, DWF3, CYP90A1 | Cytochrome P450 superfamily protein | chr5:1702907-1706705 REVERSE LENGTH=472	2e-64	brassinosteroid	Hormone biosynthesis							314.463	down	58.655	down
Ghi.1198.1.S1_at	Cytochrome P450-like protein (cyP450 gene), strain Xuzhou 142	Ghi.16287	AI725771	AT2G26710.1 | Symbols: BAS1, CYP734A1, CYP72B1 | Cytochrome P450 superfamily protein | chr2:11380700-11383413 FORWARD LENGTH=520	1e-15	brassinosteroid	Hormone metabolism					33.3507	down	17.3511	down	3.79746	down
Ghi.1312.1.S1_s_at	Transcribed locus, weakly similar to XP_001775637.1 predicted protein [Physcomitrella patens subsp. patens]	Ghi.1312	DV849237	AT1G18400.1 | Symbols: BEE1 | BR enhanced expression 1 | chr1:6331464-6333576 FORWARD LENGTH=260	2e-26	brassinosteroid	Hormone signal transduction					7.76935	down
Ghi.1543.2.S1_at	Transcribed locus, weakly similar to NP_850745.1 basic helix-loop-helix (bHLH) family protein [Arabidopsis thaliana]	Ghi.1543	DN780085	AT4G36540.2 | Symbols: BEE2 | BR enhanced expression 2 | chr4:17243699-17244965 FORWARD LENGTH=302	4e-17	brassinosteroid	Hormone signal transduction					10.4838	down
Ghi.1933.2.A1_at	Transcribed locus, weakly similar to NP_564170.1 UDP-glucoronosyl/UDP-glucosyl transferase family protein [Arabidopsis thaliana]	Ghi.1933	DT048637	AT2G36800.1 | Symbols: DOGT1, UGT73C5 | don-glucosyltransferase 1 | chr2:15423493-15424980 REVERSE LENGTH=495	2e-16	brassinosteroid	Hormone metabolism							4.43326	up
Ghi.2344.1.S1_at	Myb transcription factor MYB30	Ghi.2344	DQ118243.1	AT3G28910.1 | Symbols: ATMYB30, MYB30 | myb domain protein 30 | chr3:10911443-10912856 FORWARD LENGTH=323	1e-87	Brassinosteroid	Hormone signal transduction					3.89454	down
Ghi.2573.1.S1_at	Transcribed locus, weakly similar to NP_174563.2 glycosyl hydrolase family 17 protein [Arabidopsis thaliana]	Ghi.2573	DT553854	AT3G23770.1 | Symbols: | O-Glycosyl hydrolases family 17 protein | chr3:8565556-8567196 FORWARD LENGTH=476	9e-52	Brassinosteroid	Hormone signal transduction					3.46844	down
Ghi.2737.1.S1_at	Transcribed locus, strongly similar to NP_193606.1 BIN2 (BRASSINOSTEROID-INSENSITIVE 2); kinase [Arabidopsis thaliana]	Ghi.9507	DT551443	AT4G18710.1 | Symbols: BIN2, DWF12, UCU1, ATSK21, SK21 | Protein kinase superfamily protein | chr4:10296474-10298913 FORWARD LENGTH=380	1e-142	brassinosteroid	Hormone signal transduction					3.43249	up
Ghi.3171.1.S1_at	Transcribed locus, moderately similar to NP_001053257.1 Os04g0506100 [Oryza sativa (japonica cultivar-group)]	Ghi.3171	DT468827	AT3G13380.1 | Symbols: BRL3 | BRI1-like 3 | chr3:4347240-4350734 FORWARD LENGTH=1164	6e-42	brassinosteroid	Hormone receptor					3.60676	up
Ghi.3235.1.A1_at	Transcribed locus, weakly similar to NP_181213.1 UGT72C1 (UDP-glucosyl transferase 72C1); UDP-glycosyltransferase/ transferase, transferring glycosyl groups [Arabidopsis thaliana]	Ghi.3235	DT463078	AT2G36800.1 | Symbols: DOGT1, UGT73C5 | don-glucosyltransferase 1 | chr2:15423493-15424980 REVERSE LENGTH=495	2e-60	brassinosteroid	Hormone metabolism			8.12035	down	9.05266	down
Ghi.3620.1.S1_x_at	Transcribed locus, weakly similar to NP_001043497.1 Os01g0602200 [Oryza sativa (japonica cultivar-group)]	Ghi.17800	AI054637	AT2G26710.1 | Symbols: BAS1, CYP734A1, CYP72B1 | Cytochrome P450 superfamily protein | chr2:11380700-11383413 FORWARD LENGTH=520	2e-76	brassinosteroid	Hormone metabolism					7.68956	up
Ghi.3637.1.A1_at	Transcribed locus, weakly similar to NP_850465.1 CYP709B1 (cytochrome P450, family 709, subfamily B, polypeptide 1); oxygen binding [Arabidopsis thaliana]	Ghi.3637	DT463377	AT1G17060.1 | Symbols: CYP72C1, SOB7 | cytochrome p450 72c1 | chr1:5832282-5835255 REVERSE LENGTH=476	3e-26	brassinosteroid	Hormone biosynthesis					5.05181	up
Ghi.3770.1.A1_at	Transcribed locus, weakly similar to NP_001049518.1 Os03g0241600 [Oryza sativa (japonica cultivar-group)]	Ghi.3770	DT461906	AT1G71830.1 | Symbols: SERK1, ATSERK1 | somatic embryogenesis receptor-like kinase 1 | chr1:27018575-27021842 FORWARD LENGTH=625	9e-19	brassinosteroid	Hormone signal transduction					4.30785	up
Ghi.4511.1.S1_at	Transcribed locus, moderately similar to NP_180747.1 leucine-rich repeat transmembrane protein kinase, putative [Arabidopsis thaliana]	Ghi.6032	DT466962	AT1G55610.2 | Symbols: BRL1 | BRI1 like | chr1:20779874-20783374 REVERSE LENGTH=1166	1e-53	brassinosteroid	Hormone receptor	3.52963	down					3.2731	up
Ghi.5032.1.A1_s_at	Transcribed locus, weakly similar to NP_182075.1 CYP704A2 (cytochrome P450, family 704, subfamily A, polypeptide 2); oxygen binding [Arabidopsis thaliana]	Ghi.5032	DT049348	AT1G17060.1 | Symbols: CYP72C1, SOB7 | cytochrome p450 72c1 | chr1:5832282-5835255 REVERSE LENGTH=476	7e-10	brassinosteroid	Hormone biosynthesis			3.25823	down	5.117	up
Ghi.5367.1.S1_s_at	Transcribed locus, strongly similar to NP_565176.1 GRF2 (GENERAL REGULATORY FACTOR 2); protein phosphorylated amino acid binding [Arabidopsis thaliana]	Ghi.5367	AI731787	AT1G35160.2 | Symbols: GF14 PHI | GF14 protein phi chain | chr1:12867264-12868514 FORWARD LENGTH=295	3e-109	brassinosteroid						3.09745	up
Ghi.5875.1.A1_at	Transcribed locus, weakly similar to NP_568463.1 CYP714A1 (cytochrome P450, family 714, subfamily A, polypeptide 1); oxygen binding [Arabidopsis thaliana]	Ghi.5875	CO496650	AT2G26710.1 | Symbols: BAS1, CYP734A1, CYP72B1 | Cytochrome P450 superfamily protein | chr2:11380700-11383413 FORWARD LENGTH=520	7e-29	brassinosteroid	Hormone metabolism			3.68395	down	3.04161	up
Ghi.6355.2.S1_at	Transcribed locus, strongly similar to NP_001077498.1 shaggy-related protein kinase kappa / ASK-kappa (ASK10) [Arabidopsis thaliana]	Ghi.6355	CO496585	AT4G18710.2 | Symbols: BIN2 | Protein kinase superfamily protein | chr4:10296474-10301148 FORWARD LENGTH=280	6e-10	brassinosteroid	Hormone signal transduction					3.761	up
Ghi.6448.1.A1_x_at	Transcribed locus, weakly similar to NP_174746.1 PHI-1 (PHOSPHATE-INDUCED 1) [Arabidopsis thaliana]	Ghi.6448	CK640604	AT4G08950.1 | Symbols: EXO | Phosphate-responsive 1 family protein | chr4:5740378-5741322 FORWARD LENGTH=314	7e-21	Brassinosteroid	Hormone signal transduction					4.13145	down
Ghi.6538.1.S1_at	Transcribed locus, weakly similar to XP_001754918.1 predicted protein [Physcomitrella patens subsp. patens]	Ghi.6538	CD485949	AT1G61110.1 | Symbols: anac025, NAC025 | NAC domain containing protein 25 | chr1:22516730-22518055 FORWARD LENGTH=323	7e-69	Brassinosteroid	Hormone signal transduction	25.9939	down	16.7677	down	5.59873	up
Ghi.664.1.S1_at	Transcribed locus, moderately similar to NP_191705.1 BRH1 (BRASSINOSTEROID-RESPONSIVE RING-H2); protein binding / zinc ion binding [Arabidopsis thaliana]	Ghi.664	CA992783	AT3G61460.1 | Symbols: BRH1 | brassinosteroid-responsive RING-H2 | chr3:22741701-22742213 REVERSE LENGTH=170	6e-56	brassinosteroid		37.6735	down			3.26897	down	7.58049	up
Ghi.6822.1.A1_s_at	Transcribed locus, weakly similar to NP_181213.1 UGT72C1 (UDP-glucosyl transferase 72C1); UDP-glycosyltransferase/ transferase, transferring glycosyl groups [Arabidopsis thaliana]	Ghi.6822	CA993006	AT2G36800.1 | Symbols: DOGT1, UGT73C5 | don-glucosyltransferase 1 | chr2:15423493-15424980 REVERSE LENGTH=495	2e-53	brassinosteroid	Hormone metabolism			6.45873	down	18.4323	up
Ghi.6876.1.A1_s_at	Transcribed locus, moderately similar to NP_176656.1 glycosyl hydrolase family 17 protein [Arabidopsis thaliana]	Ghi.6876	DT468529	AT3G23770.1 | Symbols: | O-Glycosyl hydrolases family 17 protein | chr3:8565556-8567196 FORWARD LENGTH=476	2e-22	Brassinosteroid	Hormone signal transduction					8.45739	down	3.38507	down
Ghi.7019.1.A1_s_at	Transcribed locus, moderately similar to NP_199968.1 phosphate-responsive 1 family protein [Arabidopsis thaliana]	Ghi.7867	DT048277	AT5G51550.1 | Symbols: EXL3 | EXORDIUM like 3 | chr5:20939793-20940806 REVERSE LENGTH=337	5e-30	Brassinosteroid	Hormone signal transduction					5.1726	down
Ghi.710.1.S1_s_at	Fb31	Ghi.16430	CO492001	AT5G13170.1 | Symbols: SAG29, SWEET15, AtSWEET15 | senescence-associated gene 29 | chr5:4181331-4183171 REVERSE LENGTH=292	1e-84	brassinosteroid	Hormone biosynthesis	4.57652	down	4.16083	down
Ghi.7533.1.S1_at	Transcribed locus, weakly similar to NP_188563.1 leucine-rich repeat family protein [Arabidopsis thaliana]	Ghi.7533	DT527646	AT1G55610.2 | Symbols: BRL1 | BRI1 like | chr1:20779874-20783374 REVERSE LENGTH=1166	4e-19	brassinosteroid	Hormone receptor									3.39793	up
Ghi.7673.1.S1_s_at	Transcribed locus, weakly similar to NP_001043103.1 Os01g0388000 [Oryza sativa (japonica cultivar-group)]	Ghi.7673	CD809344	AT1G17060.1 | Symbols: CYP72C1, SOB7 | cytochrome p450 72c1 | chr1:5832282-5835255 REVERSE LENGTH=476	1e-34	brassinosteroid	Hormone biosynthesis					6.4398	up
Ghi.7790.1.A1_s_at	Transcribed locus, weakly similar to NP_568463.1 CYP714A1 (cytochrome P450, family 714, subfamily A, polypeptide 1); oxygen binding [Arabidopsis thaliana]	Ghi.7790	DT468541	AT2G26710.1 | Symbols: BAS1, CYP734A1, CYP72B1 | Cytochrome P450 superfamily protein | chr2:11380700-11383413 FORWARD LENGTH=520	6e-18	brassinosteroid	Hormone metabolism									4.38979	up
Ghi.7876.1.S1_s_at	Transcribed locus, weakly similar to NP_177550.1 sulfotransferase family protein [Arabidopsis thaliana]	Ghi.7876	DN803199	AT2G03760.1 | Symbols: ST, ATST1, RAR047, ST1, AtSOT1, AtSOT12, SOT12 | sulphotransferase 12 | chr2:1149475-1150455 REVERSE LENGTH=326	5e-21	brassinosteroid	Hormone biosynthesis			5.87104	down	19.2003	up			7.91483	up
Ghi.8145.1.S1_at	Ser-thr protein kinase	Ghi.8145	AY212968.1	AT1G71830.1 | Symbols: SERK1, ATSERK1 | somatic embryogenesis receptor-like kinase 1 | chr1:27018575-27021842 FORWARD LENGTH=625	2e-34	brassinosteroid	Hormone signal transduction									9.01521	down
Ghi.8236.1.S1_s_at	Transcribed locus, moderately similar to NP_565409.1 phosphate-responsive 1 family protein [Arabidopsis thaliana]	Ghi.8236	DT567483	AT2G17230.1 | Symbols: EXL5 | EXORDIUM like 5 | chr2:7494892-7495983 REVERSE LENGTH=363	3e-84	Brassinosteroid	Hormone signal transduction					9.38011	down
Ghi.8512.1.S1_s_at	Transcribed locus, moderately similar to NP_001031532.1 GRF9 (General regulatory factor 9); protein phosphorylated amino acid binding [Arabidopsis thaliana]	Ghi.8512	DN780148	AT1G22300.2 | Symbols: GRF10, GF14 EPSILON | general regulatory factor 10 | chr1:7879244-7881103 REVERSE LENGTH=254	1e-95	brassinosteroid						3.04103	down
Ghi.8875.1.S1_at	Transcribed locus, weakly similar to XP_001773277.1 predicted protein [Physcomitrella patens subsp. patens]	Ghi.8875	DT468583	AT1G71830.1 | Symbols: SERK1, ATSERK1 | somatic embryogenesis receptor-like kinase 1 | chr1:27018575-27021842 FORWARD LENGTH=625	6e-22	brassinosteroid	Hormone signal transduction					10.5374	up
Ghi.896.1.S1_at	Transcribed locus, weakly similar to NP_564140.1 nodulin MtN3 family protein [Arabidopsis thaliana]	Ghi.896	DR453498	AT5G13170.1 | Symbols: SAG29, SWEET15, AtSWEET15 | senescence-associated gene 29 | chr5:4181331-4183171 REVERSE LENGTH=292	1e-10	brassinosteroid	Hormone biosynthesis							4.90444	down	6.83177	down
Ghi.9236.1.S1_at	Transcribed locus, weakly similar to NP_181218.1 DOGT1 (DON-GLUCOSYLTRANSFERASE); UDP-glycosyltransferase/ transferase, transferring glycosyl groups [Arabidopsis thaliana]	Ghi.9236	DT463077	AT2G36800.1 | Symbols: DOGT1, UGT73C5 | don-glucosyltransferase 1 | chr2:15423493-15424980 REVERSE LENGTH=495	6e-81	brassinosteroid	Hormone metabolism					8.70116	down
Ghi.9328.1.S1_s_at	Transcribed locus, moderately similar to NP_196822.1 ANAC083 (Arabidopsis NAC domain containing protein 83); transcription factor [Arabidopsis thaliana]	Ghi.4821	DT048550	AT1G61110.1 | Symbols: anac025, NAC025 | NAC domain containing protein 25 | chr1:22516730-22518055 FORWARD LENGTH=323	2e-49	Brassinosteroid	Hormone signal transduction			6.88026	down
Ghi.9415.1.A1_at	Transcribed locus, moderately similar to NP_192634.1 phosphate-responsive protein, putative (EXO) [Arabidopsis thaliana]	Ghi.9415	DT048288	AT4G08950.1 | Symbols: EXO | Phosphate-responsive 1 family protein | chr4:5740378-5741322 FORWARD LENGTH=314	4e-43	Brassinosteroid	Hormone signal transduction	22.0546	down			54.649	down	31.3552	up	7.583	up
Ghi.9507.1.S1_at	Transcribed locus, strongly similar to NP_193606.1 BIN2 (BRASSINOSTEROID-INSENSITIVE 2); kinase [Arabidopsis thaliana]	Ghi.9507	AI725469	AT4G18710.1 | Symbols: BIN2, DWF12, UCU1, ATSK21, SK21 | Protein kinase superfamily protein | chr4:10296474-10298913 FORWARD LENGTH=380	1e-109	brassinosteroid	Hormone signal transduction					3.25286	up
Ghi.9730.1.S1_at	Transcribed locus, moderately similar to NP_199968.1 phosphate-responsive 1 family protein [Arabidopsis thaliana]	Ghi.9730	AJ513349	AT5G51550.1 | Symbols: EXL3 | EXORDIUM like 3 | chr5:20939793-20940806 REVERSE LENGTH=337	8e-66	Brassinosteroid	Hormone signal transduction					4.23702	down
Ghi.9795.1.S1_s_at	Cultivar T586 dihydroflavonol 4-reductase	Ghi.16898	DT467094	AT2G45400.1 | Symbols: BEN1 | NAD(P)-binding Rossmann-fold superfamily protein | chr2:18703960-18706235 REVERSE LENGTH=364	8e-33	brassinosteroid										10.547	up
Ghi.9820.1.S1_s_at	Transcribed locus, weakly similar to XP_001778680.1 predicted protein [Physcomitrella patens subsp. patens]	Ghi.9820	DT047620	AT2G36800.1 | Symbols: DOGT1, UGT73C5 | don-glucosyltransferase 1 | chr2:15423493-15424980 REVERSE LENGTH=495	5e-35	brassinosteroid	Hormone metabolism					3.71576	down
Ghi.9885.1.A1_at	Transcribed locus, moderately similar to NP_172592.1 STP1 (SUGAR TRANSPORTER 1); carbohydrate transporter/ sugar porter [Arabidopsis thaliana]	Ghi.9885	DT464230	AT1G07340.1 | Symbols: ATSTP2, STP2 | sugar transporter 2 | chr1:2254873-2256712 FORWARD LENGTH=498	4e-31	Brassinosteroid	Hormone signal transduction			4.66785	down					8.62459	up
Ghi.9910.1.S1_s_at	Transcribed locus, moderately similar to NP_001066510.1 Os12g0257000 [Oryza sativa (japonica cultivar-group)]	Ghi.9910	DT048922	AT4G30610.1 | Symbols: BRS1, SCPL24 | alpha/beta-Hydrolases superfamily protein | chr4:14944219-14948391 FORWARD LENGTH=465	3e-11	brassinosteroid	Hormone signal transduction							4.17485	up	18.8967	up
GhiAffx.10611.1.S1_at	Transcribed locus, weakly similar to NP_182064.1 dihydroflavonol 4-reductase family / dihydrokaempferol 4-reductase family [Arabidopsis thaliana]	Ghi.15382	DW227859.1	AT2G45400.1 | Symbols: BEN1 | NAD(P)-binding Rossmann-fold superfamily protein | chr2:18703960-18706235 REVERSE LENGTH=364	4e-81	brassinosteroid						3.13357	down			7.85818	down
GhiAffx.15825.1.S1_at	Transcribed locus, weakly similar to NP_001053257.1 Os04g0506100 [Oryza sativa (japonica cultivar-group)]	Ghi.17589	DW498123.1	AT1G55610.2 | Symbols: BRL1 | BRI1 like | chr1:20779874-20783374 REVERSE LENGTH=1166	7e-27	brassinosteroid	Hormone receptor					4.81147	up			3.10612	up
GhiAffx.16007.1.S1_at	Transcribed locus, weakly similar to XP_001769272.1 predicted protein [Physcomitrella patens subsp. patens]	Ghi.10606	DW226502.1	AT3G13380.1 | Symbols: BRL3 | BRI1-like 3 | chr3:4347240-4350734 FORWARD LENGTH=1164	3e-18	brassinosteroid	Hormone receptor									3.14376	up
GhiAffx.16253.1.A1_at			DW228793.1	AT1G31880.1 | Symbols: NLM9, BRX | DZC (Disease resistance/zinc finger/chromosome condensation-like region) domain containing protein | chr1:11447804-11450053 FORWARD LENGTH=344	9e-34	Brassinosteroid	Hormone signal transduction					6.0294	down
GhiAffx.17894.1.S1_x_at	Transcribed locus, weakly similar to NP_568404.1 zinc finger (C3HC4-type RING finger) family protein [Arabidopsis thaliana]	Ghi.14296	DW224997.1	AT3G61460.1 | Symbols: BRH1 | brassinosteroid-responsive RING-H2 | chr3:22741701-22742213 REVERSE LENGTH=170	8e-11	brassinosteroid				5.67799	down
GhiAffx.18056.1.A1_s_at	Transcribed locus, moderately similar to NP_192634.1 phosphate-responsive protein, putative (EXO) [Arabidopsis thaliana]	Ghi.1118	DW225737.1	AT4G08950.1 | Symbols: EXO | Phosphate-responsive 1 family protein | chr4:5740378-5741322 FORWARD LENGTH=314	2e-115	Brassinosteroid	Hormone signal transduction	8.50451	down			66.928	down	26.3116	up	5.1125	up
GhiAffx.19307.1.S1_s_at	Transcribed locus, moderately similar to NP_973548.1 glycosyl hydrolase family 17 protein [Arabidopsis thaliana]	Ghi.12956	DW488464.1	AT3G23770.1 | Symbols: | O-Glycosyl hydrolases family 17 protein | chr3:8565556-8567196 FORWARD LENGTH=476	2e-29	Brassinosteroid	Hormone signal transduction			4.23539	down
GhiAffx.20092.1.A1_s_at	Transcribed locus, weakly similar to NP_567936.2 acyl CoA reductase, putative [Arabidopsis thaliana]	Ghi.14377	DT457460	AT3G11980.1 | Symbols: MS2, FAR2 | Jojoba acyl CoA reductase-related male sterility protein | chr3:3814484-3816927 FORWARD LENGTH=616	7e-50	Brassinosteroid	Hormone signal transduction					6.24764	up			6.94026	down
GhiAffx.21120.1.A1_at	Transcribed locus, weakly similar to NP_180862.1 leucine-rich repeat family protein [Arabidopsis thaliana]	Ghi.14415	DW235492.1	AT4G39400.1 | Symbols: BRI1, CBB2, DWF2, BIN1, ATBRI1 | Leucine-rich receptor-like protein kinase family protein | chr4:18324826-18328416 FORWARD LENGTH=1196	2e-11	brassinosteroid	Hormone receptor					4.61294	down
GhiAffx.22064.1.S1_at	Transcribed locus, weakly similar to NP_188087.1 CYP72A15 (cytochrome P450, family 72, subfamily A, polypeptide 15); oxygen binding [Arabidopsis thaliana]	Ghi.12850	DW498676.1	AT1G17060.1 | Symbols: CYP72C1, SOB7 | cytochrome p450 72c1 | chr1:5832282-5835255 REVERSE LENGTH=476	1e-63	brassinosteroid	Hormone biosynthesis					9.73833	up
GhiAffx.22064.2.S1_at			DW223824.1	AT1G17060.1 | Symbols: CYP72C1, SOB7 | cytochrome p450 72c1 | chr1:5832282-5835255 REVERSE LENGTH=476	6e-45	brassinosteroid	Hormone biosynthesis					10.4545	up
GhiAffx.24145.1.S1_at			DW509732.1	AT4G30610.1 | Symbols: BRS1, SCPL24 | alpha/beta-Hydrolases superfamily protein | chr4:14944219-14948391 FORWARD LENGTH=465	2e-37	brassinosteroid	Hormone signal transduction			5.2644	down	11.2687	up
GhiAffx.24518.1.S1_s_at	Transcribed locus, moderately similar to NP_195650.1 BRI1 (BRASSINOSTEROID INSENSITIVE 1); kinase [Arabidopsis thaliana]	Ghi.3937	DW511510.1	AT4G39400.1 | Symbols: BRI1, CBB2, DWF2, BIN1, ATBRI1 | Leucine-rich receptor-like protein kinase family protein | chr4:18324826-18328416 FORWARD LENGTH=1196	4e-105	brassinosteroid	Hormone receptor									3.41012	up
GhiAffx.28787.1.S1_at			DT468526	AT2G16910.1 | Symbols: AMS | basic helix-loop-helix (bHLH) DNA-binding superfamily protein | chr2:7331721-7334077 FORWARD LENGTH=571	6e-10	Brassinosteroid	Hormone signal transduction					7.94961	down			3.76892	up
GhiAffx.2994.1.S1_at	Transcribed locus, weakly similar to NP_201150.1 CYP94B1 (cytochrome P450, family 94, subfamily B, polypeptide 1); oxygen binding [Arabidopsis thaliana]	Ghi.14454	AI729021	AT2G26710.1 | Symbols: BAS1, CYP734A1, CYP72B1 | Cytochrome P450 superfamily protein | chr2:11380700-11383413 FORWARD LENGTH=520	8e-13	brassinosteroid	Hormone metabolism			5.13871	down
GhiAffx.30915.1.S1_at			DT466735	AT1G17060.1 | Symbols: CYP72C1, SOB7 | cytochrome p450 72c1 | chr1:5832282-5835255 REVERSE LENGTH=476	4e-49	brassinosteroid	Hormone biosynthesis			3.94524	down
GhiAffx.30941.1.A1_s_at	Transcribed locus, moderately similar to NP_172784.1 RAV1 (Related to ABI3/VP1 1); DNA binding / transcription factor [Arabidopsis thaliana]	Ghi.13511	DT468743	AT1G13260.1 | Symbols: RAV1, EDF4 | related to ABI3/VP1 1 | chr1:4542386-4543420 FORWARD LENGTH=344	2e-69	brassinosteroid						4.04817	up
GhiAffx.30941.1.S1_s_at	Transcribed locus, moderately similar to NP_172784.1 RAV1 (Related to ABI3/VP1 1); DNA binding / transcription factor [Arabidopsis thaliana]	Ghi.13511	DW482613.1	AT1G13260.1 | Symbols: RAV1, EDF4 | related to ABI3/VP1 1 | chr1:4542386-4543420 FORWARD LENGTH=344	2e-69	brassinosteroid		3.25218	down	9.48097	down	4.27599	up	4.67201	up	5.08179	up
GhiAffx.31391.1.S1_s_at			DW481920.1	AT1G07340.1 | Symbols: ATSTP2, STP2 | sugar transporter 2 | chr1:2254873-2256712 FORWARD LENGTH=498	2e-29	Brassinosteroid	Hormone signal transduction									7.90331	up
GhiAffx.34395.1.S1_at			DW226315.1	AT1G55610.2 | Symbols: BRL1 | BRI1 like | chr1:20779874-20783374 REVERSE LENGTH=1166	1e-20	brassinosteroid	Hormone receptor									3.20157	down
GhiAffx.35152.2.A1_s_at	Transcribed locus, moderately similar to NP_173999.1 ATEXPA10 (ARABIDOPSIS THALIANA EXPANSIN A10) [Arabidopsis thaliana]	Ghi.15667	DW230406.1	AT3G29030.1 | Symbols: ATEXPA5, ATEXP5, ATHEXP ALPHA 1.4, EXP5, EXPA5 | expansin A5 | chr3:11011538-11013068 REVERSE LENGTH=255	7e-92	Brassinosteroid	Hormone signal transduction							6.64348	up
GhiAffx.36287.1.S1_at	Transcribed locus, weakly similar to NP_190093.1 sulfotransferase family protein [Arabidopsis thaliana]	Ghi.14908	DW501982.1	AT2G03760.1 | Symbols: ST, ATST1, RAR047, ST1, AtSOT1, AtSOT12, SOT12 | sulphotransferase 12 | chr2:1149475-1150455 REVERSE LENGTH=326	9e-63	brassinosteroid	Hormone biosynthesis									10.3775	down
GhiAffx.36369.1.S1_at	Transcribed locus, moderately similar to NP_186860.1 SCPL25 (serine carboxypeptidase-like 25); serine carboxypeptidase [Arabidopsis thaliana]	Ghi.15150	DW481345.1	AT4G30610.1 | Symbols: BRS1, SCPL24 | alpha/beta-Hydrolases superfamily protein | chr4:14944219-14948391 FORWARD LENGTH=465	4e-105	brassinosteroid	Hormone signal transduction					11.4024	up	3.06692	up
GhiAffx.39932.1.A1_at			DW238102.1	AT2G03760.1 | Symbols: ST, ATST1, RAR047, ST1, AtSOT1, AtSOT12, SOT12 | sulphotransferase 12 | chr2:1149475-1150455 REVERSE LENGTH=326	1e-44	brassinosteroid	Hormone biosynthesis			3.41598	up			3.4349	up
GhiAffx.4043.2.S1_at	Transcribed locus, moderately similar to NP_177845.1 sugar transporter, putative [Arabidopsis thaliana]	Ghi.12993	DW506310.1	AT1G07340.1 | Symbols: ATSTP2, STP2 | sugar transporter 2 | chr1:2254873-2256712 FORWARD LENGTH=498	1e-107	Brassinosteroid	Hormone signal transduction					3.27047	up			3.67588	up
GhiAffx.4183.1.S1_s_at	Cultivar T586 anthocyanidin reductase	Ghi.8422	DW518719.1	AT2G45400.1 | Symbols: BEN1 | NAD(P)-binding Rossmann-fold superfamily protein | chr2:18703960-18706235 REVERSE LENGTH=364	3e-56	brassinosteroid										11.0535	up
GhiAffx.43893.1.A1_s_at	Transcribed locus, moderately similar to NP_180241.1 leucine-rich repeat transmembrane protein kinase, putative [Arabidopsis thaliana]	Ghi.21978	DW515895.1	AT3G13380.1 | Symbols: BRL3 | BRI1-like 3 | chr3:4347240-4350734 FORWARD LENGTH=1164	5e-28	brassinosteroid	Hormone receptor									3.65021	up
GhiAffx.44195.1.S1_at	Transcribed locus, weakly similar to NP_172224.1 tropinone reductase, putative / tropine dehydrogenase, putative [Arabidopsis thaliana]	Ghi.18642	DW498770.1	AT3G42960.1 | Symbols: ATA1, ASD, TA1 | TAPETUM 1 | chr3:15018735-15019656 REVERSE LENGTH=272	7e-11	Brassinosteroid	Hormone signal transduction									11.4738	down
GhiAffx.45244.1.S1_x_at			DT051989	AT5G51550.1 | Symbols: EXL3 | EXORDIUM like 3 | chr5:20939793-20940806 REVERSE LENGTH=337	2e-88	Brassinosteroid	Hormone signal transduction					5.88479	down
GhiAffx.46616.1.S1_at	Transcribed locus, moderately similar to NP_567476.1 RALFL33 (RALF-LIKE 33) [Arabidopsis thaliana]	Ghi.12684	DR456388	AT3G16570.1 | Symbols: RALF23, ATRALF23 | rapid alkalinization factor 23 | chr3:5644748-5645164 FORWARD LENGTH=138	4e-27	Brassinosteroid	Hormone signal transduction							3.60695	down
GhiAffx.5097.1.S1_at	Transcribed locus, weakly similar to NP_196225.1 tropinone reductase, putative / tropine dehydrogenase, putative [Arabidopsis thaliana]	Ghi.16037	DW489433.1	AT3G42960.1 | Symbols: ATA1, ASD, TA1 | TAPETUM 1 | chr3:15018735-15019656 REVERSE LENGTH=272	3e-13	Brassinosteroid	Hormone signal transduction			7.57943	down	56.5322	up			3.65041	up
GhiAffx.53661.1.S1_s_at	Transcribed locus, moderately similar to NP_973993.1 phosphoethanolamine N-methyltransferase 2, putative (NMT2) [Arabidopsis thaliana]	Ghi.16008	DW517288.1	AT1G20330.1 | Symbols: SMT2, CVP1, FRL1 | sterol methyltransferase 2 | chr1:7038968-7040053 REVERSE LENGTH=361	3e-13	brassinosteroid	Hormone biosynthesis									6.74348	down
GhiAffx.53777.1.S1_s_at	Transcribed locus, moderately similar to NP_178637.2 glycosyl hydrolase family 17 protein [Arabidopsis thaliana]	Ghi.9560	DW513600.1	AT3G23770.1 | Symbols: | O-Glycosyl hydrolases family 17 protein | chr3:8565556-8567196 FORWARD LENGTH=476	2e-32	Brassinosteroid	Hormone signal transduction									3.0882	up
GhiAffx.556.1.S1_at	Transcribed locus, moderately similar to NP_200037.1 MSBP1 (ARABIDOPSIS THALIANA MEMBRANE-ASSOCIATED PROGESTERONE BINDING PROTEIN 5) [Arabidopsis thaliana]	Ghi.2032	DW498045.1	AT5G52240.2 | Symbols: MSBP1 | membrane steroid binding protein 1 | chr5:21213121-21214619 FORWARD LENGTH=175	1e-64	Brassinosteroid	Hormone signal transduction					3.01351	up
GhiAffx.56254.1.S1_at	Transcribed locus, weakly similar to NP_001060508.1 Os07g0656900 [Oryza sativa (japonica cultivar-group)]	Ghi.15157	DW517566.1	AT4G30610.1 | Symbols: BRS1, SCPL24 | alpha/beta-Hydrolases superfamily protein | chr4:14944219-14948391 FORWARD LENGTH=465	1e-105	brassinosteroid	Hormone signal transduction			3.19714	down
GhiAffx.59064.2.S1_at	Transcribed locus, moderately similar to NP_001048889.1 Os03g0135700 [Oryza sativa (japonica cultivar-group)]	Ghi.19654	DT467519	AT2G16910.1 | Symbols: AMS | basic helix-loop-helix (bHLH) DNA-binding superfamily protein | chr2:7331721-7334077 FORWARD LENGTH=571	1e-10	Brassinosteroid	Hormone signal transduction					4.65995	up
GhiAffx.60824.1.S1_x_at	Transcribed locus, moderately similar to XP_001771261.1 predicted protein [Physcomitrella patens subsp. patens]	Ghi.11128	DW506275.1	AT1G13260.1 | Symbols: RAV1, EDF4 | related to ABI3/VP1 1 | chr1:4542386-4543420 FORWARD LENGTH=344	2e-102	brassinosteroid		3.79448	down							3.18454	up
GhiAffx.63008.1.S1_s_at	Transcribed locus, weakly similar to NP_567936.2 acyl CoA reductase, putative [Arabidopsis thaliana]	Ghi.12641	DW504223.1	AT3G11980.1 | Symbols: MS2, FAR2 | Jojoba acyl CoA reductase-related male sterility protein | chr3:3814484-3816927 FORWARD LENGTH=616	1e-89	Brassinosteroid	Hormone signal transduction					14.3578	down	8.93959	down
GhiAffx.6314.3.S1_at			DT050229	AT4G39400.1 | Symbols: BRI1, CBB2, DWF2, BIN1, ATBRI1 | Leucine-rich receptor-like protein kinase family protein | chr4:18324826-18328416 FORWARD LENGTH=1196	1e-17	brassinosteroid	Hormone receptor					5.29498	up
GhiAffx.6717.1.S1_s_at	Transcribed locus, moderately similar to NP_567476.1 RALFL33 (RALF-LIKE 33) [Arabidopsis thaliana]	Ghi.12436	DW508776.1	AT3G16570.1 | Symbols: RALF23, ATRALF23 | rapid alkalinization factor 23 | chr3:5644748-5645164 FORWARD LENGTH=138	1e-27	Brassinosteroid	Hormone signal transduction					27.0049	down	4.19197	down
GhiAffx.7147.1.A1_at			DW508563.1	AT3G42960.1 | Symbols: ATA1, ASD, TA1 | TAPETUM 1 | chr3:15018735-15019656 REVERSE LENGTH=272	6e-50	Brassinosteroid	Hormone signal transduction					5.32437	down
GhiAffx.8384.1.S1_x_at	Transcribed locus, moderately similar to NP_565409.1 phosphate-responsive 1 family protein [Arabidopsis thaliana]	Ghi.10100	DW228632.1	AT2G17230.1 | Symbols: EXL5 | EXORDIUM like 5 | chr2:7494892-7495983 REVERSE LENGTH=363	1e-110	Brassinosteroid	Hormone signal transduction					5.68173	down
GhiAffx.8384.2.S1_a_at	Transcribed locus, moderately similar to NP_565409.1 phosphate-responsive 1 family protein [Arabidopsis thaliana]	Ghi.10100	DW228692.1	AT2G17230.1 | Symbols: EXL5 | EXORDIUM like 5 | chr2:7494892-7495983 REVERSE LENGTH=363	4e-98	Brassinosteroid	Hormone signal transduction					5.64523	down
GhiAffx.8384.3.S1_a_at	Transcribed locus, moderately similar to NP_565409.1 phosphate-responsive 1 family protein [Arabidopsis thaliana]	Ghi.10100	DW225837.1	AT2G17230.1 | Symbols: EXL5 | EXORDIUM like 5 | chr2:7494892-7495983 REVERSE LENGTH=363	1e-87	Brassinosteroid	Hormone signal transduction					5.63904	down
Gra.1171.1.A1_s_at	Transcribed locus, weakly similar to NP_180239.1 BAS1 (PHYB ACTIVATION TAGGED SUPPRESSOR 1); oxygen binding [Arabidopsis thaliana]	Gra.1171	CO105755	AT2G26710.1 | Symbols: BAS1, CYP734A1, CYP72B1 | Cytochrome P450 superfamily protein | chr2:11380700-11383413 FORWARD LENGTH=520	6e-31	brassinosteroid	Hormone metabolism					4.14547	up
Gra.1199.1.A1_s_at	Transcribed locus, moderately similar to NP_196821.1 unknown protein [Arabidopsis thaliana]	Gra.1199	CO117282	AT5G13170.1 | Symbols: SAG29, SWEET15, AtSWEET15 | senescence-associated gene 29 | chr5:4181331-4183171 REVERSE LENGTH=292	2e-98	brassinosteroid	Hormone biosynthesis					4.25781	up
Gra.1243.1.S1_s_at	Transcribed locus, moderately similar to NP_565409.1 unknown protein [Arabidopsis thaliana]	Gra.1243	CO123292	AT2G17230.1 | Symbols: EXL5 | EXORDIUM like 5 | chr2:7494892-7495983 REVERSE LENGTH=363	2e-120	Brassinosteroid	Hormone signal transduction					16.5946	down
Gra.1351.1.A1_s_at			CO107103	AT1G55610.2 | Symbols: BRL1 | BRI1 like | chr1:20779874-20783374 REVERSE LENGTH=1166	2e-35	brassinosteroid	Hormone receptor									3.83833	up
Gra.1406.1.S1_s_at	Transcribed locus, moderately similar to NP_178637.2 hydrolase, hydrolyzing O-glycosyl compounds [Arabidopsis thaliana]	Gra.1406	CO081021	AT3G23770.1 | Symbols: | O-Glycosyl hydrolases family 17 protein | chr3:8565556-8567196 FORWARD LENGTH=476	3e-83	Brassinosteroid	Hormone signal transduction									3.43014	up
Gra.1732.4.S1_at	Transcribed locus, weakly similar to NP_180239.1 BAS1 (PHYB ACTIVATION TAGGED SUPPRESSOR 1); oxygen binding [Arabidopsis thaliana]	Gra.1732	CO088597	AT2G26710.1 | Symbols: BAS1, CYP734A1, CYP72B1 | Cytochrome P450 superfamily protein | chr2:11380700-11383413 FORWARD LENGTH=520	1e-43	brassinosteroid	Hormone metabolism					6.92835	up
Gra.2085.2.S1_s_at	Transcribed locus, moderately similar to NP_173047.1 CCR1 (CINNAMOYL COA REDUCTASE 1) [Arabidopsis thaliana]	Gra.2085	CO117372	AT2G45400.1 | Symbols: BEN1 | NAD(P)-binding Rossmann-fold superfamily protein | chr2:18703960-18706235 REVERSE LENGTH=364	6e-43	brassinosteroid						4.84945	up
Gra.2137.1.S1_x_at	Transcribed locus, weakly similar to NP_201527.1 CYCD3;2; cyclin-dependent protein kinase [Arabidopsis thaliana]	Gra.2137	CO127702	AT4G34160.1 | Symbols: CYCD3;1, CYCD3 | CYCLIN D3;1 | chr4:16357903-16359304 FORWARD LENGTH=376	8e-61	brassinosteroid						4.06309	down
Gra.2307.2.A1_at			CO121192	AT4G30610.1 | Symbols: BRS1, SCPL24 | alpha/beta-Hydrolases superfamily protein | chr4:14944219-14948391 FORWARD LENGTH=465	5e-36	brassinosteroid	Hormone signal transduction					6.50568	up
Gra.2743.1.S1_at	Transcribed locus, moderately similar to NP_196442.2 heme binding / iron ion binding / monooxygenase/ oxygen binding [Arabidopsis thaliana]	Gra.2743	CO091320	AT2G26710.1 | Symbols: BAS1, CYP734A1, CYP72B1 | Cytochrome P450 superfamily protein | chr2:11380700-11383413 FORWARD LENGTH=520	2e-17	brassinosteroid	Hormone metabolism									21.1078	down
Gra.2844.1.A1_at	Transcribed locus, weakly similar to NP_199892.1 unknown protein [Arabidopsis thaliana]	Gra.17	CO099006	AT5G13170.1 | Symbols: SAG29, SWEET15, AtSWEET15 | senescence-associated gene 29 | chr5:4181331-4183171 REVERSE LENGTH=292	2e-68	brassinosteroid	Hormone biosynthesis					5.86192	up
Gra.2844.1.S1_s_at	Transcribed locus, weakly similar to NP_199892.1 unknown protein [Arabidopsis thaliana]	Gra.17	CO087535	AT5G13170.1 | Symbols: SAG29, SWEET15, AtSWEET15 | senescence-associated gene 29 | chr5:4181331-4183171 REVERSE LENGTH=292	2e-68	brassinosteroid	Hormone biosynthesis			4.30557	down	5.61687	up
Gra.2907.1.S1_at	Transcribed locus, weakly similar to NP_174563.2 hydrolase, hydrolyzing O-glycosyl compounds [Arabidopsis thaliana]	Gra.2907	CO087539	AT3G23770.1 | Symbols: | O-Glycosyl hydrolases family 17 protein | chr3:8565556-8567196 FORWARD LENGTH=476	1e-39	Brassinosteroid	Hormone signal transduction					10.3063	up
Gra.2963.1.S1_at	Transcribed locus, weakly similar to NP_181217.1 UDP-glycosyltransferase/ transferase, transferring glycosyl groups [Arabidopsis thaliana]	Gra.2963	CO091032	AT2G36800.1 | Symbols: DOGT1, UGT73C5 | don-glucosyltransferase 1 | chr2:15423493-15424980 REVERSE LENGTH=495	7e-82	brassinosteroid	Hormone metabolism					4.45704	up
Gra.3000.1.S1_at	Transcribed locus, weakly similar to NP_181216.1 UDP-glycosyltransferase/ transferase, transferring glycosyl groups [Arabidopsis thaliana]	Gra.3000	CO090134	AT2G36800.1 | Symbols: DOGT1, UGT73C5 | don-glucosyltransferase 1 | chr2:15423493-15424980 REVERSE LENGTH=495	9e-77	brassinosteroid	Hormone metabolism					7.01918	up
Gra.3090.1.A1_s_at	Transcribed locus, moderately similar to NP_192634.1 unknown protein [Arabidopsis thaliana]	Gra.3090	CO080137	AT4G08950.1 | Symbols: EXO | Phosphate-responsive 1 family protein | chr4:5740378-5741322 FORWARD LENGTH=314	2e-104	Brassinosteroid	Hormone signal transduction					8.04807	down
Gra.609.1.A1_at	Transcribed locus, moderately similar to NP_191169.1 MRLK (MERISTEMATIC RECEPTOR-LIKE KINASE); ATP binding / protein serine/threonine kinase [Arabidopsis thaliana]	Gra.609	CO091794	AT1G55610.2 | Symbols: BRL1 | BRI1 like | chr1:20779874-20783374 REVERSE LENGTH=1166	5e-22	brassinosteroid	Hormone receptor					4.54219	down
Gra.744.1.S1_s_at	Transcribed locus, moderately similar to NP_192634.1 unknown protein [Arabidopsis thaliana]	Gra.744	CO084540	AT4G08950.1 | Symbols: EXO | Phosphate-responsive 1 family protein | chr4:5740378-5741322 FORWARD LENGTH=314	2e-111	Brassinosteroid	Hormone signal transduction	11.9486	down			51.4151	down	4.21611	up	3.03359	up
Gra.744.2.A1_s_at	Transcribed locus, moderately similar to NP_192634.1 unknown protein [Arabidopsis thaliana]	Gra.744	CO083767	AT4G08950.1 | Symbols: EXO | Phosphate-responsive 1 family protein | chr4:5740378-5741322 FORWARD LENGTH=314	1e-110	Brassinosteroid	Hormone signal transduction					15.2628	down
Gra.839.1.A1_at	Transcribed locus, moderately similar to NP_201231.1 MSJ1.10 [Arabidopsis thaliana]	Gra.839	CO078621	AT4G08950.1 | Symbols: EXO | Phosphate-responsive 1 family protein | chr4:5740378-5741322 FORWARD LENGTH=314	3e-91	Brassinosteroid	Hormone signal transduction					3.00431	up
GraAffx.11047.1.A1_a_at	Transcribed locus, moderately similar to NP_199094.1 DFR (DIHYDROFLAVONOL 4-REDUCTASE); dihydrokaempferol 4-reductase [Arabidopsis thaliana]	Gra.663	CO088025	AT2G45400.1 | Symbols: BEN1 | NAD(P)-binding Rossmann-fold superfamily protein | chr2:18703960-18706235 REVERSE LENGTH=364	1e-71	brassinosteroid										3.82673	up
GraAffx.11047.3.A1_s_at			CO079681	AT2G45400.1 | Symbols: BEN1 | NAD(P)-binding Rossmann-fold superfamily protein | chr2:18703960-18706235 REVERSE LENGTH=364	1e-17	brassinosteroid										6.96831	up
GraAffx.16056.1.S1_s_at			CO123007	AT2G45400.1 | Symbols: BEN1 | NAD(P)-binding Rossmann-fold superfamily protein | chr2:18703960-18706235 REVERSE LENGTH=364	2e-15	brassinosteroid										4.97492	up
GraAffx.17500.1.A1_s_at			CO129510	AT1G61110.1 | Symbols: anac025, NAC025 | NAC domain containing protein 25 | chr1:22516730-22518055 FORWARD LENGTH=323	9e-66	Brassinosteroid	Hormone signal transduction					4.28517	up
GraAffx.21935.1.S1_s_at			CO104774	AT2G45400.1 | Symbols: BEN1 | NAD(P)-binding Rossmann-fold superfamily protein | chr2:18703960-18706235 REVERSE LENGTH=364	6e-40	brassinosteroid										9.18468	up
GraAffx.22801.1.A1_at			CO132572	AT5G61430.1 | Symbols: ANAC100, ATNAC5, NAC100 | NAC domain containing protein 100 | chr5:24701328-24702553 REVERSE LENGTH=336	4e-95	Brassinosteroid	Hormone signal transduction					8.0556	up
GraAffx.29995.1.S1_s_at			CO081974	AT1G61110.1 | Symbols: anac025, NAC025 | NAC domain containing protein 25 | chr1:22516730-22518055 FORWARD LENGTH=323	1e-48	Brassinosteroid	Hormone signal transduction			3.20464	down
GraAffx.30457.1.S1_s_at			CO127856	AT4G30610.1 | Symbols: BRS1, SCPL24 | alpha/beta-Hydrolases superfamily protein | chr4:14944219-14948391 FORWARD LENGTH=465	6e-111	brassinosteroid	Hormone signal transduction							6.26434	up
GraAffx.30836.2.A1_at			CO082870	AT2G45400.1 | Symbols: BEN1 | NAD(P)-binding Rossmann-fold superfamily protein | chr2:18703960-18706235 REVERSE LENGTH=364	4e-15	brassinosteroid						3.4273	down
GraAffx.32888.1.A1_at			CO073664	AT2G45400.1 | Symbols: BEN1 | NAD(P)-binding Rossmann-fold superfamily protein | chr2:18703960-18706235 REVERSE LENGTH=364	6e-70	brassinosteroid						3.19224	up			3.69821	up
GraAffx.32888.2.S1_s_at			CO117808	AT2G45400.1 | Symbols: BEN1 | NAD(P)-binding Rossmann-fold superfamily protein | chr2:18703960-18706235 REVERSE LENGTH=364	1e-67	brassinosteroid										10.8478	up
GraAffx.8661.1.S1_at			CO089537	AT2G03760.1 | Symbols: ST, ATST1, RAR047, ST1, AtSOT1, AtSOT12, SOT12 | sulphotransferase 12 | chr2:1149475-1150455 REVERSE LENGTH=326	2e-68	brassinosteroid	Hormone biosynthesis			5.9612	down	8.60769	up
GarAffx.24390.1.S1_s_at			BF273948	AT3G10520.1 | Symbols: AHB2, GLB2, ARATH GLB2, NSHB2, ATGLB2, HB2 | haemoglobin 2 | chr3:3276516-3277765 REVERSE LENGTH=158	9e-40	cytokinin		3.23057	down
GbaAffx.196.1.A1_s_at			AY572462.1	AT3G16770.1 | Symbols: RAP2.3, ATEBP, ERF72, EBP | ethylene-responsive element binding protein | chr3:5705784-5706768 FORWARD LENGTH=248	3e-30	cytokinin						3.65329	up	3.32721	down
Ghi.10131.1.S1_at	Transcribed locus, moderately similar to NP_189160.3 ROF1 (ROTAMASE FKBP 1); FK506 binding / calmodulin binding / peptidyl-prolyl cis-trans isomerase [Arabidopsis thaliana]	Ghi.10131	DT052714	AT3G54010.2 | Symbols: PAS1, DEI1 | FKBP-type peptidyl-prolyl cis-trans isomerase family protein | chr3:20001588-20005063 FORWARD LENGTH=545	2e-22	cytokinin						3.2141	down
Ghi.10212.1.S1_x_at	Transcribed locus, moderately similar to NP_199668.1 peptidyl-prolyl cis-trans isomerase, putative / FK506-binding protein, putative [Arabidopsis thaliana]	Ghi.17238	CA993490	AT3G54010.1 | Symbols: PAS1, DEI1 | FKBP-type peptidyl-prolyl cis-trans isomerase family protein | chr3:20001042-20005063 FORWARD LENGTH=635	5e-50	cytokinin										31.1498	down
Ghi.10481.2.S1_s_at	Transcribed locus, moderately similar to XP_001779530.1 predicted protein [Physcomitrella patens subsp. patens]	Ghi.17766	DT563717	AT3G16770.1 | Symbols: RAP2.3, ATEBP, ERF72, EBP | ethylene-responsive element binding protein | chr3:5705784-5706768 FORWARD LENGTH=248	2e-30	cytokinin		6.18316	down			7.13903	down	3.90311	up
Ghi.1665.1.S1_s_at	Transcribed locus, weakly similar to NP_174144.1 PUP1 (PURINE PERMEASE 1); purine transporter [Arabidopsis thaliana]	Ghi.1665	DN760101	AT1G28230.1 | Symbols: PUP1, ATPUP1 | purine permease 1 | chr1:9862200-9864554 REVERSE LENGTH=356	8e-17	cytokinin						3.52674	up
Ghi.261.1.S1_at	Transcribed locus, moderately similar to NP_850863.1 CKX7 (CYTOKININ OXIDASE 7); oxidoreductase [Arabidopsis thaliana]	Ghi.261	DR461367	AT5G21482.1 | Symbols: CKX7, ATCKX5 | cytokinin oxidase 7 | chr5:7226842-7230052 FORWARD LENGTH=524	1e-36	cytokinin						4.72252	up
Ghi.3417.2.A1_at	Transcribed locus, weakly similar to NP_001063634.1 Os09g0510500 [Oryza sativa (japonica cultivar-group)]	Ghi.3417	DT462387	AT2G18300.1 | Symbols: | basic helix-loop-helix (bHLH) DNA-binding superfamily protein | chr2:7953022-7954446 REVERSE LENGTH=335	2e-11	cytokinin						4.50929	up
Ghi.4064.2.A1_at	Transcribed locus, moderately similar to NP_565668.1 unknown protein [Arabidopsis thaliana]	Ghi.4064	DR461611	AT2G28305.1 | Symbols: LOG1, ATLOG1 | Putative lysine decarboxylase family protein | chr2:12081186-12084307 FORWARD LENGTH=213	8e-28	Cytokinin	Hormone signal transduction					3.15392	up
Ghi.4122.1.A1_at	Transcribed locus, moderately similar to NP_187074.1 SEC (SECRET AGENT); transferase, transferring glycosyl groups [Arabidopsis thaliana]	Ghi.4122	DR453315	AT3G11540.2 | Symbols: SPY | Tetratricopeptide repeat (TPR)-like superfamily protein | chr3:3632842-3637547 FORWARD LENGTH=732	2e-11	cytokinin	Hormone signal transduction					3.55513	up
Ghi.4741.1.S1_s_at	Chitinase-like protein (CTL1)	Ghi.16268	AY291285.1	AT1G05850.1 | Symbols: POM1, ERH2, ELP1, CTL1, ELP, HOT2, ATCTL1 | Chitinase family protein | chr1:1766833-1768117 REVERSE LENGTH=321	2e-119	cytokinin								3.32274	down
Ghi.5550.1.A1_s_at			DT052588	AT1G05850.1 | Symbols: POM1, ERH2, ELP1, CTL1, ELP, HOT2, ATCTL1 | Chitinase family protein | chr1:1766833-1768117 REVERSE LENGTH=321	8e-31	cytokinin								5.36042	down
Ghi.6000.1.S1_at	Transcribed locus, moderately similar to NP_177678.2 CKX5 (CYTOKININ OXIDASE 5); cytokinin dehydrogenase [Arabidopsis thaliana]	Ghi.4806	DT457117	AT3G63440.1 | Symbols: ATCKX6, CKX6, ATCKX7 | cytokinin oxidase/dehydrogenase 6 | chr3:23424291-23426265 FORWARD LENGTH=533	2e-32	cytokinin										6.70111	up
Ghi.6521.1.S1_at	Class I endochitinase	Ghi.6521	CD486070	AT1G05850.1 | Symbols: POM1, ERH2, ELP1, CTL1, ELP, HOT2, ATCTL1 | Chitinase family protein | chr1:1766833-1768117 REVERSE LENGTH=321	4e-33	cytokinin				7.06672	down	30.8562	up			13.5733	up
Ghi.7313.1.S1_s_at	Transcribed locus, weakly similar to NP_850863.1 CKX7 (CYTOKININ OXIDASE 7); oxidoreductase [Arabidopsis thaliana]	Ghi.17141	AI731492	AT5G21482.1 | Symbols: CKX7, ATCKX5 | cytokinin oxidase 7 | chr5:7226842-7230052 FORWARD LENGTH=524	2e-104	cytokinin						3.49389	up
Ghi.7874.1.S1_s_at	Cultivar Xinhai14 putative ethylene responsive element binding protein 3 /// Ethylene-responsive element binding protein ERF6	Ghi.16277 /// Ghi.7874	AY962572.1	AT3G16770.1 | Symbols: RAP2.3, ATEBP, ERF72, EBP | ethylene-responsive element binding protein | chr3:5705784-5706768 FORWARD LENGTH=248	7e-36	cytokinin						3.70216	up	3.97439	down
Ghi.8051.1.S1_at	Endo-1,4-beta-glucanase, clone CF996	Ghi.8051	D88417.1	AT5G49720.1 | Symbols: ATGH9A1, TSD1, DEC, KOR, RSW2, IRX2, KOR1, GH9A1 | glycosyl hydrolase 9A1 | chr5:20197765-20200168 REVERSE LENGTH=621	1e-19	Cytokinin	Hormone signal transduction					4.3852	down	3.06972	down
Ghi.8085.1.S1_at	Non-symbiotic hemoglobin class 1 (GLB1)	Ghi.8085	AF329368.1	AT3G10520.1 | Symbols: AHB2, GLB2, ARATH GLB2, NSHB2, ATGLB2, HB2 | haemoglobin 2 | chr3:3276516-3277765 REVERSE LENGTH=158	3e-42	cytokinin										3.13102	down
Ghi.8485.2.A1_at	Transcribed locus, moderately similar to NP_568394.2 MGD2 (monogalactosyldiacylglycerol synthase 2); 1,2-diacylglycerol 3-beta-galactosyltransferase/ transferase, transferring glycosyl groups [Arabidopsis thaliana]	Ghi.8485	DN760179	AT4G31780.2 | Symbols: MGD1, MGDA | monogalactosyl diacylglycerol synthase 1 | chr4:15374222-15376961 FORWARD LENGTH=533	2e-38	Cytokinin	Hormone signal transduction			4.70772	down					3.28544	up
Ghi.8924.1.S1_s_at	Transcribed locus, weakly similar to NP_001104855.1 response regulator 4 [Zea mays]	Ghi.8924	DT458174	AT3G57040.1 | Symbols: ARR9, ATRR4 | response regulator 9 | chr3:21110059-21111228 FORWARD LENGTH=234	2e-21	cytokinin	Hormone signal transduction					7.46518	up
Ghi.8924.2.A1_s_at	Transcribed locus, weakly similar to NP_001104855.1 response regulator 4 [Zea mays]	Ghi.8924	DT047531	AT3G57040.1 | Symbols: ARR9, ATRR4 | response regulator 9 | chr3:21110059-21111228 FORWARD LENGTH=234	2e-14	cytokinin	Hormone signal transduction					7.70514	up
GhiAffx.12783.1.S1_s_at	Transcribed locus, moderately similar to NP_001063311.1 Os09g0447000 [Oryza sativa (japonica cultivar-group)]	Ghi.3060	DW514197.1	AT4G37790.1 | Symbols: HAT22 | Homeobox-leucine zipper protein family | chr4:17768241-17769272 FORWARD LENGTH=278	2e-56	cytokinin				3.06229	down	3.47783	up
GhiAffx.1517.1.S1_at	Transcribed locus, moderately similar to XP_001779530.1 predicted protein [Physcomitrella patens subsp. patens]	Ghi.14483	DW505807.1	AT3G16770.1 | Symbols: RAP2.3, ATEBP, ERF72, EBP | ethylene-responsive element binding protein | chr3:5705784-5706768 FORWARD LENGTH=248	3e-24	cytokinin						4.6318	down	3.5867	up	4.74495	down
GhiAffx.2153.2.S1_at	Transcribed locus, moderately similar to NP_973972.1 ATPUP11 (Arabidopsis thaliana purine permease 11)	Ghi.14033	CD485871	AT1G28230.1 | Symbols: PUP1, ATPUP1 | purine permease 1 | chr1:9862200-9864554 REVERSE LENGTH=356	1e-26	cytokinin						3.79595	up	3.57268	up
GhiAffx.23866.1.S1_at	Transcribed locus, moderately similar to NP_001058200.1 Os06g0646600 [Oryza sativa (japonica cultivar-group)]	Ghi.2443	DW508258.1	AT5G25220.2 | Symbols: KNAT3 | KNOTTED1-like homeobox gene 3 | chr5:8736208-8738087 FORWARD LENGTH=419	2e-34	cytokinin						11.8452	down
GhiAffx.25293.1.S1_s_at	Transcribed locus, moderately similar to NP_193411.1 ATHB-2 (Homeobox-leucine zipper protein HAT4); DNA binding / transcription factor [Arabidopsis thaliana]	Ghi.9857	DW496685.1	AT4G16780.1 | Symbols: ATHB-2, HAT4, ATHB2, HB-2 | homeobox protein 2 | chr4:9449291-9450604 FORWARD LENGTH=284	2e-28	cytokinin						20.4383	down
GhiAffx.26018.1.S1_at	Transcribed locus, moderately similar to NP_177228.1 CEL1 (cellulase 1); hydrolase, hydrolyzing O-glycosyl compounds [Arabidopsis thaliana]	Ghi.2591	DW519688.1	AT5G49720.1 | Symbols: ATGH9A1, TSD1, DEC, KOR, RSW2, IRX2, KOR1, GH9A1 | glycosyl hydrolase 9A1 | chr5:20197765-20200168 REVERSE LENGTH=621	3e-37	Cytokinin	Hormone signal transduction					12.3155	up
GhiAffx.2604.1.S1_at	Transcribed locus, strongly similar to NP_181777.2 copper amine oxidase, putative [Arabidopsis thaliana]	Ghi.11680	DW504567.1	AT2G18300.3 | Symbols: | basic helix-loop-helix (bHLH) DNA-binding superfamily protein | chr2:7952546-7954446 REVERSE LENGTH=364	4e-16	cytokinin										7.36546	down
GhiAffx.28714.1.S1_at	Transcribed locus, moderately similar to NP_565146.1 ACR3 (ACT Domain Repeat 3) [Arabidopsis thaliana]	Ghi.12848	DW232684.1	AT1G69040.2 | Symbols: ACR4 | ACT domain repeat 4 | chr1:25957843-25960079 FORWARD LENGTH=455	2e-43	cytokinin						4.02669	up
GhiAffx.2932.1.S1_at	Transcribed locus, weakly similar to NP_187687.1 myb family transcription factor [Arabidopsis thaliana]	Ghi.14141	DW502639.1	AT3G16857.2 | Symbols: ARR1, RR1 | response regulator 1 | chr3:5756113-5759139 FORWARD LENGTH=690	3e-20	cytokinin	Hormone signal transduction					3.00871	up
GhiAffx.34581.1.A1_x_at	Transcribed locus, moderately similar to XP_001758451.1 predicted protein [Physcomitrella patens subsp. patens]	Ghi.17667	DW499072.1	AT4G26150.1 | Symbols: CGA1, GATA22, GNL | cytokinin-responsive gata factor 1 | chr4:13253210-13254659 FORWARD LENGTH=352	8e-10	cytokinin						5.16088	down
GhiAffx.40510.1.S1_at			DW498082.1	AT3G50070.1 | Symbols: CYCD3;3 | CYCLIN D3;3 | chr3:18565322-18566669 REVERSE LENGTH=361	9e-36	cytokinin	Hormone signal transduction			7.27887	down	4.25857	up
GhiAffx.42259.1.S1_at	Transcribed locus, moderately similar to NP_175261.1 GCR1 (G-PROTEIN-COUPLED RECEPTOR 1) [Arabidopsis thaliana]	Ghi.15718	DW518765.1	AT1G48270.1 | Symbols: GCR1 | G-protein-coupled receptor 1 | chr1:17828314-17830214 REVERSE LENGTH=326	5e-51	cytokinin						4.16948	down
GhiAffx.44018.1.S1_at	Transcribed locus	Ghi.15557	DW502867.1	AT1G30260.1 | Symbols: | BEST Arabidopsis thaliana protein match is: Galactosyltransferase family protein (TAIR:AT4G21060.1); Has 30 Blast hits to 30 proteins in 8 species: Archae - 0; Bacteria - 0; Metazoa - 0; Fungi - 0; Plants - 30; Viruses - 0; Other	7e-11	cytokinin				7.33678	down	5.59127	up
GhiAffx.4949.1.S1_at	Transcribed locus, moderately similar to NP_564805.1 KNAT7 (Knotted-like Arabidopsis thaliana); DNA binding / transcription factor	Ghi.5994	DW517184.1	AT5G25220.2 | Symbols: KNAT3 | KNOTTED1-like homeobox gene 3 | chr5:8736208-8738087 FORWARD LENGTH=419	4e-36	cytokinin				3.05955	down	15.9307	up
GhiAffx.50712.1.A1_at	Transcribed locus, moderately similar to NP_850863.1 CKX7 (CYTOKININ OXIDASE 7); oxidoreductase [Arabidopsis thaliana]	Ghi.261	DT051489	AT5G21482.1 | Symbols: CKX7, ATCKX5 | cytokinin oxidase 7 | chr5:7226842-7230052 FORWARD LENGTH=524	3e-29	cytokinin						3.99725	up
GhiAffx.51182.1.S1_at			CO495429	AT1G28230.1 | Symbols: PUP1, ATPUP1 | purine permease 1 | chr1:9862200-9864554 REVERSE LENGTH=356	8e-27	cytokinin						5.73618	up
GhiAffx.56319.1.S1_at	Transcribed locus, moderately similar to NP_173701.1 glycosyl hydrolase family 9 protein [Arabidopsis thaliana]	Ghi.15238	DW488987.1	AT5G49720.1 | Symbols: ATGH9A1, TSD1, DEC, KOR, RSW2, IRX2, KOR1, GH9A1 | glycosyl hydrolase 9A1 | chr5:20197765-20200168 REVERSE LENGTH=621	2e-50	Cytokinin	Hormone signal transduction					3.13305	up
GhiAffx.58565.1.S1_at	Transcribed locus, weakly similar to NP_849404.2 APRR2 (PSEUDO-RESPONSE REGULATOR 2); transcription factor [Arabidopsis thaliana]	Ghi.11112	DW519453.1	AT4G16110.1 | Symbols: ARR2, RR2 | response regulator 2 | chr4:9112979-9115785 FORWARD LENGTH=664	1e-17	cytokinin						4.73783	down			3.4223	down
GhiAffx.59955.1.S1_at			DW501989.1	AT3G16857.2 | Symbols: ARR1, RR1 | response regulator 1 | chr3:5756113-5759139 FORWARD LENGTH=690	6e-15	cytokinin	Hormone signal transduction			6.37967	down
GhiAffx.62734.1.S1_at	Transcribed locus, moderately similar to NP_001048160.1 Os02g0755000 [Oryza sativa (japonica cultivar-group)]	Ghi.12954	DW516278.1	AT1G78240.2 | Symbols: TSD2, QUA2 | S-adenosyl-L-methionine-dependent methyltransferases superfamily protein | chr1:29433173-29435815 REVERSE LENGTH=684	3e-152	cytokinin						3.0251	down
GhiAffx.6350.1.S1_at			DW499539.1	AT5G06650.1 | Symbols: GIS2 | C2H2 and C2HC zinc fingers superfamily protein | chr5:2043486-2044061 FORWARD LENGTH=191	7e-16	cytokinin						3.53565	up
GhiAffx.7163.1.S1_at			DW508720.1	AT5G49720.1 | Symbols: ATGH9A1, TSD1, DEC, KOR, RSW2, IRX2, KOR1, GH9A1 | glycosyl hydrolase 9A1 | chr5:20197765-20200168 REVERSE LENGTH=621	2e-34	Cytokinin	Hormone signal transduction					4.1492	down
Gra.2488.1.A1_at	Transcribed locus, moderately similar to NP_565146.1 ACR3 [Arabidopsis thaliana]	Gra.2488	CO129551	AT1G69040.2 | Symbols: ACR4 | ACT domain repeat 4 | chr1:25957843-25960079 FORWARD LENGTH=455	6e-127	cytokinin						3.06469	up
Gra.42.1.S1_s_at	Transcribed locus, weakly similar to NP_191041.1 transcription factor [Arabidopsis thaliana]	Gra.42	CO122213	AT4G26150.1 | Symbols: CGA1, GATA22, GNL | cytokinin-responsive gata factor 1 | chr4:13253210-13254659 FORWARD LENGTH=352	2e-10	cytokinin		5.28299	down
GraAffx.10790.1.A1_s_at			CO078940	AT3G16770.1 | Symbols: RAP2.3, ATEBP, ERF72, EBP | ethylene-responsive element binding protein | chr3:5705784-5706768 FORWARD LENGTH=248	2e-27	cytokinin						3.40574	down
GraAffx.28521.1.S1_at			CO086321	AT1G69040.2 | Symbols: ACR4 | ACT domain repeat 4 | chr1:25957843-25960079 FORWARD LENGTH=455	6e-127	cytokinin						3.18561	up
GraAffx.4152.1.S1_at			CO112426	AT3G57040.1 | Symbols: ARR9, ATRR4 | response regulator 9 | chr3:21110059-21111228 FORWARD LENGTH=234	2e-36	cytokinin	Hormone signal transduction					3.40995	up
GraAffx.9648.1.S1_s_at			CO084661	AT5G25220.2 | Symbols: KNAT3 | KNOTTED1-like homeobox gene 3 | chr5:8736208-8738087 FORWARD LENGTH=419	2e-112	cytokinin				4.31897	down	8.45282	up
Ghi.6559.1.S1_at	Transcribed locus, moderately similar to NP_201541.1 peroxidase 73 (PER73) (P73) (PRXR11) [Arabidopsis thaliana]	Ghi.6559	CD485748	AT5G19880.1 | Symbols: | Peroxidase superfamily protein | chr5:6720578-6722411 REVERSE LENGTH=329	1e-46	ethylene				4.26984	down	21.8835	up			6.0772	up
GhiAffx.58511.2.S1_at	Transcribed locus, weakly similar to NP_194106.1 CRF2 (CYTOKININ RESPONSE FACTOR 2); DNA binding / transcription factor [Arabidopsis thaliana]	Ghi.14994	DW483305.1	AT3G23230.1 | Symbols: | Integrase-type DNA-binding superfamily protein | chr3:8289647-8290066 REVERSE LENGTH=139	2e-20	ethylene		3.306	down
Ghi.8577.1.S1_s_at	Transcribed locus, moderately similar to NP_568102.1 short-chain dehydrogenase/reductase (SDR) family protein [Arabidopsis thaliana]	Ghi.8577	DT050307	AT4G27440.2 | Symbols: PORB | protochlorophyllide oxidoreductase B | chr4:13725648-13727107 FORWARD LENGTH=401	5e-23	ethylene	Hormone signal transduction	3.67168	down			27.1939	down	11.1337	down	4.456	down
Ghi.364.1.S1_s_at	Transcribed locus, moderately similar to NP_001078631.1 GDSL-motif lipase/hydrolase family protein [Arabidopsis thaliana]	Ghi.364	AI731396	AT5G40990.1 | Symbols: GLIP1 | GDSL lipase 1 | chr5:16418920-16420400 FORWARD LENGTH=374	7e-33	ethylene	Hormone signal transduction	6.39043	down					11.1684	up	8.39092	up
Ghi.7850.1.S1_s_at	Transcribed locus, moderately similar to NP_568102.1 short-chain dehydrogenase/reductase (SDR) family protein [Arabidopsis thaliana]	Ghi.7850	DT556903	AT4G27440.2 | Symbols: PORB | protochlorophyllide oxidoreductase B | chr4:13725648-13727107 FORWARD LENGTH=401	8e-12	ethylene	Hormone signal transduction	4.09298	down			5.85175	down	4.47027	down	3.69911	down
Ghi.2643.1.S1_at	Transcribed locus, moderately similar to NP_568490.2 LON_ARA_ARA (Lon protease homolog gene); ATP binding / ATP-dependent peptidase/ serine-type peptidase [Arabidopsis thaliana]	Ghi.17761	AI728629	AT5G19780.1 | Symbols: TUA5 | tubulin alpha-5 | chr5:6687212-6688926 FORWARD LENGTH=450	7e-26	ethylene	Hormone response	3.83015	down
Ghi.8291.1.S1_s_at	Transcribed locus, moderately similar to NP_188258.1 GDSL-motif lipase/hydrolase family protein [Arabidopsis thaliana]	Ghi.8291	DT048047	AT5G40990.1 | Symbols: GLIP1 | GDSL lipase 1 | chr5:16418920-16420400 FORWARD LENGTH=374	2e-27	ethylene	Hormone signal transduction					54.2114	down
Ghi.10005.1.S1_s_at	Transcribed locus, moderately similar to NP_176461.1 stress-inducible protein, putative [Arabidopsis thaliana]	Ghi.10005	DT455673	AT4G12400.2 | Symbols: Hop3 | stress-inducible protein, putative | chr4:7338866-7341239 REVERSE LENGTH=558	0	ethylene	Hormone response					8.92892	down
Ghi.10095.1.S1_x_at	Beta-tubulin 18	Ghi.16967	DT465449	AT5G19780.1 | Symbols: TUA5 | tubulin alpha-5 | chr5:6687212-6688926 FORWARD LENGTH=450	6e-95	ethylene	Hormone response					3.18609	down
Ghi.10136.1.A1_s_at	Transcribed locus, moderately similar to NP_564983.1 GATL9/LGT8 (Galacturonosyltransferase-like 9); polygalacturonate 4-alpha-galacturonosyltransferase/ transferase, transferring glycosyl groups / transferase, transferring hexosyl groups [Arabidopsis thal	Ghi.10136	AI727913	AT3G01040.2 | Symbols: GAUT13 | galacturonosyltransferase 13 | chr3:9392-11979 FORWARD LENGTH=532	2e-20	ethylene	Hormone response					9.71829	down
Ghi.1043.4.A1_at	Transcribed locus, weakly similar to NP_196153.1 peroxidase, putative [Arabidopsis thaliana]	Ghi.17859	DT463348	AT5G19880.1 | Symbols: | Peroxidase superfamily protein | chr5:6720578-6722411 REVERSE LENGTH=329	4e-45	ethylene						4.46603	up
Ghi.1043.4.S1_at	Transcribed locus, weakly similar to NP_196153.1 peroxidase, putative [Arabidopsis thaliana]	Ghi.17859	DT463348	AT5G19880.1 | Symbols: | Peroxidase superfamily protein | chr5:6720578-6722411 REVERSE LENGTH=329	4e-45	ethylene				10.0497	down	28.6286	up			8.43359	up
Ghi.10443.1.A1_s_at	Transcribed locus, weakly similar to NP_173355.3 AP2 domain-containing transcription factor, putative [Arabidopsis thaliana]	Ghi.10443	DT464851	AT4G39780.1 | Symbols: | Integrase-type DNA-binding superfamily protein | chr4:18458216-18459034 REVERSE LENGTH=272	4e-18	ethylene	Hormone signal transduction					3.97497	down
Ghi.10443.1.S1_at	Transcribed locus, weakly similar to NP_173355.3 AP2 domain-containing transcription factor, putative [Arabidopsis thaliana]	Ghi.10443	DT049130	AT4G39780.1 | Symbols: | Integrase-type DNA-binding superfamily protein | chr4:18458216-18459034 REVERSE LENGTH=272	4e-18	ethylene	Hormone signal transduction	60.5866	down			98.5007	down	51.799	up
Ghi.10637.1.S1_at	Transcribed locus, strongly similar to NP_172750.1 GAPA-2; glyceraldehyde-3-phosphate dehydrogenase [Arabidopsis thaliana]	Ghi.10637	DV849063	AT1G79530.1 | Symbols: GAPCP-1 | glyceraldehyde-3-phosphate dehydrogenase of plastid 1 | chr1:29916232-29919088 REVERSE LENGTH=422	2e-37	ethylene	Hormone response					9.73518	down	3.28645	down
Ghi.10747.1.S1_at	Transcribed locus, strongly similar to XP_001751961.1 predicted protein [Physcomitrella patens subsp. patens]	Ghi.10747	DV850132	AT5G47220.1 | Symbols: ATERF2, ATERF-2, ERF2 | ethylene responsive element binding factor 2 | chr5:19172023-19172754 REVERSE LENGTH=243	7e-45	ethylene		7.59054	down	8.19115	down			4.03677	up
Ghi.10753.1.S1_at	Transcribed locus, moderately similar to NP_567775.1 unknown protein [Arabidopsis thaliana]	Ghi.10753	DN760125	AT4G27450.1 | Symbols: | Aluminium induced protein with YGL and LRDR motifs | chr4:13727665-13728683 REVERSE LENGTH=250	5e-85	ethylene	Hormone response			10.7274	down
Ghi.10779.1.S1_s_at	Transcribed locus, strongly similar to NP_172750.1 GAPA-2; glyceraldehyde-3-phosphate dehydrogenase [Arabidopsis thaliana]	Ghi.10779	CD485758	AT1G79530.1 | Symbols: GAPCP-1 | glyceraldehyde-3-phosphate dehydrogenase of plastid 1 | chr1:29916232-29919088 REVERSE LENGTH=422	1e-61	ethylene	Hormone response							6.89939	down
Ghi.1175.2.S1_s_at	PFS18	Ghi.16931	DQ023526.1	AT5G19780.1 | Symbols: TUA5 | tubulin alpha-5 | chr5:6687212-6688926 FORWARD LENGTH=450	4e-83	ethylene	Hormone response					8.54594	down	4.99423	down
Ghi.1456.1.S1_at	Transcribed locus, strongly similar to NP_568049.1 fructose-bisphosphate aldolase, putative [Arabidopsis thaliana]	Ghi.1456	CA993106	AT3G52930.1 | Symbols: | Aldolase superfamily protein | chr3:19627383-19628874 REVERSE LENGTH=358	5e-90	ethylene	Hormone response							3.77135	down	13.6559	down
Ghi.1456.1.S1_x_at	Transcribed locus, strongly similar to NP_568049.1 fructose-bisphosphate aldolase, putative [Arabidopsis thaliana]	Ghi.1456	CA993106	AT3G52930.1 | Symbols: | Aldolase superfamily protein | chr3:19627383-19628874 REVERSE LENGTH=358	5e-90	ethylene	Hormone response							4.2661	down	13.5613	down
Ghi.1791.1.S1_at	Transcribed locus, strongly similar to NP_200076.1 HSP81-1 (HEAT SHOCK PROTEIN 81-1); ATP binding / unfolded protein binding [Arabidopsis thaliana]	Ghi.1791	DN760566	AT5G56010.1 | Symbols: HSP81-3, Hsp81.3, AtHsp90-3, AtHsp90.3 | heat shock protein 81-3 | chr5:22681410-22683911 FORWARD LENGTH=699	3e-68	ethylene	Hormone response					18.8657	down			15.683	down
Ghi.2090.1.S1_s_at	Transcribed locus, moderately similar to NP_683288.2 ATSRP30.1 (ARABIDOPSIS THALIANA SERINE/ARGININE PROTEIN 30.1); RNA binding [Arabidopsis thaliana]	Ghi.2090	DT569469	AT2G37340.1 | Symbols: RSZ33, ATRSZ33, RS2Z33, AT-RS2Z33 | arginine/serine-rich zinc knuckle-containing protein 33 | chr2:15670372-15672331 REVERSE LENGTH=290	4e-15	ethylene	Hormone response									4.34236	down
Ghi.2405.1.S1_at	Transcribed locus, moderately similar to NP_001065498.1 Os10g0578200 [Oryza sativa (japonica cultivar-group)]	Ghi.2405	DT463708	AT5G05170.1 | Symbols: CESA3, IXR1, ATCESA3, ATH-B, CEV1 | Cellulose synthase family protein | chr5:1530401-1535090 REVERSE LENGTH=1065	2e-72	ethylene	Hormone signal transduction					5.11987	down
Ghi.2738.1.S1_s_at	Transcribed locus, strongly similar to NP_200414.1 HSP81-2 (EARLY-RESPONSIVE TO DEHYDRATION 8); ATP binding [Arabidopsis thaliana]	Ghi.20176	DT560821	AT5G56010.1 | Symbols: HSP81-3, Hsp81.3, AtHsp90-3, AtHsp90.3 | heat shock protein 81-3 | chr5:22681410-22683911 FORWARD LENGTH=699	0	ethylene	Hormone response					3.1201	down
Ghi.2840.2.S1_x_at	Transcribed locus, moderately similar to NP_566880.1 cysteine proteinase, putative [Arabidopsis thaliana]	Ghi.2840	DT527421	AT5G45890.1 | Symbols: SAG12 | senescence-associated gene 12 | chr5:18613300-18614759 FORWARD LENGTH=346	4e-37	ethylene								3.07939	up
Ghi.3212.1.A1_at	Transcribed locus, weakly similar to NP_198774.1 peroxidase, putative [Arabidopsis thaliana]	Ghi.3212	DT467489	AT5G19880.1 | Symbols: | Peroxidase superfamily protein | chr5:6720578-6722411 REVERSE LENGTH=329	9e-17	ethylene						4.13869	up
Ghi.3599.2.A1_a_at	Transcribed locus, weakly similar to NP_567568.1 ankyrin protein kinase, putative [Arabidopsis thaliana]	Ghi.14428	DT463858	AT3G46930.1 | Symbols: | Protein kinase superfamily protein | chr3:17286160-17288032 FORWARD LENGTH=475	9e-11	ethylene	Hormone response			3.28109	down					3.67033	up
Ghi.3673.1.S1_at	Transcribed locus, weakly similar to XP_001772779.1 predicted protein [Physcomitrella patens subsp. patens]	Ghi.3673	DT462887	AT1G22190.1 | Symbols: | Integrase-type DNA-binding superfamily protein | chr1:7836245-7837030 FORWARD LENGTH=261	6e-18	ethylene	Hormone signal transduction	58.6767	down			6.70508	down	42.5615	up
Ghi.3679.2.A1_s_at	Transcribed locus, moderately similar to XP_001751773.1 predicted protein [Physcomitrella patens subsp. patens]	Ghi.3679	DT464210	AT5G47230.1 | Symbols: ERF5, ATERF-5, ATERF5 | ethylene responsive element binding factor 5 | chr5:19180072-19180974 FORWARD LENGTH=300	2e-36	ethylene		4.84208	down
Ghi.417.1.A1_s_at	Transcribed locus, weakly similar to NP_001031103.1 carboxylic ester hydrolase [Arabidopsis thaliana]	Ghi.417	DT046659	AT5G40990.1 | Symbols: GLIP1 | GDSL lipase 1 | chr5:16418920-16420400 FORWARD LENGTH=374	5e-10	ethylene	Hormone signal transduction					10.7096	up
Ghi.4328.1.A1_at	Transcribed locus, moderately similar to NP_001078474.1 SRZ-22 (serine/arginine-rich 22) [Arabidopsis thaliana]	Ghi.4328	DT527018	AT1G23860.2 | Symbols: SRZ-21, SRZ21, RSZ21, At-RSZ21 | RS-containing zinc finger protein 21 | chr1:8428091-8429164 REVERSE LENGTH=187	1e-35	ethylene	Hormone response									4.19262	down
Ghi.4569.1.S1_s_at	Transcribed locus, weakly similar to NP_195981.1 GDSL-motif lipase/hydrolase family protein [Arabidopsis thaliana]	Ghi.4569	DT462125	AT5G40990.1 | Symbols: GLIP1 | GDSL lipase 1 | chr5:16418920-16420400 FORWARD LENGTH=374	5e-25	ethylene	Hormone signal transduction					4.09869	down
Ghi.4617.1.A1_at	Alpha-tubulin (TUA12)	Ghi.4617	DT048631	AT5G19780.1 | Symbols: TUA5 | tubulin alpha-5 | chr5:6687212-6688926 FORWARD LENGTH=450	3e-35	ethylene	Hormone response					3.97344	down
Ghi.4819.1.A1_at	Transcribed locus	Ghi.4819	DT050370	AT5G19000.2 | Symbols: BPM1 | BTB-POZ and MATH domain 1 | chr5:6342563-6344641 FORWARD LENGTH=442	3e-13	ethylene	Hormone signal transduction					3.28573	up
Ghi.5022.4.A1_s_at	Transcribed locus, weakly similar to NP_177492.1 ATMKK9 (Arabidopsis thaliana MAP kinase kinase 9); kinase	Ghi.17602	DT049392	AT1G73500.1 | Symbols: ATMKK9, MKK9 | MAP kinase kinase 9 | chr1:27639419-27640351 REVERSE LENGTH=310	1e-39	ethylene	Hormone signal transduction	4.8568	down	11.6615	down	5.36279	up
Ghi.5157.1.S1_s_at	Ethylene-responsive element binding protein ERF4	Ghi.5157	AY781120.1	AT5G44210.1 | Symbols: ERF9, ATERF9, ATERF-9 | erf domain protein 9 | chr5:17806742-17807344 FORWARD LENGTH=200	1e-26	ethylene	Hormone signal transduction	6.27189	down					5.02743	up
Ghi.5191.1.A1_at	Transcribed locus, moderately similar to NP_197244.1 IRX3 (IRREGULAR XYLEM 3, MURUS 10); cellulose synthase [Arabidopsis thaliana]	Ghi.5191	DT048689	AT5G05170.1 | Symbols: CESA3, IXR1, ATCESA3, ATH-B, CEV1 | Cellulose synthase family protein | chr5:1530401-1535090 REVERSE LENGTH=1065	7e-33	ethylene	Hormone signal transduction							5.58238	down
Ghi.5209.1.A1_at	Transcribed locus, weakly similar to NP_564023.1 transcription initiation factor IID (TFIID) subunit A family protein [Arabidopsis thaliana]	Ghi.5209	DT468517	AT1G17440.2 | Symbols: EER4, TAF12B | Transcription initiation factor TFIID subunit A | chr1:5984407-5987663 REVERSE LENGTH=683	1e-45	ethylene	Hormone biosynthesis					3.08059	up
Ghi.529.1.S1_at	Transcribed locus, strongly similar to NP_181187.1 fructose-bisphosphate aldolase, putative [Arabidopsis thaliana]	Ghi.529	DR458378	AT3G52930.1 | Symbols: | Aldolase superfamily protein | chr3:19627383-19628874 REVERSE LENGTH=358	9e-15	ethylene	Hormone response					58.8165	down	8.79877	down
Ghi.5565.2.S1_a_at	Transcribed locus, moderately similar to NP_173005.1 ATPDR12/PDR12 (PLEIOTROPIC DRUG RESISTANCE 12); ATPase, coupled to transmembrane movement of substances [Arabidopsis thaliana]	Ghi.5565	DT468184	AT1G15520.1 | Symbols: PDR12, ATPDR12, ABCG40, ATABCG40 | pleiotropic drug resistance 12 | chr1:5331993-5338175 REVERSE LENGTH=1423	0	ethylene				5.16022	down
Ghi.5565.7.A1_x_at	Transcribed locus, moderately similar to NP_173005.1 ATPDR12/PDR12 (PLEIOTROPIC DRUG RESISTANCE 12); ATPase, coupled to transmembrane movement of substances [Arabidopsis thaliana]	Ghi.5565	CD486452	AT1G15520.1 | Symbols: PDR12, ATPDR12, ABCG40, ATABCG40 | pleiotropic drug resistance 12 | chr1:5331993-5338175 REVERSE LENGTH=1423	6e-30	ethylene				4.15063	down
Ghi.5746.1.S1_s_at	Alpha-tubulin (TubA2)	Ghi.16939	AY345604.1	AT5G19780.1 | Symbols: TUA5 | tubulin alpha-5 | chr5:6687212-6688926 FORWARD LENGTH=450	0	ethylene	Hormone response					3.02282	down
Ghi.5775.1.S1_s_at	Transcribed locus, weakly similar to NP_187108.1 EIN4 (ETHYLENE INSENSITIVE 4); receptor [Arabidopsis thaliana]	Ghi.5775	DT455881	AT3G23150.1 | Symbols: ETR2 | Signal transduction histidine kinase, hybrid-type, ethylene sensor | chr3:8255156-8257560 FORWARD LENGTH=773	3e-45	ethylene	Hormone receptor					5.21595	up
Ghi.5801.1.A1_at	Transcribed locus, moderately similar to NP_179935.1 GDSL-motif lipase/hydrolase family protein [Arabidopsis thaliana]	Ghi.5801	CO492902	AT5G40990.1 | Symbols: GLIP1 | GDSL lipase 1 | chr5:16418920-16420400 FORWARD LENGTH=374	4e-24	ethylene	Hormone signal transduction					9.40893	down	18.9183	down	30.8642	down
Ghi.5815.1.S1_at	Alcohol dehydrogenase 2b	Ghi.5815	U53704.1	AT1G77120.1 | Symbols: ADH1, ADH, ATADH, ATADH1 | alcohol dehydrogenase 1 | chr1:28975509-28977216 FORWARD LENGTH=379	8e-74	ethylene	Hormone response									3.7486	down
Ghi.5825.1.A1_s_at	Transcribed locus, weakly similar to NP_001053409.1 Os04g0533300 [Oryza sativa (japonica cultivar-group)]	Ghi.5825	CO499506	AT2G45820.1 | Symbols: | Remorin family protein | chr2:18863147-18864576 REVERSE LENGTH=190	4e-16	ethylene	Hormone response					4.7256	down	10.7583	down
Ghi.5870.1.A1_at	Transcribed locus, moderately similar to NP_568722.1 cysteine proteinase, putative [Arabidopsis thaliana]	Ghi.6056	CO492623	AT5G45890.1 | Symbols: SAG12 | senescence-associated gene 12 | chr5:18613300-18614759 FORWARD LENGTH=346	4e-29	ethylene										45.979	down
Ghi.6061.1.S1_at	Cellulose synthase (celA2)	Ghi.6061	DT047912	AT5G05170.1 | Symbols: CESA3, IXR1, ATCESA3, ATH-B, CEV1 | Cellulose synthase family protein | chr5:1530401-1535090 REVERSE LENGTH=1065	0	ethylene	Hormone signal transduction							4.95424	down
Ghi.6127.1.S1_at	Xu-142 beta-tubulin 9 (BTub9)	Ghi.6127	AY345609.1	AT5G19780.1 | Symbols: TUA5 | tubulin alpha-5 | chr5:6687212-6688926 FORWARD LENGTH=450	3e-80	ethylene	Hormone response					4.28951	up	5.51067	down	6.43704	down
Ghi.6300.1.S1_at	Transcribed locus, moderately similar to NP_176652.2 alcohol dehydrogenase, putative [Arabidopsis thaliana]	Ghi.6300	DR455731	AT1G77120.1 | Symbols: ADH1, ADH, ATADH, ATADH1 | alcohol dehydrogenase 1 | chr1:28975509-28977216 FORWARD LENGTH=379	7e-55	ethylene	Hormone response			4.75804	down	6.80421	up
Ghi.6330.2.S1_a_at			CO499112	AT4G27450.1 | Symbols: | Aluminium induced protein with YGL and LRDR motifs | chr4:13727665-13728683 REVERSE LENGTH=250	2e-29	ethylene	Hormone response							5.16645	down
Ghi.6433.1.S1_at	Transcribed locus, weakly similar to NP_179068.1 PR1 (PATHOGENESIS-RELATED GENE 1) [Arabidopsis thaliana]	Ghi.17307	CF932068	AT2G14580.1 | Symbols: ATPRB1, PRB1 | basic pathogenesis-related protein 1 | chr2:6225703-6226188 REVERSE LENGTH=161	3e-56	ethylene						14.5442	up
Ghi.6443.2.A1_s_at	Transcribed locus, moderately similar to NP_187123.1 PR4 (PATHOGENESIS-RELATED 4) [Arabidopsis thaliana]	Ghi.6443	CF932178	AT3G04720.1 | Symbols: PR4, HEL, PR-4 | pathogenesis-related 4 | chr3:1285691-1286531 REVERSE LENGTH=212	3e-39	ethylene						9.97562	up
Ghi.6443.2.S1_at	Transcribed locus, moderately similar to NP_187123.1 PR4 (PATHOGENESIS-RELATED 4) [Arabidopsis thaliana]	Ghi.6443	CF932178	AT3G04720.1 | Symbols: PR4, HEL, PR-4 | pathogenesis-related 4 | chr3:1285691-1286531 REVERSE LENGTH=212	3e-39	ethylene						3.66067	up
Ghi.6502.1.S1_at	Transcribed locus, moderately similar to NP_179549.1 ACO1 (ACC OXIDASE 1); 1-aminocyclopropane-1-carboxylate oxidase [Arabidopsis thaliana]	Ghi.6502	AJ513177	AT2G19590.1 | Symbols: ACO1, ATACO1 | ACC oxidase 1 | chr2:8476239-8477354 REVERSE LENGTH=310	8e-119	ethylene								4.62249	down
Ghi.6544.1.S1_at	Transcribed locus, strongly similar to NP_565508.1 fructose-bisphosphate aldolase, putative [Arabidopsis thaliana]	Ghi.6544	DN780248	AT3G52930.1 | Symbols: | Aldolase superfamily protein | chr3:19627383-19628874 REVERSE LENGTH=358	4e-100	ethylene	Hormone response							5.13151	down	3.68384	down
Ghi.6548.1.S1_s_at	MAP kinase-like protein	Ghi.16406	AY207316.1	AT5G58350.1 | Symbols: WNK4, ZIK2 | with no lysine (K) kinase 4 | chr5:23585505-23587681 FORWARD LENGTH=571	2e-80	ethylene	Hormone response					3.09828	down	14.5084	down	3.95165	down
Ghi.6564.1.S1_at	Transcribed locus, moderately similar to NP_181250.1 peroxidase 21 (PER21) (P21) (PRXR5) [Arabidopsis thaliana]	Ghi.6564	CD486634	AT5G19880.1 | Symbols: | Peroxidase superfamily protein | chr5:6720578-6722411 REVERSE LENGTH=329	8e-17	ethylene						6.07738	up
Ghi.6625.1.S1_at	Transcribed locus, moderately similar to NP_568121.1 ATRAB ALPHA (Arabidopsis Rab GTPase homolog C2a); GTP binding [Arabidopsis thaliana]	Ghi.6625	CA992977	AT3G46060.3 | Symbols: ARA3 | RAB GTPase homolog 8A | chr3:16917908-16919740 FORWARD LENGTH=216	1e-39	ethylene						5.14021	up
Ghi.6714.1.S1_s_at	Transcribed locus, weakly similar to NP_198322.1 GDSL-motif lipase/hydrolase family protein [Arabidopsis thaliana]	Ghi.6714	CA993201	AT5G40990.1 | Symbols: GLIP1 | GDSL lipase 1 | chr5:16418920-16420400 FORWARD LENGTH=374	3e-13	ethylene	Hormone signal transduction							3.18381	up
Ghi.6899.1.A1_at	Transcribed locus, strongly similar to NP_200076.1 HSP81-1 (HEAT SHOCK PROTEIN 81-1); ATP binding / unfolded protein binding [Arabidopsis thaliana]	Ghi.12591	CA992712	AT5G56010.1 | Symbols: HSP81-3, Hsp81.3, AtHsp90-3, AtHsp90.3 | heat shock protein 81-3 | chr5:22681410-22683911 FORWARD LENGTH=699	8e-63	ethylene	Hormone response					30.9822	down			11.0698	down
Ghi.6953.1.S1_s_at	ACC oxidase 1 (ACO1)	Ghi.16374	DQ116442.1	AT1G05010.1 | Symbols: EFE, ACO4, EAT1 | ethylene-forming enzyme | chr1:1431419-1432695 REVERSE LENGTH=323	4e-122	ethylene				9.72711	down	10.3799	up
Ghi.7158.1.S1_s_at	Transcribed locus, moderately similar to NP_187193.3 ACBP4 (ACYL-COA BINDING PROTEIN 4, ACYL-COA-BINDING DOMAIN 4); acyl-CoA binding [Arabidopsis thaliana]	Ghi.7757	AW187607	AT3G05420.2 | Symbols: ACBP4 | acyl-CoA binding protein 4 | chr3:1561880-1567047 FORWARD LENGTH=669	1e-27	ethylene	Hormone response					7.6623	down	4.70802	down
Ghi.7280.1.S1_at	Transcribed locus, weakly similar to NP_180259.1 ATPDR4/PDR4 (PLEIOTROPIC DRUG RESISTANCE 4); ATPase, coupled to transmembrane movement of substances [Arabidopsis thaliana]	Ghi.7280	AI731961	AT1G15520.1 | Symbols: PDR12, ATPDR12, ABCG40, ATABCG40 | pleiotropic drug resistance 12 | chr1:5331993-5338175 REVERSE LENGTH=1423	2e-14	ethylene						3.06854	down
Ghi.7345.1.S1_at	Transcribed locus, moderately similar to NP_200987.1 calnexin 1 (CNX1) [Arabidopsis thaliana]	Ghi.9542	AI731401	AT5G61790.1 | Symbols: CNX1, ATCNX1 | calnexin 1 | chr5:24827394-24829642 REVERSE LENGTH=530	2e-63	ethylene	Hormone response					16.1416	down	3.25595	down	4.56794	down
Ghi.7370.1.S1_at	Ethylene-responsive element binding factor	Ghi.16341	AY181251.1	AT5G07580.1 | Symbols: | Integrase-type DNA-binding superfamily protein | chr5:2399525-2400349 FORWARD LENGTH=274	9e-16	ethylene										3.54057	up
Ghi.752.2.S1_s_at	Transcribed locus, moderately similar to NP_850933.1 SR1 (splicing factor 2); RNA binding [Arabidopsis thaliana]	Ghi.752	DT544457	AT3G61860.1 | Symbols: ATRSP31, RSP31, At-RS31, RS31 | RNA-binding (RRM/RBD/RNP motifs) family protein | chr3:22900311-22902159 REVERSE LENGTH=264	3e-13	ethylene	Hormone response									4.07565	down
Ghi.7641.1.S1_s_at	Transcribed locus, moderately similar to NP_176808.3 ETR1 (ETHYLENE RESPONSE 1); two-component response regulator [Arabidopsis thaliana]	Ghi.7641	AI728666	AT1G66340.1 | Symbols: ETR1, EIN1, ETR, AtETR1 | Signal transduction histidine kinase, hybrid-type, ethylene sensor | chr1:24734698-24737366 FORWARD LENGTH=738	5e-123	ethylene	Hormone receptor					3.14366	up
Ghi.7815.1.S1_at	Transcribed locus, moderately similar to NP_199829.1 protein kinase, putative [Arabidopsis thaliana]	Ghi.7815	DN779511	AT5G58950.1 | Symbols: | Protein kinase superfamily protein | chr5:23801136-23803025 REVERSE LENGTH=525	1e-21	ethylene	Hormone response					15.8419	up
Ghi.7921.1.S1_x_at	1-aminocyclopropane-1-carboxylate oxidase (ACO1)	Ghi.16270	DQ303122.1	AT1G05010.1 | Symbols: EFE, ACO4, EAT1 | ethylene-forming enzyme | chr1:1431419-1432695 REVERSE LENGTH=323	4e-123	ethylene						11.8147	up			3.59551	up
Ghi.7950.1.S1_at	POD9 precursor (pod9)	Ghi.16267	AY366083.1	AT5G19880.1 | Symbols: | Peroxidase superfamily protein | chr5:6720578-6722411 REVERSE LENGTH=329	2e-85	ethylene				14.091	down	33.3263	up
Ghi.798.1.S1_s_at	ACC oxidase 3 (ACO3)	Ghi.16386	DQ116444.1	AT1G05010.1 | Symbols: EFE, ACO4, EAT1 | ethylene-forming enzyme | chr1:1431419-1432695 REVERSE LENGTH=323	1e-131	ethylene				3.92469	down	4.83505	up			3.55682	up
Ghi.7985.1.S1_s_at	Transcribed locus, moderately similar to NP_567775.1 unknown protein [Arabidopsis thaliana]	Ghi.7985	DN759914	AT4G27450.1 | Symbols: | Aluminium induced protein with YGL and LRDR motifs | chr4:13727665-13728683 REVERSE LENGTH=250	1e-103	ethylene	Hormone response			4.09215	down	6.12755	up
Ghi.8023.1.S1_at	ACC oxidase 2 (ACO2)	Ghi.16693	DQ116443.1	AT1G62380.1 | Symbols: ACO2, ATACO2 | ACC oxidase 2 | chr1:23082340-23084068 FORWARD LENGTH=320	5e-123	ethylene		4.42035	down	24.868	down	5.62919	up
Ghi.8025.1.S1_s_at	ACC oxidase ACO4	Ghi.8025	DQ122175.1	AT1G05010.1 | Symbols: EFE, ACO4, EAT1 | ethylene-forming enzyme | chr1:1431419-1432695 REVERSE LENGTH=323	1e-127	ethylene										3.14638	up
Ghi.8105.1.A1_s_at	Apoplastic anionic gaiacol peroxidase (pod10)	Ghi.8105	AF488305.1	AT5G19880.1 | Symbols: | Peroxidase superfamily protein | chr5:6720578-6722411 REVERSE LENGTH=329	4e-89	ethylene				11.1298	down
Ghi.8108.1.S1_at	Class III peroxidase (pod5)	Ghi.8108	AF485267.1	AT5G19880.1 | Symbols: | Peroxidase superfamily protein | chr5:6720578-6722411 REVERSE LENGTH=329	3e-56	ethylene								4.94282	up	8.01724	up
Ghi.8113.1.S1_at	Dehydration responsive element binding protein (DREB)	Ghi.8113	AY174160.1	AT4G13620.1 | Symbols: | Integrase-type DNA-binding superfamily protein | chr4:7932138-7933304 FORWARD LENGTH=388	6e-21	ethylene	Hormone signal transduction							5.76674	down
Ghi.8136.1.S1_s_at	Peroxidase (pox gene), strain Xuzhou 142	Ghi.8136	AJ606075.1	AT5G19880.1 | Symbols: | Peroxidase superfamily protein | chr5:6720578-6722411 REVERSE LENGTH=329	6e-55	ethylene						21.4284	down	8.51911	down
Ghi.8161.1.S1_s_at	Ethylene-responsive element binding protein ERF5	Ghi.8161	AY781118.2	AT5G47220.1 | Symbols: ATERF2, ATERF-2, ERF2 | ethylene responsive element binding factor 2 | chr5:19172023-19172754 REVERSE LENGTH=243	6e-52	ethylene				4.45025	down
Ghi.8211.1.S1_s_at	Transcribed locus, weakly similar to NP_194904.1 peroxidase, putative [Arabidopsis thaliana]	Ghi.8211	AI731607	AT5G19880.1 | Symbols: | Peroxidase superfamily protein | chr5:6720578-6722411 REVERSE LENGTH=329	1e-36	ethylene						5.17212	down
Ghi.8397.1.A1_at	Transcribed locus, moderately similar to NP_568975.2 oxidoreductase, zinc-binding dehydrogenase family protein [Arabidopsis thaliana]	Ghi.8397	DT047672	AT1G77120.1 | Symbols: ADH1, ADH, ATADH, ATADH1 | alcohol dehydrogenase 1 | chr1:28975509-28977216 FORWARD LENGTH=379	2e-12	ethylene	Hormone response					3.05491	up
Ghi.8448.1.S1_x_at	Xu-142 beta-tubulin 1 (BTub1)	Ghi.8448	AF521240.1	AT5G19780.1 | Symbols: TUA5 | tubulin alpha-5 | chr5:6687212-6688926 FORWARD LENGTH=450	2e-92	ethylene	Hormone response					35.0826	down	19.5557	down	7.69754	down
Ghi.8518.1.A1_at	Transcribed locus, strongly similar to NP_197244.1 IRX3 (IRREGULAR XYLEM 3, MURUS 10); cellulose synthase [Arabidopsis thaliana]	Ghi.8518	DT048349	AT5G05170.1 | Symbols: CESA3, IXR1, ATCESA3, ATH-B, CEV1 | Cellulose synthase family protein | chr5:1530401-1535090 REVERSE LENGTH=1065	4e-82	ethylene	Hormone signal transduction							6.31535	down
Ghi.8554.1.S1_at	Transcribed locus, moderately similar to NP_850759.1 fructose-bisphosphate aldolase, putative [Arabidopsis thaliana]	Ghi.8554	DR455082	AT3G52930.1 | Symbols: | Aldolase superfamily protein | chr3:19627383-19628874 REVERSE LENGTH=358	2e-70	ethylene	Hormone response					3.95663	down	4.08543	down
Ghi.8730.1.A1_at	Transcribed locus, moderately similar to NP_190516.1 nascent polypeptide-associated complex (NAC) domain-containing protein [Arabidopsis thaliana]	Ghi.2549	DT052016	AT3G12390.1 | Symbols: | Nascent polypeptide-associated complex (NAC), alpha subunit family protein | chr3:3942344-3943595 FORWARD LENGTH=203	3e-24	ethylene	Hormone response									4.1206	down
Ghi.8746.1.A1_at	Transcribed locus, weakly similar to NP_029729.1 GDSL-motif lipase/hydrolase family protein [Arabidopsis thaliana]	Ghi.17568	DT047087	AT5G40990.1 | Symbols: GLIP1 | GDSL lipase 1 | chr5:16418920-16420400 FORWARD LENGTH=374	1e-10	ethylene	Hormone signal transduction							57.023	down
Ghi.8749.1.S1_at	Transcribed locus, moderately similar to XP_001756879.1 predicted protein [Physcomitrella patens subsp. patens]	Ghi.8749	DT463517	AT5G47230.1 | Symbols: ERF5, ATERF-5, ATERF5 | ethylene responsive element binding factor 5 | chr5:19180072-19180974 FORWARD LENGTH=300	1e-46	ethylene		31.1726	down	3.17265	down	4.57198	up	14.3505	up
Ghi.9071.1.S1_s_at	Transcribed locus, moderately similar to XP_001751561.1 predicted protein [Physcomitrella patens subsp. patens]	Ghi.17096	DT466627	AT5G40990.1 | Symbols: GLIP1 | GDSL lipase 1 | chr5:16418920-16420400 FORWARD LENGTH=374	3e-30	ethylene	Hormone signal transduction					5.12812	down
Ghi.9124.2.S1_s_at	Transcribed locus, weakly similar to NP_175794.1 RAP2.12; DNA binding / transcription factor [Arabidopsis thaliana]	Ghi.17919	DT466387	AT1G72360.3 | Symbols: HRE1 | Integrase-type DNA-binding superfamily protein | chr1:27241904-27242777 FORWARD LENGTH=260	3e-13	ethylene		3.4503	down
Ghi.9175.1.S1_at	Transcribed locus, moderately similar to XP_001756879.1 predicted protein [Physcomitrella patens subsp. patens]	Ghi.9175	DR462212	AT5G61600.1 | Symbols: ERF104 | ethylene response factor 104 | chr5:24766643-24767368 REVERSE LENGTH=241	1e-30	ethylene	Hormone signal transduction	68.8738	down					24.9688	up
Ghi.9259.1.S1_s_at	Transcribed locus, strongly similar to NP_195761.1 PDX1 (PYRIDOXINE BIOSYNTHESIS 1.3); protein heterodimerization/ protein homodimerization [Arabidopsis thaliana]	Ghi.9259	CD485735	AT2G38210.1 | Symbols: PDX1L4 | putative PDX1-like protein 4 | chr2:16007198-16007437 FORWARD LENGTH=79	4e-31	ethylene						3.45174	down
Ghi.9263.5.A1_x_at	Transcribed locus, weakly similar to NP_189162.1 AGC2-1 (OXIDATIVE SIGNAL-INDUCIBLE1); kinase [Arabidopsis thaliana]	Ghi.17862	DR462841	AT3G45780.2 | Symbols: PHOT1, NPH1, JK224, RPT1 | phototropin 1 | chr3:16818557-16823960 FORWARD LENGTH=996	3e-27	ethylene	Hormone response					69.0457	down
Ghi.9263.5.S1_at	Transcribed locus, weakly similar to NP_189162.1 AGC2-1 (OXIDATIVE SIGNAL-INDUCIBLE1); kinase [Arabidopsis thaliana]	Ghi.17862	DR462841	AT3G45780.2 | Symbols: PHOT1, NPH1, JK224, RPT1 | phototropin 1 | chr3:16818557-16823960 FORWARD LENGTH=996	3e-27	ethylene	Hormone response					11.3463	down
Ghi.9446.1.S1_at	Beta-tubulin 17	Ghi.16940	DT047992	AT5G19780.1 | Symbols: TUA5 | tubulin alpha-5 | chr5:6687212-6688926 FORWARD LENGTH=450	4e-87	ethylene	Hormone response					5.37162	down
Ghi.9616.1.S1_s_at	Transcribed locus, strongly similar to NP_188365.1 MTO3 (S-adenosylmethionine synthase 3); methionine adenosyltransferase [Arabidopsis thaliana]	Ghi.17939	DR457196	AT1G02500.2 | Symbols: SAM1, SAM-1, MAT1, AtSAM1 | S-adenosylmethionine synthetase 1 | chr1:519037-520218 FORWARD LENGTH=393	0	ethylene						5.1024	down
Ghi.9834.1.S1_s_at	Transcribed locus, strongly similar to NP_200414.1 HSP81-2 (EARLY-RESPONSIVE TO DEHYDRATION 8); ATP binding [Arabidopsis thaliana]	Ghi.17816	DT046481	AT5G56010.1 | Symbols: HSP81-3, Hsp81.3, AtHsp90-3, AtHsp90.3 | heat shock protein 81-3 | chr5:22681410-22683911 FORWARD LENGTH=699	0	ethylene	Hormone response					7.8348	down
Ghi.9880.2.A1_x_at	Transcribed locus, moderately similar to XP_001756879.1 predicted protein [Physcomitrella patens subsp. patens]	Ghi.9880	DT047349	AT5G47230.1 | Symbols: ERF5, ATERF-5, ATERF5 | ethylene responsive element binding factor 5 | chr5:19180072-19180974 FORWARD LENGTH=300	3e-17	ethylene		23.7383	down					18.4344	up	4.13906	up
Ghi.9894.2.S1_at	Transcribed locus, weakly similar to NP_182154.1 CRF5 (CYTOKININ RESPONSE FACTOR 5); DNA binding / transcription factor [Arabidopsis thaliana]	Ghi.9894	DT462804	AT1G50640.1 | Symbols: ERF3, ATERF3 | ethylene responsive element binding factor 3 | chr1:18757602-18758279 REVERSE LENGTH=225	2e-20	ethylene						12.2167	down
Ghi.9959.1.S1_s_at	Transcribed locus, moderately similar to XP_001770354.1 predicted protein [Physcomitrella patens subsp. patens]	Ghi.9959	DN759712	AT5G44210.1 | Symbols: ERF9, ATERF9, ATERF-9 | erf domain protein 9 | chr5:17806742-17807344 FORWARD LENGTH=200	2e-25	ethylene	Hormone signal transduction	6.73265	down					10.8887	up
GhiAffx.10582.1.S1_x_at	Transcribed locus, weakly similar to NP_001031103.1 carboxylic ester hydrolase [Arabidopsis thaliana]	Ghi.18317	DW485100.1	AT5G40990.1 | Symbols: GLIP1 | GDSL lipase 1 | chr5:16418920-16420400 FORWARD LENGTH=374	2e-14	ethylene	Hormone signal transduction					7.97762	up
GhiAffx.10682.1.S1_s_at	Transcribed locus, weakly similar to NP_196153.1 peroxidase, putative [Arabidopsis thaliana]	Ghi.13424	DW227764.1	AT5G19880.1 | Symbols: | Peroxidase superfamily protein | chr5:6720578-6722411 REVERSE LENGTH=329	4e-53	ethylene				3.30607	down	5.44516	up	3.75833	up	10.9957	down
GhiAffx.11150.1.S1_at	Transcribed locus, moderately similar to NP_189474.2 GATL10 (Galacturonosyltransferase-like 10); polygalacturonate 4-alpha-galacturonosyltransferase/ transferase, transferring hexosyl groups [Arabidopsis thaliana]	Ghi.20227	DW498534.1	AT3G01040.2 | Symbols: GAUT13 | galacturonosyltransferase 13 | chr3:9392-11979 FORWARD LENGTH=532	2e-18	ethylene	Hormone response	10.1039	down			5.33582	down	7.02132	up
GhiAffx.16329.1.A1_s_at	Transcribed locus, moderately similar to NP_189460.1 peroxidase, putative [Arabidopsis thaliana]	Ghi.9864	DW229525.1	AT5G19880.1 | Symbols: | Peroxidase superfamily protein | chr5:6720578-6722411 REVERSE LENGTH=329	5e-15	ethylene						4.14214	down
GhiAffx.17865.1.S1_at	Transcribed locus, strongly similar to NP_200076.1 HSP81-1 (HEAT SHOCK PROTEIN 81-1); ATP binding / unfolded protein binding [Arabidopsis thaliana]	Ghi.15635	DW503063.1	AT5G56010.1 | Symbols: HSP81-3, Hsp81.3, AtHsp90-3, AtHsp90.3 | heat shock protein 81-3 | chr5:22681410-22683911 FORWARD LENGTH=699	3e-105	ethylene	Hormone response									6.09699	down
GhiAffx.184.1.S1_at	Transcribed locus	Ghi.15272	DW483295.1	AT1G78080.1 | Symbols: RAP2.4 | related to AP2 4 | chr1:29364790-29365794 FORWARD LENGTH=334	6e-17	ethylene	Hormone signal transduction					6.23768	down	5.99906	up
GhiAffx.21573.1.S1_at	Transcribed locus, weakly similar to NP_175380.2 peroxidase, putative [Arabidopsis thaliana]	Ghi.14789	DW495902.1	AT5G19880.1 | Symbols: | Peroxidase superfamily protein | chr5:6720578-6722411 REVERSE LENGTH=329	9e-68	ethylene								6.2905	down	4.1244	up
GhiAffx.23718.1.S1_s_at	Transcribed locus, moderately similar to NP_974125.1 GDSL-motif lipase/hydrolase family protein [Arabidopsis thaliana]	Ghi.14713	DW507495.1	AT5G40990.1 | Symbols: GLIP1 | GDSL lipase 1 | chr5:16418920-16420400 FORWARD LENGTH=374	4e-18	ethylene	Hormone signal transduction					3.56163	down
GhiAffx.23785.1.S1_at			DW507813.1	AT5G40990.1 | Symbols: GLIP1 | GDSL lipase 1 | chr5:16418920-16420400 FORWARD LENGTH=374	8e-14	ethylene	Hormone signal transduction					36.0607	up			11.4963	up
GhiAffx.24637.1.S1_at	Transcribed locus, weakly similar to NP_188965.1 ATERF1/ERF1 (ETHYLENE RESPONSE FACTOR 1); DNA binding / transcription factor/ transcriptional activator [Arabidopsis thaliana]	Ghi.16272	DW512126.1	AT3G23240.1 | Symbols: ERF1, ATERF1 | ethylene response factor 1 | chr3:8295705-8296361 FORWARD LENGTH=218	7e-38	ethylene	Hormone signal transduction					6.82866	up
GhiAffx.24987.1.S1_s_at	Transcribed locus, weakly similar to NP_177313.1 peroxidase 12 (PER12) (P12) (PRXR6) [Arabidopsis thaliana]	Ghi.15879	DW513956.1	AT5G19880.1 | Symbols: | Peroxidase superfamily protein | chr5:6720578-6722411 REVERSE LENGTH=329	8e-53	ethylene										5.15463	down
GhiAffx.25472.1.A1_s_at			DW516477.1	AT3G04720.1 | Symbols: PR4, HEL, PR-4 | pathogenesis-related 4 | chr3:1285691-1286531 REVERSE LENGTH=212	2e-76	ethylene				3.26848	down	7.91039	up
GhiAffx.26803.1.A1_at			DW243860.1	AT1G70510.1 | Symbols: KNAT2, ATK1 | KNOTTED-like from Arabidopsis thaliana 2 | chr1:26576635-26582145 FORWARD LENGTH=310	7e-60	ethylene								3.01831	down
GhiAffx.28161.1.S1_s_at	Transcribed locus, moderately similar to NP_189093.1 ATMBF1C/MBF1C (MULTIPROTEIN BRIDGING FACTOR 1C); DNA binding / transcription coactivator/ transcription factor [Arabidopsis thaliana]	Ghi.17876	DT463913	AT3G24500.1 | Symbols: MBF1C, ATMBF1C | multiprotein bridging factor 1C | chr3:8918755-8919201 FORWARD LENGTH=148	2e-56	ethylene	Hormone response					21.989	down			30.3529	down
GhiAffx.28739.1.S1_s_at	Transcribed locus, strongly similar to XP_001751961.1 predicted protein [Physcomitrella patens subsp. patens]	Ghi.15180	DW502086.1	AT5G47220.1 | Symbols: ATERF2, ATERF-2, ERF2 | ethylene responsive element binding factor 2 | chr5:19172023-19172754 REVERSE LENGTH=243	1e-30	ethylene				5.16598	down	6.99844	up
GhiAffx.29090.1.S1_at			DN801682	AT3G01040.2 | Symbols: GAUT13 | galacturonosyltransferase 13 | chr3:9392-11979 FORWARD LENGTH=532	3e-55	ethylene	Hormone response					3.80698	down
GhiAffx.30835.1.S1_s_at	Transcribed locus, weakly similar to NP_196153.1 peroxidase, putative [Arabidopsis thaliana]	Ghi.13475	DW487572.1	AT5G19880.1 | Symbols: | Peroxidase superfamily protein | chr5:6720578-6722411 REVERSE LENGTH=329	4e-46	ethylene										3.76738	up
GhiAffx.36916.1.S1_at	Transcribed locus, weakly similar to NP_565597.1 EBF1 (EIN3-BINDING F BOX PROTEIN 1); ubiquitin-protein ligase [Arabidopsis thaliana]	Ghi.14468	DW484032.1	AT2G25490.1 | Symbols: EBF1, FBL6 | EIN3-binding F box protein 1 | chr2:10848018-10850275 REVERSE LENGTH=628	1e-63	ethylene	Hormone signal transduction					3.96547	up
GhiAffx.3815.1.A1_s_at	Transcribed locus, strongly similar to NP_200076.1 HSP81-1 (HEAT SHOCK PROTEIN 81-1); ATP binding / unfolded protein binding [Arabidopsis thaliana]	Ghi.12591	DW230150.1	AT5G56010.1 | Symbols: HSP81-3, Hsp81.3, AtHsp90-3, AtHsp90.3 | heat shock protein 81-3 | chr5:22681410-22683911 FORWARD LENGTH=699	1e-55	ethylene	Hormone response					62.9785	down			10.914	down
GhiAffx.40045.1.A1_s_at	Transcribed locus, weakly similar to NP_192787.1 oxidoreductase, 2OG-Fe(II) oxygenase family protein [Arabidopsis thaliana]	Ghi.21257	DW495842.1	AT1G62380.1 | Symbols: ACO2, ATACO2 | ACC oxidase 2 | chr1:23082340-23084068 FORWARD LENGTH=320	2e-30	ethylene						20.6795	down
GhiAffx.4043.4.S1_s_at	Transcribed locus, weakly similar to NP_568651.1 SAG12 (SENESCENCE-ASSOCIATED GENE 12); cysteine-type peptidase [Arabidopsis thaliana]	Ghi.18350	DW519193.1	AT5G45890.1 | Symbols: SAG12 | senescence-associated gene 12 | chr5:18613300-18614759 FORWARD LENGTH=346	3e-96	ethylene						11.364	up
GhiAffx.4057.1.A1_at	Transcribed locus, weakly similar to NP_196680.1 SHN3 (SHINE3); DNA binding / transcription factor [Arabidopsis thaliana]	Ghi.14807	DW507397.1	AT1G15360.1 | Symbols: SHN1, WIN1 | Integrase-type DNA-binding superfamily protein | chr1:5283609-5284506 FORWARD LENGTH=199	5e-51	ethylene						4.00309	up	3.63422	up
GhiAffx.42582.1.S1_at			DW508899.1	AT2G14580.1 | Symbols: ATPRB1, PRB1 | basic pathogenesis-related protein 1 | chr2:6225703-6226188 REVERSE LENGTH=161	8e-31	ethylene										3.35113	up
GhiAffx.44161.1.S1_s_at	Transcribed locus, weakly similar to NP_194639.1 ethylene-responsive family protein [Arabidopsis thaliana]	Ghi.13445	DW517251.1	AT2G31730.1 | Symbols: | basic helix-loop-helix (bHLH) DNA-binding superfamily protein | chr2:13487783-13488593 REVERSE LENGTH=153	4e-13	ethylene						4.29188	up
GhiAffx.44610.1.S1_s_at	Transcribed locus, weakly similar to NP_568041.1 protein kinase family protein [Arabidopsis thaliana]	Ghi.13619	DW519438.1	AT5G58950.1 | Symbols: | Protein kinase superfamily protein | chr5:23801136-23803025 REVERSE LENGTH=525	2e-43	ethylene	Hormone response					3.04769	down
GhiAffx.59715.1.S1_at	Transcribed locus, weakly similar to XP_001769646.1 predicted protein [Physcomitrella patens subsp. patens]	Ghi.16596	DW505344.1	AT1G22190.1 | Symbols: | Integrase-type DNA-binding superfamily protein | chr1:7836245-7837030 FORWARD LENGTH=261	1e-10	ethylene	Hormone signal transduction					14.4646	down	4.74928	up
GhiAffx.60224.1.S1_s_at	Transcribed locus, strongly similar to XP_001775145.1 predicted protein [Physcomitrella patens subsp. patens]	Ghi.15123	DW499308.1	AT1G78080.1 | Symbols: RAP2.4 | related to AP2 4 | chr1:29364790-29365794 FORWARD LENGTH=334	3e-20	ethylene	Hormone signal transduction					10.8707	down
GhiAffx.60317.1.S1_at			DW503700.1	AT5G47220.1 | Symbols: ATERF2, ATERF-2, ERF2 | ethylene responsive element binding factor 2 | chr5:19172023-19172754 REVERSE LENGTH=243	7e-39	ethylene				4.73437	down	5.10097	up	3.75787	down	4.74048	up
GhiAffx.60328.1.S1_at	Transcribed locus, weakly similar to NP_194308.1 pathogenesis-related protein, putative [Arabidopsis thaliana]	Ghi.21671	DW503744.1	AT2G14580.1 | Symbols: ATPRB1, PRB1 | basic pathogenesis-related protein 1 | chr2:6225703-6226188 REVERSE LENGTH=161	4e-27	ethylene						6.26746	up	5.46339	up
GhiAffx.61137.1.S1_s_at	Transcribed locus, weakly similar to NP_001032104.1 oxidoreductase [Arabidopsis thaliana]	Ghi.20317	DW508754.1	AT1G62380.1 | Symbols: ACO2, ATACO2 | ACC oxidase 2 | chr1:23082340-23084068 FORWARD LENGTH=320	1e-10	ethylene						3.66515	up
GhiAffx.62471.1.S1_at	Transcribed locus, weakly similar to NP_563946.1 RNA recognition motif (RRM)-containing protein [Arabidopsis thaliana]	Ghi.13570	DW514856.1	AT4G17720.1 | Symbols: | RNA-binding (RRM/RBD/RNP motifs) family protein | chr4:9862660-9864498 REVERSE LENGTH=313	4e-29	ethylene	Hormone response					3.67332	down
GhiAffx.6397.1.A1_at			DW500039.1	AT1G62380.1 | Symbols: ACO2, ATACO2 | ACC oxidase 2 | chr1:23082340-23084068 FORWARD LENGTH=320	9e-17	ethylene						3.05569	up
GhiAffx.64116.1.S1_at	Transcribed locus, weakly similar to NP_201058.1 SRO5 (SIMILAR TO RCD ONE 5); NAD+ ADP-ribosyltransferase [Arabidopsis thaliana]	Ghi.16237	DW234100.1	AT1G32230.3 | Symbols: AtRCD1 | WWE protein-protein interaction domain protein family | chr1:11613427-11615748 FORWARD LENGTH=570	7e-30	ethylene						15.5636	down			3.20288	down
GhiAffx.7348.1.S1_s_at	Transcribed locus, weakly similar to NP_001058691.1 Os07g0104100 [Oryza sativa (japonica cultivar-group)]	Ghi.13818	DT049905	AT5G19880.1 | Symbols: | Peroxidase superfamily protein | chr5:6720578-6722411 REVERSE LENGTH=329	6e-29	ethylene						6.19759	up
GhiAffx.7363.1.S1_at	Transcribed locus	Ghi.15745	DW511008.1	AT5G45890.1 | Symbols: SAG12 | senescence-associated gene 12 | chr5:18613300-18614759 FORWARD LENGTH=346	1e-10	ethylene						21.5019	down
GhiAffx.7700.1.S1_s_at			DW514651.1	AT2G37550.2 | Symbols: ASP1, AGD7 | ARF-GAP domain 7 | chr2:15755544-15757456 REVERSE LENGTH=456	2e-14	ethylene	Hormone response					4.24882	up
GhiAffx.7865.1.S1_at			DW503266.1	AT5G07580.1 | Symbols: | Integrase-type DNA-binding superfamily protein | chr5:2399525-2400349 FORWARD LENGTH=274	1e-34	ethylene				3.46947	down	3.03263	up
GhiAffx.9876.1.A1_s_at			DR454118	AT1G59900.1 | Symbols: AT-E1 ALPHA, E1 ALPHA | pyruvate dehydrogenase complex E1 alpha subunit | chr1:22051368-22053660 FORWARD LENGTH=389	3e-12	ethylene	Hormone response					5.11532	up
GhiAffx.9876.1.S1_s_at			CO499073	AT1G59900.1 | Symbols: AT-E1 ALPHA, E1 ALPHA | pyruvate dehydrogenase complex E1 alpha subunit | chr1:22051368-22053660 FORWARD LENGTH=389	3e-12	ethylene	Hormone response			3.23756	down	17.4334	up
Gra.126.1.A1_s_at	Transcribed locus, weakly similar to NP_568755.1 DNA binding / transcription factor [Arabidopsis thaliana]	Gra.126	CO088695	AT4G17490.1 | Symbols: ATERF6, ERF-6-6, ERF6 | ethylene responsive element binding factor 6 | chr4:9752973-9753821 REVERSE LENGTH=282	1e-34	ethylene										8.43712	down
Gra.1336.1.S1_s_at	Transcribed locus, moderately similar to NP_188258.1 carboxylic ester hydrolase/ hydrolase, acting on ester bonds [Arabidopsis thaliana]	Gra.1336	CO116186	AT5G40990.1 | Symbols: GLIP1 | GDSL lipase 1 | chr5:16418920-16420400 FORWARD LENGTH=374	1e-12	ethylene	Hormone signal transduction					6.46292	down
Gra.1495.1.S1_s_at	Transcribed locus, weakly similar to NP_188139.1 ATERF-4/ATERF4/ERF4/RAP2.5; DNA binding / transcription factor/ transcriptional repressor [Arabidopsis thaliana]	Gra.1495	CO127064	AT5G44210.1 | Symbols: ERF9, ATERF9, ATERF-9 | erf domain protein 9 | chr5:17806742-17807344 FORWARD LENGTH=200	5e-25	ethylene	Hormone signal transduction	7.34558	down					11.5138	up
Gra.1605.1.A1_s_at	Transcribed locus, moderately similar to NP_563925.1 transferase, transferring glycosyl groups / transferase, transferring hexosyl groups [Arabidopsis thaliana]	Gra.1605	CO102901	AT3G01040.2 | Symbols: GAUT13 | galacturonosyltransferase 13 | chr3:9392-11979 FORWARD LENGTH=532	9e-13	ethylene	Hormone response					3.66594	down
Gra.1960.1.S1_at	Transcribed locus, weakly similar to NP_172287.1 carbonate dehydratase/ zinc ion binding [Arabidopsis thaliana]	Gra.1960	CO089442	AT5G56330.1 | Symbols: ATACA8, ACA8 | alpha carbonic anhydrase 8 | chr5:22813768-22816162 FORWARD LENGTH=350	3e-30	ethylene	Hormone response					16.9014	down	3.29047	down
Gra.2009.1.S1_s_at	Transcribed locus, strongly similar to NP_171751.1 SAM1; methionine adenosyltransferase [Arabidopsis thaliana]	Gra.2009	CO077681	AT1G02500.2 | Symbols: SAM1, SAM-1, MAT1, AtSAM1 | S-adenosylmethionine synthetase 1 | chr1:519037-520218 FORWARD LENGTH=393	0	ethylene						3.3602	down
Gra.2141.1.S1_s_at			CO123471	AT1G05010.1 | Symbols: EFE, ACO4, EAT1 | ethylene-forming enzyme | chr1:1431419-1432695 REVERSE LENGTH=323	2e-119	ethylene		4.23972	down	16.3597	down	7.10302	up
Gra.2213.2.S1_s_at	Transcribed locus, moderately similar to NP_200230.1 PORA; oxidoreductase/ protochlorophyllide reductase [Arabidopsis thaliana]	Gra.2213	CO085268	AT5G54190.1 | Symbols: PORA | protochlorophyllide oxidoreductase A | chr5:21991183-21992773 REVERSE LENGTH=405	2e-140	ethylene	Hormone signal transduction					3.43561	down
Gra.254.1.S1_s_at	Transcribed locus, moderately similar to NP_001078631.1 GDSL-motif lipase/hydrolase family protein [Arabidopsis thaliana]	Gra.254	CO091055	AT5G40990.1 | Symbols: GLIP1 | GDSL lipase 1 | chr5:16418920-16420400 FORWARD LENGTH=374	1e-27	ethylene	Hormone signal transduction							3.61365	up
Gra.2575.1.S1_s_at	Transcribed locus, moderately similar to NP_974756.1 3-methyl-2-oxobutanoate dehydrogenase (2-methylpropanoyl-transferring)/ oxidoreductase, acting on the aldehyde or oxo group of donors, disulfide as acceptor [Arabidopsis thaliana]	Gra.2575	CO124000	AT1G59900.1 | Symbols: AT-E1 ALPHA, E1 ALPHA | pyruvate dehydrogenase complex E1 alpha subunit | chr1:22051368-22053660 FORWARD LENGTH=389	1e-39	ethylene	Hormone response					22.3967	up
Gra.271.1.S1_s_at	Transcribed locus, weakly similar to NP_195718.1 binding [Arabidopsis thaliana]	Gra.271	CO090332	AT4G32285.2 | Symbols: | ENTH/ANTH/VHS superfamily protein | chr4:15586003-15587910 FORWARD LENGTH=635	1e-13	ethylene	Hormone response	8.56023	down			6.43545	down	19.3341	up	3.21496	up
Gra.3048.1.A1_at	Transcribed locus, strongly similar to NP_200414.1 HSP81-2; ATP binding / unfolded protein binding [Arabidopsis thaliana]	Gra.3048	CO108164	AT5G56010.1 | Symbols: HSP81-3, Hsp81.3, AtHsp90-3, AtHsp90.3 | heat shock protein 81-3 | chr5:22681410-22683911 FORWARD LENGTH=699	3e-128	ethylene	Hormone response					6.46612	down
Gra.615.1.S1_at			CO091455	AT5G40990.1 | Symbols: GLIP1 | GDSL lipase 1 | chr5:16418920-16420400 FORWARD LENGTH=374	4e-27	ethylene	Hormone signal transduction					3.44436	up
Gra.885.1.A1_at	Transcribed locus, moderately similar to NP_175972.1 protein binding [Arabidopsis thaliana]	Gra.885	CO073952	AT2G39760.2 | Symbols: ATBPM3, BPM3 | BTB/POZ/MATH-domains containing protein | chr2:16583213-16584815 FORWARD LENGTH=343	3e-11	ethylene	Hormone signal transduction					3.48259	down
Gra.937.1.S1_s_at			CO124765	AT5G19780.1 | Symbols: TUA5 | tubulin alpha-5 | chr5:6687212-6688926 FORWARD LENGTH=450	5e-65	ethylene	Hormone response					5.84507	down	4.85072	down
GraAffx.16450.1.S1_at			CO121835	AT5G40990.1 | Symbols: GLIP1 | GDSL lipase 1 | chr5:16418920-16420400 FORWARD LENGTH=374	5e-36	ethylene	Hormone signal transduction							5.95885	up
GraAffx.20159.1.A1_s_at			CO110779	AT1G05010.1 | Symbols: EFE, ACO4, EAT1 | ethylene-forming enzyme | chr1:1431419-1432695 REVERSE LENGTH=323	5e-136	ethylene						4.68232	up
GraAffx.26388.2.A1_x_at			CO126338	AT1G78080.1 | Symbols: RAP2.4 | related to AP2 4 | chr1:29364790-29365794 FORWARD LENGTH=334	3e-35	ethylene	Hormone signal transduction					3.05573	down
GraAffx.28531.1.S1_s_at			CO086271	AT1G62740.1 | Symbols: Hop2 | stress-inducible protein, putative | chr1:23231026-23233380 FORWARD LENGTH=571	6e-21	ethylene	Hormone signal transduction					3.5872	up
GraAffx.29079.1.S1_s_at			CO127226	AT3G01040.1 | Symbols: GAUT13 | galacturonosyltransferase 13 | chr3:9392-11979 FORWARD LENGTH=533	2e-98	ethylene	Hormone response					3.67575	up
GraAffx.6552.1.A1_at			CO100401	AT1G18330.2 | Symbols: EPR1, RVE7 | Homeodomain-like superfamily protein | chr1:6306196-6307718 REVERSE LENGTH=372	9e-13	ethylene						3.0012	down
GraAffx.8588.1.S1_s_at			CO089959	AT2G38210.1 | Symbols: PDX1L4 | putative PDX1-like protein 4 | chr2:16007198-16007437 FORWARD LENGTH=79	1e-11	ethylene						5.86738	down
GhiAffx.1402.1.S1_at	Transcribed locus, weakly similar to NP_173008.1 GA4 (GA REQUIRING 4); gibberellin 3-beta-dioxygenase [Arabidopsis thaliana]	Ghi.14499	DW231451.1	AT1G15550.1 | Symbols: GA4, ATGA3OX1, GA3OX1 | gibberellin 3-oxidase 1 | chr1:5344569-5346078 REVERSE LENGTH=358	9e-75	gibberellin	Hormone biosynthesis					29.824	up
Ghi.3928.2.S1_s_at			DT550420	AT1G30040.2 | Symbols: ATGA2OX2, GA2OX2 | gibberellin 2-oxidase | chr1:10537769-10538781 FORWARD LENGTH=268	3e-10	gibberellin						4.33926	up	5.10872	up	5.65811	up
Gra.2150.1.S1_s_at	Transcribed locus, weakly similar to NP_001055531.1 Os05g0410200 [Oryza sativa (japonica cultivar-group)]	Gra.2150	CO085918	AT5G27320.1 | Symbols: ATGID1C, GID1C | alpha/beta-Hydrolases superfamily protein | chr5:9629254-9630746 FORWARD LENGTH=344	7e-33	gibberellin	Hormone receptor			3.33586	down
Ghi.2039.1.S1_x_at	Alpha-expansin 1	Ghi.2039	AY189969.1	AT1G69530.3 | Symbols: ATEXPA1, EXP1, AT-EXP1, ATEXP1, ATHEXP ALPHA 1.2, EXPA1 | expansin A1 | chr1:26142034-26143200 FORWARD LENGTH=275	4e-70	gibberellin						60.6375	down	46.9503	down	12.5414	down
Ghi.10228.1.S1_at	Gibberellic acid receptor-b	Ghi.10228	DT560413	AT3G63010.1 | Symbols: ATGID1B, GID1B | alpha/beta-Hydrolases superfamily protein | chr3:23289717-23290998 FORWARD LENGTH=358	8e-155	gibberellin	Hormone receptor			4.06655	down
Ghi.1032.2.A1_s_at	Transcribed locus, moderately similar to NP_001077884.1 OPR3 (OPDA-REDUCTASE 3) [Arabidopsis thaliana]	Ghi.1032	DT468949	AT2G06050.3 | Symbols: OPR3 | oxophytodienoate-reductase 3 | chr2:2359240-2361971 REVERSE LENGTH=391	1e-64	gibberellin	Hormone signal transduction									3.24234	up
Ghi.1032.3.S1_at	Transcribed locus, moderately similar to NP_001077884.1 OPR3 (OPDA-REDUCTASE 3) [Arabidopsis thaliana]	Ghi.1032	DT466769	AT2G06050.3 | Symbols: OPR3 | oxophytodienoate-reductase 3 | chr2:2359240-2361971 REVERSE LENGTH=391	1e-71	gibberellin	Hormone signal transduction									3.70515	up
Ghi.10345.1.S1_at	Transcribed locus, weakly similar to NP_190439.1 unknown protein [Arabidopsis thaliana]	Ghi.17772	DT047250	AT3G63010.1 | Symbols: ATGID1B, GID1B | alpha/beta-Hydrolases superfamily protein | chr3:23289717-23290998 FORWARD LENGTH=358	3e-23	gibberellin	Hormone receptor	3.12226	down
Ghi.10537.1.S1_at	Transcribed locus, moderately similar to NP_181254.1 PIP2B (plasma membrane intrinsic protein 2;2); water channel [Arabidopsis thaliana]	Ghi.10537	DT544051	AT2G36830.1 | Symbols: GAMMA-TIP, TIP1;1, GAMMA-TIP1 | gamma tonoplast intrinsic protein | chr2:15445490-15446336 FORWARD LENGTH=251	1e-25	gibberellin				4.09428	down
Ghi.10688.1.S1_s_at	Transcribed locus, weakly similar to NP_178507.1 XERICO; protein binding / zinc ion binding [Arabidopsis thaliana]	Ghi.17470	CO498138	AT2G04240.2 | Symbols: XERICO | RING/U-box superfamily protein | chr2:1461816-1462304 REVERSE LENGTH=162	3e-37	gibberellin	Hormone signal transduction					16.6013	up
Ghi.10799.1.S1_s_at	Transcribed locus, moderately similar to NP_564497.1 cysteine proteinase (RD21A) / thiol protease [Arabidopsis thaliana]	Ghi.10799	DV849802	AT4G36880.1 | Symbols: CP1 | cysteine proteinase1 | chr4:17374692-17376180 REVERSE LENGTH=376	9e-55	gibberellin						3.3988	up
Ghi.10817.1.S1_s_at	Transcribed locus, strongly similar to NP_181221.1 GAMMA-TIP (Tonoplast intrinsic protein (TIP) gamma); water channel [Arabidopsis thaliana]	Ghi.10817	DN826753	AT2G36830.1 | Symbols: GAMMA-TIP, TIP1;1, GAMMA-TIP1 | gamma tonoplast intrinsic protein | chr2:15445490-15446336 FORWARD LENGTH=251	2e-114	gibberellin										3.53654	up
Ghi.1127.1.S1_at	Transcribed locus, moderately similar to NP_200564.1 TCH4 (TOUCH 4); hydrolase, acting on glycosyl bonds [Arabidopsis thaliana]	Ghi.1127	DT462709	AT4G30270.1 | Symbols: MERI5B, MERI-5, XTH24, SEN4 | xyloglucan endotransglucosylase/hydrolase 24 | chr4:14819445-14820448 REVERSE LENGTH=269	4e-108	gibberellin		14.4432	down			121.117	down	26.1689	up
Ghi.1155.1.A1_s_at	Transcribed locus, moderately similar to XP_001775268.1 predicted protein [Physcomitrella patens subsp. patens]	Ghi.1155	DN804687	AT3G13890.2 | Symbols: MYB26 | myb domain protein 26 | chr3:4576744-4578027 REVERSE LENGTH=358	8e-23	gibberellin						3.08112	up
Ghi.1249.1.S1_a_at	Transcribed locus, weakly similar to NP_179096.1 gibberellin-regulated family protein [Arabidopsis thaliana]	Ghi.1249	DN759645	AT2G14900.1 | Symbols: | Gibberellin-regulated family protein | chr2:6404210-6405043 FORWARD LENGTH=108	7e-26	gibberellin										4.69607	up
Ghi.1249.2.A1_at	Transcribed locus, weakly similar to NP_179096.1 gibberellin-regulated family protein [Arabidopsis thaliana]	Ghi.1249	DT460900	AT2G14900.1 | Symbols: | Gibberellin-regulated family protein | chr2:6404210-6405043 FORWARD LENGTH=108	9e-24	gibberellin										3.06994	up
Ghi.1478.1.S1_s_at	PIP1 protein (PIP1;1)	Ghi.16886	DN758391	AT2G36830.1 | Symbols: GAMMA-TIP, TIP1;1, GAMMA-TIP1 | gamma tonoplast intrinsic protein | chr2:15445490-15446336 FORWARD LENGTH=251	4e-23	gibberellin						4.94454	up			3.25768	up
Ghi.2078.1.S1_s_at	Transcribed locus, moderately similar to NP_197962.1 GA3 (GA REQUIRING 3); oxygen binding [Arabidopsis thaliana]	Ghi.2078	DT570777	AT5G25900.1 | Symbols: GA3, CYP701A3, ATKO1 | GA requiring 3 | chr5:9036073-9038278 FORWARD LENGTH=509	2e-50	gibberellin	Hormone biosynthesis					6.92637	up	5.11705	up
Ghi.249.1.A1_at	Alpha-expansin 2	Ghi.11212	DQ204496.1	AT1G69530.4 | Symbols: ATEXPA1, EXP1, AT-EXP1, ATEXP1, ATHEXP ALPHA 1.2, EXPA1 | expansin A1 | chr1:26142034-26143200 FORWARD LENGTH=274	9e-94	gibberellin						3.06558	up
Ghi.2616.1.S1_s_at	Transcribed locus, moderately similar to NP_181224.1 xyloglucan:xyloglucosyl transferase, putative / xyloglucan endotransglycosylase, putative / endo-xyloglucan transferase, putative [Arabidopsis thaliana]	Ghi.2616	DT545336	AT4G30270.1 | Symbols: MERI5B, MERI-5, XTH24, SEN4 | xyloglucan endotransglucosylase/hydrolase 24 | chr4:14819445-14820448 REVERSE LENGTH=269	3e-29	gibberellin								4.2445	up
Ghi.3027.1.S1_s_at	Transcribed locus, weakly similar to NP_200064.3 scarecrow-like transcription factor 8 (SCL8) [Arabidopsis thaliana]	Ghi.2489	DR463366	AT1G66350.1 | Symbols: RGL1, RGL | RGA-like 1 | chr1:24748327-24749862 FORWARD LENGTH=511	5e-11	gibberellin	Hormone signal transduction					10.2187	down	4.31427	up	3.1654	up
Ghi.3132.1.S1_at	Transcribed locus, weakly similar to NP_199626.1 PAT1 (PHYTOCHROME A SIGNAL TRANSDUCTION 1); transcription factor [Arabidopsis thaliana]	Ghi.3132	DT047322	AT3G03450.1 | Symbols: RGL2 | RGA-like 2 | chr3:819636-821279 REVERSE LENGTH=547	1e-44	gibberellin	Hormone signal transduction	8.54768	down					10.6571	up
Ghi.4006.1.S1_s_at	GIA/RGA-like gibberellin response modulator (GAI) mRNA, GAI-Dwarf8 allele	Ghi.16327	AY208992.1	AT2G01570.1 | Symbols: RGA1, RGA | GRAS family transcription factor family protein | chr2:255581-257344 REVERSE LENGTH=587	4e-179	gibberellin	Hormone signal transduction					3.00866	up
Ghi.4223.1.S1_s_at	Transcribed locus, weakly similar to NP_001032117.1 DNA binding / transcription factor [Arabidopsis thaliana]	Ghi.4223	DT456129	AT1G09530.2 | Symbols: PIF3, POC1, PAP3 | phytochrome interacting factor 3 | chr1:3077216-3079367 FORWARD LENGTH=524	7e-16	gibberellin						3.36105	up
Ghi.4573.1.S1_at	Transcribed locus, moderately similar to NP_181221.1 GAMMA-TIP (Tonoplast intrinsic protein (TIP) gamma); water channel [Arabidopsis thaliana]	Ghi.4573	DT052179	AT2G36830.1 | Symbols: GAMMA-TIP, TIP1;1, GAMMA-TIP1 | gamma tonoplast intrinsic protein | chr2:15445490-15446336 FORWARD LENGTH=251	6e-115	gibberellin				4.26563	down	3.07036	up
Ghi.4613.1.S1_at	Aquaporin gamma-TIP	Ghi.4613	DT051915	AT2G36830.1 | Symbols: GAMMA-TIP, TIP1;1, GAMMA-TIP1 | gamma tonoplast intrinsic protein | chr2:15445490-15446336 FORWARD LENGTH=251	5e-79	gibberellin						36.5266	down	6.78437	down
Ghi.5163.1.A1_at	Transcribed locus, moderately similar to NP_173999.1 ATEXPA10 (ARABIDOPSIS THALIANA EXPANSIN A10) [Arabidopsis thaliana]	Ghi.5163	DT048791	AT1G69530.2 | Symbols: ATEXPA1, EXP1, AT-EXP1, ATEXP1, ATHEXP ALPHA 1.2, EXPA1 | expansin A1 | chr1:26142034-26143051 FORWARD LENGTH=250	3e-82	gibberellin				4.54221	up					46.0784	down
Ghi.5487.1.A1_at	Transcribed locus, moderately similar to NP_175459.1 SCL3 (SCARECROW-LIKE 3); transcription factor [Arabidopsis thaliana]	Ghi.5487	DT046598	AT1G66350.1 | Symbols: RGL1, RGL | RGA-like 1 | chr1:24748327-24749862 FORWARD LENGTH=511	4e-15	gibberellin	Hormone signal transduction					4.23408	up
Ghi.5790.1.S1_x_at	Transcribed locus, moderately similar to NP_680113.2 cysteine-type peptidase [Arabidopsis thaliana]	Ghi.17505	DT048380	AT4G36880.1 | Symbols: CP1 | cysteine proteinase1 | chr4:17374692-17376180 REVERSE LENGTH=376	2e-42	gibberellin		3.96503	down
Ghi.5903.1.S1_at	Transcribed locus, weakly similar to NP_179233.1 BLH7 (BELL1-LIKE HOMEODOMAIN 7); DNA binding / transcription factor [Arabidopsis thaliana]	Ghi.5903	CO498555	AT4G32980.1 | Symbols: ATH1 | homeobox gene 1 | chr4:15914865-15916873 REVERSE LENGTH=473	7e-37	gibberellin						3.40471	up
Ghi.6188.1.A1_at	Transcribed locus, moderately similar to NP_181500.1 ATEXPA4 (ARABIDOPSIS THALIANA EXPANSIN A4) [Arabidopsis thaliana]	Ghi.6188	CO493635	AT2G37640.1 | Symbols: ATEXPA3, ATEXP3, ATHEXP ALPHA 1.9, EXP3 | Barwin-like endoglucanases superfamily protein | chr2:15788077-15789812 REVERSE LENGTH=262	3e-45	gibberellin						4.04701	down	3.66848	down
Ghi.6292.2.S1_at	Transcribed locus, strongly similar to NP_195236.1 PIP3 (PLASMA MEMBRANE INTRINSIC PROTEIN 3); water channel [Arabidopsis thaliana]	Ghi.6292	AI727156	AT2G36830.1 | Symbols: GAMMA-TIP, TIP1;1, GAMMA-TIP1 | gamma tonoplast intrinsic protein | chr2:15445490-15446336 FORWARD LENGTH=251	5e-29	gibberellin						7.69852	down
Ghi.6309.2.A1_at	Transcribed locus, weakly similar to NP_197744.1 unknown protein [Arabidopsis thaliana]	Ghi.17343	CO496220	AT5G27320.1 | Symbols: ATGID1C, GID1C | alpha/beta-Hydrolases superfamily protein | chr5:9629254-9630746 FORWARD LENGTH=344	1e-24	gibberellin	Hormone receptor					3.00596	down	17.1039	down
Ghi.6473.1.S1_at	Transcribed locus, moderately similar to NP_193465.1 DELTA-TIP2/TIP2;2 (tonoplast intrinsic protein 2;2); water channel [Arabidopsis thaliana]	Ghi.6473	CD486503	AT2G36830.1 | Symbols: GAMMA-TIP, TIP1;1, GAMMA-TIP1 | gamma tonoplast intrinsic protein | chr2:15445490-15446336 FORWARD LENGTH=251	1e-55	gibberellin				5.26967	down	10.7321	up
Ghi.6498.1.S1_s_at	Delta-TIP homolog (MIP)	Ghi.6498	U62778.1	AT2G36830.1 | Symbols: GAMMA-TIP, TIP1;1, GAMMA-TIP1 | gamma tonoplast intrinsic protein | chr2:15445490-15446336 FORWARD LENGTH=251	3e-80	gibberellin								5.19253	up
Ghi.6619.1.A1_s_at	Transcribed locus, strongly similar to NP_181500.1 ATEXPA4 (ARABIDOPSIS THALIANA EXPANSIN A4) [Arabidopsis thaliana]	Ghi.6619	CA993094	AT2G37640.1 | Symbols: ATEXPA3, ATEXP3, ATHEXP ALPHA 1.9, EXP3 | Barwin-like endoglucanases superfamily protein | chr2:15788077-15789812 REVERSE LENGTH=262	1e-11	gibberellin						18.6913	up
Ghi.687.1.S1_at	Expansin (Exp)	Ghi.687	DQ060250.1	AT2G37640.1 | Symbols: ATEXPA3, ATEXP3, ATHEXP ALPHA 1.9, EXP3 | Barwin-like endoglucanases superfamily protein | chr2:15788077-15789812 REVERSE LENGTH=262	1e-58	gibberellin						4.50756	down
Ghi.760.1.A1_x_at	Transcribed locus, weakly similar to NP_192216.1 AOP1 (2-oxoglutarate?dependent dioxygenase 1.1); oxidoreductase, acting on paired donors, with incorporation or reduction of molecular oxygen, 2-oxoglutarate as one donor, and incorporation of one atom each	Ghi.760	DN827346	AT1G80330.1 | Symbols: ATGA3OX4, GA3OX4 | gibberellin 3-oxidase 4 | chr1:30198061-30199537 REVERSE LENGTH=355	1e-17	gibberellin	Hormone biosynthesis					4.02452	up	4.26375	down
Ghi.8386.1.S1_x_at	Transcribed locus, moderately similar to NP_568052.1 RD19 (RESPONSIVE TO DEHYDRATION 19); cysteine-type peptidase [Arabidopsis thaliana]	Ghi.8386	DT568304	AT4G36880.1 | Symbols: CP1 | cysteine proteinase1 | chr4:17374692-17376180 REVERSE LENGTH=376	1e-35	gibberellin						3.22635	up
Ghi.9147.2.A1_at	Transcribed locus, moderately similar to NP_565695.1 ASL5 (phosphoenolpyruvate carboxykinase1) [Arabidopsis thaliana]	Ghi.9147	DT461541	AT1G65620.4 | Symbols: AS2 | Lateral organ boundaries (LOB) domain family protein | chr1:24400146-24400745 FORWARD LENGTH=199	5e-35	Gibberellin	Hormone biosynthesis							9.09123	up
Ghi.9268.1.S1_x_at	Transcribed locus, weakly similar to NP_175691.1 2-oxoglutarate-dependent dioxygenase, putative [Arabidopsis thaliana]	Ghi.17268	DT463525	AT4G21690.1 | Symbols: ATGA3OX3, GA3OX3 | gibberellin 3-oxidase 3 | chr4:11527229-11529060 FORWARD LENGTH=349	3e-11	gibberellin	Hormone biosynthesis					28.4224	up
Ghi.9280.2.S1_at	Transcribed locus, weakly similar to NP_001053341.1 Os04g0522500 [Oryza sativa (japonica cultivar-group)]	Ghi.9280	DT468148	AT4G21200.1 | Symbols: ATGA2OX8, GA2OX8 | gibberellin 2-oxidase 8 | chr4:11302751-11306601 FORWARD LENGTH=338	4e-31	gibberellin	Hormone biosynthesis					3.46321	up
Ghi.9280.3.A1_at	Transcribed locus, weakly similar to NP_001053341.1 Os04g0522500 [Oryza sativa (japonica cultivar-group)]	Ghi.9280	DT462248	AT4G21200.1 | Symbols: ATGA2OX8, GA2OX8 | gibberellin 2-oxidase 8 | chr4:11302751-11306601 FORWARD LENGTH=338	2e-31	gibberellin	Hormone biosynthesis			7.81037	down	4.17449	up
Ghi.9323.1.A1_at	Transcribed locus, weakly similar to NP_179096.1 gibberellin-regulated family protein [Arabidopsis thaliana]	Ghi.9323	DR453225	AT2G14900.1 | Symbols: | Gibberellin-regulated family protein | chr2:6404210-6405043 FORWARD LENGTH=108	1e-21	gibberellin						10.3293	down
Ghi.9826.1.S1_s_at	Transcribed locus, weakly similar to NP_196996.1 gibberellin-regulated family protein [Arabidopsis thaliana]	Ghi.9826	DT565468	AT5G14920.1 | Symbols: | Gibberellin-regulated family protein | chr5:4826598-4827761 FORWARD LENGTH=275	3e-23	gibberellin						3.47839	down
GhiAffx.10920.1.S1_s_at	PIP2 protein (PIP2;2)	Ghi.16884	DW225823.1	AT2G36830.1 | Symbols: GAMMA-TIP, TIP1;1, GAMMA-TIP1 | gamma tonoplast intrinsic protein | chr2:15445490-15446336 FORWARD LENGTH=251	3e-31	gibberellin				3.50536	down
GhiAffx.10920.2.S1_at	Transcribed locus, moderately similar to NP_181254.1 PIP2B (plasma membrane intrinsic protein 2;2); water channel [Arabidopsis thaliana]	Ghi.16091	DW237583.1	AT2G36830.1 | Symbols: GAMMA-TIP, TIP1;1, GAMMA-TIP1 | gamma tonoplast intrinsic protein | chr2:15445490-15446336 FORWARD LENGTH=251	9e-18	gibberellin				11.9903	down	8.17493	up	3.638	up	12.7681	up
GhiAffx.12107.1.S1_at	Transcribed locus, moderately similar to NP_172268.1 LOB domain protein 1 / lateral organ boundaries domain protein 1 (LBD1) [Arabidopsis thaliana]	Ghi.13579	DW243015.1	AT1G65620.4 | Symbols: AS2 | Lateral organ boundaries (LOB) domain family protein | chr1:24400146-24400745 FORWARD LENGTH=199	7e-29	Gibberellin	Hormone biosynthesis					6.14029	up
GhiAffx.20003.1.S1_at	Transcribed locus, moderately similar to NP_564126.1 XCP2 (XYLEM CYSTEINE PEPTIDASE 2); cysteine-type peptidase/ peptidase [Arabidopsis thaliana]	Ghi.15710	DW505444.1	AT4G36880.1 | Symbols: CP1 | cysteine proteinase1 | chr4:17374692-17376180 REVERSE LENGTH=376	8e-92	gibberellin										3.94981	up
GhiAffx.20514.1.S1_s_at	Transcribed locus, moderately similar to NP_192776.1 NIP5;1/NLM6/NLM8 (NOD26-like intrinsic protein 5;1); boron transporter/ water channel [Arabidopsis thaliana]	Ghi.16220	DW502367.1	AT2G36830.1 | Symbols: GAMMA-TIP, TIP1;1, GAMMA-TIP1 | gamma tonoplast intrinsic protein | chr2:15445490-15446336 FORWARD LENGTH=251	8e-17	gibberellin								3.11794	down
GhiAffx.21467.4.A1_at	Transcribed locus, moderately similar to NP_180461.1 ATEXPA6 (ARABIDOPSIS THALIANA EXPANSIN A6) [Arabidopsis thaliana]	Ghi.17282	DW227954.1	AT2G37640.1 | Symbols: ATEXPA3, ATEXP3, ATHEXP ALPHA 1.9, EXP3 | Barwin-like endoglucanases superfamily protein | chr2:15788077-15789812 REVERSE LENGTH=262	6e-69	gibberellin										4.60913	up
GhiAffx.23397.1.S1_at			DW505649.1	AT2G04240.2 | Symbols: XERICO | RING/U-box superfamily protein | chr2:1461816-1462304 REVERSE LENGTH=162	1e-13	gibberellin	Hormone signal transduction					3.91257	up
GhiAffx.24031.1.S1_at			DW509164.1	AT1G60980.1 | Symbols: ATGA20OX4, GA20OX4 | gibberellin 20-oxidase 4 | chr1:22452573-22454140 FORWARD LENGTH=376	9e-25	gibberellin	Hormone biosynthesis					4.21744	up
GhiAffx.24039.1.S1_at			DW509198.1	AT3G58070.1 | Symbols: GIS | C2H2 and C2HC zinc fingers superfamily protein | chr3:21506845-21507606 REVERSE LENGTH=253	3e-10	gibberellin				3.05246	down
GhiAffx.24794.1.S1_s_at			DW512956.1	AT2G37640.1 | Symbols: ATEXPA3, ATEXP3, ATHEXP ALPHA 1.9, EXP3 | Barwin-like endoglucanases superfamily protein | chr2:15788077-15789812 REVERSE LENGTH=262	5e-93	gibberellin						22.1288	up
GhiAffx.26845.1.S1_at	Transcribed locus, moderately similar to NP_180461.1 ATEXPA6 (ARABIDOPSIS THALIANA EXPANSIN A6) [Arabidopsis thaliana]	Ghi.9901	DW229234.1	AT2G37640.1 | Symbols: ATEXPA3, ATEXP3, ATHEXP ALPHA 1.9, EXP3 | Barwin-like endoglucanases superfamily protein | chr2:15788077-15789812 REVERSE LENGTH=262	5e-124	gibberellin										3.58715	down
GhiAffx.3403.1.S1_at	Transcribed locus, weakly similar to NP_195823.1 LSN (LARSON, VAAMANA); DNA binding / transcription factor [Arabidopsis thaliana]	Ghi.18519	DW226007.1	AT4G32980.1 | Symbols: ATH1 | homeobox gene 1 | chr4:15914865-15916873 REVERSE LENGTH=473	1e-26	gibberellin										3.27104	up
GhiAffx.3473.1.S1_at	Transcribed locus, weakly similar to NP_568418.1 unknown protein [Arabidopsis thaliana]	Ghi.10406	DW232059.1	AT1G01060.5 | Symbols: LHY | Homeodomain-like superfamily protein | chr1:33992-36836 REVERSE LENGTH=643	3e-13	gibberellin	Hormone signal transduction	3.42284	up			4.01033	down
GhiAffx.36084.1.A1_at	Transcribed locus, weakly similar to NP_178507.1 XERICO; protein binding / zinc ion binding [Arabidopsis thaliana]	Ghi.21982	DW516195.1	AT2G04240.2 | Symbols: XERICO | RING/U-box superfamily protein | chr2:1461816-1462304 REVERSE LENGTH=162	2e-46	gibberellin	Hormone signal transduction					8.38921	up
GhiAffx.40054.1.S1_at	Transcribed locus, moderately similar to NP_181593.1 ATEXPA8 (ARABIDOPSIS THALIANA EXPANSIN A8) [Arabidopsis thaliana]	Ghi.18418	DW517290.1	AT1G69530.4 | Symbols: ATEXPA1, EXP1, AT-EXP1, ATEXP1, ATHEXP ALPHA 1.2, EXPA1 | expansin A1 | chr1:26142034-26143200 FORWARD LENGTH=274	2e-81	gibberellin						3.08657	up	5.29426	down
GhiAffx.43033.1.S1_at	Transcribed locus, moderately similar to NP_192056.1 GAMMA-TIP3/TIP1;3 (tonoplast intrinsic protein 1;3); water channel [Arabidopsis thaliana]	Ghi.15799	DW227226.1	AT2G36830.1 | Symbols: GAMMA-TIP, TIP1;1, GAMMA-TIP1 | gamma tonoplast intrinsic protein | chr2:15445490-15446336 FORWARD LENGTH=251	6e-100	gibberellin								3.15339	up
GhiAffx.44180.1.S1_at	Transcribed locus, moderately similar to NP_174417.1 LOB domain protein 4 / lateral organ boundaries domain protein 4 (LBD4) [Arabidopsis thaliana]	Ghi.15956	DW519603.1	AT1G65620.4 | Symbols: AS2 | Lateral organ boundaries (LOB) domain family protein | chr1:24400146-24400745 FORWARD LENGTH=199	9e-33	Gibberellin	Hormone biosynthesis					4.65362	up
GhiAffx.5109.1.S1_at	Transcribed locus, weakly similar to XP_001766358.1 predicted protein [Physcomitrella patens subsp. patens]	Ghi.11992	DW491726.1	AT1G09530.2 | Symbols: PIF3, POC1, PAP3 | phytochrome interacting factor 3 | chr1:3077216-3079367 FORWARD LENGTH=524	6e-28	gibberellin						4.7858	down
GhiAffx.53638.1.A1_s_at	Transcribed locus, moderately similar to NP_173446.1 ATEXPA11 (ARABIDOPSIS THALIANA EXPANSIN A11) [Arabidopsis thaliana]	Ghi.5334	DW232569.1	AT1G69530.4 | Symbols: ATEXPA1, EXP1, AT-EXP1, ATEXP1, ATHEXP ALPHA 1.2, EXPA1 | expansin A1 | chr1:26142034-26143200 FORWARD LENGTH=274	4e-78	gibberellin						17.9421	up
GhiAffx.6042.1.S1_s_at	Transcribed locus, weakly similar to NP_181486.1 gibberellin-regulated family protein [Arabidopsis thaliana]	Ghi.11845	DW498160.1	AT5G59845.1 | Symbols: | Gibberellin-regulated family protein | chr5:24111443-24111808 FORWARD LENGTH=89	7e-15	gibberellin						5.04314	up			5.32333	up
GhiAffx.6258.3.S1_s_at	Transcribed locus, weakly similar to NP_179096.1 gibberellin-regulated family protein [Arabidopsis thaliana]	Ghi.9323	DW244524.1	AT2G14900.1 | Symbols: | Gibberellin-regulated family protein | chr2:6404210-6405043 FORWARD LENGTH=108	2e-18	gibberellin						10.6579	down
GhiAffx.6316.1.S1_at			DW499194.1	AT3G03450.1 | Symbols: RGL2 | RGA-like 2 | chr3:819636-821279 REVERSE LENGTH=547	2e-20	gibberellin	Hormone signal transduction					4.37217	down
GhiAffx.63632.1.S1_at	Transcribed locus, weakly similar to NP_200064.3 scarecrow-like transcription factor 8 (SCL8) [Arabidopsis thaliana]	Ghi.10008	DW243012.1	AT3G03450.1 | Symbols: RGL2 | RGA-like 2 | chr3:819636-821279 REVERSE LENGTH=547	5e-35	gibberellin	Hormone signal transduction					7.99385	down
GhiAffx.7323.1.S1_at	Transcribed locus, weakly similar to NP_180639.2 gibberellin-regulated family protein [Arabidopsis thaliana]	Ghi.16845	DW504473.1	AT1G74670.1 | Symbols: | Gibberellin-regulated family protein | chr1:28053378-28053893 FORWARD LENGTH=101	1e-31	gibberellin										11.8103	down
GhiAffx.7473.1.S1_at			DW512099.1	AT5G25900.1 | Symbols: GA3, CYP701A3, ATKO1 | GA requiring 3 | chr5:9036073-9038278 FORWARD LENGTH=509	1e-15	gibberellin	Hormone biosynthesis					8.63025	up
Gra.1544.1.A1_s_at			CO091149	AT3G63010.1 | Symbols: ATGID1B, GID1B | alpha/beta-Hydrolases superfamily protein | chr3:23289717-23290998 FORWARD LENGTH=358	4e-145	gibberellin	Hormone receptor			4.57866	down
Gra.2798.2.S1_s_at	Transcribed locus, moderately similar to NP_181221.1 GAMMA-TIP; water channel [Arabidopsis thaliana]	Gra.2798	CO089831	AT2G36830.1 | Symbols: GAMMA-TIP, TIP1;1, GAMMA-TIP1 | gamma tonoplast intrinsic protein | chr2:15445490-15446336 FORWARD LENGTH=251	2e-110	gibberellin										4.33117	up
Gra.3004.2.S1_s_at	Transcribed locus, moderately similar to NP_178409.2 ATEXPA15 (ARABIDOPSIS THALIANA EXPANSIN A15) [Arabidopsis thaliana]	Gra.3004	CO086920	AT1G69530.2 | Symbols: ATEXPA1, EXP1, AT-EXP1, ATEXP1, ATHEXP ALPHA 1.2, EXPA1 | expansin A1 | chr1:26142034-26143051 FORWARD LENGTH=250	1e-106	gibberellin								3.75838	up
Gra.649.1.S1_s_at	Transcribed locus, moderately similar to NP_001055842.1 Os05g0477600 [Oryza sativa (japonica cultivar-group)]	Gra.649	CO081444	AT1G69530.4 | Symbols: ATEXPA1, EXP1, AT-EXP1, ATEXP1, ATHEXP ALPHA 1.2, EXPA1 | expansin A1 | chr1:26142034-26143200 FORWARD LENGTH=274	3e-90	gibberellin						8.38047	down	7.27453	down
Gra.901.2.A1_at	Transcribed locus, moderately similar to NP_564497.1 cysteine-type endopeptidase/ cysteine-type peptidase [Arabidopsis thaliana]	Gra.901	CO107516	AT4G36880.1 | Symbols: CP1 | cysteine proteinase1 | chr4:17374692-17376180 REVERSE LENGTH=376	2e-126	gibberellin						3.09453	up
GraAffx.11285.1.A1_s_at			CO090632	AT2G36830.1 | Symbols: GAMMA-TIP, TIP1;1, GAMMA-TIP1 | gamma tonoplast intrinsic protein | chr2:15445490-15446336 FORWARD LENGTH=251	4e-25	gibberellin				4.46468	down
GraAffx.2127.1.S1_at			CO122380	AT3G13890.2 | Symbols: MYB26 | myb domain protein 26 | chr3:4576744-4578027 REVERSE LENGTH=358	7e-68	gibberellin						12.1572	up
GraAffx.33059.1.A1_at	Transcribed locus, moderately similar to NP_182120.1 PIP1B; water channel [Arabidopsis thaliana]	Gra.3125	CO083359	AT2G36830.1 | Symbols: GAMMA-TIP, TIP1;1, GAMMA-TIP1 | gamma tonoplast intrinsic protein | chr2:15445490-15446336 FORWARD LENGTH=251	4e-22	gibberellin						3.72745	up
GraAffx.33059.2.S1_s_at			CO122594	AT2G36830.1 | Symbols: GAMMA-TIP, TIP1;1, GAMMA-TIP1 | gamma tonoplast intrinsic protein | chr2:15445490-15446336 FORWARD LENGTH=251	6e-21	gibberellin						7.17887	up			4.40354	up
GraAffx.8466.1.S1_s_at			CO090651	AT3G58070.1 | Symbols: GIS | C2H2 and C2HC zinc fingers superfamily protein | chr3:21506845-21507606 REVERSE LENGTH=253	7e-10	gibberellin						3.97323	up			5.23782	down
GraAffx.9255.1.S1_x_at			CO086463	AT2G36830.1 | Symbols: GAMMA-TIP, TIP1;1, GAMMA-TIP1 | gamma tonoplast intrinsic protein | chr2:15445490-15446336 FORWARD LENGTH=251	2e-28	gibberellin								5.89881	up
GarAffx.37202.1.S1_x_at			U23205.1	AT2G24210.1 | Symbols: TPS10 | terpene synthase 10 | chr2:10294330-10297401 FORWARD LENGTH=591	3e-66	jasmonic acid								6.10135	down
GarAffx.6150.1.S1_at			U27535.1	AT2G24210.1 | Symbols: TPS10 | terpene synthase 10 | chr2:10294330-10297401 FORWARD LENGTH=591	4e-76	jasmonic acid						35.2637	up
Ghi.10001.1.A1_at	Transcribed locus, moderately similar to NP_199079.1 AOS (ALLENE OXIDE SYNTHASE); hydro-lyase/ oxygen binding [Arabidopsis thaliana]	Ghi.10001	DT465861	AT5G42650.1 | Symbols: AOS, CYP74A, DDE2 | allene oxide synthase | chr5:17097803-17099359 REVERSE LENGTH=518	6e-83	jasmonic acid	Hormone biosynthesis					5.34049	down			3.39657	up
Ghi.10001.2.S1_at	Transcribed locus, moderately similar to NP_199079.1 AOS (ALLENE OXIDE SYNTHASE); hydro-lyase/ oxygen binding [Arabidopsis thaliana]	Ghi.10001	DT465860	AT5G42650.1 | Symbols: AOS, CYP74A, DDE2 | allene oxide synthase | chr5:17097803-17099359 REVERSE LENGTH=518	3e-102	jasmonic acid	Hormone biosynthesis					5.36078	down	3.00127	up
Ghi.102.1.S1_x_at	(+)-delta-cadinene synthase (cdn1)	Ghi.16945	U88318.1	AT2G24210.1 | Symbols: TPS10 | terpene synthase 10 | chr2:10294330-10297401 FORWARD LENGTH=591	1e-79	jasmonic acid						9.26512	down	13.5046	down
Ghi.10251.1.S1_s_at	Transcribed locus, moderately similar to NP_178152.1 aminotransferase class I and II family protein [Arabidopsis thaliana]	Ghi.10251	DT557811	AT2G24850.1 | Symbols: TAT3, TAT | tyrosine aminotransferase 3 | chr2:10583070-10585152 REVERSE LENGTH=445	5e-12	jasmonic acid						3.89564	up
Ghi.10311.1.S1_s_at	Transcribed locus, moderately similar to NP_187788.1 SYP121 (syntaxin 121); t-SNARE [Arabidopsis thaliana]	Ghi.4533	AI729154	AT3G11820.1 | Symbols: SYP121, AT-SYR1, ATSYP121, SYR1, ATSYR1, PEN1 | syntaxin of plants 121 | chr3:3729540-3730868 REVERSE LENGTH=346	2e-77	jasmonic acid						3.1076	down
Ghi.10450.1.S1_s_at	Transcribed locus, weakly similar to NP_174170.1 glutaredoxin family protein [Arabidopsis thaliana]	Ghi.10450	DN757535	AT1G28480.1 | Symbols: GRX480, roxy19 | Thioredoxin superfamily protein | chr1:10013634-10014047 REVERSE LENGTH=137	1e-34	jasmonic acid		4.86556	down			13.3236	down	7.08437	up
Ghi.10613.1.S1_at	Transcribed locus, moderately similar to NP_196177.1 FAD8 (FATTY ACID DESATURASE 8); omega-3 fatty acid desaturase [Arabidopsis thaliana]	Ghi.10613	DT466039	AT5G05580.1 | Symbols: FAD8 | fatty acid desaturase 8 | chr5:1664331-1666345 FORWARD LENGTH=435	4e-104	jasmonic acid	Hormone biosynthesis					11.4699	down
Ghi.1234.1.S1_s_at	Cultivar T586 anthocyanidin synthase	Ghi.1234	DQ122182.1	AT4G22880.2 | Symbols: LDOX, TDS4, TT18, ANS | leucoanthocyanidin dioxygenase | chr4:12004905-12006059 REVERSE LENGTH=356	2e-113	jasmonic acid										7.8451	up
Ghi.1706.1.S1_s_at	Transcribed locus, weakly similar to NP_001063121.1 Os09g0401300 [Oryza sativa (japonica cultivar-group)]	Ghi.1706	DN759834	AT1G70700.1 | Symbols: JAZ9, TIFY7 | TIFY domain/Divergent CCT motif family protein | chr1:26654951-26656804 FORWARD LENGTH=267	7e-13	jasmonic acid										9.59211	up
Ghi.1739.2.S1_s_at	Transcribed locus, moderately similar to NP_564021.1 LOX3 (Lipoxygenase 3); iron ion binding / lipoxygenase [Arabidopsis thaliana]	Ghi.17807	DN759923	AT1G17420.1 | Symbols: LOX3 | lipoxygenase 3 | chr1:5977512-5981384 FORWARD LENGTH=919	1e-33	jasmonic acid						11.5161	down	4.8122	up	3.54448	up
Ghi.1739.3.S1_s_at	Transcribed locus, moderately similar to NP_177396.1 lipoxygenase, putative [Arabidopsis thaliana]	Ghi.1739	DT462617	AT1G72520.1 | Symbols: LOX4 | PLAT/LH2 domain-containing lipoxygenase family protein | chr1:27308611-27312589 FORWARD LENGTH=926	5e-48	jasmonic acid						3.82749	down
Ghi.1739.4.S1_x_at	Transcribed locus, moderately similar to NP_564021.1 LOX3 (Lipoxygenase 3); iron ion binding / lipoxygenase [Arabidopsis thaliana]	Ghi.17807	DT464580	AT1G17420.1 | Symbols: LOX3 | lipoxygenase 3 | chr1:5977512-5981384 FORWARD LENGTH=919	2e-19	jasmonic acid						7.78677	down	3.96262	up
Ghi.1847.1.S1_at	Transcribed locus, moderately similar to NP_199417.1 ATPTR3/PTR3 (PEPTIDE TRANSPORTER PROTEIN 3); transporter [Arabidopsis thaliana]	Ghi.1847	DV850045	AT2G26690.1 | Symbols: | Major facilitator superfamily protein | chr2:11347347-11350916 REVERSE LENGTH=577	1e-28	jasmonic acid				10.3976	down	34.1728	up
Ghi.2639.1.S1_s_at	Transcribed locus, weakly similar to NP_193279.1 HPL1 (HYDROPEROXIDE LYASE 1); heme binding / iron ion binding / monooxygenase [Arabidopsis thaliana]	Ghi.2639	DT526911	AT5G42650.1 | Symbols: AOS, CYP74A, DDE2 | allene oxide synthase | chr5:17097803-17099359 REVERSE LENGTH=518	3e-50	jasmonic acid	Hormone biosynthesis					3.64274	up
Ghi.2998.1.A1_x_at	Transcribed locus, moderately similar to NP_001050447.1 Os03g0438100 [Oryza sativa (japonica cultivar-group)]	Ghi.2998	DT052325	AT3G25760.1 | Symbols: AOC1, ERD12 | allene oxide cyclase 1 | chr3:9403972-9405105 FORWARD LENGTH=254	9e-42	jasmonic acid						3.79755	down
Ghi.3041.1.S1_s_at	TTG1-like protein	Ghi.16343	DQ118244.1	AT5G24520.3 | Symbols: TTG1, TTG | Transducin/WD40 repeat-like superfamily protein | chr5:8371708-8372733 REVERSE LENGTH=341	1e-91	Jasmonic acid	Hormone signal transduction									7.42984	up
Ghi.3135.1.S1_at	Transcribed locus, moderately similar to NP_174523.2 proton-dependent oligopeptide transport (POT) family protein [Arabidopsis thaliana]	Ghi.3135	DT469074	AT2G26690.1 | Symbols: | Major facilitator superfamily protein | chr2:11347347-11350916 REVERSE LENGTH=577	3e-55	jasmonic acid		3.1226	down	62.5947	down			6.01604	up	3.0969	up
Ghi.3264.1.S1_s_at	Transcribed locus, moderately similar to NP_171677.1 ATAF1 (Arabidopsis NAC domain containing protein 2); transcription factor [Arabidopsis thaliana]	Ghi.3264	DT466083	AT5G08790.1 | Symbols: ATAF2, anac081 | NAC (No Apical Meristem) domain transcriptional regulator superfamily protein | chr5:2859113-2860144 REVERSE LENGTH=283	3e-86	jasmonic acid		4.41634	down	7.82851	down			3.76524	up
Ghi.367.1.S1_s_at	Transcribed locus, moderately similar to NP_180559.1 FAD3 (FATTY ACID DESATURASE 3); omega-3 fatty acid desaturase [Arabidopsis thaliana]	Ghi.7446	DT049733	AT2G29980.1 | Symbols: FAD3 | fatty acid desaturase 3 | chr2:12781787-12784946 REVERSE LENGTH=386	1e-61	jasmonic acid	Hormone biosynthesis					25.8388	down	5.02302	down
Ghi.4814.1.A1_s_at	Transcribed locus, moderately similar to NP_176183.1 proton-dependent oligopeptide transport (POT) family protein [Arabidopsis thaliana]	Ghi.4814	DT050355	AT2G26690.1 | Symbols: | Major facilitator superfamily protein | chr2:11347347-11350916 REVERSE LENGTH=577	7e-12	jasmonic acid						3.60573	up
Ghi.482.1.A1_s_at	Transcribed locus, weakly similar to NP_568033.1 squalene monooxygenase, putative / squalene epoxidase, putative [Arabidopsis thaliana]	Ghi.482	DT053705	AT4G37760.1 | Symbols: SQE3 | squalene epoxidase 3 | chr4:17744085-17746426 FORWARD LENGTH=525	6e-39	jasmonic acid				6.35815	down			4.51507	down
Ghi.5304.1.A1_at	Transcribed locus, weakly similar to NP_199079.1 AOS (ALLENE OXIDE SYNTHASE); hydro-lyase/ oxygen binding [Arabidopsis thaliana]	Ghi.5304	DT047194	AT5G42650.1 | Symbols: AOS, CYP74A, DDE2 | allene oxide synthase | chr5:17097803-17099359 REVERSE LENGTH=518	2e-58	jasmonic acid	Hormone biosynthesis					21.9974	up
Ghi.5304.2.A1_x_at	Transcribed locus, weakly similar to NP_199079.1 AOS (ALLENE OXIDE SYNTHASE); hydro-lyase/ oxygen binding [Arabidopsis thaliana]	Ghi.5304	DT048257	AT5G42650.1 | Symbols: AOS, CYP74A, DDE2 | allene oxide synthase | chr5:17097803-17099359 REVERSE LENGTH=518	5e-11	jasmonic acid	Hormone biosynthesis									5.38032	down
Ghi.5786.1.A1_at	Transcribed locus, weakly similar to NP_974431.1 proton-dependent oligopeptide transport (POT) family protein [Arabidopsis thaliana]	Ghi.5786	CO499670	AT2G26690.1 | Symbols: | Major facilitator superfamily protein | chr2:11347347-11350916 REVERSE LENGTH=577	1e-20	jasmonic acid								3.26785	down
Ghi.5786.1.S1_at	Transcribed locus, weakly similar to NP_974431.1 proton-dependent oligopeptide transport (POT) family protein [Arabidopsis thaliana]	Ghi.5786	CO499670	AT2G26690.1 | Symbols: | Major facilitator superfamily protein | chr2:11347347-11350916 REVERSE LENGTH=577	1e-20	jasmonic acid						3.62359	up	4.02033	down	6.13331	up
Ghi.6408.1.A1_s_at	Transcribed locus, weakly similar to NP_191199.1 WRKY70 (WRKY DNA-binding protein 70); transcription factor [Arabidopsis thaliana]	Ghi.6408	DT463720	AT3G56400.1 | Symbols: WRKY70, ATWRKY70 | WRKY DNA-binding protein 70 | chr3:20909082-20910409 REVERSE LENGTH=294	8e-15	jasmonic acid	Hormone signal transduction	19.8579	down					10.3087	up
Ghi.6761.1.S1_at	Transcribed locus, weakly similar to NP_001060260.1 Os07g0614000 [Oryza sativa (japonica cultivar-group)]	Ghi.17228	CA993290	AT1G74020.1 | Symbols: SS2 | strictosidine synthase 2 | chr1:27835289-27837277 REVERSE LENGTH=335	1e-17	jasmonic acid										4.38071	down
Ghi.7427.1.S1_s_at	Transcribed locus, moderately similar to NP_563818.1 strictosidine synthase family protein [Arabidopsis thaliana]	Ghi.7427	AI730798	AT1G74020.1 | Symbols: SS2 | strictosidine synthase 2 | chr1:27835289-27837277 REVERSE LENGTH=335	5e-14	jasmonic acid										3.95604	up
Ghi.7446.1.S1_s_at	Transcribed locus, moderately similar to NP_180559.1 FAD3 (FATTY ACID DESATURASE 3); omega-3 fatty acid desaturase [Arabidopsis thaliana]	Ghi.7446	AI725676	AT2G29980.1 | Symbols: FAD3 | fatty acid desaturase 3 | chr2:12781787-12784946 REVERSE LENGTH=386	3e-118	jasmonic acid	Hormone biosynthesis					7.25629	down	3.42369	down
Ghi.7949.1.S1_s_at	GHDEL61 (ghdel61)	Ghi.7949	AF336279.1	AT1G63650.3 | Symbols: EGL3 | basic helix-loop-helix (bHLH) DNA-binding superfamily protein | chr1:23599809-23602734 FORWARD LENGTH=596	5e-147	Jasmonic acid	Hormone signal transduction					3.33206	up
Ghi.7987.1.S1_s_at	Cultivar T586 flavanone-3-hydroxylase	Ghi.17176	DQ122181.1	AT4G22880.2 | Symbols: LDOX, TDS4, TT18, ANS | leucoanthocyanidin dioxygenase | chr4:12004905-12006059 REVERSE LENGTH=356	4e-43	jasmonic acid										6.43319	up
Ghi.8054.1.S1_at	G.hirsutum mRNA for omega-6 desaturase	Ghi.8054	X97016.1	AT2G29980.1 | Symbols: FAD3 | fatty acid desaturase 3 | chr2:12781787-12784946 REVERSE LENGTH=386	4e-64	jasmonic acid	Hormone biosynthesis							3.54432	down	7.20464	down
Ghi.8062.1.S1_at	Omega-6 desaturase	Ghi.8062	Y10112.2	AT2G29980.1 | Symbols: FAD3 | fatty acid desaturase 3 | chr2:12781787-12784946 REVERSE LENGTH=386	2e-63	jasmonic acid	Hormone biosynthesis									6.02935	down
Ghi.8076.1.S1_at	BNLGHi233 (bnlghi6233)	Ghi.8076	AF336278.1	AT3G61250.1 | Symbols: AtMYB17, MYB17 | myb domain protein 17 | chr3:22671306-22672551 FORWARD LENGTH=299	1e-44	jasmonic acid								3.83933	down
Ghi.8089.1.S1_at	MYB-like DNA-binding domain protein (MYB5)	Ghi.8089	AF034133.1	AT3G06490.1 | Symbols: MYB108, AtMYB108, BOS1 | myb domain protein 108 | chr3:2004298-2006358 FORWARD LENGTH=323	1e-64	Jasmonic acid	Hormone signal transduction					13.1805	up
Ghi.8115.1.S1_s_at	MYB family transcription factor	Ghi.8115	AY366352.1	AT5G40330.1 | Symbols: MYB23, ATMYB23, ATMYBRTF | myb domain protein 23 | chr5:16127849-16129468 FORWARD LENGTH=219	2e-55	Jasmonic acid	Hormone signal transduction					3.38263	down
Ghi.8414.1.A1_s_at	Transcribed locus, weakly similar to NP_001078466.1 unknown protein [Arabidopsis thaliana]	Ghi.8414	CA993714	AT4G28910.3 | Symbols: NINJA | novel interactor of JAZ | chr4:14264330-14265680 REVERSE LENGTH=425	4e-46	Jasmonic acid	Hormone signal transduction					3.82147	up
Ghi.8427.1.S1_at	Transcribed locus, weakly similar to NP_001063030.1 Os09g0373200 [Oryza sativa (japonica cultivar-group)]	Ghi.8427	DT054039	AT1G74020.1 | Symbols: SS2 | strictosidine synthase 2 | chr1:27835289-27837277 REVERSE LENGTH=335	2e-30	jasmonic acid								5.22205	down
Ghi.8703.1.A1_at	Transcribed locus, weakly similar to NP_177540.3 SS3 (STRICTOSIDINE SYNTHASE 3) [Arabidopsis thaliana]	Ghi.8703	DT050737	AT1G74020.1 | Symbols: SS2 | strictosidine synthase 2 | chr1:27835289-27837277 REVERSE LENGTH=335	7e-22	jasmonic acid								5.94238	down
Ghi.8716.1.A1_at	Transcribed locus, moderately similar to NP_175579.1 4CL1 (4-COUMARATE:COA LIGASE 1); 4-coumarate-CoA ligase [Arabidopsis thaliana]	Ghi.8716	DV850186	AT4G05160.1 | Symbols: | AMP-dependent synthetase and ligase family protein | chr4:2664451-2666547 FORWARD LENGTH=544	2e-57	jasmonic acid								3.75575	down
Ghi.9058.1.A1_at	Transcribed locus, weakly similar to NP_563698.1 acid phosphatase class B family protein [Arabidopsis thaliana]	Ghi.9058	AI726129	AT5G24780.1 | Symbols: VSP1, ATVSP1 | vegetative storage protein 1 | chr5:8507783-8508889 REVERSE LENGTH=270	2e-35	jasmonic acid						3.41569	down
Ghi.9161.1.S1_at	Transcribed locus, weakly similar to NP_176764.1 acyl-activating enzyme 12 (AAE12) [Arabidopsis thaliana]	Ghi.9161	DT464214	AT4G05160.1 | Symbols: | AMP-dependent synthetase and ligase family protein | chr4:2664451-2666547 FORWARD LENGTH=544	6e-22	jasmonic acid						3.31766	down
Ghi.9193.2.A1_at	Transcribed locus, weakly similar to NP_191199.1 WRKY70 (WRKY DNA-binding protein 70); transcription factor [Arabidopsis thaliana]	Ghi.9193	DT469110	AT3G56400.1 | Symbols: WRKY70, ATWRKY70 | WRKY DNA-binding protein 70 | chr3:20909082-20910409 REVERSE LENGTH=294	2e-27	jasmonic acid	Hormone signal transduction			4.89486	down			8.05806	up
Ghi.9210.1.A1_s_at	Transcribed locus, moderately similar to NP_187788.1 SYP121 (syntaxin 121); t-SNARE [Arabidopsis thaliana]	Ghi.14427	DT464280	AT3G11820.2 | Symbols: SYP121, AT-SYR1, ATSYP121, SYR1, ATSYR1, PEN1 | syntaxin of plants 121 | chr3:3729540-3730775 REVERSE LENGTH=315	3e-42	jasmonic acid		5.34981	down					3.12789	up
Ghi.9697.1.A1_s_at	Transcribed locus, moderately similar to NP_176686.1 4CL3 (4-coumarate:CoA ligase 3); 4-coumarate-CoA ligase [Arabidopsis thaliana]	Ghi.9697	DT051699	AT4G05160.1 | Symbols: | AMP-dependent synthetase and ligase family protein | chr4:2664451-2666547 FORWARD LENGTH=544	8e-16	jasmonic acid										5.31847	up
Ghi.9697.2.S1_s_at	Transcribed locus, moderately similar to NP_176686.1 4CL3 (4-coumarate:CoA ligase 3); 4-coumarate-CoA ligase [Arabidopsis thaliana]	Ghi.9697	DT570816	AT4G05160.1 | Symbols: | AMP-dependent synthetase and ligase family protein | chr4:2664451-2666547 FORWARD LENGTH=544	1e-53	jasmonic acid										7.28837	up
Ghi.9871.1.S1_at	Transcribed locus, weakly similar to NP_564075.1 unknown protein [Arabidopsis thaliana]	Ghi.9871	DT046884	AT1G74950.1 | Symbols: JAZ2, TIFY10B | TIFY domain/Divergent CCT motif family protein | chr1:28148919-28150258 REVERSE LENGTH=249	3e-41	jasmonic acid						3.1402	down
GhiAffx.12305.1.S1_at	Transcribed locus, weakly similar to NP_001049463.1 Os03g0231800 [Oryza sativa (japonica cultivar-group)]	Ghi.14761	DW503715.1	AT4G37760.1 | Symbols: SQE3 | squalene epoxidase 3 | chr4:17744085-17746426 FORWARD LENGTH=525	9e-161	jasmonic acid						10.5372	up	4.00269	up	3.94122	up
GhiAffx.13229.1.A1_at	Transcribed locus	Ghi.19447	DT459406	AT2G46410.1 | Symbols: CPC | Homeodomain-like superfamily protein | chr2:19049315-19050185 REVERSE LENGTH=94	1e-12	jasmonic acid						3.01951	down
GhiAffx.14202.1.S1_at	Transcribed locus, weakly similar to NP_175630.1 proton-dependent oligopeptide transport (POT) family protein [Arabidopsis thaliana]	Ghi.13995	DW488007.1	AT2G26690.1 | Symbols: | Major facilitator superfamily protein | chr2:11347347-11350916 REVERSE LENGTH=577	2e-26	jasmonic acid						3.35949	up
GhiAffx.1589.46.S1_s_at	Transcribed locus, moderately similar to NP_564021.1 LOX3 (Lipoxygenase 3); iron ion binding / lipoxygenase [Arabidopsis thaliana]	Ghi.17807	DW235449.1	AT1G72520.1 | Symbols: LOX4 | PLAT/LH2 domain-containing lipoxygenase family protein | chr1:27308611-27312589 FORWARD LENGTH=926	1e-81	jasmonic acid						14.9152	down	8.63786	up	4.04806	up
GhiAffx.2014.1.S1_s_at	Transcribed locus, weakly similar to NP_001050033.1 Os03g0335200 [Oryza sativa (japonica cultivar-group)]	Ghi.17889	DT463554	AT3G56400.1 | Symbols: WRKY70, ATWRKY70 | WRKY DNA-binding protein 70 | chr3:20909082-20910409 REVERSE LENGTH=294	2e-24	jasmonic acid	Hormone signal transduction					7.03395	down
GhiAffx.21534.1.S1_at			DW495711.1	AT1G28480.1 | Symbols: GRX480, roxy19 | Thioredoxin superfamily protein | chr1:10013634-10014047 REVERSE LENGTH=137	3e-18	jasmonic acid				9.5371	down	16.8991	up
GhiAffx.25348.1.A1_at			DW515867.1	AT2G26690.1 | Symbols: | Major facilitator superfamily protein | chr2:11347347-11350916 REVERSE LENGTH=577	4e-40	jasmonic acid				3.28113	down	20.0298	up	3.47482	down	3.58037	up
GhiAffx.3323.1.A1_at			DW224416.1	AT2G34810.1 | Symbols: | FAD-binding Berberine family protein | chr2:14685292-14686914 FORWARD LENGTH=540	9e-17	jasmonic acid										14.014	down
GhiAffx.39498.1.S1_at	Transcribed locus, moderately similar to NP_175048.1 acyl-(acyl-carrier-protein) desaturase, putative / stearoyl-ACP desaturase, putative [Arabidopsis thaliana]	Ghi.1280	DW228223.1	AT2G43710.2 | Symbols: SSI2, FAB2 | Plant stearoyl-acyl-carrier-protein desaturase family protein | chr2:18120107-18122495 FORWARD LENGTH=401	6e-50	jasmonic acid	Hormone biosynthesis									3.71193	down
GhiAffx.42527.1.A1_s_at	Transcribed locus, moderately similar to NP_174523.2 proton-dependent oligopeptide transport (POT) family protein [Arabidopsis thaliana]	Ghi.21803	DW508612.1	AT2G26690.1 | Symbols: | Major facilitator superfamily protein | chr2:11347347-11350916 REVERSE LENGTH=577	2e-34	jasmonic acid				3.45991	down
GhiAffx.43038.1.S1_at	Transcribed locus, weakly similar to NP_173394.1 JMT (JASMONIC ACID CARBOXYL METHYLTRANSFERASE); jasmonate O-methyltransferase [Arabidopsis thaliana]	Ghi.15803	DW497938.1	AT1G19640.1 | Symbols: JMT | jasmonic acid carboxyl methyltransferase | chr1:6789166-6791708 REVERSE LENGTH=389	3e-91	jasmonic acid	Hormone biosynthesis					8.69546	up
GhiAffx.43326.1.S1_a_at	Transcribed locus, moderately similar to NP_194630.1 AIM1 (ABNORMAL INFLORESCENCE MERISTEM); enoyl-CoA hydratase [Arabidopsis thaliana]	Ghi.8582	DW512647.1	AT4G29010.1 | Symbols: AIM1 | Enoyl-CoA hydratase/isomerase family | chr4:14297312-14302016 REVERSE LENGTH=721	3e-14	jasmonic acid	Hormone biosynthesis					3.67743	up
GhiAffx.47143.1.S1_at	Transcribed locus, weakly similar to NP_001049436.1 Os03g0225900 [Oryza sativa (japonica cultivar-group)]	Ghi.12825	DR452389	AT5G42650.1 | Symbols: AOS, CYP74A, DDE2 | allene oxide synthase | chr5:17097803-17099359 REVERSE LENGTH=518	2e-27	jasmonic acid	Hormone biosynthesis					5.65794	down
GhiAffx.47164.1.A1_at	Transcribed locus, weakly similar to NP_199253.1 FAD-binding domain-containing protein [Arabidopsis thaliana]	Ghi.19134	CO495471	AT2G34810.1 | Symbols: | FAD-binding Berberine family protein | chr2:14685292-14686914 FORWARD LENGTH=540	1e-19	jasmonic acid				11.4496	down	3.17889	up	14.1586	down	3.85929	down
GhiAffx.48583.1.S1_at			AI055122	AT3G06490.1 | Symbols: MYB108, AtMYB108, BOS1 | myb domain protein 108 | chr3:2004298-2006358 FORWARD LENGTH=323	2e-69	Jasmonic acid	Hormone signal transduction			7.82687	down	8.51293	up
GhiAffx.49963.1.S1_s_at			DT464673	AT2G24210.1 | Symbols: TPS10 | terpene synthase 10 | chr2:10294330-10297401 FORWARD LENGTH=591	3e-16	jasmonic acid						4.628	up
GhiAffx.5252.1.S1_at	Transcribed locus, weakly similar to NP_201143.1 4-coumarate--CoA ligase family protein / 4-coumaroyl-CoA synthase family protein [Arabidopsis thaliana]	Ghi.12230	DW482657.1	AT5G63380.1 | Symbols: | AMP-dependent synthetase and ligase family protein | chr5:25387581-25390026 REVERSE LENGTH=562	2e-54	jasmonic acid						4.85015	up
GhiAffx.6114.1.S1_s_at	Transcribed locus, weakly similar to NP_181025.1 EDA28/MEE23 (embryo sac development arrest 28, maternal effect embryo arrest 23); electron carrier [Arabidopsis thaliana]	Ghi.15551	DT047342	AT2G34810.1 | Symbols: | FAD-binding Berberine family protein | chr2:14685292-14686914 FORWARD LENGTH=540	5e-109	jasmonic acid								9.84506	up	4.58743	up
GhiAffx.62078.1.S1_at	Transcribed locus, weakly similar to NP_174170.1 glutaredoxin family protein [Arabidopsis thaliana]	Ghi.16058	DW517172.1	AT1G28480.1 | Symbols: GRX480, roxy19 | Thioredoxin superfamily protein | chr1:10013634-10014047 REVERSE LENGTH=137	6e-22	jasmonic acid						3.09028	down
GhiAffx.6603.1.S1_at	Transcribed locus, moderately similar to NP_178313.1 ATPTR2-B (NITRATE TRANSPORTER 1); transporter [Arabidopsis thaliana]	Ghi.6258	DW502546.1	AT2G26690.1 | Symbols: | Major facilitator superfamily protein | chr2:11347347-11350916 REVERSE LENGTH=577	1e-60	jasmonic acid						3.4359	up
GhiAffx.6761.1.S1_at			DW504313.1	AT2G26690.1 | Symbols: | Major facilitator superfamily protein | chr2:11347347-11350916 REVERSE LENGTH=577	2e-29	jasmonic acid										3.06113	up
GhiAffx.7956.1.S1_at			DW517627.1	AT2G24210.1 | Symbols: TPS10 | terpene synthase 10 | chr2:10294330-10297401 FORWARD LENGTH=591	7e-67	jasmonic acid								3.08055	down
Gra.1457.1.S1_at	Transcribed locus, moderately similar to NP_199079.1 AOS (ALLENE OXIDE SYNTHASE); hydro-lyase/ oxygen binding [Arabidopsis thaliana]	Gra.1457	CO124678	AT5G42650.1 | Symbols: AOS, CYP74A, DDE2 | allene oxide synthase | chr5:17097803-17099359 REVERSE LENGTH=518	6e-90	jasmonic acid	Hormone biosynthesis					24.1517	up	5.40363	up
Gra.1505.1.S1_s_at	Transcribed locus, moderately similar to NP_187342.1 MFP2 (MULTIFUNCTIONAL PROTEIN); enoyl-CoA hydratase [Arabidopsis thaliana]	Gra.1505	CO124107	AT4G29010.1 | Symbols: AIM1 | Enoyl-CoA hydratase/isomerase family | chr4:14297312-14302016 REVERSE LENGTH=721	3e-168	jasmonic acid	Hormone biosynthesis					5.14037	up
Gra.2007.1.S1_x_at	Transcribed locus, moderately similar to NP_190692.1 F3H (TRANSPARENT TESTA 6); naringenin 3-dioxygenase [Arabidopsis thaliana]	Gra.2794	CO077518	AT4G22880.2 | Symbols: LDOX, TDS4, TT18, ANS | leucoanthocyanidin dioxygenase | chr4:12004905-12006059 REVERSE LENGTH=356	4e-45	jasmonic acid										8.06513	up
Gra.2205.1.S1_at	Transcribed locus, moderately similar to NP_181899.1 SSI2; acyl-[acyl-carrier protein] desaturase [Arabidopsis thaliana]	Gra.2205	CO123416	AT2G43710.1 | Symbols: SSI2, FAB2 | Plant stearoyl-acyl-carrier-protein desaturase family protein | chr2:18120107-18122495 FORWARD LENGTH=401	2e-167	jasmonic acid	Hormone biosynthesis									4.77107	up
Gra.2736.2.S1_s_at	Transcribed locus, weakly similar to NP_193279.1 HPL1 (HYDROPEROXIDE LYASE 1); heme binding / iron ion binding / monooxygenase [Arabidopsis thaliana]	Gra.2736	CO090879	AT5G42650.1 | Symbols: AOS, CYP74A, DDE2 | allene oxide synthase | chr5:17097803-17099359 REVERSE LENGTH=518	2e-101	jasmonic acid	Hormone biosynthesis					3.28458	up
Gra.2818.1.S1_s_at	Transcribed locus, moderately similar to NP_564021.1 LOX3; iron ion binding / lipoxygenase [Arabidopsis thaliana]	Gra.2818	CO108092	AT1G17420.1 | Symbols: LOX3 | lipoxygenase 3 | chr1:5977512-5981384 FORWARD LENGTH=919	8e-114	jasmonic acid						3.52244	down
Gra.2923.2.S1_s_at	Transcribed locus, moderately similar to NP_199142.1 catalytic/ enoyl-CoA hydratase [Arabidopsis thaliana]	Gra.2923	CO088537	AT4G29010.1 | Symbols: AIM1 | Enoyl-CoA hydratase/isomerase family | chr4:14297312-14302016 REVERSE LENGTH=721	6e-16	jasmonic acid	Hormone biosynthesis					10.5767	up
Gra.2985.2.S1_s_at	Transcribed locus, weakly similar to NP_001049463.1 Os03g0231800 [Oryza sativa (japonica cultivar-group)]	Gra.97	CO088756	AT4G37760.1 | Symbols: SQE3 | squalene epoxidase 3 | chr4:17744085-17746426 FORWARD LENGTH=525	3e-125	jasmonic acid				6.2615	down
Gra.312.1.S1_at	Transcribed locus, weakly similar to NP_176763.1 catalytic [Arabidopsis thaliana]	Gra.312	CO088668	AT5G63380.1 | Symbols: | AMP-dependent synthetase and ligase family protein | chr5:25387581-25390026 REVERSE LENGTH=562	2e-25	jasmonic acid						12.8046	down
Gra.719.1.S1_at	Transcribed locus, weakly similar to NP_196481.1 FLS (FLAVONOL SYNTHASE) [Arabidopsis thaliana]	Gra.719	CO085860	AT4G22880.2 | Symbols: LDOX, TDS4, TT18, ANS | leucoanthocyanidin dioxygenase | chr4:12004905-12006059 REVERSE LENGTH=356	1e-60	jasmonic acid										6.64432	down
Gra.787.2.A1_s_at	Transcribed locus	Gra.3618	CO088883	AT1G20510.1 | Symbols: OPCL1 | OPC-8:0 CoA ligase1 | chr1:7103645-7105856 REVERSE LENGTH=546	2e-37	jasmonic acid										3.58027	up
GraAffx.18400.1.A1_s_at			CO120524	AT5G05580.1 | Symbols: FAD8 | fatty acid desaturase 8 | chr5:1664331-1666345 FORWARD LENGTH=435	1e-179	jasmonic acid	Hormone biosynthesis					3.45334	down
GraAffx.26518.1.A1_s_at			CO091962	AT2G34810.1 | Symbols: | FAD-binding Berberine family protein | chr2:14685292-14686914 FORWARD LENGTH=540	7e-114	jasmonic acid						3.41528	up
GraAffx.27455.1.S1_x_at			CO089384	AT3G11820.1 | Symbols: SYP121, AT-SYR1, ATSYP121, SYR1, ATSYR1, PEN1 | syntaxin of plants 121 | chr3:3729540-3730868 REVERSE LENGTH=346	9e-65	jasmonic acid						3.92313	down
GraAffx.27455.2.S1_s_at			CO126501	AT3G11820.1 | Symbols: SYP121, AT-SYR1, ATSYP121, SYR1, ATSYR1, PEN1 | syntaxin of plants 121 | chr3:3729540-3730868 REVERSE LENGTH=346	4e-73	jasmonic acid						8.28063	down
GhiAffx.10836.1.A1_at	Transcribed locus, weakly similar to NP_193283.2 UGT84A1; UDP-glycosyltransferase/ sinapate 1-glucosyltransferase/ transferase, transferring glycosyl groups [Arabidopsis thaliana]	Ghi.1983	DN800059	AT2G43840.2 | Symbols: UGT74F1 | UDP-glycosyltransferase 74 F1 | chr2:18157681-18159166 FORWARD LENGTH=449	1e-27	salicylic acid	Hormone metabolism			4.39854	down	30.1896	up
Ghi.1933.1.A1_x_at	Transcribed locus, weakly similar to NP_564170.1 UDP-glucoronosyl/UDP-glucosyl transferase family protein [Arabidopsis thaliana]	Ghi.1933	CA992810	AT2G43840.2 | Symbols: UGT74F1 | UDP-glycosyltransferase 74 F1 | chr2:18157681-18159166 FORWARD LENGTH=449	1e-18	salicylic acid	Hormone metabolism	12.1297	down
Ghi.10004.1.S1_at	Transcribed locus, weakly similar to NP_001105232.1 NAM-related protein 1 [Zea mays]	Ghi.10004	DT049318	AT3G49530.1 | Symbols: ANAC062, NTL6, NAC062 | NAC domain containing protein 62 | chr3:18362639-18364717 REVERSE LENGTH=469	7e-68	salicylic acid	Hormone signal transduction	3.51732	down			4.68288	down
Ghi.10061.1.S1_s_at			DT049928	AT1G80840.1 | Symbols: WRKY40, ATWRKY40 | WRKY DNA-binding protein 40 | chr1:30383834-30385356 FORWARD LENGTH=302	5e-59	salicylic acid		3.29153	down	3.02313	down			6.5072	up
Ghi.1011.1.A1_s_at	Transcribed locus, weakly similar to NP_181142.1 YLS9 (YELLOW-LEAF-SPECIFIC GENE 9) [Arabidopsis thaliana]	Ghi.1011	DT463974	AT5G36970.1 | Symbols: NHL25 | NDR1/HIN1-like 25 | chr5:14604367-14605194 REVERSE LENGTH=248	2e-13	salicylic acid		6.3184	down			10.6114	down	27.3637	up
Ghi.1011.2.A1_at	Transcribed locus, weakly similar to NP_181142.1 YLS9 (YELLOW-LEAF-SPECIFIC GENE 9) [Arabidopsis thaliana]	Ghi.1011	DT463032	AT5G36970.1 | Symbols: NHL25 | NDR1/HIN1-like 25 | chr5:14604367-14605194 REVERSE LENGTH=248	2e-12	salicylic acid						3.87405	down
Ghi.10117.4.A1_at	Transcribed locus, weakly similar to NP_177872.3 nucellin protein, putative [Arabidopsis thaliana]	Ghi.10117	DT463718	AT5G33340.1 | Symbols: CDR1 | Eukaryotic aspartyl protease family protein | chr5:12594474-12595787 FORWARD LENGTH=437	2e-14	salicylic acid						4.23308	down
Ghi.10117.4.S1_at	Transcribed locus, weakly similar to NP_177872.3 nucellin protein, putative [Arabidopsis thaliana]	Ghi.10117	DT462946	AT5G33340.1 | Symbols: CDR1 | Eukaryotic aspartyl protease family protein | chr5:12594474-12595787 FORWARD LENGTH=437	2e-14	salicylic acid						4.41758	down
Ghi.1016.1.S1_s_at	Transcribed locus, weakly similar to NP_187538.1 ATGSTU8 (Arabidopsis thaliana Glutathione S-transferase (class tau) 8); glutathione transferase	Ghi.10821	DT464022	AT2G29420.1 | Symbols: ATGSTU7, GST25, GSTU7 | glutathione S-transferase tau 7 | chr2:12618111-12618871 REVERSE LENGTH=227	7e-50	salicylic acid						5.75689	up
Ghi.1016.4.A1_s_at	Transcribed locus, weakly similar to NP_187538.1 ATGSTU8 (Arabidopsis thaliana Glutathione S-transferase (class tau) 8); glutathione transferase	Ghi.10821	DN828264	AT2G29420.1 | Symbols: ATGSTU7, GST25, GSTU7 | glutathione S-transferase tau 7 | chr2:12618111-12618871 REVERSE LENGTH=227	4e-23	salicylic acid						8.7558	up
Ghi.1016.4.S1_s_at	Transcribed locus, weakly similar to NP_187538.1 ATGSTU8 (Arabidopsis thaliana Glutathione S-transferase (class tau) 8); glutathione transferase	Ghi.10821	DT468576	AT2G29420.1 | Symbols: ATGSTU7, GST25, GSTU7 | glutathione S-transferase tau 7 | chr2:12618111-12618871 REVERSE LENGTH=227	4e-23	salicylic acid				4.04161	down	26.0479	up	3.62019	down
Ghi.10272.1.A1_at	Transcribed locus, moderately similar to NP_188636.2 pepsin A [Arabidopsis thaliana]	Ghi.10272	DT049998	AT5G33340.1 | Symbols: CDR1 | Eukaryotic aspartyl protease family protein | chr5:12594474-12595787 FORWARD LENGTH=437	4e-10	salicylic acid								3.05264	up
Ghi.10329.1.S1_at	Transcribed locus, weakly similar to NP_001064453.1 Os10g0369600 [Oryza sativa (japonica cultivar-group)]	Ghi.10329	DT466921	AT1G07530.1 | Symbols: SCL14, ATGRAS2, GRAS2 | SCARECROW-like 14 | chr1:2313828-2316137 REVERSE LENGTH=769	2e-51	salicylic acid	Hormone signal transduction	3.38701	down			5.40152	down	5.00038	up
Ghi.10344.1.S1_s_at	Transcribed locus, weakly similar to XP_001761878.1 predicted protein [Physcomitrella patens subsp. patens]	Ghi.10344	DT467135	AT5G26920.1 | Symbols: CBP60G | Cam-binding protein 60-like G | chr5:9475860-9478448 FORWARD LENGTH=563	9e-67	salicylic acid	Hormone signal transduction	4.03871	down			4.14853	down	4.50684	up
Ghi.10425.3.S1_s_at	Transcribed locus, weakly similar to NP_196250.1 NHL3 (NDR1/HIN1-like 3) [Arabidopsis thaliana]	Ghi.10425	DN827840	AT5G36970.1 | Symbols: NHL25 | NDR1/HIN1-like 25 | chr5:14604367-14605194 REVERSE LENGTH=248	3e-15	salicylic acid		12.2815	down	4.04702	down	4.40953	down	17.4936	up
Ghi.10432.1.S1_s_at	Transcribed locus, moderately similar to NP_195741.1 transferase family protein [Arabidopsis thaliana]	Ghi.10432	DR459938	AT3G50280.1 | Symbols: | HXXXD-type acyl-transferase family protein | chr3:18637854-18639185 FORWARD LENGTH=443	2e-20	salicylic acid	Hormone signal transduction					11.6159	up
Ghi.10795.1.S1_s_at	Transcribed locus, weakly similar to NP_566036.1 protease inhibitor/seed storage/lipid transfer protein (LTP) family protein [Arabidopsis thaliana]	Ghi.6472	CD486563	AT4G12470.1 | Symbols: AZI1 | azelaic acid induced 1 | chr4:7401371-7401856 REVERSE LENGTH=161	1e-16	salicylic acid	Hormone signal transduction					5.89072	up			28.7968	up
Ghi.1480.1.S1_x_at	Transcribed locus, strongly similar to NP_035794.1 ubiquitin B [Mus musculus]	Ghi.8604	DN761646	AT4G05320.4 | Symbols: UBQ10 | polyubiquitin 10 | chr4:2718559-2719932 FORWARD LENGTH=457	2e-125	salicylic acid						3.62324	down
Ghi.1484.1.S1_at	Transcribed locus, weakly similar to NP_001058178.1 Os06g0643500 [Oryza sativa (japonica cultivar-group)]	Ghi.1484	DR460542	AT4G12470.1 | Symbols: AZI1 | azelaic acid induced 1 | chr4:7401371-7401856 REVERSE LENGTH=161	2e-19	salicylic acid	Hormone signal transduction							3.61106	up
Ghi.2060.2.S1_x_at	Transcribed locus, weakly similar to NP_188851.2 CWLP (CELL WALL-PLASMA MEMBRANE LINKER PROTEIN); lipid binding [Arabidopsis thaliana]	Ghi.17706	DN759860	AT4G12470.1 | Symbols: AZI1 | azelaic acid induced 1 | chr4:7401371-7401856 REVERSE LENGTH=161	4e-12	salicylic acid	Hormone signal transduction	3.06069	down
Ghi.207.1.S1_s_at	Acyltransferase-like protein (ACY)	Ghi.16305	DT049604	AT3G50280.1 | Symbols: | HXXXD-type acyl-transferase family protein | chr3:18637854-18639185 FORWARD LENGTH=443	2e-32	salicylic acid	Hormone signal transduction	3.00457	down			230.604	down	18.3654	down	5.50186	down
Ghi.2608.2.A1_at	Transcribed locus, weakly similar to NP_181529.1 unknown protein [Arabidopsis thaliana]	Ghi.2608	DT463212	AT2G40000.1 | Symbols: HSPRO2, ATHSPRO2 | ortholog of sugar beet HS1 PRO-1 2 | chr2:16700649-16701956 REVERSE LENGTH=435	2e-28	salicylic acid				8.07175	down			8.04309	up
Ghi.2823.1.S1_s_at	Transcribed locus, weakly similar to NP_175862.1 protein kinase family protein [Arabidopsis thaliana]	Ghi.2823	DT568342	AT3G45640.1 | Symbols: ATMPK3, MPK3, ATMAPK3 | mitogen-activated protein kinase 3 | chr3:16756918-16758476 FORWARD LENGTH=370	5e-21	salicylic acid	Hormone signal transduction									3.3434	up
Ghi.3035.1.A1_at	Transcribed locus, weakly similar to NP_001057298.1 Os06g0252300 [Oryza sativa (japonica cultivar-group)]	Ghi.3035	DR454404	AT1G10170.1 | Symbols: ATNFXL1, NFXL1 | NF-X-like 1 | chr1:3333925-3337491 REVERSE LENGTH=1188	5e-13	salicylic acid						7.17051	down
Ghi.3193.2.A1_at	Transcribed locus, weakly similar to NP_001058737.1 Os07g0111400 [Oryza sativa (japonica cultivar-group)]	Ghi.3193	DT468618	AT5G46350.1 | Symbols: WRKY8, ATWRKY8 | WRKY DNA-binding protein 8 | chr5:18801403-18803901 REVERSE LENGTH=326	1e-21	salicylic acid	Hormone signal transduction	4.05947	down			30.9792	down	3.01128	up
Ghi.3193.2.S1_at	Transcribed locus, weakly similar to NP_001058737.1 Os07g0111400 [Oryza sativa (japonica cultivar-group)]	Ghi.3193	DT462245	AT5G46350.1 | Symbols: WRKY8, ATWRKY8 | WRKY DNA-binding protein 8 | chr5:18801403-18803901 REVERSE LENGTH=326	1e-21	salicylic acid	Hormone signal transduction					9.14305	down
Ghi.3232.2.S1_at	Transcribed locus, weakly similar to NP_180565.1 MAPKKK14 (Mitogen-activated protein kinase kinase kinase 14); kinase [Arabidopsis thaliana]	Ghi.3232	DT467851	AT5G04870.1 | Symbols: CPK1, ATCPK1 | calcium dependent protein kinase 1 | chr5:1417015-1419877 REVERSE LENGTH=610	2e-11	salicylic acid	Hormone signal transduction					3.29433	down
Ghi.3278.1.A1_s_at	Transcribed locus, weakly similar to NP_001064203.1 Os10g0159800 [Oryza sativa (japonica cultivar-group)]	Ghi.3278	DT467721	AT5G43940.2 | Symbols: HOT5 | GroES-like zinc-binding dehydrogenase family protein | chr5:17684265-17686379 FORWARD LENGTH=391	4e-29	salicylic acid	Hormone signal transduction			7.71972	down	4.59275	up
Ghi.3291.1.S1_at	Transcribed locus, moderately similar to NP_200249.1 protein kinase family protein [Arabidopsis thaliana]	Ghi.3291	DT467607	AT1G21250.1 | Symbols: WAK1, PRO25 | cell wall-associated kinase | chr1:7439512-7441892 FORWARD LENGTH=735	1e-11	salicylic acid										3.62051	up
Ghi.3476.1.S1_at	Transcribed locus, weakly similar to NP_001063423.1 Os09g0467200 [Oryza sativa (japonica cultivar-group)]	Ghi.3476	DT465326	AT2G29420.1 | Symbols: ATGSTU7, GST25, GSTU7 | glutathione S-transferase tau 7 | chr2:12618111-12618871 REVERSE LENGTH=227	8e-37	salicylic acid						18.8155	down
Ghi.3815.1.A1_at	Transcribed locus, moderately similar to NP_001105837.1 WRKY1 [Zea mays]	Ghi.3815	DT461503	AT3G04670.1 | Symbols: WRKY39, ATWRKY39 | WRKY DNA-binding protein 39 | chr3:1266530-1267691 REVERSE LENGTH=330	3e-29	salicylic acid	Hormone signal transduction					11.0811	up
Ghi.3815.1.S1_at	Transcribed locus, moderately similar to NP_001105837.1 WRKY1 [Zea mays]	Ghi.3815	DT461503	AT3G04670.1 | Symbols: WRKY39, ATWRKY39 | WRKY DNA-binding protein 39 | chr3:1266530-1267691 REVERSE LENGTH=330	3e-29	salicylic acid	Hormone signal transduction					10.3067	up
Ghi.4548.2.S1_s_at	Transcribed locus, weakly similar to NP_180831.1 B5 #4 (cytochrome b5 family protein #4); heme binding / transition metal ion binding [Arabidopsis thaliana]	Ghi.20779	DR457304	AT1G37130.1 | Symbols: NIA2, B29, NIA2-1, CHL3, NR, NR2, ATNR2 | nitrate reductase 2 | chr1:14158617-14161652 FORWARD LENGTH=917	3e-15	salicylic acid	Hormone signal transduction									6.0732	up
Ghi.4770.1.S1_at	Transcribed locus, moderately similar to NP_181344.2 myb family transcription factor [Arabidopsis thaliana]	Ghi.4770	DT050642	AT3G11280.2 | Symbols: | Duplicated homeodomain-like superfamily protein | chr3:3533477-3534393 REVERSE LENGTH=263	2e-60	salicylic acid										3.10688	up
Ghi.5278.1.A1_at	Transcribed locus, weakly similar to NP_191247.1 VQ motif-containing protein [Arabidopsis thaliana]	Ghi.5278	DT048336	AT2G41010.1 | Symbols: ATCAMBP25, CAMBP25 | calmodulin (CAM)-binding protein of 25 kDa | chr2:17114015-17114731 REVERSE LENGTH=238	4e-16	salicylic acid		8.31785	down			3.4853	down	3.8746	up	3.02246	up
Ghi.5701.1.A1_at	Transcribed locus, weakly similar to NP_564170.1 UDP-glucoronosyl/UDP-glucosyl transferase family protein [Arabidopsis thaliana]	Ghi.5701	DT046689	AT2G43840.2 | Symbols: UGT74F1 | UDP-glycosyltransferase 74 F1 | chr2:18157681-18159166 FORWARD LENGTH=449	2e-19	salicylic acid	Hormone metabolism					4.92724	up			10.9497	up
Ghi.5852.2.A1_s_at	Transcribed locus, moderately similar to NP_186840.1 SOX (SULFITE OXIDASE); sulfite oxidase [Arabidopsis thaliana]	Ghi.5852	CO499223	AT1G77760.1 | Symbols: NIA1, GNR1, NR1 | nitrate reductase 1 | chr1:29236005-29239367 REVERSE LENGTH=917	7e-14	salicylic acid	Hormone signal transduction					8.28044	up
Ghi.6041.1.S1_s_at	Transcribed locus, weakly similar to NP_196638.2 chloroplast nucleoid DNA-binding protein, putative [Arabidopsis thaliana]	Ghi.6041	DV849896	AT5G33340.1 | Symbols: CDR1 | Eukaryotic aspartyl protease family protein | chr5:12594474-12595787 FORWARD LENGTH=437	3e-10	salicylic acid				12.0975	down	6.71993	up			4.03704	up
Ghi.6088.1.S1_s_at	Transcribed locus, strongly similar to NP_190150.1 ATMPK3 (MITOGEN-ACTIVATED PROTEIN KINASE 3); MAP kinase/ kinase/ protein kinase [Arabidopsis thaliana]	Ghi.6088	DT466983	AT3G45640.1 | Symbols: ATMPK3, MPK3, ATMAPK3 | mitogen-activated protein kinase 3 | chr3:16756918-16758476 FORWARD LENGTH=370	1e-137	salicylic acid	Hormone signal transduction			4.78796	down
Ghi.6088.2.A1_s_at	Transcribed locus, strongly similar to NP_190150.1 ATMPK3 (MITOGEN-ACTIVATED PROTEIN KINASE 3); MAP kinase/ kinase/ protein kinase [Arabidopsis thaliana]	Ghi.6088	DV849489	AT3G45640.1 | Symbols: ATMPK3, MPK3, ATMAPK3 | mitogen-activated protein kinase 3 | chr3:16756918-16758476 FORWARD LENGTH=370	2e-28	salicylic acid	Hormone signal transduction	5.6841	down	10.401	down
Ghi.6088.2.S1_at	Transcribed locus, strongly similar to NP_190150.1 ATMPK3 (MITOGEN-ACTIVATED PROTEIN KINASE 3); MAP kinase/ kinase/ protein kinase [Arabidopsis thaliana]	Ghi.6088	DT467539	AT3G45640.1 | Symbols: ATMPK3, MPK3, ATMAPK3 | mitogen-activated protein kinase 3 | chr3:16756918-16758476 FORWARD LENGTH=370	2e-28	salicylic acid	Hormone signal transduction			3.52043	down
Ghi.622.3.S1_s_at	Transcribed locus, moderately similar to NP_180595.1 CIPK11 (SNF1-RELATED PROTEIN KINASE 3.22, SOS3-INTERACTING PROTEIN 4); kinase [Arabidopsis thaliana]	Ghi.16963	AI726658	AT5G01820.1 | Symbols: ATSR1, SnRK3.15, CIPK14, ATCIPK14, SR1 | serine/threonine protein kinase 1 | chr5:313423-314751 REVERSE LENGTH=442	8e-100	salicylic acid	Hormone signal transduction	6.03513	down			3.16094	down
Ghi.6470.1.S1_s_at	Transcribed locus, weakly similar to NP_172673.1 ELP (EXTENSIN-LIKE PROTEIN); lipid binding [Arabidopsis thaliana]	Ghi.6470	CD486699	AT4G12470.1 | Symbols: AZI1 | azelaic acid induced 1 | chr4:7401371-7401856 REVERSE LENGTH=161	8e-26	salicylic acid	Hormone signal transduction					4.74366	up	3.68561	up	3.16025	up
Ghi.6472.1.A1_s_at	Transcribed locus, weakly similar to NP_566036.1 protease inhibitor/seed storage/lipid transfer protein (LTP) family protein [Arabidopsis thaliana]	Ghi.6472	CD485893	AT4G12470.1 | Symbols: AZI1 | azelaic acid induced 1 | chr4:7401371-7401856 REVERSE LENGTH=161	3e-12	salicylic acid	Hormone signal transduction					5.39684	up			10.382	up
Ghi.6539.1.S1_s_at	Transcribed locus, weakly similar to NP_181529.1 unknown protein [Arabidopsis thaliana]	Ghi.9213	CD485942	AT2G40000.1 | Symbols: HSPRO2, ATHSPRO2 | ortholog of sugar beet HS1 PRO-1 2 | chr2:16700649-16701956 REVERSE LENGTH=435	5e-34	salicylic acid		4.61791	down	14.8116	down			8.55161	up
Ghi.6768.1.A1_s_at	Transcribed locus, weakly similar to NP_001055192.1 Os05g0322900 [Oryza sativa (japonica cultivar-group)]	Ghi.6768	CA993244	AT2G40750.1 | Symbols: WRKY54, ATWRKY54 | WRKY DNA-binding protein 54 | chr2:17000636-17002354 REVERSE LENGTH=346	2e-29	salicylic acid	Hormone signal transduction					9.75606	down
Ghi.706.1.S1_at	Transcribed locus, weakly similar to NP_194112.1 WRKY53 (WRKY DNA-binding protein 53); transcription factor [Arabidopsis thaliana]	Ghi.17927	DT466750	AT4G23810.1 | Symbols: WRKY53, ATWRKY53 | WRKY family transcription factor | chr4:12392666-12393739 REVERSE LENGTH=324	2e-30	salicylic acid	Hormone signal transduction					3.31025	down	4.91371	up
Ghi.7475.1.S1_s_at	Transcribed locus, moderately similar to NP_177412.1 cinnamyl-alcohol dehydrogenase, putative [Arabidopsis thaliana]	Ghi.7475	AI730226	AT5G43940.1 | Symbols: HOT5, ADH2, GSNOR, ATGSNOR1, PAR2 | GroES-like zinc-binding dehydrogenase family protein | chr5:17684265-17686379 FORWARD LENGTH=379	2e-16	salicylic acid	Hormone signal transduction					3.73146	up
Ghi.779.1.S1_at	Transcribed locus, weakly similar to NP_172507.1 ATGSTU18 (GLUTATHIONE S-TRANSFERASE 29); glutathione transferase [Arabidopsis thaliana]	Ghi.779	DN800052	AT2G29420.1 | Symbols: ATGSTU7, GST25, GSTU7 | glutathione S-transferase tau 7 | chr2:12618111-12618871 REVERSE LENGTH=227	3e-31	salicylic acid		5.25188	down	20.5462	down	15.7366	up
Ghi.7943.1.S1_at	Transcribed locus, weakly similar to NP_001078371.1 ankyrin repeat family protein [Arabidopsis thaliana]	Ghi.7943	AI054990	AT5G54610.1 | Symbols: ANK | ankyrin | chr5:22184781-22186481 REVERSE LENGTH=426	1e-34	salicylic acid						3.09158	up
Ghi.7954.1.S1_s_at	Transcribed locus, strongly similar to NP_190150.1 ATMPK3 (MITOGEN-ACTIVATED PROTEIN KINASE 3); MAP kinase/ kinase/ protein kinase [Arabidopsis thaliana]	Ghi.6088	DT468555	AT3G45640.1 | Symbols: ATMPK3, MPK3, ATMAPK3 | mitogen-activated protein kinase 3 | chr3:16756918-16758476 FORWARD LENGTH=370	0	salicylic acid	Hormone signal transduction	3.75918	down
Ghi.7960.1.S1_s_at	Transcribed locus, moderately similar to NP_565178.1 ATGSTU19 (GLUTATHIONE TRANSFERASE 8); glutathione transferase [Arabidopsis thaliana]	Ghi.7960	AI055055	AT2G29420.1 | Symbols: ATGSTU7, GST25, GSTU7 | glutathione S-transferase tau 7 | chr2:12618111-12618871 REVERSE LENGTH=227	4e-45	salicylic acid						3.36712	up
Ghi.8116.1.S1_at	DREB1-like transcription factor (DREB1L)	Ghi.8116	AY321150.3	AT4G25490.1 | Symbols: CBF1, DREB1B, ATCBF1 | C-repeat/DRE binding factor 1 | chr4:13021921-13022562 REVERSE LENGTH=213	3e-46	salicylic acid	Hormone signal transduction	5.70587	down			52.9151	down	8.25876	up
Ghi.8177.1.S1_s_at	Transcribed locus, weakly similar to NP_172507.1 ATGSTU18 (GLUTATHIONE S-TRANSFERASE 29); glutathione transferase [Arabidopsis thaliana]	Ghi.8177	DT049459	AT2G29420.1 | Symbols: ATGSTU7, GST25, GSTU7 | glutathione S-transferase tau 7 | chr2:12618111-12618871 REVERSE LENGTH=227	9e-29	salicylic acid										3.0852	up
Ghi.8906.1.S1_s_at	Transcribed locus, strongly similar to NP_035794.1 ubiquitin B [Mus musculus]	Ghi.17734	DV850167	AT4G05320.6 | Symbols: UBQ10 | polyubiquitin 10 | chr4:2718559-2719932 FORWARD LENGTH=381	1e-148	salicylic acid						3.93785	down
Ghi.9055.2.A1_at	Transcribed locus, weakly similar to NP_179759.1 MEE3 (maternal effect embryo arrest 3); DNA binding / transcription factor [Arabidopsis thaliana]	Ghi.9055	DT459604	AT3G11280.2 | Symbols: | Duplicated homeodomain-like superfamily protein | chr3:3533477-3534393 REVERSE LENGTH=263	2e-15	salicylic acid								3.1101	up
Ghi.9123.1.S1_at	Transcribed locus, weakly similar to NP_974391.1 scarecrow transcription factor family protein [Arabidopsis thaliana]	Ghi.9123	DN758298	AT1G07530.1 | Symbols: SCL14, ATGRAS2, GRAS2 | SCARECROW-like 14 | chr1:2313828-2316137 REVERSE LENGTH=769	7e-124	salicylic acid	Hormone signal transduction							4.05066	up
Ghi.9192.1.S1_s_at	WRKY transcription factor 2 (WRKY)	Ghi.9192	DT468825	AT1G80840.1 | Symbols: WRKY40, ATWRKY40 | WRKY DNA-binding protein 40 | chr1:30383834-30385356 FORWARD LENGTH=302	3e-51	salicylic acid		28.6432	down					26.1151	up
Ghi.9232.1.S1_at	Transcribed locus, weakly similar to NP_565634.1 harpin-induced protein-related / HIN1-related / harpin-responsive protein-related [Arabidopsis thaliana]	Ghi.9232	CA992854	AT5G36970.1 | Symbols: NHL25 | NDR1/HIN1-like 25 | chr5:14604367-14605194 REVERSE LENGTH=248	2e-26	salicylic acid		29.1072	down			14.6743	down	9.65556	up
Ghi.9258.1.S1_s_at	Transcribed locus, weakly similar to NP_191247.1 VQ motif-containing protein [Arabidopsis thaliana]	Ghi.9258	DT052026	AT2G41010.1 | Symbols: ATCAMBP25, CAMBP25 | calmodulin (CAM)-binding protein of 25 kDa | chr2:17114015-17114731 REVERSE LENGTH=238	6e-17	salicylic acid		3.20497	down					4.41994	up
Ghi.9283.1.S1_s_at	Transcribed locus, weakly similar to NP_001065627.1 Os11g0126900 [Oryza sativa (japonica cultivar-group)]	Ghi.9283	DT466805	AT3G49530.1 | Symbols: ANAC062, NTL6, NAC062 | NAC domain containing protein 62 | chr3:18362639-18364717 REVERSE LENGTH=469	1e-29	salicylic acid	Hormone signal transduction					12.1097	down
Ghi.9409.1.S1_at	Transcribed locus, moderately similar to NP_171637.1 aspartyl protease family protein [Arabidopsis thaliana]	Ghi.9409	DT545606	AT5G33340.1 | Symbols: CDR1 | Eukaryotic aspartyl protease family protein | chr5:12594474-12595787 FORWARD LENGTH=437	6e-49	salicylic acid						3.51902	up
Ghi.9568.1.S1_at	Transcribed locus, weakly similar to NP_178199.1 WRKY40 (WRKY DNA-binding protein 40); transcription factor [Arabidopsis thaliana]	Ghi.9568	DT467159	AT1G80840.1 | Symbols: WRKY40, ATWRKY40 | WRKY DNA-binding protein 40 | chr1:30383834-30385356 FORWARD LENGTH=302	3e-50	salicylic acid		3.73628	down							4.16099	up
Ghi.9749.1.S1_s_at	Transcribed locus, weakly similar to XP_001774744.1 predicted protein [Physcomitrella patens subsp. patens]	Ghi.9749	DT465559	AT4G25490.1 | Symbols: CBF1, DREB1B, ATCBF1 | C-repeat/DRE binding factor 1 | chr4:13021921-13022562 REVERSE LENGTH=213	6e-22	salicylic acid	Hormone signal transduction	5.01602	down
Ghi.9823.1.S1_at	Transcribed locus, weakly similar to NP_181529.1 unknown protein [Arabidopsis thaliana]	Ghi.9823	DT464807	AT2G40000.1 | Symbols: HSPRO2, ATHSPRO2 | ortholog of sugar beet HS1 PRO-1 2 | chr2:16700649-16701956 REVERSE LENGTH=435	1e-96	salicylic acid		4.20528	down			4.34525	down	5.93887	up
Ghi.9878.2.S1_at	Transcribed locus, moderately similar to NP_564867.1 aspartyl protease family protein [Arabidopsis thaliana]	Ghi.18789	AI727879	AT5G33340.1 | Symbols: CDR1 | Eukaryotic aspartyl protease family protein | chr5:12594474-12595787 FORWARD LENGTH=437	8e-13	salicylic acid						4.64176	up
Ghi.9996.1.A1_s_at	Transcribed locus, weakly similar to NP_188400.1 ANAC057 (Arabidopsis NAC domain containing protein 57); transcription factor [Arabidopsis thaliana]	Ghi.18105	DT550204	AT3G49530.1 | Symbols: ANAC062, NTL6, NAC062 | NAC domain containing protein 62 | chr3:18362639-18364717 REVERSE LENGTH=469	4e-58	salicylic acid	Hormone signal transduction					3.53711	down
GhiAffx.16103.1.A1_s_at	Transcribed locus, moderately similar to NP_564333.1 CAD1 (CONSTITUTIVELY ACTIVATED CELL DEATH 1); oxidoreductase [Arabidopsis thaliana]	Ghi.8937	DW227334.1	AT1G28380.1 | Symbols: NSL1 | MAC/Perforin domain-containing protein | chr1:9963696-9966060 FORWARD LENGTH=612	2e-15	salicylic acid						3.10686	down
GhiAffx.1859.1.S1_at			DT468306	AT5G46350.1 | Symbols: WRKY8, ATWRKY8 | WRKY DNA-binding protein 8 | chr5:18801403-18803901 REVERSE LENGTH=326	5e-25	salicylic acid	Hormone signal transduction	3.3237	down	11.9234	down	24.9141	up
GhiAffx.21204.1.A1_s_at	Transcribed locus, strongly similar to NP_193129.1 SHM4 (SERINE HYDROXYMETHYLTRANSFERASE 4); glycine hydroxymethyltransferase [Arabidopsis thaliana]	Ghi.9888	DW224703.1	AT5G26780.1 | Symbols: SHM2 | serine hydroxymethyltransferase 2 | chr5:9418299-9421725 FORWARD LENGTH=517	8e-63	salicylic acid	Hormone signal transduction					3.10706	down
GhiAffx.21849.1.S1_at	Transcribed locus, weakly similar to NP_180503.1 ATGSTU7 (GLUTATHIONE S-TRANSFERASE 25); glutathione transferase [Arabidopsis thaliana]	Ghi.21453	DW496541.1	AT2G29420.1 | Symbols: ATGSTU7, GST25, GSTU7 | glutathione S-transferase tau 7 | chr2:12618111-12618871 REVERSE LENGTH=227	2e-50	salicylic acid						8.13952	up
GhiAffx.22316.1.S1_at	Transcribed locus, strongly similar to NP_194414.1 SUM1 (SMALL UBIQUITIN-LIKE MODIFIER 1) [Arabidopsis thaliana]	Ghi.13611	DT463878	AT5G55160.1 | Symbols: SUM2, SUMO 2, SUMO2, ATSUMO2 | small ubiquitin-like modifier 2 | chr5:22383747-22384772 REVERSE LENGTH=103	5e-43	salicylic acid	Hormone signal transduction					8.35279	down
GhiAffx.23700.1.S1_s_at	Transcribed locus, weakly similar to NP_180586.2 unknown protein [Arabidopsis thaliana]	Ghi.5217	DW507395.1	AT2G14560.2 | Symbols: LURP1 | Protein of unknown function (DUF567) | chr2:6214150-6214773 FORWARD LENGTH=179	8e-11	salicylic acid						8.18906	down
GhiAffx.24265.1.A1_at			DW510285.1	AT5G36970.1 | Symbols: NHL25 | NDR1/HIN1-like 25 | chr5:14604367-14605194 REVERSE LENGTH=248	6e-11	salicylic acid						7.40692	up
GhiAffx.25448.1.S1_at			DW516354.1	AT3G01080.1 | Symbols: WRKY58, ATWRKY58 | WRKY DNA-binding protein 58 | chr3:25507-27449 FORWARD LENGTH=423	7e-13	salicylic acid	Hormone signal transduction					3.07651	up
GhiAffx.26755.1.S1_at	Transcribed locus, weakly similar to NP_200272.2 ANK (ANKYRIN); protein binding [Arabidopsis thaliana]	Ghi.17946	DW243527.1	AT5G54610.1 | Symbols: ANK | ankyrin | chr5:22184781-22186481 REVERSE LENGTH=426	2e-40	salicylic acid		3.5512	up
GhiAffx.30199.1.S1_at	Transcribed locus, weakly similar to XP_001773725.1 transcription factor WRKY22 [Physcomitrella patens subsp. patens]	Ghi.15715	DW506814.1	AT5G46350.1 | Symbols: WRKY8, ATWRKY8 | WRKY DNA-binding protein 8 | chr5:18801403-18803901 REVERSE LENGTH=326	7e-32	salicylic acid	Hormone signal transduction			4.87774	down	5.46738	up
GhiAffx.3428.1.S1_at	Transcribed locus, weakly similar to NP_566966.1 aspartyl protease family protein [Arabidopsis thaliana]	Ghi.11724	DW502842.1	AT5G33340.1 | Symbols: CDR1 | Eukaryotic aspartyl protease family protein | chr5:12594474-12595787 FORWARD LENGTH=437	5e-11	salicylic acid						4.78709	down
GhiAffx.37818.1.A1_at			DW488405.1	AT4G39030.1 | Symbols: EDS5, SID1 | MATE efflux family protein | chr4:18185740-18188898 FORWARD LENGTH=543	7e-127	salicylic acid	Hormone transportion					4.39029	up
GhiAffx.38811.1.S1_s_at			DW493293.1	AT2G04450.1 | Symbols: ATNUDT6, NUDX6, ATNUDX6, NUDT6 | nudix hydrolase homolog 6 | chr2:1543710-1545319 FORWARD LENGTH=283	9e-25	salicylic acid	Hormone signal transduction									3.39703	down
GhiAffx.41421.1.S1_at			DW502847.1	AT1G22070.1 | Symbols: TGA3 | TGA1A-related gene 3 | chr1:7789651-7791821 FORWARD LENGTH=384	2e-87	salicylic acid	Hormone signal transduction					7.01235	up
GhiAffx.4408.1.S1_s_at	Transcribed locus, weakly similar to NP_190767.1 protein kinase family protein [Arabidopsis thaliana]	Ghi.12293	CO495537	AT1G21270.1 | Symbols: WAK2 | wall-associated kinase 2 | chr1:7444997-7447345 FORWARD LENGTH=732	7e-44	salicylic acid						4.61884	up
GhiAffx.44794.1.S1_at	Transcribed locus, weakly similar to NP_974391.1 scarecrow transcription factor family protein [Arabidopsis thaliana]	Ghi.14419	DT463702	AT1G07530.1 | Symbols: SCL14, ATGRAS2, GRAS2 | SCARECROW-like 14 | chr1:2313828-2316137 REVERSE LENGTH=769	8e-38	salicylic acid	Hormone signal transduction					3.72333	up
GhiAffx.4698.1.S1_s_at	Transcribed locus, weakly similar to NP_001067424.1 Os11g0195500 [Oryza sativa (japonica cultivar-group)]	Ghi.15083	DW483766.1	AT3G52430.1 | Symbols: PAD4, ATPAD4 | alpha/beta-Hydrolases superfamily protein | chr3:19431566-19434292 FORWARD LENGTH=541	3e-24	salicylic acid	Hormone signal transduction									3.56309	up
GhiAffx.4699.1.A1_at	Transcribed locus, weakly similar to NP_194701.1 ATPAO5 (POLYAMINE OXIDASE 5); amine oxidase [Arabidopsis thaliana]	Ghi.11964	DW490079.1	AT1G62830.1 | Symbols: LDL1, SWP1, ATSWP1, ATLSD1, LSD1 | LSD1-like 1 | chr1:23264638-23267172 REVERSE LENGTH=844	3e-11	salicylic acid	Hormone signal transduction					9.93288	up
GhiAffx.4924.1.S1_a_at	Transcribed locus, weakly similar to NP_173820.1 UGT74B1 (UDP-glucosyl transferase 74B1); UDP-glycosyltransferase/ thiohydroximate beta-D-glucosyltransferase/ transferase, transferring glycosyl groups [Arabidopsis thaliana]	Ghi.11883	DW501276.1	AT2G43820.1 | Symbols: GT, UGT74F2, ATSAGT1, SGT1, SAGT1 | UDP-glucosyltransferase 74F2 | chr2:18152279-18153715 FORWARD LENGTH=449	6e-48	salicylic acid	Hormone metabolism					34.2335	down
GhiAffx.4924.2.S1_at	Transcribed locus, weakly similar to NP_173820.1 UGT74B1 (UDP-glucosyl transferase 74B1); UDP-glycosyltransferase/ thiohydroximate beta-D-glucosyltransferase/ transferase, transferring glycosyl groups [Arabidopsis thaliana]	Ghi.11883	DW501614.1	AT2G43820.1 | Symbols: GT, UGT74F2, ATSAGT1, SGT1, SAGT1 | UDP-glucosyltransferase 74F2 | chr2:18152279-18153715 FORWARD LENGTH=449	1e-68	salicylic acid	Hormone metabolism					67.7756	down
GhiAffx.51861.1.S1_at	Transcribed locus, weakly similar to NP_195857.2 kinesin motor protein-related [Arabidopsis thaliana]	Ghi.14075	DW478632.1	AT3G44730.1 | Symbols: ATKP1, KP1 | kinesin-like protein 1 | chr3:16285888-16290852 FORWARD LENGTH=1087	2e-24	salicylic acid	Hormone signal transduction					3.23314	down
GhiAffx.53380.1.A1_x_at	Transcribed locus, moderately similar to NP_197782.1 EMB3009 (EMBRYO DEFECTIVE 3009); transferase [Arabidopsis thaliana]	Ghi.9988	DW228959.1	AT3G50280.1 | Symbols: | HXXXD-type acyl-transferase family protein | chr3:18637854-18639185 FORWARD LENGTH=443	4e-10	salicylic acid	Hormone signal transduction					8.44426	down
GhiAffx.5398.1.S1_s_at	Transcribed locus, weakly similar to XP_001761358.1 transcription factor WRKY1 [Physcomitrella patens subsp. patens]	Ghi.6771	DW492439.1	AT3G04670.1 | Symbols: WRKY39, ATWRKY39 | WRKY DNA-binding protein 39 | chr3:1266530-1267691 REVERSE LENGTH=330	1e-21	salicylic acid	Hormone signal transduction					3.35045	down
GhiAffx.5925.1.S1_at	Transcribed locus, weakly similar to NP_182100.2 BAP2 (BON ASSOCIATION PROTEIN 2) [Arabidopsis thaliana]	Ghi.12812	DW502097.1	AT3G61190.2 | Symbols: BAP1 | BON association protein 1 | chr3:22650837-22651373 REVERSE LENGTH=178	6e-23	salicylic acid		19.3956	down			12.8863	down	15.2213	up
GhiAffx.5935.2.S1_s_at	Transcribed locus, weakly similar to NP_181529.1 unknown protein [Arabidopsis thaliana]	Ghi.9213	DW235907.1	AT2G40000.1 | Symbols: HSPRO2, ATHSPRO2 | ortholog of sugar beet HS1 PRO-1 2 | chr2:16700649-16701956 REVERSE LENGTH=435	4e-51	salicylic acid		8.69562	down	9.54464	down			6.16808	up
GhiAffx.59632.1.S1_at			DW500344.1	AT3G44730.1 | Symbols: ATKP1, KP1 | kinesin-like protein 1 | chr3:16285888-16290852 FORWARD LENGTH=1087	1e-32	salicylic acid	Hormone signal transduction					3.76994	down
GhiAffx.59931.1.S1_at			DW506084.1	AT4G12470.1 | Symbols: AZI1 | azelaic acid induced 1 | chr4:7401371-7401856 REVERSE LENGTH=161	1e-33	salicylic acid	Hormone signal transduction							4.95167	up
GhiAffx.59933.1.S1_at	Transcribed locus, weakly similar to NP_177307.1 AP2 domain-containing transcription factor, putative [Arabidopsis thaliana]	Ghi.13642	DW517582.1	AT4G25480.1 | Symbols: DREB1A, CBF3, ATCBF3 | dehydration response element B1A | chr4:13018353-13019003 REVERSE LENGTH=216	2e-14	salicylic acid	Hormone signal transduction					4.73807	down
GhiAffx.5999.1.S1_at	Transcribed locus, weakly similar to NP_196638.2 chloroplast nucleoid DNA-binding protein, putative [Arabidopsis thaliana]	Ghi.6041	DW238348.1	AT5G33340.1 | Symbols: CDR1 | Eukaryotic aspartyl protease family protein | chr5:12594474-12595787 FORWARD LENGTH=437	7e-27	salicylic acid						3.60215	up
GhiAffx.5999.2.S1_at	Transcribed locus, weakly similar to NP_196638.2 chloroplast nucleoid DNA-binding protein, putative [Arabidopsis thaliana]	Ghi.6041	DW233375.1	AT5G33340.1 | Symbols: CDR1 | Eukaryotic aspartyl protease family protein | chr5:12594474-12595787 FORWARD LENGTH=437	8e-28	salicylic acid				5.58463	down	7.12605	up			3.96592	up
GhiAffx.60347.1.S1_s_at	Transcribed locus, weakly similar to NP_192034.1 WRKY22 (WRKY DNA-binding protein 22); transcription factor [Arabidopsis thaliana]	Ghi.10332	DW227604.1	AT3G04670.1 | Symbols: WRKY39, ATWRKY39 | WRKY DNA-binding protein 39 | chr3:1266530-1267691 REVERSE LENGTH=330	5e-18	salicylic acid	Hormone signal transduction					17.1733	down
GhiAffx.60610.1.S1_s_at			DW507937.1	AT5G57685.1 | Symbols: ATGDU3, GDU3, LSB1 | glutamine dumper 3 | chr5:23366356-23366802 REVERSE LENGTH=148	3e-19	salicylic acid	Hormone signal transduction	4.65893	down	5.21745	down
GhiAffx.60792.1.S1_at	DRE-binding protein 3b (DBP3b)	Ghi.15698	DW497379.1	AT4G25490.1 | Symbols: CBF1, DREB1B, ATCBF1 | C-repeat/DRE binding factor 1 | chr4:13021921-13022562 REVERSE LENGTH=213	6e-19	salicylic acid	Hormone signal transduction					27.837	down
GhiAffx.64141.1.A1_at	Transcribed locus, weakly similar to NP_191271.2 protein kinase family protein [Arabidopsis thaliana]	Ghi.22274	DW244055.1	AT1G21250.1 | Symbols: WAK1, PRO25 | cell wall-associated kinase | chr1:7439512-7441892 FORWARD LENGTH=735	1e-14	salicylic acid						3.99996	down	3.45558	up
GhiAffx.7683.2.A1_at	Transcribed locus, moderately similar to NP_001046800.1 Os02g0462800 [Oryza sativa (japonica cultivar-group)]	Ghi.18547	DW514519.1	AT3G04670.1 | Symbols: WRKY39, ATWRKY39 | WRKY DNA-binding protein 39 | chr3:1266530-1267691 REVERSE LENGTH=330	1e-22	salicylic acid	Hormone signal transduction					8.43373	down
GhiAffx.8010.1.S1_at			DW518292.1	AT2G34690.1 | Symbols: ACD11 | Glycolipid transfer protein (GLTP) family protein | chr2:14630425-14631779 FORWARD LENGTH=206	7e-51	salicylic acid						3.69486	down
GhiAffx.8448.1.A1_at	Transcribed locus, moderately similar to XP_001764070.1 transcription factor WRKY7 [Physcomitrella patens subsp. patens]	Ghi.16235	DW243304.1	AT3G04670.1 | Symbols: WRKY39, ATWRKY39 | WRKY DNA-binding protein 39 | chr3:1266530-1267691 REVERSE LENGTH=330	6e-32	salicylic acid	Hormone signal transduction							3.19678	up
Gra.1211.1.A1_s_at	Transcribed locus, moderately similar to NP_180595.1 CIPK11; ATP binding / kinase/ protein kinase/ protein serine/threonine kinase/ protein-tyrosine kinase [Arabidopsis thaliana]	Gra.1211	CO130747	AT5G01820.1 | Symbols: ATSR1, SnRK3.15, CIPK14, ATCIPK14, SR1 | serine/threonine protein kinase 1 | chr5:313423-314751 REVERSE LENGTH=442	3e-102	salicylic acid	Hormone signal transduction					3.30285	down
Gra.137.1.A1_s_at	Transcribed locus, weakly similar to NP_199007.1 transcription factor [Arabidopsis thaliana]	Gra.137	CO095410	AT1G07530.1 | Symbols: SCL14, ATGRAS2, GRAS2 | SCARECROW-like 14 | chr1:2313828-2316137 REVERSE LENGTH=769	1e-17	salicylic acid	Hormone signal transduction					3.21799	down
Gra.1530.2.S1_s_at	Transcribed locus, weakly similar to NP_178433.1 WRKY3; transcription factor [Arabidopsis thaliana]	Gra.1530	CO125258	AT3G01080.1 | Symbols: WRKY58, ATWRKY58 | WRKY DNA-binding protein 58 | chr3:25507-27449 FORWARD LENGTH=423	2e-29	salicylic acid	Hormone signal transduction					6.21167	up
Gra.2026.1.S1_s_at	Transcribed locus, weakly similar to NP_001064997.1 Os10g0503300 [Oryza sativa (japonica cultivar-group)]	Gra.2026	CO121269	AT3G50280.1 | Symbols: | HXXXD-type acyl-transferase family protein | chr3:18637854-18639185 FORWARD LENGTH=443	2e-11	salicylic acid	Hormone signal transduction					10.9536	up
Gra.2040.1.A1_s_at	Transcribed locus, moderately similar to NP_181559.1 ATFER4; binding / ferric iron binding [Arabidopsis thaliana]	Gra.2040	CO076852	AT5G01600.1 | Symbols: ATFER1, FER1 | ferretin 1 | chr5:228149-229594 REVERSE LENGTH=255	2e-83	salicylic acid	Hormone signal transduction					3.26368	down
Gra.2059.2.S1_s_at	Transcribed locus, moderately similar to NP_851257.1 oxidoreductase/ zinc ion binding [Arabidopsis thaliana]	Gra.2059	CO126593	AT5G43940.1 | Symbols: HOT5, ADH2, GSNOR, ATGSNOR1, PAR2 | GroES-like zinc-binding dehydrogenase family protein | chr5:17684265-17686379 FORWARD LENGTH=379	2e-27	salicylic acid	Hormone signal transduction	3.27907	down			3.42007	up
Gra.2102.1.S1_s_at	Transcribed locus, moderately similar to NP_195741.1 transferase [Arabidopsis thaliana]	Gra.2102	CO132185	AT3G50280.1 | Symbols: | HXXXD-type acyl-transferase family protein | chr3:18637854-18639185 FORWARD LENGTH=443	6e-31	salicylic acid	Hormone signal transduction					3.89361	up
Gra.2273.1.A1_s_at			CO112212	AT1G37130.1 | Symbols: NIA2, B29, NIA2-1, CHL3, NR, NR2, ATNR2 | nitrate reductase 2 | chr1:14158617-14161652 FORWARD LENGTH=917	3e-85	salicylic acid	Hormone signal transduction					4.33371	down
Gra.2352.1.S1_s_at	Transcribed locus, moderately similar to NP_191008.1 pepsin A [Arabidopsis thaliana]	Gra.2352	CO127101	AT5G33340.1 | Symbols: CDR1 | Eukaryotic aspartyl protease family protein | chr5:12594474-12595787 FORWARD LENGTH=437	5e-18	salicylic acid								3.38362	up
Gra.636.2.S1_s_at	Transcribed locus, moderately similar to NP_195741.1 transferase [Arabidopsis thaliana]	Gra.2102	CO089538	AT3G50280.1 | Symbols: | HXXXD-type acyl-transferase family protein | chr3:18637854-18639185 FORWARD LENGTH=443	2e-23	salicylic acid	Hormone signal transduction					9.72056	up
Gra.718.1.S1_s_at	Transcribed locus, moderately similar to NP_177899.1 NIA1 (NITRATE REDUCTASE 1) [Arabidopsis thaliana]	Gra.718	CO085887	AT1G77760.1 | Symbols: NIA1, GNR1, NR1 | nitrate reductase 1 | chr1:29236005-29239367 REVERSE LENGTH=917	0	salicylic acid	Hormone signal transduction					7.08216	down
Gra.798.1.S1_s_at	Transcribed locus, moderately similar to NP_001052290.1 Os04g0229100 [Oryza sativa (japonica cultivar-group)]	Gra.2877	CO127168	AT5G43940.2 | Symbols: HOT5 | GroES-like zinc-binding dehydrogenase family protein | chr5:17684265-17686379 FORWARD LENGTH=391	5e-12	salicylic acid	Hormone signal transduction	3.98986	down
GraAffx.15820.1.S1_s_at			CO123702	AT3G50280.1 | Symbols: | HXXXD-type acyl-transferase family protein | chr3:18637854-18639185 FORWARD LENGTH=443	1e-24	salicylic acid	Hormone signal transduction					3.60461	down
GraAffx.1750.1.S1_s_at			CO124179	AT3G11280.2 | Symbols: | Duplicated homeodomain-like superfamily protein | chr3:3533477-3534393 REVERSE LENGTH=263	3e-54	salicylic acid		3.26555	down							3.37422	up
GraAffx.27032.1.S1_s_at			CO091937	AT2G43820.1 | Symbols: GT, UGT74F2, ATSAGT1, SGT1, SAGT1 | UDP-glucosyltransferase 74F2 | chr2:18152279-18153715 FORWARD LENGTH=449	2e-20	salicylic acid	Hormone metabolism							14.5052	up
GraAffx.31063.1.A1_at			CO120566	AT5G36970.1 | Symbols: NHL25 | NDR1/HIN1-like 25 | chr5:14604367-14605194 REVERSE LENGTH=248	1e-27	salicylic acid						5.51151	down
GraAffx.34255.1.A1_s_at			CO069506	AT5G26920.1 | Symbols: CBP60G | Cam-binding protein 60-like G | chr5:9475860-9478448 FORWARD LENGTH=563	9e-73	salicylic acid	Hormone signal transduction					3.87593	down
GraAffx.9095.1.S1_s_at	Transcribed locus, weakly similar to NP_176440.1 lipid binding [Arabidopsis thaliana]	Gra.3349	CO087287	AT4G12470.1 | Symbols: AZI1 | azelaic acid induced 1 | chr4:7401371-7401856 REVERSE LENGTH=161	6e-27	salicylic acid	Hormone signal transduction					5.00733	up			5.78065	down

## Sheet: Sheet2
Probe_Set_ID	NetAffx_annotation	UniGene_ID	Acce.No	TAIR_Annotation	E-value	PHY		0 dpa		5 dpa		10 dpa		15 dpa		20 dpa
								FC	REG	FC	REG	FC	REG	FC	REG	FC	REG
GhiAffx.5986.1.S1_at	Transcribed locus, weakly similar to NP_198593.1 TCH2 (TOUCH 2); calcium ion binding [Arabidopsis thaliana]	Ghi.15712	DW499809.1	AT5G37770.1 | Symbols: TCH2, CML24 | EF hand calcium-binding protein family | chr5:14999075-14999560 REVERSE LENGTH=161	4e-46	abscisic acid		13.5327	down			66.4976	down
Gra.1557.1.A1_s_at	Transcribed locus, weakly similar to NP_190320.1 oxidoreductase [Arabidopsis thaliana]	Gra.1557	CO123516	AT5G50600.1 | Symbols: ATHSD1, HSD1 | hydroxysteroid dehydrogenase 1 | chr5:20589917-20591653 REVERSE LENGTH=349	5e-65	abscisic acid						5.41272	down			7.95178	down
Ghi.5529.2.S1_s_at	Dehydration-induced protein RD22-like protein (RDL)	Ghi.5529	AI731201	AT5G25610.1 | Symbols: RD22, ATRD22 | BURP domain-containing protein | chr5:8914498-8916684 REVERSE LENGTH=392	2e-65	abscisic acid		3.06398	down			20.58	down	8.16962	down
GarAffx.24961.2.S1_s_at			AY641991.1	AT5G25610.1 | Symbols: RD22, ATRD22 | BURP domain-containing protein | chr5:8914498-8916684 REVERSE LENGTH=392	5e-36	abscisic acid		3.30013	down			22.3347	down	8.09464	down
Gra.2810.2.A1_s_at			CO091414	AT5G25610.1 | Symbols: RD22, ATRD22 | BURP domain-containing protein | chr5:8914498-8916684 REVERSE LENGTH=392	1e-81	abscisic acid		3.27154	down			21.8278	down	8.22962	down
GarAffx.24961.1.S1_s_at			AY641990.1	AT5G25610.1 | Symbols: RD22, ATRD22 | BURP domain-containing protein | chr5:8914498-8916684 REVERSE LENGTH=392	4e-49	abscisic acid		3.46104	down			22.2349	down	8.10274	down
Ghi.8149.1.S1_s_at	Endo-alpha-1,4-glucanase	Ghi.16321	DQ103699.1	AT5G10560.1 | Symbols: | Glycosyl hydrolase family protein | chr5:3336335-3339351 REVERSE LENGTH=792	6e-18	abscisic acid	Hormone signal transduction	7.8159	down			5.15355	down	6.0887	down	6.54298	down
Ghi.6307.1.A1_s_at	Transcribed locus, moderately similar to NP_200588.2 WAX2; catalytic [Arabidopsis thaliana]	Ghi.6307	AI727277	AT5G57800.1 | Symbols: FLP1, YRE, CER3, WAX2 | Fatty acid hydroxylase superfamily | chr5:23420589-23423832 FORWARD LENGTH=632	7e-122	abscisic acid	Hormone signal transduction	6.11111	down			23.2462	down	33.4027	down	8.82511	down
GhiAffx.26171.1.A1_at	Transcribed locus	Ghi.16866	DW520402.1	AT1G08810.2 | Symbols: MYB60 | myb domain protein 60 | chr1:2819279-2819872 REVERSE LENGTH=197	2e-11	abscisic acid						83.3767	down	11.8292	down
Ghi.5057.1.S1_s_at			DT049270	AT1G02205.3 | Symbols: CER1 | Fatty acid hydroxylase superfamily | chr1:418818-422154 FORWARD LENGTH=630	5e-28	abscisic acid	Hormone signal transduction	6.45315	down			8.56706	down			39.1586	down
GarAffx.37201.1.S1_at			AF352575.1	AT1G07420.1 | Symbols: ATSMO2, SMO2-1 | sterol 4-alpha-methyl-oxidase 2-1 | chr1:2277910-2280033 FORWARD LENGTH=266	1e-140	abscisic acid	Hormone signal transduction					5.28434	down
GbaAffx.190.1.S1_x_at			AY507141.1	AT5G59320.1 | Symbols: LTP3 | lipid transfer protein 3 | chr5:23929051-23929492 FORWARD LENGTH=115	4e-25	abscisic acid						11.1095	down	10.0725	down	8.56247	down
Ghi.10002.1.S1_at	Transcribed locus, moderately similar to NP_177194.1 BURP domain-containing protein / polygalacturonase, putative [Arabidopsis thaliana]	Ghi.10002	DN758503	AT5G25610.1 | Symbols: RD22, ATRD22 | BURP domain-containing protein | chr5:8914498-8916684 REVERSE LENGTH=392	3e-22	abscisic acid						4.14063	down			5.42874	up
Ghi.10041.1.S1_at	Transcribed locus, moderately similar to NP_172265.1 protein kinase family protein [Arabidopsis thaliana]	Ghi.10041	DT558868	AT2G26290.1 | Symbols: ARSK1 | root-specific kinase 1 | chr2:11192237-11194259 REVERSE LENGTH=424	4e-41	abscisic acid	Hormone signal transduction					3.99203	down
Ghi.10074.2.A1_at	Transcribed locus, weakly similar to NP_180563.1 protein phosphatase 2C, putative / PP2C, putative [Arabidopsis thaliana]	Ghi.10074	DT468726	AT2G30020.1 | Symbols: | Protein phosphatase 2C family protein | chr2:12814437-12815904 FORWARD LENGTH=396	1e-21	abscisic acid	Hormone signal transduction					4.121	down
Ghi.10074.2.S1_at	Transcribed locus, weakly similar to NP_180563.1 protein phosphatase 2C, putative / PP2C, putative [Arabidopsis thaliana]	Ghi.10074	DT461698	AT2G30020.1 | Symbols: | Protein phosphatase 2C family protein | chr2:12814437-12815904 FORWARD LENGTH=396	1e-21	abscisic acid	Hormone signal transduction	4.28321	down			4.43198	down	18.1913	up
Ghi.10417.1.S1_s_at	Transcribed locus, moderately similar to NP_194096.1 CDPK6 (CALCIUM-DEPENDENT PROTEIN KINASE 6); anion channel/ calcium- and calmodulin-dependent protein kinase/ kinase [Arabidopsis thaliana]	Ghi.10417	DT567879	AT4G23650.1 | Symbols: CDPK6, CPK3 | calcium-dependent protein kinase 6 | chr4:12324967-12327415 REVERSE LENGTH=529	3e-32	abscisic acid	Hormone signal transduction					3.02409	down
Ghi.10462.1.S1_at	Transcribed locus, moderately similar to NP_565116.1 GASA1 (GAST1 PROTEIN HOMOLOG 1) [Arabidopsis thaliana]	Ghi.10462	DN758022	AT1G75750.1 | Symbols: GASA1 | GAST1 protein homolog 1 | chr1:28441813-28442284 REVERSE LENGTH=98	2e-30	abscisic acid						37.2311	up			3.33151	up
Ghi.10485.1.S1_s_at	Transcribed locus, weakly similar to NP_174094.1 STZ (SALT TOLERANCE ZINC FINGER); nucleic acid binding / transcription factor/ zinc ion binding [Arabidopsis thaliana]	Ghi.10485	DV849736	AT1G27730.1 | Symbols: STZ, ZAT10 | salt tolerance zinc finger | chr1:9648302-9648985 REVERSE LENGTH=227	2e-46	abscisic acid		6.97655	down	6.29501	down			7.43805	up
Ghi.10609.1.S1_s_at	Polygalacturonase-inhibiting protein (PGIPL)	Ghi.10609	DN761916	AT1G80080.1 | Symbols: TMM, AtRLP17 | Leucine-rich repeat (LRR) family protein | chr1:30128073-30129563 REVERSE LENGTH=496	1e-31	abscisic acid										3.913	up
Ghi.10620.1.S1_at	Transcribed locus, moderately similar to XP_001753678.1 predicted protein [Physcomitrella patens subsp. patens]	Ghi.10620	DT465545	AT4G37260.1 | Symbols: MYB73, ATMYB73 | myb domain protein 73 | chr4:17540602-17541564 FORWARD LENGTH=320	2e-46	abscisic acid		4.1745	down					17.5768	up
Ghi.10676.1.S1_s_at	Transcribed locus, moderately similar to NP_563626.1 unknown protein [Arabidopsis thaliana]	Ghi.10676	DT567365	AT1G01360.1 | Symbols: RCAR1, PYL9 | regulatory component of ABA receptor 1 | chr1:142138-142914 FORWARD LENGTH=187	8e-78	abscisic acid	Hormone receptor			3.07678	down
Ghi.10686.1.A1_at	Transcribed locus, weakly similar to NP_200730.1 protein phosphatase 2C, putative / PP2C, putative [Arabidopsis thaliana]	Ghi.10686	DT053150	AT3G11410.1 | Symbols: ATPP2CA, AHG3, PP2CA | protein phosphatase 2CA | chr3:3584181-3585649 REVERSE LENGTH=399	3e-38	abscisic acid	Hormone signal transduction					5.44354	down
Ghi.1074.1.S1_s_at	Transcribed locus, weakly similar to NP_174094.1 STZ (SALT TOLERANCE ZINC FINGER); nucleic acid binding / transcription factor/ zinc ion binding [Arabidopsis thaliana]	Ghi.1074	DN758679	AT1G27730.1 | Symbols: STZ, ZAT10 | salt tolerance zinc finger | chr1:9648302-9648985 REVERSE LENGTH=227	8e-49	abscisic acid		28.8529	down					36.0058	up
Ghi.1114.1.S1_s_at	Transcribed locus, weakly similar to NP_189542.1 calcium-binding EF hand family protein [Arabidopsis thaliana]	Ghi.1114	DN817396	AT5G37770.1 | Symbols: TCH2, CML24 | EF hand calcium-binding protein family | chr5:14999075-14999560 REVERSE LENGTH=161	2e-10	abscisic acid		17.5759	down					7.29076	up
Ghi.1151.1.A1_at	Cellulose synthase	Ghi.16427	U58283.1	AT4G18780.1 | Symbols: CESA8, IRX1, ATCESA8, LEW2 | cellulose synthase family protein | chr4:10312846-10316719 REVERSE LENGTH=985	0	abscisic acid						7.6014	up
Ghi.1175.3.A1_s_at	Transcribed locus, weakly similar to NP_974364.1 CYP71B20 (cytochrome P450, family 71, subfamily B, polypeptide 20); oxygen binding [Arabidopsis thaliana]	Ghi.17523	DN781299	AT3G26830.1 | Symbols: PAD3, CYP71B15 | Cytochrome P450 superfamily protein | chr3:9887990-9889560 FORWARD LENGTH=490	1e-22	abscisic acid		3.42668	down	3.61285	down
Ghi.1209.1.S1_at	Transcribed locus, moderately similar to NP_566136.1 armadillo/beta-catenin repeat family protein [Arabidopsis thaliana]	Ghi.1209	AI731941	AT5G19330.1 | Symbols: ARIA | ARM repeat protein interacting with ABF2 | chr5:6508095-6512701 REVERSE LENGTH=710	2e-15	abscisic acid	Hormone signal transduction							3.57014	down
Ghi.1261.1.S1_a_at	Transcribed locus, weakly similar to NP_180896.1 RD20 (RESPONSIVE TO DESSICATION 20); calcium ion binding [Arabidopsis thaliana]	Ghi.1261	CO496100	AT2G33380.1 | Symbols: RD20, CLO-3 | Caleosin-related family protein | chr2:14144984-14146374 REVERSE LENGTH=236	6e-75	abscisic acid				5.17999	down	86.3906	down	56.8417	down	4.88466	down
Ghi.1498.1.S1_s_at	Transcribed locus, weakly similar to NP_564335.2 protein kinase family protein [Arabidopsis thaliana]	Ghi.1498	DN781001	AT1G69270.1 | Symbols: RPK1 | receptor-like protein kinase 1 | chr1:26040877-26042499 REVERSE LENGTH=540	7e-20	abscisic acid	Hormone signal transduction					3.0964	up
Ghi.1608.1.S1_s_at	Transcribed locus, weakly similar to NP_566097.1 short-chain dehydrogenase/reductase (SDR) family protein [Arabidopsis thaliana]	Ghi.1608	DN761132	AT1G52340.1 | Symbols: ABA2, SIS4, GIN1, SDR1, ISI4, SRE1, ATABA2, ATSDR1 | NAD(P)-binding Rossmann-fold superfamily protein | chr1:19489997-19491527 REVERSE LENGTH=285	4e-11	abscisic acid	Hormone biosynthesis					5.45567	up
Ghi.1650.1.S1_s_at	Transcribed locus, weakly similar to NP_001048441.1 Os02g0805500 [Oryza sativa (japonica cultivar-group)]	Ghi.10586	DN758296	AT5G63980.1 | Symbols: SAL1, ALX8, ATSAL1, HOS2, FRY1, RON1 | Inositol monophosphatase family protein | chr5:25609840-25611802 FORWARD LENGTH=407	6e-21	abscisic acid	Hormone signal transduction			3.57633	down	3.28316	up
Ghi.171.1.S1_at	Transcribed locus	Ghi.171	DR462085	AT1G74660.1 | Symbols: MIF1 | mini zinc finger 1 | chr1:28047742-28048050 REVERSE LENGTH=102	1e-11	abscisic acid						4.09265	up
Ghi.1970.1.S1_s_at	Late embryogenesis-abundant protein (Lea5-A)	Ghi.1970	M88323.1	AT4G15910.1 | Symbols: ATDI21, DI21 | drought-induced 21 | chr4:9028657-9029269 FORWARD LENGTH=104	3e-10	abscisic acid				3.56492	down
Ghi.1999.1.A1_s_at	Transcribed locus, weakly similar to NP_174094.1 STZ (SALT TOLERANCE ZINC FINGER); nucleic acid binding / transcription factor/ zinc ion binding [Arabidopsis thaliana]	Ghi.1999	DT463683	AT1G27730.1 | Symbols: STZ, ZAT10 | salt tolerance zinc finger | chr1:9648302-9648985 REVERSE LENGTH=227	3e-37	abscisic acid						3.87125	down
Ghi.2120.1.S1_x_at	Homeodomain protein GhHOX2	Ghi.2120	AY338496.1	AT2G46680.2 | Symbols: ATHB-7, ATHB7, HB-7 | homeobox 7 | chr2:19165777-19166773 REVERSE LENGTH=256	3e-10	abscisic acid								3.10666	up
Ghi.2174.1.S1_s_at	Transcribed locus, moderately similar to NP_187571.2 myb family transcription factor [Arabidopsis thaliana]	Ghi.2174	DT558795	AT3G09600.2 | Symbols: | Homeodomain-like superfamily protein | chr3:2946459-2948200 FORWARD LENGTH=282	5e-73	abscisic acid										3.90996	up
Ghi.2176.2.A1_x_at	Transcribed locus, moderately similar to NP_177289.1 ATNAP5 (Arabidopsis thaliana non-intrinsic ABC protein 5)	Ghi.2176	DT468591	AT1G04120.1 | Symbols: ATMRP5, MRP5, ATABCC5, ABCC5 | multidrug resistance-associated protein 5 | chr1:1064848-1070396 REVERSE LENGTH=1514	2e-70	abscisic acid	Hormone signal transduction					3.51399	down
Ghi.234.1.S1_s_at	Bacterial-induced lipoxygenase (Lox1)	Ghi.16252	AF361893.2	AT1G55020.1 | Symbols: LOX1, ATLOX1 | lipoxygenase 1 | chr1:20525798-20530143 FORWARD LENGTH=859	0	abscisic acid		4.30861	down	3.17453	down			3.66759	down
Ghi.2351.1.A1_s_at			DT462678	AT2G26290.1 | Symbols: ARSK1 | root-specific kinase 1 | chr2:11192237-11194259 REVERSE LENGTH=424	2e-10	abscisic acid	Hormone signal transduction					6.20875	up
Ghi.2474.1.A1_at	Transcribed locus, strongly similar to NP_173517.1 CDKB2;2 (CYCLIN-DEPENDENT KINASE B2;2); kinase [Arabidopsis thaliana]	Ghi.2474	AJ513176	AT1G01560.2 | Symbols: ATMPK11, MPK11 | MAP kinase 11 | chr1:202345-204189 FORWARD LENGTH=369	1e-22	abscisic acid						5.26549	down
Ghi.2611.1.A1_at	Transcribed locus, weakly similar to NP_850128.1 protein kinase family protein [Arabidopsis thaliana]	Ghi.2611	DT046462	AT2G26290.1 | Symbols: ARSK1 | root-specific kinase 1 | chr2:11192237-11194259 REVERSE LENGTH=424	1e-25	abscisic acid	Hormone signal transduction					4.00502	up
Ghi.2766.2.S1_s_at	Transcribed locus, weakly similar to NP_566249.1 ATL6 (Arabidopsis T?xicos en Levadura 6); protein binding / zinc ion binding [Arabidopsis thaliana]	Ghi.2766	DT550860	AT5G27420.1 | Symbols: CNI1, ATL31 | carbon/nitrogen insensitive 1 | chr5:9684119-9685225 FORWARD LENGTH=368	9e-43	abscisic acid						3.24059	up
Ghi.30.1.S1_s_at	Transcribed locus, moderately similar to NP_179896.1 NRAMP3 (NRAMP metal ion transporter 3); manganese ion transporter/ metal ion transporter [Arabidopsis thaliana]	Ghi.17305	DN827277	AT5G03280.1 | Symbols: EIN2, PIR2, CKR1, ERA3, ORE3, ORE2, ATEIN2 | NRAMP metal ion transporter family protein | chr5:788589-793066 FORWARD LENGTH=1294	7e-25	abscisic acid	Hormone biosynthesis					4.45698	up
Ghi.3139.1.A1_at	Transcribed locus, weakly similar to NP_568995.2 WRKY51 (WRKY DNA-binding protein 51); transcription factor [Arabidopsis thaliana]	Ghi.3139	DT469066	AT2G38470.1 | Symbols: WRKY33, ATWRKY33 | WRKY DNA-binding protein 33 | chr2:16108476-16110539 FORWARD LENGTH=519	8e-18	abscisic acid	Hormone signal transduction					6.91053	up
Ghi.3160.1.A1_at	Transcribed locus, weakly similar to NP_180439.1 zinc finger (C2H2 type) family protein [Arabidopsis thaliana]	Ghi.3160	DT464014	AT1G27730.1 | Symbols: STZ, ZAT10 | salt tolerance zinc finger | chr1:9648302-9648985 REVERSE LENGTH=227	2e-13	abscisic acid						8.27364	down
Ghi.3201.1.S1_s_at	Transcribed locus, moderately similar to XP_001753678.1 predicted protein [Physcomitrella patens subsp. patens]	Ghi.3201	AI730171	AT4G37260.1 | Symbols: MYB73, ATMYB73 | myb domain protein 73 | chr4:17540602-17541564 FORWARD LENGTH=320	2e-45	abscisic acid		4.36663	down			8.25524	down	3.27125	up	8.40115	up
Ghi.3226.1.A1_at	Transcribed locus, weakly similar to NP_177974.1 protein kinase family protein [Arabidopsis thaliana]	Ghi.3226	DT468235	AT1G69270.1 | Symbols: RPK1 | receptor-like protein kinase 1 | chr1:26040877-26042499 REVERSE LENGTH=540	1e-22	abscisic acid	Hormone signal transduction									4.17501	up
Ghi.3246.1.A1_at			DT466510	AT4G21410.1 | Symbols: CRK29 | cysteine-rich RLK (RECEPTOR-like protein kinase) 29 | chr4:11402463-11405025 REVERSE LENGTH=679	1e-21	abscisic acid				8.13298	down	12.8986	up
Ghi.3246.4.A1_at	Transcribed locus, weakly similar to NP_194048.1 EP1; protein kinase [Arabidopsis thaliana]	Ghi.19621	DT466010	AT4G21410.1 | Symbols: CRK29 | cysteine-rich RLK (RECEPTOR-like protein kinase) 29 | chr4:11402463-11405025 REVERSE LENGTH=679	3e-25	abscisic acid						5.39916	up
Ghi.3250.1.S1_at			DT468015	AT3G28580.1 | Symbols: | P-loop containing nucleoside triphosphate hydrolases superfamily protein | chr3:10715736-10717238 FORWARD LENGTH=500	2e-15	abscisic acid										4.38991	up
Ghi.3302.1.S1_at	Transcribed locus, moderately similar to NP_193459.1 L-lactate dehydrogenase, putative [Arabidopsis thaliana]	Ghi.3302	DT465755	AT4G17260.1 | Symbols: | Lactate/malate dehydrogenase family protein | chr4:9674057-9675309 FORWARD LENGTH=353	3e-93	abscisic acid						3.75334	down
Ghi.3324.2.S1_at	Transcribed locus, moderately similar to NP_188931.1 calcium-transporting ATPase, plasma membrane-type, putative / Ca(2+)-ATPase, putative (ACA13) [Arabidopsis thaliana]	Ghi.3324	DT462296	AT2G18960.1 | Symbols: AHA1, PMA, OST2, HA1 | H(+)-ATPase 1 | chr2:8221858-8227268 FORWARD LENGTH=949	2e-10	abscisic acid						13.1972	down
Ghi.3381.1.S1_x_at	Transcribed locus, moderately similar to NP_187594.1 protein kinase, putative [Arabidopsis thaliana]	Ghi.16487	DT466623	AT2G26290.1 | Symbols: ARSK1 | root-specific kinase 1 | chr2:11192237-11194259 REVERSE LENGTH=424	4e-64	abscisic acid	Hormone signal transduction			4.44991	down
Ghi.3502.1.A1_at	Transcribed locus, weakly similar to NP_192447.1 AAA-type ATPase family protein [Arabidopsis thaliana]	Ghi.3502	DT464589	AT3G28580.1 | Symbols: | P-loop containing nucleoside triphosphate hydrolases superfamily protein | chr3:10715736-10717238 FORWARD LENGTH=500	2e-26	abscisic acid		10.3835	down			8.3925	down	18.7444	up
Ghi.3547.1.S1_s_at	Transcribed locus, weakly similar to NP_173259.1 calcium-binding protein, putative [Arabidopsis thaliana]	Ghi.3547	CA993086	AT5G37770.1 | Symbols: TCH2, CML24 | EF hand calcium-binding protein family | chr5:14999075-14999560 REVERSE LENGTH=161	2e-26	abscisic acid		7.14548	down			3.84376	down	3.47779	up
Ghi.3555.1.A1_at	Transcribed locus, moderately similar to NP_567564.1 CESA8 (CELLULASE SYNTHASE 8); cellulose synthase/ transferase, transferring glycosyl groups [Arabidopsis thaliana]	Ghi.16554	DT464355	AT4G18780.1 | Symbols: CESA8, IRX1, ATCESA8, LEW2 | cellulose synthase family protein | chr4:10312846-10316719 REVERSE LENGTH=985	5e-18	abscisic acid								3.83396	down
Ghi.3557.1.A1_at	Transcribed locus	Ghi.3557	DT051920	AT5G50720.1 | Symbols: ATHVA22E, HVA22E | HVA22 homologue E | chr5:20633442-20634502 REVERSE LENGTH=116	6e-10	abscisic acid						4.3301	down
Ghi.3565.2.A1_a_at	Transcribed locus, moderately similar to NP_031615.1 calmodulin 2 [Mus musculus]	Ghi.3565	DT464242	AT5G37770.1 | Symbols: TCH2, CML24 | EF hand calcium-binding protein family | chr5:14999075-14999560 REVERSE LENGTH=161	1e-20	abscisic acid						29.929	down
Ghi.3605.2.A1_s_at	Transcribed locus, weakly similar to NP_180233.1 AKT1 (ARABIDOPSIS K TRANSPORTER 1); cyclic nucleotide binding / inward rectifier potassium channel [Arabidopsis thaliana]	Ghi.3605	DT463140	AT3G02850.1 | Symbols: SKOR | STELAR K+ outward rectifier | chr3:619701-623473 REVERSE LENGTH=828	6e-24	abscisic acid						7.08921	up
Ghi.3685.1.S1_at	Transcribed locus, moderately similar to NP_195118.1 protein phosphatase 2C family protein / PP2C family protein [Arabidopsis thaliana]	Ghi.3685	DT462671	AT2G30020.1 | Symbols: | Protein phosphatase 2C family protein | chr2:12814437-12815904 FORWARD LENGTH=396	2e-19	abscisic acid	Hormone signal transduction	10.2015	down			10.1961	down	10.3049	up
Ghi.3711.1.A1_at	Transcribed locus, moderately similar to NP_849539.1 phospholipase D gamma 2 / PLD gamma 2 (PLDGAMMA2) [Arabidopsis thaliana]	Ghi.3711	DT461581	AT3G15730.1 | Symbols: PLDALPHA1, PLD | phospholipase D alpha 1 | chr3:5330835-5333474 FORWARD LENGTH=810	8e-20	abscisic acid	Hormone signal transduction			4.58147	down					3.63084	up
Ghi.3987.2.S1_at	Transcribed locus, weakly similar to NP_195808.1 zinc finger (C3HC4-type RING finger) family protein [Arabidopsis thaliana]	Ghi.3987	DT551538	AT5G27420.1 | Symbols: CNI1, ATL31 | carbon/nitrogen insensitive 1 | chr5:9684119-9685225 FORWARD LENGTH=368	2e-12	abscisic acid						4.4261	up			7.35498	up
Ghi.4.1.A1_at	Transcribed locus, weakly similar to NP_001052173.1 Os04g0179100 [Oryza sativa (japonica cultivar-group)]	Ghi.4	CK987701	AT1G52340.1 | Symbols: ABA2, SIS4, GIN1, SDR1, ISI4, SRE1, ATABA2, ATSDR1 | NAD(P)-binding Rossmann-fold superfamily protein | chr1:19489997-19491527 REVERSE LENGTH=285	4e-65	abscisic acid	Hormone biosynthesis			5.71745	down
Ghi.4.2.S1_at	Transcribed locus, weakly similar to NP_001052173.1 Os04g0179100 [Oryza sativa (japonica cultivar-group)]	Ghi.4	CD486429	AT1G52340.1 | Symbols: ABA2, SIS4, GIN1, SDR1, ISI4, SRE1, ATABA2, ATSDR1 | NAD(P)-binding Rossmann-fold superfamily protein | chr1:19489997-19491527 REVERSE LENGTH=285	6e-60	abscisic acid	Hormone biosynthesis					10.1849	up
Ghi.4137.1.S1_at	Transcribed locus, moderately similar to NP_199919.1 RHD2 (ROOT HAIR DEFECTIVE 2) [Arabidopsis thaliana]	Ghi.4137	DN758201	AT1G64060.1 | Symbols: ATRBOH F, ATRBOHF, RBOHAP108, RBOHF, RBOH F | respiratory burst oxidase protein F | chr1:23770266-23776317 FORWARD LENGTH=944	2e-112	abscisic acid										3.54726	up
Ghi.440.1.S1_s_at	Transcribed locus, weakly similar to NP_190383.1 ALDH2B4 (ALDEHYDE DEHYDROGENASE 2); 3-chloroallyl aldehyde dehydrogenase/ aldehyde dehydrogenase (NAD) [Arabidopsis thaliana]	Ghi.440	CD486058	AT1G54100.2 | Symbols: ALDH7B4 | aldehyde dehydrogenase 7B4 | chr1:20195435-20198853 REVERSE LENGTH=508	4e-42	abscisic acid						4.50092	up
Ghi.4597.1.S1_at	Transcribed locus, moderately similar to NP_180028.1 AHA5 (ARABIDOPSIS H(+)-ATPASE 5); ATPase [Arabidopsis thaliana]	Ghi.4597	DT052045	AT2G18960.1 | Symbols: AHA1, PMA, OST2, HA1 | H(+)-ATPase 1 | chr2:8221858-8227268 FORWARD LENGTH=949	6e-63	abscisic acid						3.13959	up
Ghi.4648.1.S1_x_at	Nonspecific lipid transfer protein precursor	Ghi.8645	U15153.1	AT5G59310.1 | Symbols: LTP4 | lipid transfer protein 4 | chr5:23925296-23925772 REVERSE LENGTH=112	3e-25	abscisic acid						13.0683	down	8.27987	down	4.65779	down
Ghi.4648.2.A1_s_at	Transcribed locus, weakly similar to NP_175357.1 BURP domain-containing protein [Arabidopsis thaliana]	Ghi.16926	AY464057.1	AT5G25610.1 | Symbols: RD22, ATRD22 | BURP domain-containing protein | chr5:8914498-8916684 REVERSE LENGTH=392	4e-18	abscisic acid						6.26689	down	9.3644	up	8.56254	up
Ghi.4722.1.A1_at	Transcribed locus, weakly similar to NP_568089.1 unknown protein [Arabidopsis thaliana]	Ghi.4722	DT050359	AT5G51640.1 | Symbols: YLS7, TBL17 | Plant protein of unknown function (DUF828) | chr5:20975401-20977378 REVERSE LENGTH=501	3e-14	abscisic acid								19.8866	down
Ghi.4754.1.A1_at	Transcribed locus	Ghi.5543	DT050689	AT5G59320.1 | Symbols: LTP3 | lipid transfer protein 3 | chr5:23929051-23929492 FORWARD LENGTH=115	2e-12	abscisic acid								9.26008	down	7.99048	down
Ghi.4983.1.A1_at	Transcribed locus, weakly similar to NP_174094.1 STZ (SALT TOLERANCE ZINC FINGER); nucleic acid binding / transcription factor/ zinc ion binding [Arabidopsis thaliana]	Ghi.4983	DV849718	AT3G19580.2 | Symbols: AZF2, ZF2 | zinc-finger protein 2 | chr3:6803293-6804114 REVERSE LENGTH=273	4e-31	abscisic acid		29.3079	down					42.0681	up
Ghi.5000.1.S1_s_at	Auxin-induced basic helix-loop-helix transcription factor	Ghi.16352	AF165924.1	AT3G47620.1 | Symbols: AtTCP14, TCP14 | TEOSINTE BRANCHED, cycloidea and PCF (TCP) 14 | chr3:17559004-17560473 FORWARD LENGTH=489	1e-50	abscisic acid						3.03271	down
Ghi.5385.1.S1_s_at	Transcribed locus, weakly similar to NP_201434.1 leucine-rich repeat family protein [Arabidopsis thaliana]	Ghi.5385	DT047980	AT1G80080.1 | Symbols: TMM, AtRLP17 | Leucine-rich repeat (LRR) family protein | chr1:30128073-30129563 REVERSE LENGTH=496	7e-19	abscisic acid										4.02017	up
Ghi.5471.1.S1_at	Transcribed locus, weakly similar to NP_174541.1 ATMYC2 (JASMONATE INSENSITIVE 1); DNA binding / transcription factor [Arabidopsis thaliana]	Ghi.5471	DT046618	AT1G32640.1 | Symbols: ATMYC2, RD22BP1, JAI1, JIN1, MYC2, ZBF1 | Basic helix-loop-helix (bHLH) DNA-binding family protein | chr1:11799042-11800913 REVERSE LENGTH=623	6e-63	abscisic acid	Hormone signal transduction							6.16646	up	3.5457	up
Ghi.5515.1.A1_s_at	Transcribed locus, moderately similar to NP_181559.1 ATFER4 (FERRITIN 4); ferric iron binding [Arabidopsis thaliana]	Ghi.5515	DT463826	AT3G11050.1 | Symbols: ATFER2, FER2 | ferritin 2 | chr3:3463651-3465294 FORWARD LENGTH=253	2e-46	abscisic acid				8.74299	down
Ghi.5529.1.S1_x_at	Dehydration-induced protein RD22-like protein (RDL)	Ghi.5529	AY072821.1	AT5G25610.1 | Symbols: RD22, ATRD22 | BURP domain-containing protein | chr5:8914498-8916684 REVERSE LENGTH=392	2e-70	abscisic acid						35.0463	down	7.39025	down	4.46893	down
Ghi.5628.2.S1_s_at	Transcribed locus, moderately similar to NP_001054941.1 Os05g0218400 [Oryza sativa (japonica cultivar-group)]	Ghi.5628	DT047107	AT2G18470.1 | Symbols: PERK4 | roline-rich extensin-like receptor kinase 4 | chr2:8005285-8007767 REVERSE LENGTH=633	1e-109	abscisic acid	Hormone signal transduction					3.18038	down
Ghi.58.1.S1_s_at	Transcribed locus, moderately similar to NP_001059775.1 Os07g0515100 [Oryza sativa (japonica cultivar-group)]	Ghi.58	DN761594	AT4G23650.1 | Symbols: CDPK6, CPK3 | calcium-dependent protein kinase 6 | chr4:12324967-12327415 REVERSE LENGTH=529	9e-96	abscisic acid	Hormone signal transduction					3.10317	down
Ghi.622.2.A1_s_at	Transcribed locus, moderately similar to NP_188746.2 ABC transporter family protein [Arabidopsis thaliana]	Ghi.6047	DT049972	AT1G51500.1 | Symbols: CER5, D3, ABCG12, WBC12, ATWBC12 | ABC-2 type transporter family protein | chr1:19097967-19100972 REVERSE LENGTH=687	1e-22	abscisic acid	Hormone signal transduction							5.6806	down
Ghi.6324.1.A1_x_at	Transcribed locus, weakly similar to NP_187489.1 LTP6 (Lipid transfer protein 6); lipid binding [Arabidopsis thaliana]	Ghi.17251	CO491193	AT5G59320.1 | Symbols: LTP3 | lipid transfer protein 3 | chr5:23929051-23929492 FORWARD LENGTH=115	1e-16	abscisic acid								3.06292	down
Ghi.634.1.S1_s_at	ABC transporter (WBC1)	Ghi.16335	AY255521.1	AT1G51500.1 | Symbols: CER5, D3, ABCG12, WBC12, ATWBC12 | ABC-2 type transporter family protein | chr1:19097967-19100972 REVERSE LENGTH=687	0	abscisic acid	Hormone signal transduction	3.22623	down			15.8452	down	4.31347	down
Ghi.6369.2.A1_at	Transcribed locus, weakly similar to NP_194486.1 glycosyltransferase family protein [Arabidopsis thaliana]	Ghi.6369	CO491427	AT2G31750.1 | Symbols: UGT74D1 | UDP-glucosyl transferase 74D1 | chr2:13497312-13499870 FORWARD LENGTH=456	6e-10	abscisic acid								3.88384	down
Ghi.6388.1.S1_at	Transcribed locus, moderately similar to NP_974679.1 ALDH3I1 (Aldehyde dehydrogenase 3I1); 3-chloroallyl aldehyde dehydrogenase [Arabidopsis thaliana]	Ghi.6388	CO496374	AT4G34240.1 | Symbols: ALDH3I1, ALDH3 | aldehyde dehydrogenase 3I1 | chr4:16389801-16392633 FORWARD LENGTH=550	2e-145	abscisic acid						3.21625	up	3.67347	down
Ghi.6423.1.A1_at	Transcribed locus, strongly similar to NP_195009.1 ATAUR1 (ATAURORA1); histone serine kinase(H3-S10 specific) / kinase/ protein serine/threonine kinase [Arabidopsis thaliana]	Ghi.6423	CO490711	AT3G57530.1 | Symbols: CPK32, ATCPK32, CDPK32 | calcium-dependent protein kinase 32 | chr3:21296898-21299351 REVERSE LENGTH=538	1e-36	abscisic acid						8.0582	down
Ghi.6429.1.S1_at	Transcribed locus	Ghi.6429	CF932111	AT5G59320.1 | Symbols: LTP3 | lipid transfer protein 3 | chr5:23929051-23929492 FORWARD LENGTH=115	8e-12	abscisic acid				6.328	down
Ghi.6480.1.S1_at	Transcribed locus, weakly similar to NP_001058172.1 Os06g0642500 [Oryza sativa (japonica cultivar-group)]	Ghi.18279	CD486289	AT3G26830.1 | Symbols: PAD3, CYP71B15 | Cytochrome P450 superfamily protein | chr3:9887990-9889560 FORWARD LENGTH=490	6e-44	abscisic acid						27.3999	up
Ghi.6592.1.A1_x_at	Transcribed locus, weakly similar to NP_192238.1 calcium-binding protein, putative [Arabidopsis thaliana]	Ghi.6592	CA993237	AT5G37770.1 | Symbols: TCH2, CML24 | EF hand calcium-binding protein family | chr5:14999075-14999560 REVERSE LENGTH=161	1e-18	abscisic acid						4.74575	down
Ghi.6593.1.S1_s_at	Transcribed locus, weakly similar to NP_195348.2 ALDH3F1 (ALDEHYDE DEHYDROGENASE 3F1); 3-chloroallyl aldehyde dehydrogenase/ aldehyde dehydrogenase (NAD) [Arabidopsis thaliana]	Ghi.6593	AI728668	AT1G44170.2 | Symbols: ALDH3H1, ALDH4 | aldehyde dehydrogenase 3H1 | chr1:16796564-16800031 REVERSE LENGTH=484	1e-92	abscisic acid		3.42428	down							3.40861	up
Ghi.6676.1.S1_s_at	Transcribed locus, weakly similar to NP_189461.1 PMZ; zinc ion binding [Arabidopsis thaliana]	Ghi.6676	CA993443	AT3G28210.1 | Symbols: PMZ, SAP12 | zinc finger (AN1-like) family protein | chr3:10520585-10521223 FORWARD LENGTH=186	2e-55	abscisic acid						70.1753	down
Ghi.6704.1.S1_at	Transcribed locus, weakly similar to NP_174094.1 STZ (SALT TOLERANCE ZINC FINGER); nucleic acid binding / transcription factor/ zinc ion binding [Arabidopsis thaliana]	Ghi.6704	CA993574	AT1G27730.1 | Symbols: STZ, ZAT10 | salt tolerance zinc finger | chr1:9648302-9648985 REVERSE LENGTH=227	8e-19	abscisic acid						5.15952	down	10.2257	up
Ghi.6713.1.S1_s_at	Transcribed locus, weakly similar to NP_195992.2 AT-HSFA3 (Arabidopsis thaliana heat shock transcription factor A3); DNA binding / transcription factor	Ghi.6713	CA993537	AT3G24520.1 | Symbols: AT-HSFC1, HSFC1 | heat shock transcription factor C1 | chr3:8941455-8942531 FORWARD LENGTH=330	5e-19	abscisic acid	Hormone signal transduction					6.92906	down
Ghi.6808.1.S1_s_at	Transcribed locus, moderately similar to XP_001770354.1 predicted protein [Physcomitrella patens subsp. patens]	Ghi.6808	CA993089	AT3G15210.1 | Symbols: ATERF-4, ERF4, RAP2.5, ATERF4 | ethylene responsive element binding factor 4 | chr3:5121472-5122140 FORWARD LENGTH=222	3e-16	abscisic acid		5.3531	down					7.0571	up
Ghi.6901.1.A1_s_at	Transcribed locus, weakly similar to NP_190562.1 zinc finger (C2H2 type) family protein [Arabidopsis thaliana]	Ghi.6901	CA992707	AT1G27730.1 | Symbols: STZ, ZAT10 | salt tolerance zinc finger | chr1:9648302-9648985 REVERSE LENGTH=227	6e-12	abscisic acid				5.07369	down	7.32573	up
Ghi.7017.1.A1_at	Transcribed locus, weakly similar to NP_565229.1 ATPP2-B11 [Arabidopsis thaliana]	Ghi.7017	AJ513204	AT4G19850.2 | Symbols: | lectin-related | chr4:10776657-10777588 FORWARD LENGTH=220	6e-12	abscisic acid	Hormone signal transduction					4.56618	up
Ghi.7115.1.S1_s_at	Transcribed locus, moderately similar to XP_001766792.1 EIN3a transcription factor [Physcomitrella patens subsp. patens]	Ghi.6413	DR460629	AT3G20770.1 | Symbols: EIN3, AtEIN3 | Ethylene insensitive 3 family protein | chr3:7260702-7262588 REVERSE LENGTH=628	9e-110	abscisic acid	Hormone signal transduction					4.00928	up
Ghi.7450.1.S1_s_at	Transcribed locus, moderately similar to NP_200588.2 WAX2; catalytic [Arabidopsis thaliana]	Ghi.7643	DR455920	AT5G57800.1 | Symbols: FLP1, YRE, CER3, WAX2 | Fatty acid hydroxylase superfamily | chr5:23420589-23423832 FORWARD LENGTH=632	1e-122	abscisic acid	Hormone signal transduction							5.55575	down
Ghi.7588.1.S1_at	Long chain fatty acid elongation enzyme (xl1 gene)	Ghi.16291	AJ608934.1	AT4G36830.1 | Symbols: HOS3-1 | GNS1/SUR4 membrane protein family | chr4:17349511-17350380 FORWARD LENGTH=289	2e-18	abscisic acid	Hormone signal transduction			10.9205	down	159.85	down	24.5403	down	3.54546	down
Ghi.7643.1.A1_s_at	Transcribed locus, moderately similar to NP_200588.2 WAX2; catalytic [Arabidopsis thaliana]	Ghi.7643	AI728633	AT5G57800.1 | Symbols: FLP1, YRE, CER3, WAX2 | Fatty acid hydroxylase superfamily | chr5:23420589-23423832 FORWARD LENGTH=632	5e-88	abscisic acid	Hormone signal transduction					4.46405	down	6.92249	down
Ghi.7695.1.S1_at	Transcribed locus, weakly similar to NP_197527.1 HHP1 (HEPTAHELICAL TRANSMEMBRANE PROTEIN1) [Arabidopsis thaliana]	Ghi.7695	DT550410	AT5G20270.1 | Symbols: HHP1 | heptahelical transmembrane protein1 | chr5:6841025-6842656 REVERSE LENGTH=332	2e-17	abscisic acid	Hormone signal transduction									3.80519	up
Ghi.7870.1.S1_at	Transcribed locus, weakly similar to NP_191581.1 ATL4 (Arabidopsis T?xicos en Levadura 4); protein binding / zinc ion binding [Arabidopsis thaliana]	Ghi.7870	DT559063	AT5G27420.1 | Symbols: CNI1, ATL31 | carbon/nitrogen insensitive 1 | chr5:9684119-9685225 FORWARD LENGTH=368	8e-14	abscisic acid						3.50686	up
Ghi.7907.1.S1_s_at	Transcribed locus, moderately similar to NP_567773.1 RD26 (RESPONSIVE TO DESSICATION 26); transcription factor [Arabidopsis thaliana]	Ghi.7907	AI055500	AT4G27410.2 | Symbols: RD26, ANAC072 | NAC (No Apical Meristem) domain transcriptional regulator superfamily protein | chr4:13707928-13709013 REVERSE LENGTH=297	2e-85	abscisic acid				20.0408	down					3.27106	up
Ghi.7959.2.S1_s_at	Transcribed locus, strongly similar to NP_195722.2 protein kinase family protein [Arabidopsis thaliana]	Ghi.7959	DT527581	AT2G26290.1 | Symbols: ARSK1 | root-specific kinase 1 | chr2:11192237-11194259 REVERSE LENGTH=424	7e-54	abscisic acid	Hormone signal transduction					3.06862	up
Ghi.8038.1.S1_at	G.hirsutum desiccation protectant protein (Lea4-A108)	Ghi.8038	M86754.1	AT2G40170.1 | Symbols: ATEM6, GEA6, EM6 | Stress induced protein | chr2:16779792-16780167 REVERSE LENGTH=92	6e-34	abscisic acid										11.0388	up
Ghi.807.1.S1_s_at	Transcribed locus, weakly similar to NP_174094.1 STZ (SALT TOLERANCE ZINC FINGER); nucleic acid binding / transcription factor/ zinc ion binding [Arabidopsis thaliana]	Ghi.17797	DT465871	AT1G27730.1 | Symbols: STZ, ZAT10 | salt tolerance zinc finger | chr1:9648302-9648985 REVERSE LENGTH=227	3e-31	abscisic acid		29.9241	down	3.11063	down	3.99695	down	42.6518	up
Ghi.8079.1.S1_at	GHMYB10 (ghmyb10)	Ghi.8079	AF336282.1	AT1G22640.1 | Symbols: ATMYB3, MYB3 | myb domain protein 3 | chr1:8006289-8007219 FORWARD LENGTH=257	5e-45	abscisic acid						4.05667	down
Ghi.8080.1.S1_at	GHMYB36 (ghmyb36)	Ghi.8080	AF336284.1	AT2G16720.1 | Symbols: MYB7, ATMYB7, ATY49 | myb domain protein 7 | chr2:7255669-7256550 REVERSE LENGTH=269	3e-52	abscisic acid						8.47648	up
Ghi.8081.1.S1_at	GHMYB38 (ghmyb38)	Ghi.8081	AF336285.1	AT1G22640.1 | Symbols: ATMYB3, MYB3 | myb domain protein 3 | chr1:8006289-8007219 FORWARD LENGTH=257	1e-45	abscisic acid										6.81167	up
Ghi.8090.1.S1_at	MYB-like DNA-binding domain protein (MYB6)	Ghi.16624	AF034134.1	AT4G09460.1 | Symbols: AtMYB6, MYB6 | myb domain protein 6 | chr4:5993019-5994038 FORWARD LENGTH=236	8e-64	abscisic acid						4.64895	up
Ghi.8126.1.S1_x_at	AP2/EREBP transcription factor ERF-1	Ghi.6690	AY779339.1	AT3G15210.1 | Symbols: ATERF-4, ERF4, RAP2.5, ATERF4 | ethylene responsive element binding factor 4 | chr3:5121472-5122140 FORWARD LENGTH=222	1e-17	abscisic acid		7.512	down					14.1139	up
Ghi.8162.1.S1_at	Water-stress protectant protein (Lea2A-A)	Ghi.8162	M83303.1	AT3G51810.1 | Symbols: ATEM1, GEA1, AT3, EM1 | Stress induced protein | chr3:19214818-19215461 FORWARD LENGTH=152	3e-39	abscisic acid						71.7352	down
Ghi.8209.1.S1_s_at	Transcribed locus, moderately similar to XP_001770459.1 predicted protein [Physcomitrella patens subsp. patens]	Ghi.8209	AI728412	AT2G22090.2 | Symbols: UBA1A | RNA-binding (RRM/RBD/RNP motifs) family protein | chr2:9389407-9390450 REVERSE LENGTH=347	4e-18	abscisic acid	Hormone signal transduction							3.11196	up
Ghi.8406.1.A1_at	Rac13=21.8 kda GTP-binding protein [Gossypium hirsutum=cotton plants, cv. Acala SJ-2, boll fibers, mRNA Partial, 913 nt]	Ghi.8406	S79308.1	AT2G17800.2 | Symbols: ARAC1, ATGP2, ATRAC1, ROP3, ATROP3 | Arabidopsis RAC-like 1 | chr2:7740313-7741942 FORWARD LENGTH=197	3e-80	abscisic acid						3.85246	up
Ghi.8484.1.A1_at	Transcribed locus, moderately similar to NP_181563.2 unknown protein [Arabidopsis thaliana]	Ghi.8484	CO494067	AT5G51640.1 | Symbols: YLS7, TBL17 | Plant protein of unknown function (DUF828) | chr5:20975401-20977378 REVERSE LENGTH=501	4e-16	abscisic acid								4.32611	down	13.964	down
Ghi.8524.1.S1_at	Transcribed locus, weakly similar to NP_199747.1 BXL1 (BETA-XYLOSIDASE 1); hydrolase, hydrolyzing O-glycosyl compounds [Arabidopsis thaliana]	Ghi.18592	DT048651	AT5G10560.1 | Symbols: | Glycosyl hydrolase family protein | chr5:3336335-3339351 REVERSE LENGTH=792	5e-110	abscisic acid	Hormone signal transduction			6.69279	down	11.6364	up
Ghi.8573.1.A1_at	Transcribed locus, weakly similar to NP_001050165.1 Os03g0363500 [Oryza sativa (japonica cultivar-group)]	Ghi.8409	DT051043	AT1G08920.2 | Symbols: ESL1 | ERD (early response to dehydration) six-like 1 | chr1:2867446-2870360 FORWARD LENGTH=477	6e-23	abscisic acid	Hormone signal transduction					4.24429	up
Ghi.8603.1.S1_s_at	Transcribed locus, moderately similar to NP_187405.1 AGD11 (ARF-GAP DOMAIN 11); calcium ion binding [Arabidopsis thaliana]	Ghi.17144	DR452681	AT5G37770.1 | Symbols: TCH2, CML24 | EF hand calcium-binding protein family | chr5:14999075-14999560 REVERSE LENGTH=161	5e-22	abscisic acid						8.85676	down
Ghi.8611.1.S1_s_at	Transcribed locus, moderately similar to NP_182139.1 zinc finger (C3HC4-type RING finger) family protein [Arabidopsis thaliana]	Ghi.8611	CO499737	AT5G27420.1 | Symbols: CNI1, ATL31 | carbon/nitrogen insensitive 1 | chr5:9684119-9685225 FORWARD LENGTH=368	2e-12	abscisic acid						68.6172	down	18.8678	down	6.15507	down
Ghi.8858.1.A1_at	Transcribed locus, moderately similar to NP_180563.1 protein phosphatase 2C, putative / PP2C, putative [Arabidopsis thaliana]	Ghi.10395	DT467369	AT2G40180.1 | Symbols: ATHPP2C5, PP2C5 | phosphatase 2C5 | chr2:16782522-16784014 FORWARD LENGTH=390	2e-28	abscisic acid	Hormone signal transduction					3.9877	down
Ghi.8918.1.S1_at	Transcribed locus, weakly similar to NP_566550.1 UDP-glucoronosyl/UDP-glucosyl transferase family protein [Arabidopsis thaliana]	Ghi.8918	DT458158	AT3G21780.1 | Symbols: UGT71B6 | UDP-glucosyl transferase 71B6 | chr3:7675051-7676490 REVERSE LENGTH=479	1e-17	abscisic acid						5.8717	down			3.32041	up
Ghi.9005.1.A1_s_at	Transcribed locus, weakly similar to NP_001058172.1 Os06g0642500 [Oryza sativa (japonica cultivar-group)]	Ghi.9005	DN817569	AT3G26830.1 | Symbols: PAD3, CYP71B15 | Cytochrome P450 superfamily protein | chr3:9887990-9889560 FORWARD LENGTH=490	8e-38	abscisic acid						7.28501	down			4.60887	down
Ghi.9045.1.A1_s_at	Transcribed locus, moderately similar to NP_563789.1 SMO2-2 (sterol 4-alpha-methyl-oxidase 2); C-4 methylsterol oxidase [Arabidopsis thaliana]	Ghi.6091	DT048514	AT1G07420.2 | Symbols: ATSMO2, SMO2-1 | sterol 4-alpha-methyl-oxidase 2-1 | chr1:2278918-2280033 FORWARD LENGTH=228	8e-29	abscisic acid	Hormone signal transduction					5.21187	down
Ghi.9045.2.A1_s_at	Transcribed locus, moderately similar to NP_563789.1 SMO2-2 (sterol 4-alpha-methyl-oxidase 2); C-4 methylsterol oxidase [Arabidopsis thaliana]	Ghi.6091	DN802297	AT1G07420.2 | Symbols: ATSMO2, SMO2-1 | sterol 4-alpha-methyl-oxidase 2-1 | chr1:2278918-2280033 FORWARD LENGTH=228	2e-44	abscisic acid	Hormone signal transduction					3.68335	down
Ghi.9151.2.S1_at	Transcribed locus, moderately similar to NP_199919.1 RHD2 (ROOT HAIR DEFECTIVE 2) [Arabidopsis thaliana]	Ghi.19266	DT049218	AT1G64060.1 | Symbols: ATRBOH F, ATRBOHF, RBOHAP108, RBOHF, RBOH F | respiratory burst oxidase protein F | chr1:23770266-23776317 FORWARD LENGTH=944	1e-25	abscisic acid								4.35545	up
Ghi.9152.1.S1_at	Transcribed locus, weakly similar to NP_195164.1 transducin family protein / WD-40 repeat family protein [Arabidopsis thaliana]	Ghi.9152	DT462541	AT3G18130.1 | Symbols: RACK1C_AT | receptor for activated C kinase 1C | chr3:6211109-6212371 REVERSE LENGTH=326	4e-10	abscisic acid	Hormone signal transduction					20.2434	down
Ghi.9163.1.S1_s_at	CBL1 (CBL1)	Ghi.9163	DT461734	AT4G17615.1 | Symbols: CBL1, ATCBL1, SCABP5 | calcineurin B-like protein 1 | chr4:9817142-9818995 FORWARD LENGTH=213	1e-52	abscisic acid						4.50876	down
Ghi.9163.2.S1_at	CBL1 (CBL1)	Ghi.9163	DT464308	AT4G17615.2 | Symbols: CBL1, ATCBL1, SCABP5 | calcineurin B-like protein 1 | chr4:9817981-9818995 FORWARD LENGTH=171	2e-38	abscisic acid						3.04237	down
Ghi.9168.1.A1_s_at	Transcribed locus, weakly similar to NP_175557.1 ABC transporter family protein [Arabidopsis thaliana]	Ghi.9168	AY464053.1	AT1G51500.1 | Symbols: CER5, D3, ABCG12, WBC12, ATWBC12 | ABC-2 type transporter family protein | chr1:19097967-19100972 REVERSE LENGTH=687	6e-67	abscisic acid	Hormone signal transduction					8.06326	down			3.485	down
Ghi.9178.3.S1_at	Transcribed locus, weakly similar to NP_180762.1 GCN5-related N-acetyltransferase (GNAT) family protein [Arabidopsis thaliana]	Ghi.9178	DT463164	AT2G32020.1 | Symbols: | Acyl-CoA N-acyltransferases (NAT) superfamily protein | chr2:13631193-13631744 REVERSE LENGTH=183	3e-56	abscisic acid		3.8159	down					3.0657	up	3.0864	up
Ghi.9181.2.A1_at	Transcribed locus, moderately similar to NP_180563.1 protein phosphatase 2C, putative / PP2C, putative [Arabidopsis thaliana]	Ghi.9181	DT463611	AT2G30020.1 | Symbols: | Protein phosphatase 2C family protein | chr2:12814437-12815904 FORWARD LENGTH=396	7e-13	abscisic acid	Hormone signal transduction							4.35931	up
Ghi.9182.3.S1_at	Transcribed locus, strongly similar to XP_001773120.1 transcription factor WRKY19 [Physcomitrella patens subsp. patens]	Ghi.9182	DT461494	AT2G38470.1 | Symbols: WRKY33, ATWRKY33 | WRKY DNA-binding protein 33 | chr2:16108476-16110539 FORWARD LENGTH=519	4e-18	abscisic acid	Hormone signal transduction			9.20876	down					3.77579	up
Ghi.9228.1.A1_at	Transcribed locus, weakly similar to NP_174654.1 ATPP2-A4 (Phloem protein 2-A4) [Arabidopsis thaliana]	Ghi.9228	DT462097	AT4G19850.2 | Symbols: | lectin-related | chr4:10776657-10777588 FORWARD LENGTH=220	6e-26	abscisic acid	Hormone signal transduction					8.12955	down	4.33755	up
Ghi.9228.1.S1_at	Transcribed locus, weakly similar to NP_174654.1 ATPP2-A4 (Phloem protein 2-A4) [Arabidopsis thaliana]	Ghi.9228	DT467297	AT4G19850.2 | Symbols: | lectin-related | chr4:10776657-10777588 FORWARD LENGTH=220	6e-26	abscisic acid	Hormone signal transduction					4.21326	down
Ghi.9240.1.S1_s_at	Transcribed locus, moderately similar to XP_001772985.1 transcription factor WRKY23 [Physcomitrella patens subsp. patens]	Ghi.9240	DT468893	AT2G38470.1 | Symbols: WRKY33, ATWRKY33 | WRKY DNA-binding protein 33 | chr2:16108476-16110539 FORWARD LENGTH=519	6e-125	abscisic acid	Hormone signal transduction	8.50289	down	6.98241	down			3.50733	up
Ghi.9336.3.S1_at	Transcribed locus, weakly similar to NP_194096.1 CDPK6 (CALCIUM-DEPENDENT PROTEIN KINASE 6); anion channel/ calcium- and calmodulin-dependent protein kinase/ kinase [Arabidopsis thaliana]	Ghi.9336	DT464617	AT4G23650.1 | Symbols: CDPK6, CPK3 | calcium-dependent protein kinase 6 | chr4:12324967-12327415 REVERSE LENGTH=529	6e-48	abscisic acid	Hormone signal transduction									7.02646	down
Ghi.9633.2.S1_s_at	Transcribed locus, moderately similar to NP_201262.1 XYL4 (beta-xylosidase 4); hydrolase, hydrolyzing O-glycosyl compounds [Arabidopsis thaliana]	Ghi.9633	DT566724	AT5G10560.1 | Symbols: | Glycosyl hydrolase family protein | chr5:3336335-3339351 REVERSE LENGTH=792	3e-64	abscisic acid	Hormone signal transduction					6.4817	up	4.34619	up
Ghi.9654.1.S1_s_at	Transcribed locus, weakly similar to NP_566550.1 UDP-glucoronosyl/UDP-glucosyl transferase family protein [Arabidopsis thaliana]	Ghi.9654	AI725631	AT3G21780.1 | Symbols: UGT71B6 | UDP-glucosyl transferase 71B6 | chr3:7675051-7676490 REVERSE LENGTH=479	4e-31	abscisic acid										6.29351	up
Ghi.9713.1.A1_s_at	Transcribed locus, weakly similar to NP_001077616.1 pollen Ole e 1 allergen and extensin family protein [Arabidopsis thaliana]	Ghi.9713	DT047683	AT2G33790.1 | Symbols: ATAGP30, AGP30 | arabinogalactan protein 30 | chr2:14293862-14295237 REVERSE LENGTH=239	7e-16	abscisic acid	Hormone signal transduction							7.83315	up	8.99371	down
Ghi.9720.1.S1_at	Transcribed locus, moderately similar to XP_001779530.1 predicted protein [Physcomitrella patens subsp. patens]	Ghi.10484	DN758410	AT5G64750.1 | Symbols: ABR1 | Integrase-type DNA-binding superfamily protein | chr5:25891679-25893656 FORWARD LENGTH=391	1e-17	abscisic acid		54.2483	down			14.8032	down	63.5572	up
Ghi.9820.2.S1_s_at	Transcribed locus, weakly similar to XP_001778680.1 predicted protein [Physcomitrella patens subsp. patens]	Ghi.9820	DT553955	AT4G34138.1 | Symbols: UGT73B1 | UDP-glucosyl transferase 73B1 | chr4:16348267-16349858 REVERSE LENGTH=488	9e-14	abscisic acid						6.8405	down
Ghi.9954.1.S1_s_at	Transcribed locus, moderately similar to XP_001753678.1 predicted protein [Physcomitrella patens subsp. patens]	Ghi.17803	DT467984	AT4G37260.1 | Symbols: MYB73, ATMYB73 | myb domain protein 73 | chr4:17540602-17541564 FORWARD LENGTH=320	1e-75	abscisic acid		4.28073	down			4.33229	down
Ghi.9954.2.A1_s_at	Transcribed locus, moderately similar to XP_001753678.1 predicted protein [Physcomitrella patens subsp. patens]	Ghi.17803	DT467985	AT4G37260.1 | Symbols: MYB73, ATMYB73 | myb domain protein 73 | chr4:17540602-17541564 FORWARD LENGTH=320	6e-50	abscisic acid		4.67743	down			4.22735	down
GhiAffx.10616.1.S1_at	Transcribed locus, weakly similar to XP_001753490.1 predicted protein [Physcomitrella patens subsp. patens]	Ghi.12926	DW519677.1	AT2G18470.1 | Symbols: PERK4 | roline-rich extensin-like receptor kinase 4 | chr2:8005285-8007767 REVERSE LENGTH=633	5e-44	abscisic acid	Hormone signal transduction							13.6509	down	3.02284	up
GhiAffx.12228.1.S1_at	Transcribed locus, weakly similar to NP_182185.2 AAA-type ATPase family protein [Arabidopsis thaliana]	Ghi.11397	DW512183.1	AT3G28580.1 | Symbols: | P-loop containing nucleoside triphosphate hydrolases superfamily protein | chr3:10715736-10717238 FORWARD LENGTH=500	4e-48	abscisic acid						8.14138	down
GhiAffx.12507.1.S1_at	Transcribed locus, moderately similar to NP_180028.1 AHA5 (ARABIDOPSIS H(+)-ATPASE 5); ATPase [Arabidopsis thaliana]	Ghi.13489	DW485677.1	AT2G18960.1 | Symbols: AHA1, PMA, OST2, HA1 | H(+)-ATPase 1 | chr2:8221858-8227268 FORWARD LENGTH=949	0	abscisic acid						8.21113	up
GhiAffx.12679.1.S1_at			DT466972	AT4G19850.1 | Symbols: ATPP2-A2, PP2A2, PP2-A2 | lectin-related | chr4:10776925-10777509 FORWARD LENGTH=194	1e-11	abscisic acid	Hormone signal transduction					13.9346	down
GhiAffx.12890.1.S1_at	Transcribed locus, weakly similar to NP_190813.1 U-box domain-containing protein [Arabidopsis thaliana]	Ghi.19568	DT463922	AT1G20780.1 | Symbols: PUB44, ATPUB44, SAUL1 | senescence-associated E3 ubiquitin ligase 1 | chr1:7217812-7220609 FORWARD LENGTH=801	2e-13	abscisic acid	Hormone signal transduction					4.69625	down
GhiAffx.13852.1.S1_at			DT046888	AT3G26830.1 | Symbols: PAD3, CYP71B15 | Cytochrome P450 superfamily protein | chr3:9887990-9889560 FORWARD LENGTH=490	8e-41	abscisic acid				5.95682	down	36.9128	up
GhiAffx.14163.1.S1_s_at	Transcribed locus, moderately similar to NP_194171.1 CIPK8 (CBL-INTERACTING PROTEIN KINASE 8); kinase [Arabidopsis thaliana]	Ghi.13983	DW518463.1	AT2G26980.4 | Symbols: CIPK3 | CBL-interacting protein kinase 3 | chr2:11515234-11518426 REVERSE LENGTH=451	7e-14	abscisic acid	Hormone signal transduction					5.11575	up
GhiAffx.15490.1.S1_at	Transcribed locus, weakly similar to NP_565539.1 isochorismatase hydrolase family protein [Arabidopsis thaliana]	Ghi.18655	DW237402.1	AT2G22570.1 | Symbols: ATNIC1, NIC1 | nicotinamidase 1 | chr2:9589604-9590846 REVERSE LENGTH=244	4e-89	abscisic acid		3.0873	down	6.73346	down	11.2754	up
GhiAffx.15613.1.S1_at	Transcribed locus	Ghi.11856	DW514029.1	AT1G15100.1 | Symbols: RHA2A | RING-H2 finger A2A | chr1:5193703-5194170 REVERSE LENGTH=155	3e-10	abscisic acid	Hormone signal transduction							7.63223	down
GhiAffx.15712.3.S1_x_at	Nonspecific lipid transfer protein precursor	Ghi.8645	DW227591.1	AT5G59320.1 | Symbols: LTP3 | lipid transfer protein 3 | chr5:23929051-23929492 FORWARD LENGTH=115	2e-18	abscisic acid						19.6396	down			3.57465	up
GhiAffx.15854.1.S1_at	Transcribed locus, moderately similar to XP_001779530.1 predicted protein [Physcomitrella patens subsp. patens]	Ghi.9694	DW237308.1	AT1G43160.1 | Symbols: RAP2.6 | related to AP2 6 | chr1:16263989-16264663 FORWARD LENGTH=192	3e-19	abscisic acid	Hormone signal transduction					18.6245	down	8.67139	up	4.65503	up
GhiAffx.1589.25.S1_s_at	Transcribed locus, weakly similar to NP_189337.1 AT-TCP20 ('Arabidopsis thaliana teosinte branched 1, cycloidea, PCF (TCP)-domain family protein 20'); transcription factor	Ghi.12960	DW499959.1	AT3G47620.1 | Symbols: AtTCP14, TCP14 | TEOSINTE BRANCHED, cycloidea and PCF (TCP) 14 | chr3:17559004-17560473 FORWARD LENGTH=489	5e-31	abscisic acid						3.0734	up
GhiAffx.16447.1.A1_at			DW232295.1	AT1G05530.1 | Symbols: UGT75B2, UGT2 | UDP-glucosyl transferase 75B2 | chr1:1636496-1637863 REVERSE LENGTH=455	2e-102	abscisic acid						4.41351	up
GhiAffx.16950.1.S1_at	Transcribed locus, weakly similar to NP_181306.2 CER1 protein, putative [Arabidopsis thaliana]	Ghi.12062	AI729300	AT1G02205.3 | Symbols: CER1 | Fatty acid hydroxylase superfamily | chr1:418818-422154 FORWARD LENGTH=630	1e-67	abscisic acid	Hormone signal transduction					4.57947	down			6.8647	down
GhiAffx.18577.1.A1_at	Transcribed locus, weakly similar to NP_001052173.1 Os04g0179100 [Oryza sativa (japonica cultivar-group)]	Ghi.15687	DT048511	AT1G52340.1 | Symbols: ABA2, SIS4, GIN1, SDR1, ISI4, SRE1, ATABA2, ATSDR1 | NAD(P)-binding Rossmann-fold superfamily protein | chr1:19489997-19491527 REVERSE LENGTH=285	1e-61	abscisic acid	Hormone biosynthesis			3.61656	down	9.61034	up
GhiAffx.19212.1.S1_at	Transcribed locus, weakly similar to NP_197943.1 RD22 (RESPONSIVE TO DESSICATION 22) [Arabidopsis thaliana]	Ghi.14611	DW240158.1	AT5G25610.1 | Symbols: RD22, ATRD22 | BURP domain-containing protein | chr5:8914498-8916684 REVERSE LENGTH=392	2e-50	abscisic acid						4.68469	up	4.22253	down
GhiAffx.19598.1.S1_s_at	Transcribed locus, weakly similar to NP_192016.1 UDP-glucoronosyl/UDP-glucosyl transferase family protein [Arabidopsis thaliana]	Ghi.9439	DT052900	AT4G34131.1 | Symbols: UGT73B3 | UDP-glucosyl transferase 73B3 | chr4:16343268-16344713 REVERSE LENGTH=481	3e-37	abscisic acid						10.7678	up
GhiAffx.21099.1.S1_at	Transcribed locus, moderately similar to NP_001068466.1 Os11g0684000 [Oryza sativa (japonica cultivar-group)]	Ghi.15657	DW514189.1	AT2G47190.1 | Symbols: ATMYB2, MYB2 | myb domain protein 2 | chr2:19376284-19377297 FORWARD LENGTH=273	4e-62	abscisic acid						5.40642	down
GhiAffx.21379.1.A1_at	Transcribed locus, moderately similar to NP_001063796.1 Os09g0538400 [Oryza sativa (japonica cultivar-group)]	Ghi.21740	DW237711.1	AT4G34990.1 | Symbols: AtMYB32, MYB32 | myb domain protein 32 | chr4:16661370-16662289 REVERSE LENGTH=274	2e-33	abscisic acid										11.5457	up
GhiAffx.21415.1.S1_at	Transcribed locus, moderately similar to XP_001784979.1 predicted protein [Physcomitrella patens subsp. patens]	Ghi.11229	DW511513.1	AT5G16600.1 | Symbols: MYB43, AtMYB43 | myb domain protein 43 | chr5:5438291-5440214 FORWARD LENGTH=327	6e-67	abscisic acid								6.86713	down
GhiAffx.21667.1.S1_at	Transcribed locus	Ghi.15515	DW496472.1	AT5G20910.1 | Symbols: AIP2 | RING/U-box superfamily protein | chr5:7092663-7094310 REVERSE LENGTH=310	4e-11	abscisic acid	Hormone signal transduction					8.4839	down
GhiAffx.21710.1.S1_at	Transcribed locus, moderately similar to NP_193944.2 kinase [Arabidopsis thaliana]	Ghi.21459	DW496724.1	AT2G26290.1 | Symbols: ARSK1 | root-specific kinase 1 | chr2:11192237-11194259 REVERSE LENGTH=424	2e-22	abscisic acid	Hormone signal transduction					4.11318	down
GhiAffx.21807.1.S1_s_at	Transcribed locus, moderately similar to NP_200004.1 TCP family transcription factor, putative [Arabidopsis thaliana]	Ghi.9512	DW497281.1	AT3G47620.1 | Symbols: AtTCP14, TCP14 | TEOSINTE BRANCHED, cycloidea and PCF (TCP) 14 | chr3:17559004-17560473 FORWARD LENGTH=489	6e-29	abscisic acid						3.39203	down
GhiAffx.22176.1.S1_at	Transcribed locus, weakly similar to NP_198817.1 AATP1 (AAA-ATPASE 1); ATP binding / ATPase [Arabidopsis thaliana]	Ghi.17853	DW499255.1	AT3G28580.1 | Symbols: | P-loop containing nucleoside triphosphate hydrolases superfamily protein | chr3:10715736-10717238 FORWARD LENGTH=500	6e-67	abscisic acid						3.22298	down
GhiAffx.22653.1.S1_s_at	Transcribed locus, weakly similar to NP_187722.1 zinc finger (C3HC4-type RING finger) family protein [Arabidopsis thaliana]	Ghi.7800	DW501429.1	AT5G27420.1 | Symbols: CNI1, ATL31 | carbon/nitrogen insensitive 1 | chr5:9684119-9685225 FORWARD LENGTH=368	3e-10	abscisic acid						27.511	down	24.9336	down
GhiAffx.23244.1.A1_x_at	Transcribed locus, moderately similar to NP_178651.1 protein kinase, putative [Arabidopsis thaliana]	Ghi.2628	DW504887.1	AT2G26290.1 | Symbols: ARSK1 | root-specific kinase 1 | chr2:11192237-11194259 REVERSE LENGTH=424	9e-42	abscisic acid	Hormone signal transduction					4.17269	down
GhiAffx.24355.1.A1_at			DW510794.1	AT2G17800.2 | Symbols: ARAC1, ATGP2, ATRAC1, ROP3, ATROP3 | Arabidopsis RAC-like 1 | chr2:7740313-7741942 FORWARD LENGTH=197	2e-82	abscisic acid						4.9359	down
GhiAffx.24497.1.S1_s_at	Transcribed locus, weakly similar to NP_195348.2 ALDH3F1 (ALDEHYDE DEHYDROGENASE 3F1); 3-chloroallyl aldehyde dehydrogenase/ aldehyde dehydrogenase (NAD) [Arabidopsis thaliana]	Ghi.6593	DW511421.1	AT1G44170.3 | Symbols: ALDH3H1, ALDH4 | aldehyde dehydrogenase 3H1 | chr1:16796564-16798574 REVERSE LENGTH=421	2e-27	abscisic acid		3.02811	down							3.48805	up
GhiAffx.24931.1.S1_at			DW513648.1	AT5G51640.1 | Symbols: YLS7, TBL17 | Plant protein of unknown function (DUF828) | chr5:20975401-20977378 REVERSE LENGTH=501	3e-11	abscisic acid										5.08458	up
GhiAffx.25014.1.S1_at			DW514138.1	AT5G50600.1 | Symbols: ATHSD1, HSD1 | hydroxysteroid dehydrogenase 1 | chr5:20589917-20591653 REVERSE LENGTH=349	5e-10	abscisic acid						3.60507	down	4.12926	down
GhiAffx.25032.1.S1_at	Transcribed locus	Ghi.15888	DW498430.1	AT2G40340.1 | Symbols: DREB2C, AtERF48 | Integrase-type DNA-binding superfamily protein | chr2:16848665-16850357 REVERSE LENGTH=341	5e-15	abscisic acid	Hormone signal transduction					20.3499	down
GhiAffx.25338.1.A1_at			DW515811.1	AT5G37770.1 | Symbols: TCH2, CML24 | EF hand calcium-binding protein family | chr5:14999075-14999560 REVERSE LENGTH=161	6e-19	abscisic acid						38.9545	down
GhiAffx.25508.1.S1_at	Transcribed locus, moderately similar to XP_001779530.1 predicted protein [Physcomitrella patens subsp. patens]	Ghi.12856	DW496030.1	AT5G64750.1 | Symbols: ABR1 | Integrase-type DNA-binding superfamily protein | chr5:25891679-25893656 FORWARD LENGTH=391	7e-17	abscisic acid						136.767	down
GhiAffx.2605.1.S1_at	Transcribed locus, moderately similar to XP_001782987.1 predicted protein [Physcomitrella patens subsp. patens]	Ghi.13999	DW503609.1	AT3G47620.1 | Symbols: AtTCP14, TCP14 | TEOSINTE BRANCHED, cycloidea and PCF (TCP) 14 | chr3:17559004-17560473 FORWARD LENGTH=489	2e-25	abscisic acid						3.93434	up			10.0559	up
GhiAffx.26300.1.A1_s_at	Transcribed locus, moderately similar to NP_194903.2 protein phosphatase 2C, putative / PP2C, putative [Arabidopsis thaliana]	Ghi.1769	DW239254.1	AT2G40180.1 | Symbols: ATHPP2C5, PP2C5 | phosphatase 2C5 | chr2:16782522-16784014 FORWARD LENGTH=390	6e-19	abscisic acid	Hormone signal transduction			3.68983	down
GhiAffx.26756.1.S1_s_at	Transcribed locus, weakly similar to NP_191916.3 UNE10 (unfertilized embryo sac 10); DNA binding / transcription factor [Arabidopsis thaliana]	Ghi.15003	DW243528.1	AT2G20180.3 | Symbols: PIL5 | phytochrome interacting factor 3-like 5 | chr2:8704276-8706538 REVERSE LENGTH=478	6e-18	abscisic acid	Hormone signal transduction							3.19861	up
GhiAffx.2749.1.S1_a_at	Transcribed locus, weakly similar to NP_200515.1 ABI2 (ABA INSENSITIVE 2); protein phosphatase type 2C [Arabidopsis thaliana]	Ghi.14047	CA993506	AT5G57050.1 | Symbols: ABI2, AtABI2 | Protein phosphatase 2C family protein | chr5:23087720-23089303 FORWARD LENGTH=423	5e-86	abscisic acid	Hormone signal transduction			4.30598	down	4.78856	up
GhiAffx.2749.2.S1_at			DW504859.1	AT1G72770.3 | Symbols: HAB1 | homology to ABI1 | chr1:27390998-27392851 FORWARD LENGTH=511	1e-57	abscisic acid	Hormone signal transduction			4.2993	down	4.47051	up
GhiAffx.2821.1.S1_at	Transcribed locus, weakly similar to NP_565389.1 3-oxo-5-alpha-steroid 4-dehydrogenase family protein / steroid 5-alpha-reductase family protein [Arabidopsis thaliana]	Ghi.18854	AJ513325	AT2G38050.1 | Symbols: DET2, DWF6, ATDET2 | 3-oxo-5-alpha-steroid 4-dehydrogenase family protein | chr2:15921303-15922176 REVERSE LENGTH=262	1e-13	abscisic acid	Hormone signal transduction					11.215	down
GhiAffx.29821.1.S1_at	Transcribed locus, weakly similar to NP_850932.2 CER1 (ECERIFERUM 1) [Arabidopsis thaliana]	Ghi.13152	DW520191.1	AT1G02205.3 | Symbols: CER1 | Fatty acid hydroxylase superfamily | chr1:418818-422154 FORWARD LENGTH=630	3e-62	abscisic acid	Hormone signal transduction			6.37095	down	47.2268	up	10.5068	up
GhiAffx.29995.1.A1_s_at	Transcribed locus, weakly similar to NP_197527.1 HHP1 (HEPTAHELICAL TRANSMEMBRANE PROTEIN1) [Arabidopsis thaliana]	Ghi.7695	DW224893.1	AT5G20270.1 | Symbols: HHP1 | heptahelical transmembrane protein1 | chr5:6841025-6842656 REVERSE LENGTH=332	2e-50	abscisic acid	Hormone signal transduction									3.04833	up
GhiAffx.31025.1.S1_at	Transcribed locus, weakly similar to NP_567074.2 ankyrin protein kinase, putative [Arabidopsis thaliana]	Ghi.17937	DW506518.1	AT5G37500.1 | Symbols: GORK | gated outwardly-rectifying K+ channel | chr5:14889758-14894883 REVERSE LENGTH=820	2e-14	abscisic acid										3.96319	up
GhiAffx.31090.2.A1_at			DT463541	AT4G21410.1 | Symbols: CRK29 | cysteine-rich RLK (RECEPTOR-like protein kinase) 29 | chr4:11402463-11405025 REVERSE LENGTH=679	1e-34	abscisic acid						3.65444	up
GhiAffx.31355.1.S1_s_at	Transcribed locus, weakly similar to NP_849492.1 UGT73B2; UDP-glycosyltransferase [Arabidopsis thaliana]	Ghi.13637	DT462536	AT4G34138.1 | Symbols: UGT73B1 | UDP-glucosyl transferase 73B1 | chr4:16348267-16349858 REVERSE LENGTH=488	9e-86	abscisic acid						13.0919	up			3.32508	up
GhiAffx.31958.1.A1_at	Transcribed locus, weakly similar to NP_001078222.1 unknown protein [Arabidopsis thaliana]	Ghi.19339	DT052552	AT1G69260.1 | Symbols: AFP1 | ABI five binding protein | chr1:26039314-26040570 FORWARD LENGTH=345	1e-19	abscisic acid						37.9249	down
GhiAffx.32941.1.S1_at	Transcribed locus, weakly similar to NP_172337.1 pentatricopeptide (PPR) repeat-containing protein [Arabidopsis thaliana]	Ghi.13711	DW517758.1	AT1G51965.1 | Symbols: ABO5 | ABA Overly-Sensitive 5 | chr1:19312078-19314145 REVERSE LENGTH=650	3e-23	abscisic acid	Hormone signal transduction					3.56749	up
GhiAffx.33453.1.S1_at	Transcribed locus, moderately similar to NP_173288.1 calmodulin, putative [Arabidopsis thaliana]	Ghi.18472	DW500400.1	AT5G37770.1 | Symbols: TCH2, CML24 | EF hand calcium-binding protein family | chr5:14999075-14999560 REVERSE LENGTH=161	7e-13	abscisic acid						3.13064	down
GhiAffx.336.1.A1_at	Transcribed locus, moderately similar to NP_175644.1 ABA2 (ABA DEFICIENT 2); oxidoreductase [Arabidopsis thaliana]	Ghi.15686	DR461914	AT1G52340.1 | Symbols: ABA2, SIS4, GIN1, SDR1, ISI4, SRE1, ATABA2, ATSDR1 | NAD(P)-binding Rossmann-fold superfamily protein | chr1:19489997-19491527 REVERSE LENGTH=285	2e-98	abscisic acid	Hormone biosynthesis					3.89915	up
GhiAffx.3411.1.A1_at	Transcribed locus, weakly similar to NP_180439.1 zinc finger (C2H2 type) family protein [Arabidopsis thaliana]	Ghi.11868	DW497356.1	AT1G27730.1 | Symbols: STZ, ZAT10 | salt tolerance zinc finger | chr1:9648302-9648985 REVERSE LENGTH=227	5e-15	abscisic acid		12.7241	down			61.008	down	32.9113	up
GhiAffx.36662.1.S1_s_at	Transcribed locus, moderately similar to XP_001753678.1 predicted protein [Physcomitrella patens subsp. patens]	Ghi.15109	DW507399.1	AT4G37260.1 | Symbols: MYB73, ATMYB73 | myb domain protein 73 | chr4:17540602-17541564 FORWARD LENGTH=320	2e-59	abscisic acid										3.1168	down
GhiAffx.37276.1.S1_s_at	Transcribed locus, moderately similar to NP_194748.1 AHA2 (Arabidopsis H(+)-ATPase 2); ATPase [Arabidopsis thaliana]	Ghi.12143	DW485838.1	AT2G18960.1 | Symbols: AHA1, PMA, OST2, HA1 | H(+)-ATPase 1 | chr2:8221858-8227268 FORWARD LENGTH=949	0	abscisic acid						3.28989	up
GhiAffx.39121.1.S1_s_at	Transcribed locus, weakly similar to NP_193719.1 ATPP2-A1 (Arabidopsis thaliana phloem protein 2-A1)	Ghi.12914	DT050080	AT4G19850.2 | Symbols: | lectin-related | chr4:10776657-10777588 FORWARD LENGTH=220	2e-37	abscisic acid	Hormone signal transduction			3.95166	down
[truncated: 935 more rows]

## Sheet: Sheet3
Phytohormone	0 dpa	5 dpa	10 dpa	15 dpa	20 dpa
[truncated: 149 more rows]
