# Supplementary material for: Functional genomics of fuzzless-lintless mutant of Gossypium hirsutum L. cv. MCU5 reveal key genes and pathways involved in cotton fibre initiation and elongation
Source: BMC Genomics. 2012 Nov 14;13:624. doi: 10.1186/1471-2164-13-624 (PMC3556503; doi:10.1186/1471-2164-13-624)
Supplement: Additional file 6 — List of DETs related to fatty acid metabolism, carbohydrate and energy metabolism, cell wall loosening and elongation 0, 5, 10, 15 and 20 dpa in the fl mutant as compared to their respective stages in WT. Excel file containing the differentially expressed transcripts related to different functional categories based on MIPS and MapMan databases. [file 1471-2164-13-624-S6.xls]

## Sheet: Sheet 1
Additional file 6: List of differentially expressed transcripts related to fatty acid metabolism, carbohydrate and energy metabolism and cell wall loosening and elongation in fl mutant as compared to their respective stages in wild-type (WT).
Differentially expressed transcripts related to carbohydrate and energy metabolism in MUTANT				fl mutant
Probe Set ID	UniGene ID	NetAffx annotation	Acce.No	TAIR_Annotation	E-value	0 dpa	5 dpa	10 dpa	15 dpa	20 dpa
GENES INVOLVED IN RFO AND TREHALOSE BIOSYNTHESIS PATHWAY
Myo-inositol-1-phosphate synthase 2
Ghi.9535.1.S1_s_at	Ghi.17046	Transcribed locus, strongly similar to NP_973509.1 inositol-3-phosphate synthase isozyme 2 / myo-inositol-1-phosphate synthase 2 / MI-1-P synthase 2 / IPS 2 [Arabidopsis thaliana]	CA993228	AT2G22240.1 | Symbols: ATMIPS2, MIPS2, ATIPS2 | myo-inositol-1-phosphate synthase 2 | chr2:9451901-9453938 REVERSE LENGTH=510	0			-5.19709
Galactinol synthases
Ghi.10579.1.S1_at	Ghi.10579	Transcribed locus, strongly similar to NP_182240.1 ATGOLS1 (ARABIDOPSIS THALIANA GALACTINOL SYNTHASE 1); transferase, transferring hexosyl groups [Arabidopsis thaliana]	CO492491	AT2G47180.1 | Symbols: AtGolS1, GolS1 | galactinol synthase 1 | chr2:19369049-19370372 REVERSE LENGTH=344	3e-30			-47.5625	-3.76268
GhiAffx.8202.1.S1_s_at	Ghi.16812	Transcribed locus, moderately similar to NP_176053.1 ATGOLS2 (ARABIDOPSIS THALIANA GALACTINOL SYNTHASE 2); transferase, transferring glycosyl groups / transferase, transferring hexosyl groups [Arabidopsis thaliana]	DW520562.1	AT1G56600.1 | Symbols: AtGolS2, GolS2 | galactinol synthase 2 | chr1:21207620-21209291 FORWARD LENGTH=335	4e-58			-46.3441
GhiAffx.36503.1.S1_at	Ghi.10579	Transcribed locus, strongly similar to NP_182240.1 ATGOLS1 (ARABIDOPSIS THALIANA GALACTINOL SYNTHASE 1); transferase, transferring hexosyl groups [Arabidopsis thaliana]	DW238688.1	AT2G47180.1 | Symbols: AtGolS1, GolS1 | galactinol synthase 1 | chr2:19369049-19370372 REVERSE LENGTH=344	2e-126			-29.0672
GhiAffx.34543.1.A1_at	Ghi.21310	Transcribed locus, moderately similar to NP_176053.1 ATGOLS2 (ARABIDOPSIS THALIANA GALACTINOL SYNTHASE 2); transferase, transferring glycosyl groups / transferase, transferring hexosyl groups [Arabidopsis thaliana]	DW227458.1	AT1G56600.1 | Symbols: AtGolS2, GolS2 | galactinol synthase 2 | chr1:21207620-21209291 FORWARD LENGTH=335	9e-49			-6.30677
GhiAffx.19500.1.S1_at	Ghi.13202	Transcribed locus, moderately similar to NP_182240.1 ATGOLS1 (ARABIDOPSIS THALIANA GALACTINOL SYNTHASE 1); transferase, transferring hexosyl groups [Arabidopsis thaliana]	DW243523.1	AT1G56600.1 | Symbols: AtGolS2, GolS2 | galactinol synthase 2 | chr1:21207620-21209291 FORWARD LENGTH=335	2e-131			-6.182	3.98869
GhiAffx.39411.1.S1_at	Ghi.10959	Transcribed locus	DW509319.1	AT2G47180.1 | Symbols: AtGolS1, GolS1 | galactinol synthase 1 | chr2:19369049-19370372 REVERSE LENGTH=344	2e-16					-10.4266
Raffinose synthase family protein
GhiAffx.16092.1.A1_s_at	Ghi.8192	Transcribed locus, moderately similar to NP_198855.1 SIP1 (SEED IMBIBITION 1-LIKE); galactinol-sucrose galactosyltransferase/ hydrolase, hydrolyzing O-glycosyl compounds [Arabidopsis thaliana]	DW501210.1	AT5G40390.1 | Symbols: SIP1 | Raffinose synthase family protein | chr5:16161720-16165085 FORWARD LENGTH=783	2e-69			-10.1302
Ghi.8192.2.S1_s_at	Ghi.8192	Transcribed locus, moderately similar to NP_198855.1 SIP1 (SEED IMBIBITION 1-LIKE); galactinol-sucrose galactosyltransferase/ hydrolase, hydrolyzing O-glycosyl compounds [Arabidopsis thaliana]	AI727515	AT5G40390.1 | Symbols: SIP1 | Raffinose synthase family protein | chr5:16161720-16165085 FORWARD LENGTH=783	5e-148			-9.02172
Stachyose synthase
GhiAffx.8616.1.A1_at			DT046705	AT4G01970.1 | Symbols: AtSTS, STS | stachyose synthase | chr4:854073-856953 REVERSE LENGTH=876	1e-109			-5.93994
Trehalose-phosphatase/synthase
Ghi.3451.2.A1_at	Ghi.3451	Transcribed locus, weakly similar to NP_179460.1 ATTPS11 (Arabidopsis thaliana trehalose phosphatase/synthase 11); transferase, transferring glycosyl groups	DT465672	AT1G23870.1 | Symbols: ATTPS9, TPS9 | trehalose-phosphatase/synthase 9 | chr1:8432695-8435506 FORWARD LENGTH=867	4e-35		-6.92223
Ghi.3451.2.S1_at	Ghi.3451	Transcribed locus, weakly similar to NP_179460.1 ATTPS11 (Arabidopsis thaliana trehalose phosphatase/synthase 11); transferase, transferring glycosyl groups	DT464684	AT1G23870.1 | Symbols: ATTPS9, TPS9 | trehalose-phosphatase/synthase 9 | chr1:8432695-8435506 FORWARD LENGTH=867	4e-35		-4.58861
GhiAffx.2018.1.S1_at	Ghi.3631	Transcribed locus, moderately similar to NP_567538.1 ATTPS5 (Arabidopsis thaliana trehalose phosphatase/synthase 5); transferase, transferring glycosyl groups / trehalose-phosphatase	DW509657.1	AT4G17770.1 | Symbols: ATTPS5, TPS5 | trehalose phosphatase/synthase 5 | chr4:9877055-9880084 FORWARD LENGTH=862	2e-115			4.63006
Trehalose-6-phosphate phosphatase
Ghi.3389.2.A1_s_at	Ghi.3389	Transcribed locus, moderately similar to NP_199959.2 ATTPPA (Arabidopsis thaliana trehalose-6-phosphate phosphatase); trehalose-phosphatase	DT464172	AT5G51460.1 | Symbols: ATTPPA | Haloacid dehalogenase-like hydrolase (HAD) superfamily protein | chr5:20902266-20904292 FORWARD LENGTH=385	3e-39			-16.2148
Ghi.4391.1.A1_at	Ghi.4391	Transcribed locus, moderately similar to NP_192980.1 trehalose-6-phosphate phosphatase, putative [Arabidopsis thaliana]	DT053510	AT4G12430.1 | Symbols: TPPF | Haloacid dehalogenase-like hydrolase (HAD) superfamily protein | chr4:7365480-7367346 REVERSE LENGTH=368	2e-24			-5.77195
GENES INVOLVED IN PHOTOSYNTHESIS
Carboxylation/Ribulose bisphosphate carboxylase
Ghi.1513.2.S1_s_at	Ghi.1513	Transcribed locus, strongly similar to XP_972666.1 PREDICTED: similar to ZK652.3 [Tribolium castaneum]	DN780767	AT5G38430.1 | Symbols: | Ribulose bisphosphate carboxylase (small chain) family protein | chr5:15384350-15385155 REVERSE LENGTH=181	1e-75			-6.07189	-4.99037
Ghi.1513.1.S1_x_at	Ghi.1513	Transcribed locus, strongly similar to XP_972666.1 PREDICTED: similar to ZK652.3 [Tribolium castaneum]	CA994331	AT5G38430.1 | Symbols: | Ribulose bisphosphate carboxylase (small chain) family protein | chr5:15384350-15385155 REVERSE LENGTH=181	2e-77				-7.08286
Reduction/Glyceraldehyde 3-phosphate dehydrogenase
Ghi.10637.1.S1_at	Ghi.10637	Transcribed locus, strongly similar to NP_172750.1 GAPA-2; glyceraldehyde-3-phosphate dehydrogenase [Arabidopsis thaliana]	DV849063	AT1G12900.1 | Symbols: GAPA-2 | glyceraldehyde 3-phosphate dehydrogenase A subunit 2 | chr1:4392634-4394283 REVERSE LENGTH=399	3e-148			-9.73518	-3.28645
Ghi.7711.1.A1_s_at	Ghi.7711	Transcribed locus, strongly similar to NP_180004.1 ALDH11A3 (Aldehyde dehydrogenase 11A3); 3-chloroallyl aldehyde dehydrogenase/ glyceraldehyde-3-phosphate dehydrogenase (NADP+) [Arabidopsis thaliana]	AI727739	AT2G24270.4 | Symbols: ALDH11A3 | aldehyde dehydrogenase 11A3 | chr2:10327109-10329601 REVERSE LENGTH=503	1e-33			-7.47248	-3.5545	-26.9229
Ghi.10779.1.S1_s_at	Ghi.10779	Transcribed locus, strongly similar to NP_172750.1 GAPA-2; glyceraldehyde-3-phosphate dehydrogenase [Arabidopsis thaliana]	CD485758	AT1G12900.1 | Symbols: GAPA-2 | glyceraldehyde 3-phosphate dehydrogenase A subunit 2 | chr1:4392634-4394283 REVERSE LENGTH=399	9e-161				-6.89939
Regeneration
GhiAffx.34544.1.S1_s_at			DW228111.1	AT2G45290.1 | Symbols: | Transketolase | chr2:18672737-18675589 FORWARD LENGTH=741	3e-124			-4.03538
GraAffx.11477.1.A1_s_at			CO075744	AT1G32060.1 | Symbols: PRK | phosphoribulokinase | chr1:11532668-11534406 FORWARD LENGTH=395	2e-37			-6.37215
GhiAffx.5805.1.A1_at	Ghi.17943	Transcribed locus, moderately similar to NP_174486.1 PRK (PHOSPHORIBULOKINASE); ATP binding / phosphoribulokinase/ protein binding [Arabidopsis thaliana]	DT467599	AT1G32060.1 | Symbols: PRK | phosphoribulokinase | chr1:11532668-11534406 FORWARD LENGTH=395	5e-38			-3.84456
Ghi.529.1.S1_at	Ghi.529	Transcribed locus, strongly similar to NP_181187.1 fructose-bisphosphate aldolase, putative [Arabidopsis thaliana]	DR458378	AT2G36460.2 | Symbols: | Aldolase superfamily protein | chr2:15296929-15297732 REVERSE LENGTH=267	1e-14			-58.8165	-8.79877
Ghi.8554.1.S1_at	Ghi.8554	Transcribed locus, moderately similar to NP_850759.1 fructose-bisphosphate aldolase, putative [Arabidopsis thaliana]	DR455082	AT5G03690.2 | Symbols: | Aldolase superfamily protein | chr5:963389-964982 REVERSE LENGTH=359	2e-72			-3.95663	-4.08543
Ghi.6751.1.A1_s_at	Ghi.6751	Transcribed locus, moderately similar to NP_175032.1 fructose-1,6-bisphosphatase, putative / D-fructose-1,6-bisphosphate 1-phosphohydrolase, putative / FBPase, putative [Arabidopsis thaliana]	CA993334	AT1G43670.1 | Symbols: | Inositol monophosphatase family protein | chr1:16468184-16470347 FORWARD LENGTH=341	4e-58			-3.05917	-4.0473
Ghi.6544.1.S1_at	Ghi.6544	Transcribed locus, strongly similar to NP_565508.1 fructose-bisphosphate aldolase, putative [Arabidopsis thaliana]	DN780248	AT4G38970.1 | Symbols: FBA2 | fructose-bisphosphate aldolase 2 | chr4:18163714-18165659 REVERSE LENGTH=398	0				-5.13151	-3.68384
Ghi.1456.1.S1_x_at	Ghi.1456	Transcribed locus, strongly similar to NP_568049.1 fructose-bisphosphate aldolase, putative [Arabidopsis thaliana]	CA993106	AT4G38970.1 | Symbols: FBA2 | fructose-bisphosphate aldolase 2 | chr4:18163714-18165659 REVERSE LENGTH=398	3e-177				-4.2661	-13.5613
Photosystem I
Ghi.10802.1.S1_at	Ghi.10802	Transcribed locus, strongly similar to NP_051058.1 photosystem I P700 chlorophyll a apoprotein A2 [Arabidopsis thaliana]	DN826322	ATCG00340.1 | Symbols: PSAB | Photosystem I, PsaA/PsaB protein | chrC:37375-39579 REVERSE LENGTH=734	8e-124			-3.28775
GhiAffx.5687.1.S1_at			DW491149.1	ATCG00350.1 | Symbols: PSAA | Photosystem I, PsaA/PsaB protein | chrC:39605-41857 REVERSE LENGTH=750	5e-83			-3.04623
GhiAffx.62119.2.S1_at	Ghi.119	Transcribed locus, moderately similar to NP_174418.1 PSAF (photosystem I subunit F) [Arabidopsis thaliana]	DW513135.1	AT1G31330.1 | Symbols: PSAF | photosystem I subunit F | chr1:11215011-11215939 REVERSE LENGTH=221	2e-80			5.01386	-3.04806	-3.27893
Ghi.1093.1.S1_a_at	Ghi.1093	Transcribed locus, moderately similar to NP_563815.1 PSAO (photosystem I subunit O) [Arabidopsis thaliana]	CD485772	AT1G08380.1 | Symbols: PSAO | photosystem I subunit O | chr1:2641004-2641739 REVERSE LENGTH=140	8e-50				-4.53241	-9.47552
Ghi.10723.1.S1_at	Ghi.10723	Transcribed locus, strongly similar to NP_001059501.1 Os07g0435300 [Oryza sativa (japonica cultivar-group)]	DN781388	AT2G20260.1 | Symbols: PSAE-2 | photosystem I subunit E-2 | chr2:8736780-8737644 FORWARD LENGTH=145	2e-28				-3.70026	-3.17515
Ghi.1059.1.S1_at	Ghi.1059	Transcribed locus, moderately similar to NP_174327.1 PSAK (PHOTOSYSTEM I SUBUNIT K) [Arabidopsis thaliana]	CK640612	AT1G30380.1 | Symbols: PSAK | photosystem I subunit K | chr1:10722325-10723013 FORWARD LENGTH=130	2e-44					-4.71238
GhiAffx.3969.1.S1_at	Ghi.14051	Transcribed locus, moderately similar to NP_193016.1 PSAL (photosystem I subunit L) [Arabidopsis thaliana]	CA993284	AT4G12800.1 | Symbols: PSAL | photosystem I subunit l | chr4:7521469-7522493 FORWARD LENGTH=219	2e-85					-3.77254
Gra.263.4.S1_s_at	Gra.263	Transcribed locus, moderately similar to NP_171812.1 unknown protein [Arabidopsis thaliana]	CO089762	AT4G02770.1 | Symbols: PSAD-1 | photosystem I subunit D-1 | chr4:1229247-1229873 REVERSE LENGTH=208	7e-77					-3.31356
GhiAffx.8419.1.S1_s_at	Ghi.10776	Transcribed locus, strongly similar to NP_176347.1 LHCA3 (Photosystem I light harvesting complex gene 3); chlorophyll binding [Arabidopsis thaliana]	DW223852.1	AT1G61520.3 | Symbols: LHCA3 | photosystem I light harvesting complex gene 3 | chr1:22700152-22701149 FORWARD LENGTH=273	7e-86					-3.06399
Photosystem II
GhiAffx.25979.1.S1_at			DW519477.1	AT1G15820.1 | Symbols: LHCB6, CP24 | light harvesting complex photosystem II subunit 6 | chr1:5446685-5447676 REVERSE LENGTH=258	1e-117			4.65132
Ghi.1146.1.S1_a_at	Ghi.13026	Transcribed locus, strongly similar to NP_178585.1 LHCB2.1 (Photosystem II light harvesting complex gene 2.1); chlorophyll binding [Arabidopsis thaliana]	DN780642	AT2G05100.1 | Symbols: LHCB2.1, LHCB2 | photosystem II light harvesting complex gene 2.1 | chr2:1823449-1824331 REVERSE LENGTH=265	4e-136				-4.77856
GhiAffx.8449.1.A1_s_at	Ghi.1141	Transcribed locus, strongly similar to NP_195773.1 chlorophyll A-B binding protein CP29 (LHCB4) [Arabidopsis thaliana]	DW243357.1	AT5G01530.1 | Symbols: LHCB4.1 | light harvesting complex photosystem II | chr5:209084-210243 FORWARD LENGTH=290	8e-27				-4.20838	-5.09465
Gra.1166.1.S1_s_at	Gra.3611	Transcribed locus, strongly similar to NP_191706.1 LHCA2; chlorophyll binding [Arabidopsis thaliana]	CO072940	AT3G61470.1 | Symbols: LHCA2 | photosystem I light harvesting complex gene 2 | chr3:22745736-22747032 FORWARD LENGTH=257	3e-125				-3.23894	-4.11695
Ghi.6665.1.S1_s_at	Ghi.6665	Transcribed locus, moderately similar to NP_173034.1 LHCB6 (LIGHT HARVESTING COMPLEX PSII); chlorophyll binding [Arabidopsis thaliana]	DN758016	AT1G15820.1 | Symbols: LHCB6, CP24 | light harvesting complex photosystem II subunit 6 | chr1:5446685-5447676 REVERSE LENGTH=258	4e-117					-9.14
Gra.2768.1.A1_x_at	Gra.2768	Transcribed locus, strongly similar to NP_191049.1 LHCA1; chlorophyll binding [Arabidopsis thaliana]	CO089894	AT3G54890.1 | Symbols: LHCA1 | photosystem I light harvesting complex gene 1 | chr3:20339706-20340922 REVERSE LENGTH=241	2e-101					-7.93388
GhiAffx.8449.1.A1_s_at	Ghi.1141	Transcribed locus, strongly similar to NP_195773.1 chlorophyll A-B binding protein CP29 (LHCB4) [Arabidopsis thaliana]	DW243357.1	AT5G01530.1 | Symbols: LHCB4.1 | light harvesting complex photosystem II | chr5:209084-210243 FORWARD LENGTH=290	8e-27				-4.20838	-5.09465
Ghi.6696.1.S1_at	Ghi.6696	Transcribed locus, strongly similar to NP_191049.1 LHCA1; chlorophyll binding [Arabidopsis thaliana]	CA993646	AT3G54890.1 | Symbols: LHCA1 | photosystem I light harvesting complex gene 1 | chr3:20339706-20340922 REVERSE LENGTH=241	7e-116					-3.42779
Ghi.1427.1.S1_s_at	Ghi.1427	Transcribed locus, weakly similar to NP_176940.1 PSBY (photosystem II BY) [Arabidopsis thaliana]	CD485628	AT1G67740.1 | Symbols: PSBY, YCF32 | photosystem II BY | chr1:25394429-25394998 REVERSE LENGTH=189	2e-23			-5.6706	-3.23132	-6.16672
Ghi.1387.1.S1_at	Ghi.1387	Transcribed locus, moderately similar to NP_180615.1 photosystem II reaction center W (PsbW) protein-related [Arabidopsis thaliana]	DN817541	AT2G30570.1 | Symbols: PSBW | photosystem II reaction center W | chr2:13019326-13020053 REVERSE LENGTH=133	5e-21					-4.05004
Electron transport/Redox chain
Ghi.10669.1.S1_at	Ghi.10669	Transcribed locus, moderately similar to NP_173459.1 DRT112 (DNA-damage-repair/toleration protein 112); copper ion binding / electron carrier [Arabidopsis thaliana]	CA993509	AT1G20340.1 | Symbols: DRT112, PETE2 | Cupredoxin superfamily protein | chr1:7042770-7043273 REVERSE LENGTH=167	2e-52			-48.8581	-6.4639
Gra.862.1.S1_at	Gra.862	Transcribed locus, moderately similar to NP_567265.1 ATPC1 [Arabidopsis thaliana]	CO079857	AT4G04640.1 | Symbols: ATPC1 | ATPase, F1 complex, gamma subunit protein | chr4:2350761-2351882 REVERSE LENGTH=373	2e-30			-4.32129
Ghi.10784.1.S1_at	Ghi.10784	Transcribed locus, moderately similar to NP_567265.1 ATPC1 (ATP synthase gamma chain 1) [Arabidopsis thaliana]	CA993222	AT4G04640.1 | Symbols: ATPC1 | ATPase, F1 complex, gamma subunit protein | chr4:2350761-2351882 REVERSE LENGTH=373	5e-118			-3.32347
MITOCHONDRIAL ELECTRON TRANSPORT SYSTEM (mETS)
Ghi.648.1.A1_at	Ghi.648	Transcribed locus, strongly similar to NP_085525.1 NADH dehydrogenase subunit 4L [Arabidopsis thaliana]	DT460043	ATMG00650.1 | Symbols: NAD4L | NADH dehydrogenase subunit 4L | chrM:188929-189231 REVERSE LENGTH=100	6e-34		-3.1782	-17.8789	-3.54374
GhiAffx.18012.1.S1_at			DW482227.1	ATMG00270.1 | Symbols: NAD6 | NADH dehydrogenase 6 | chrM:76642-77259 REVERSE LENGTH=205	9e-57			-8.29773
GhiAffx.3647.1.S1_at	Ghi.11033	Transcribed locus	DW232009.1	ATMG00580.1 | Symbols: NAD4 | NADH dehydrogenase subunit 4 | chrM:161693-169674 FORWARD LENGTH=495	7e-74			-4.00729
Ghi.3239.2.S1_at	Ghi.3239	Transcribed locus, moderately similar to NP_567283.1 NDB2 (NAD(P)H DEHYDROGENASE B2); disulfide oxidoreductase [Arabidopsis thaliana]	DT466234	AT4G05020.2 | Symbols: NDB2 | NAD(P)H dehydrogenase B2 | chr4:2572752-2576222 FORWARD LENGTH=619	7e-99			-7.27109
GhiAffx.16162.1.A1_s_at	Ghi.3239	Transcribed locus, moderately similar to NP_567283.1 NDB2 (NAD(P)H DEHYDROGENASE B2); disulfide oxidoreductase [Arabidopsis thaliana]	DW227850.1	AT4G05020.1 | Symbols: NDB2 | NAD(P)H dehydrogenase B2 | chr4:2572752-2576222 FORWARD LENGTH=582	1e-79			-6.25144
Ghi.3239.4.S1_at	Ghi.3239	Transcribed locus, moderately similar to NP_567283.1 NDB2 (NAD(P)H DEHYDROGENASE B2); disulfide oxidoreductase [Arabidopsis thaliana]	DT466233	AT4G05020.2 | Symbols: NDB2 | NAD(P)H dehydrogenase B2 | chr4:2572752-2576222 FORWARD LENGTH=619	6e-63			-5.77894
Ghi.3524.2.A1_at	Ghi.17833	Transcribed locus, moderately similar to NP_001060003.1 Os07g0564500 [Oryza sativa (japonica cultivar-group)]	DT468351	AT1G07180.1 | Symbols: ATNDI1, NDA1 | alternative NAD(P)H dehydrogenase 1 | chr1:2204414-2206773 FORWARD LENGTH=510	4e-40			-23.3157
Ghi.3408.1.A1_at	Ghi.16543	Alternative oxidase (AOX1)	DT463810	AT3G22370.1 | Symbols: AOX1A, ATAOX1A | alternative oxidase 1A | chr3:7906890-7908416 FORWARD LENGTH=354	4e-128			-10.2455
Ghi.9264.3.S1_s_at	Ghi.9264	Transcribed locus, moderately similar to NP_564395.1 AOX1D (ALTERNATIVE OXIDASE 1D); alternative oxidase [Arabidopsis thaliana]	DT465976	AT5G64210.1 | Symbols: AOX2 | alternative oxidase 2 | chr5:25683965-25685664 REVERSE LENGTH=353	6e-65			-4.59832
Ghi.9264.2.A1_s_at	Ghi.9264	Transcribed locus, moderately similar to NP_564395.1 AOX1D (ALTERNATIVE OXIDASE 1D); alternative oxidase [Arabidopsis thaliana]	DT465977	AT5G64210.1 | Symbols: AOX2 | alternative oxidase 2 | chr5:25683965-25685664 REVERSE LENGTH=353	3e-41			-3.33581
Ghi.2939.2.A1_s_at	Ghi.2939	Transcribed locus, moderately similar to NP_564395.1 AOX1D (ALTERNATIVE OXIDASE 1D); alternative oxidase [Arabidopsis thaliana]	DT466107	AT5G64210.1 | Symbols: AOX2 | alternative oxidase 2 | chr5:25683965-25685664 REVERSE LENGTH=353	4e-48			6.12683	5.83689
GhiAffx.19676.1.A1_at			DW490232.1	ATMG00830.1 | Symbols: CCB382 | cytochrome C biogenesis 382 | chrM:231894-233042 REVERSE LENGTH=382	2e-92			-5.31282
GhiAffx.3951.1.A1_at			DW477290.1	ATMG00960.1 | Symbols: CCB203 | Cytochrome C assembly protein | chrM:256865-257476 REVERSE LENGTH=203	1e-87			-3.65991
GhiAffx.30429.1.A1_at			DW484422.1	ATMG00180.1 | Symbols: CCB452 | cytochrome C biogenesis 452 | chrM:51293-53611 REVERSE LENGTH=452	5e-85			-3.43262
Ghi.4822.1.A1_s_at	Ghi.4822	Transcribed locus, strongly similar to NP_192742.1 CYTC-2 (CYTOCHROME C-2); electron carrier [Arabidopsis thaliana]	CF075617	AT1G22840.1 | Symbols: CYTC-1, ATCYTC-A | CYTOCHROME C-1 | chr1:8079384-8080286 FORWARD LENGTH=114	5e-50			-3.09804
Ghi.9787.1.A1_s_at	Ghi.9787	Transcribed locus, moderately similar to NP_190747.1 ATG1 (G1p-related protein) [Arabidopsis thaliana]	DT046965	AT3G51790.1 | Symbols: ATG1, TG1 | transmembrane protein G1P-related 1 | chr3:19209893-19210663 REVERSE LENGTH=256	8e-20			-4.16524
GhiAffx.7244.1.A1_s_at	Ghi.7477	Transcribed locus, moderately similar to NP_175507.1 ETFALPHA (ELECTRON TRANSFER FLAVOPROTEIN ALPHA); FAD binding / electron carrier [Arabidopsis thaliana]	DW509769.1	AT1G50940.1 | Symbols: ETFALPHA | electron transfer flavoprotein alpha | chr1:18878038-18879939 REVERSE LENGTH=363	6e-60			3.71127
Ghi.4219.1.S1_s_at	Ghi.4219	Transcribed locus, moderately similar to NP_181868.1 ETFQO (ELECTRON-TRANSFER FLAVOPROTEIN:UBIQUINONE OXIDOREDUCTASE); catalytic/ electron acceptor [Arabidopsis thaliana]	DT456151	AT2G43400.1 | Symbols: ETFQO | electron-transfer flavoprotein:ubiquinone oxidoreductase | chr2:18021304-18025041 FORWARD LENGTH=633	7e-66			3.35232
Ghi.867.1.A1_s_at	Ghi.867	Transcribed locus, moderately similar to NP_199156.1 ETFBETA; electron carrier [Arabidopsis thaliana]	DR453842	AT5G43430.3 | Symbols: ETFBETA | electron transfer flavoprotein beta | chr5:17453831-17455111 FORWARD LENGTH=219	3e-68			3.04322
GraAffx.8482.1.S1_s_at			CO090581	AT1G79900.1 | Symbols: ATMBAC2, BAC2 | Mitochondrial substrate carrier family protein | chr1:30052524-30053599 REVERSE LENGTH=296	2e-113			3.58788
Ghi.4231.1.S1_at	Ghi.4231	Transcribed locus, moderately similar to NP_191123.1 mitochondrial substrate carrier family protein [Arabidopsis thaliana]	DT456109	AT3G53940.1 | Symbols: | Mitochondrial substrate carrier family protein | chr3:19971258-19973564 REVERSE LENGTH=365	2e-31			-4.08045
GhiAffx.38761.1.S1_at	Ghi.13477	Transcribed locus, moderately similar to NP_085487.1 cytochrome c oxidase subunit 2 [Arabidopsis thaliana]	DW493071.1	ATMG00160.1 | Symbols: COX2 | cytochrome oxidase 2 | chrM:40502-42628 REVERSE LENGTH=260	5e-32			-7.70088
GhiAffx.4158.1.S1_at	Ghi.15100	Transcribed locus, strongly similar to NP_178782.1 cytochrome c oxidase subunit 3 [Arabidopsis thaliana]	DW482123.1	ATMG00730.1 | Symbols: COX3 | cytochrome c oxidase subunit 3 | chrM:218280-219077 FORWARD LENGTH=265	6e-130			-6.11707
GENES INVOLVED IN BIOSYNTHESIS OF CELL WALL PRECURSORS
UDP-glucose pyrophosphorylase 1
GhiAffx.1589.7.S1_at	Ghi.18525	Transcribed locus	DW512953.1	AT3G03250.1 | Symbols: UGP, UGP1, AtUGP1 | UDP-GLUCOSE PYROPHOSPHORYLASE 1 | chr3:749761-754014 REVERSE LENGTH=469	1e-23	-8.00182		-7.63683	-11.2563	-6.01078
Ghi.4828.1.S1_s_at	Ghi.17011	Transcribed locus, moderately similar to NP_197233.1 UTP--glucose-1-phosphate uridylyltransferase, putative / UDP-glucose pyrophosphorylase, putative / UGPase, putative [Arabidopsis thaliana]	DT050294	AT5G17310.2 | Symbols: UGP2 | UDP-glucose pyrophosphorylase 2 | chr5:5696955-5700845 REVERSE LENGTH=470	6e-109			-10.9995
GraAffx.1872.1.S1_s_at			CO123596	AT5G17310.2 | Symbols: UGP2 | UDP-glucose pyrophosphorylase 2 | chr5:5696955-5700845 REVERSE LENGTH=470	8e-128			-10.1744
UDP-glucose 6-dehydrogenase family protein
Gra.2095.2.S1_s_at	Gra.2095	Transcribed locus, strongly similar to NP_189582.1 UDP-glucose 6-dehydrogenase [Arabidopsis thaliana]	CO122215	AT3G29360.2 | Symbols: | UDP-glucose 6-dehydrogenase family protein | chr3:11267375-11268817 REVERSE LENGTH=480	2e-153			-7.94421
Ghi.8750.1.A1_at	Ghi.5130	Transcribed locus, moderately similar to NP_001051328.1 Os03g0757900 [Oryza sativa (japonica cultivar-group)]	DT469095	AT5G39320.1 | Symbols: | UDP-glucose 6-dehydrogenase family protein | chr5:15743254-15744696 FORWARD LENGTH=480	3e-56			-6.37462	-3.12681
Ghi.9211.1.S1_s_at	Ghi.9211	Transcribed locus, strongly similar to NP_189582.1 UDP-glucose 6-dehydrogenase, putative [Arabidopsis thaliana]	DT457199	AT5G15490.1 | Symbols: | UDP-glucose 6-dehydrogenase family protein | chr5:5027872-5029314 REVERSE LENGTH=480	0			-5.57756
Gra.2095.1.S1_at	Gra.3164	Transcribed locus, moderately similar to NP_001051328.1 Os03g0757900 [Oryza sativa (japonica cultivar-group)]	CO106993	AT5G15490.1 | Symbols: | UDP-glucose 6-dehydrogenase family protein | chr5:5027872-5029314 REVERSE LENGTH=480	6e-92			-3.87272
UDP-D-glucuronate 4-epimerase 1
Ghi.10438.1.S1_s_at	Ghi.10438	Transcribed locus, strongly similar to NP_194773.1 GAE1 (UDP-D-GLUCURONATE 4-EPIMERASE 1); UDP-glucuronate 4-epimerase/ catalytic [Arabidopsis thaliana]	DN801091	AT4G30440.1 | Symbols: GAE1 | UDP-D-glucuronate 4-epimerase 1 | chr4:14881976-14883265 REVERSE LENGTH=429	0	-4.70931		-3.50949	3.3969
myo-inositol oxygenase
Ghi.8187.2.A1_at	Ghi.13504	Transcribed locus, moderately similar to NP_172904.2 MIOX1 (MYO-INISITOL OXYGENASE); oxidoreductase [Arabidopsis thaliana]	DT468979	AT1G14520.2 | Symbols: MIOX1 | myo-inositol oxygenase 1 | chr1:4968376-4969954 REVERSE LENGTH=309	2e-35			-5.29594
GraAffx.9655.1.S1_s_at			CO084627	AT4G26260.1 | Symbols: MIOX4 | myo-inositol oxygenase 4 | chr4:13297939-13300146 FORWARD LENGTH=317	3e-140			-4.10918		4.43633
UDP-D-glucose/UDP-D-galactose 4-epimerase 1
GhiAffx.19125.1.A1_at			DW487672.1	AT1G12780.1 | Symbols: UGE1, ATUGE1 | UDP-D-glucose/UDP-D-galactose 4-epimerase 1 | chr1:4356124-4358120 REVERSE LENGTH=351	7e-139		-9.98774	13.2941
Gra.2050.1.S1_s_at	Gra.2050	Transcribed locus, moderately similar to NP_172738.1 UDP-glucose 4-epimerase [Arabidopsis thaliana]	CO126131	AT1G12780.1 | Symbols: UGE1, ATUGE1 | UDP-D-glucose/UDP-D-galactose 4-epimerase 1 | chr1:4356124-4358120 REVERSE LENGTH=351	2e-170		-3.7234
GhiAffx.19354.1.S1_s_at	Ghi.15226	Transcribed locus, moderately similar to NP_192834.1 UGE5 (UDP-D-glucose/UDP-D-galactose 4-epimerase 5); UDP-glucose 4-epimerase/ protein dimerization [Arabidopsis thaliana]	DW488498.1	AT4G10960.1 | Symbols: UGE5 | UDP-D-glucose/UDP-D-galactose 4-epimerase 5 | chr4:6716083-6718472 REVERSE LENGTH=351	8e-94			-3.60844
Sucrose synthase isoform C (SusC)
Ghi.2039.2.S1_s_at	Ghi.17319	Transcribed locus, moderately similar to NP_197583.1 SUS1 (SUCROSE SYNTHASE 1); UDP-glycosyltransferase/ sucrose synthase [Arabidopsis thaliana]	DT463218	AT3G43190.1 | Symbols: SUS4, ATSUS4 | sucrose synthase 4 | chr3:15179204-15182577 REVERSE LENGTH=808	0		3.59965	-5.48843	-26.6701	-3.68351
XYL synthase (UXS5)
Ghi.6066.1.S1_s_at			DR458968	AT3G46440.2 | Symbols: UXS5 | UDP-XYL synthase 5 | chr3:17089268-17091611 REVERSE LENGTH=341	7e-120			-3.1623
Differentially expressed transcripts related to fatty acid metabolism in fl mutant
Probe Set ID	UniGene ID	NetAffx annotation	Acce.No	TAIR_Annotation	E-value	0 dpa	5 dpa	10 dpa	15 dpa	20 dpa
VLCFA biosynthesis
Acyl-CoA binding protein 4 (ACBP4)
Ghi.7158.1.S1_s_at	Ghi.7757	Transcribed locus, moderately similar to NP_187193.3 ACBP4 (ACYL-COA BINDING PROTEIN 4, ACYL-COA-BINDING DOMAIN 4); acyl-CoA binding [Arabidopsis thaliana]	AW187607	AT3G05420.2 | Symbols: ACBP4 | acyl-CoA binding protein 4 | chr3:1561880-1567047 FORWARD LENGTH=669	2e-26			-7.6623	-4.70802
3-ketoacyl-CoA synthase (KCS)
GhiAffx.7597.1.A1_at			DW513462.1	AT5G04530.1 | Symbols: KCS19 | 3-ketoacyl-CoA synthase 19 | chr5:1292222-1293616 REVERSE LENGTH=464	1e-62	-3.41105
Ghi.9531.1.S1_s_at	Ghi.9531	3-ketoacyl-CoA synthase	DQ122189.1	AT1G68530.1 | Symbols: CUT1, POP1, CER6, G2, KCS6 | 3-ketoacyl-CoA synthase 6 | chr1:25712881-25714733 REVERSE LENGTH=497	0	-3.3394		-11.5632	-7.5752
Gra.2970.1.S1_s_at	Gra.2970	Transcribed locus, moderately similar to NP_177020.1 CUT1 (CUTICULAR 1); acyltransferase [Arabidopsis thaliana]	CO090127	AT1G68530.1 | Symbols: CUT1, POP1, CER6, G2, KCS6 | 3-ketoacyl-CoA synthase 6 | chr1:25712881-25714733 REVERSE LENGTH=497	0	-3.15133		-19.5735	-35.5077	6.63123
Gra.1106.1.A1_s_at			CO084595	AT1G01120.1 | Symbols: KCS1 | 3-ketoacyl-CoA synthase 1 | chr1:57392-58978 REVERSE LENGTH=528	2e-157	-3.01622			-3.69859
Ghi.5184.1.A1_s_at	Ghi.9843	Beta-ketoacyl-CoA synthase (KCS2)	DT048714	AT2G26640.1 | Symbols: KCS11 | 3-ketoacyl-CoA synthase 11 | chr2:11330094-11331623 FORWARD LENGTH=509	9e-39			-31.3345	-11.775	-12.6792
Ghi.9938.1.S1_x_at	Ghi.9938	Transcribed locus, moderately similar to NP_177020.1 CUT1 (CUTICULAR 1); acyltransferase [Arabidopsis thaliana]	DT459887	AT1G68530.1 | Symbols: CUT1, POP1, CER6, G2, KCS6 | 3-ketoacyl-CoA synthase 6 | chr1:25712881-25714733 REVERSE LENGTH=497	0			-19.5055	-23.8505	5.04445
Gra.2334.1.A1_s_at			CO127281	AT2G26640.1 | Symbols: KCS11 | 3-ketoacyl-CoA synthase 11 | chr2:11330094-11331623 FORWARD LENGTH=509	2e-76			-17.352	-3.34027
GhiAffx.33381.1.S1_s_at			AI055224	AT5G04530.1 | Symbols: KCS19 | 3-ketoacyl-CoA synthase 19 | chr5:1292222-1293616 REVERSE LENGTH=464	3e-72			-12.1295
Ghi.5363.1.S1_x_at	Ghi.17010	3-ketoacyl-CoA synthase 6	DT048064	AT2G28630.1 | Symbols: KCS12 | 3-ketoacyl-CoA synthase 12 | chr2:12275719-12277149 REVERSE LENGTH=476	2e-33			-7.99999		3.55145
GhiAffx.29745.1.S1_s_at	Ghi.14513	Transcribed locus, weakly similar to NP_196073.1 beta-ketoacyl-CoA synthase family protein [Arabidopsis thaliana]	DW482448.1	AT5G04530.1 | Symbols: KCS19 | 3-ketoacyl-CoA synthase 19 | chr5:1292222-1293616 REVERSE LENGTH=464	1e-83			-5.46188
Ghi.7659.1.S1_s_at	Ghi.17010	3-ketoacyl-CoA synthase 6	AI729379	AT2G28630.1 | Symbols: KCS12 | 3-ketoacyl-CoA synthase 12 | chr2:12275719-12277149 REVERSE LENGTH=476	9e-125			-4.99957
Ghi.9843.1.S1_s_at	Ghi.9843	Beta-ketoacyl-CoA synthase (KCS2)	AI728365	AT1G04220.1 | Symbols: KCS2 | 3-ketoacyl-CoA synthase 2 | chr1:1119853-1122483 REVERSE LENGTH=528	3e-126			-3.92874	-7.5219	-3.85229
Ghi.9843.2.S1_s_at	Ghi.9843	Beta-ketoacyl-CoA synthase (KCS2)	AI727291	AT2G26640.1 | Symbols: KCS11 | 3-ketoacyl-CoA synthase 11 | chr2:11330094-11331623 FORWARD LENGTH=509	7e-31			-3.15943	-3.11205
Ghi.539.1.S1_x_at	Ghi.16508	Fiddlehead-like protein (FDH)	AY072823.1	AT2G26250.1 | Symbols: FDH, KCS10 | 3-ketoacyl-CoA synthase 10 | chr2:11170799-11173059 REVERSE LENGTH=550	0			-3.13317
Ghi.10033.3.S1_s_at	Ghi.19329	Transcribed locus, moderately similar to NP_180232.1 beta-ketoacyl-CoA synthase, putative [Arabidopsis thaliana]	CO499381	AT5G43760.1 | Symbols: KCS20 | 3-ketoacyl-CoA synthase 20 | chr5:17585903-17588486 FORWARD LENGTH=529	0				-6.56187
Ghi.10033.1.S1_s_at	Ghi.10033	Transcribed locus, moderately similar to NP_199189.1 beta-ketoacyl-CoA synthase, putative [Arabidopsis thaliana]	DT053789	AT5G43760.1 | Symbols: KCS20 | 3-ketoacyl-CoA synthase 20 | chr5:17585903-17588486 FORWARD LENGTH=529	1e-13				-6.01947
GhiAffx.2499.1.A1_s_at	Ghi.16436	Transcribed locus, weakly similar to NP_196073.1 beta-ketoacyl-CoA synthase family protein [Arabidopsis thaliana]	DW225541.1	AT5G04530.1 | Symbols: KCS19 | 3-ketoacyl-CoA synthase 19 | chr5:1292222-1293616 REVERSE LENGTH=464	2e-45				-5.29712
Long chain fatty acid elongation enzyme (FAE)
Ghi.7588.1.S1_at	Ghi.16291	Long chain fatty acid elongation enzyme (xl1 gene)	AJ608934.1	AT3G06470.1 | Symbols: | GNS1/SUR4 membrane protein family | chr3:1984206-1985042 FORWARD LENGTH=278	1e-56		-10.9205	-159.85	-24.5403	-3.54546
Beta-ketoacyl reductase (KCR)
Gra.2892.2.A1_at	Gra.2892	Transcribed locus, moderately similar to NP_564905.1 oxidoreductase [Arabidopsis thaliana]	CO086169	AT1G67730.1 | Symbols: YBR159, KCR1, ATKCR1 | beta-ketoacyl reductase 1 | chr1:25391676-25393365 FORWARD LENGTH=318	7e-54			-8.40726
Ghi.561.1.S1_at	Ghi.561	Transcribed locus, weakly similar to NP_564905.1 b-keto acyl reductase, putative (GLOSSY8) [Arabidopsis thaliana]	AI729491	AT1G67730.1 | Symbols: YBR159, KCR1, ATKCR1 | beta-ketoacyl reductase 1 | chr1:25391676-25393365 FORWARD LENGTH=318	1e-38			-5.94597	-7.58533
Ghi.10132.2.S1_at	Ghi.10132	3-ketoacyl-CoA reductase 1	DT051858					-3.47636
Wax biosynthesis
Ghi.6307.1.A1_s_at	Ghi.6307	Transcribed locus, moderately similar to NP_200588.2 WAX2; catalytic [Arabidopsis thaliana]	AI727277	AT5G57800.1 | Symbols: FLP1, YRE, CER3, WAX2 | Fatty acid hydroxylase superfamily | chr5:23420589-23423832 FORWARD LENGTH=632	1e-120	-6.11111		-23.2462	-33.4027	-8.82511
Ghi.7643.1.A1_s_at	Ghi.7643	Transcribed locus, moderately similar to NP_200588.2 WAX2; catalytic [Arabidopsis thaliana]	AI728633	AT5G57800.1 | Symbols: FLP1, YRE, CER3, WAX2 | Fatty acid hydroxylase superfamily | chr5:23420589-23423832 FORWARD LENGTH=632	8e-87			-4.46405	-6.92249
GhiAffx.20092.1.A1_s_at	Ghi.14377	Transcribed locus, weakly similar to NP_567936.2 acyl CoA reductase, putative [Arabidopsis thaliana]	DT457460	AT4G33790.1 | Symbols: CER4, G7, FAR3 | Jojoba acyl CoA reductase-related male sterility protein | chr4:16204325-16207891 REVERSE LENGTH=493	9e-99			6.24764		-6.94026
GhiAffx.63008.1.S1_s_at	Ghi.12641	Transcribed locus, weakly similar to NP_567936.2 acyl CoA reductase, putative [Arabidopsis thaliana]	DW504223.1	AT4G33790.1 | Symbols: CER4, G7, FAR3 | Jojoba acyl CoA reductase-related male sterility protein | chr4:16204325-16207891 REVERSE LENGTH=493	6e-149			-14.3578	-8.93959
HXXXD-type acyl-transferase family protein/PEL3
Ghi.207.1.S1_s_at	Ghi.16305	Acyltransferase-like protein (ACY)	DT049604	AT5G23940.1 | Symbols: EMB3009, PEL3, DCR | HXXXD-type acyl-transferase family protein | chr5:8076616-8079677 REVERSE LENGTH=484	2e-67	-3.00457		-230.604	-18.3654	-5.50186
GhiAffx.53380.1.A1_x_at	Ghi.9988	Transcribed locus, moderately similar to NP_197782.1 EMB3009 (EMBRYO DEFECTIVE 3009); transferase [Arabidopsis thaliana]	DW228959.1	AT5G23940.1 | Symbols: EMB3009, PEL3, DCR | HXXXD-type acyl-transferase family protein | chr5:8076616-8079677 REVERSE LENGTH=484	4e-39			-8.44426
GraAffx.15820.1.S1_s_at			CO123702	AT5G23940.1 | Symbols: EMB3009, PEL3, DCR | HXXXD-type acyl-transferase family protein | chr5:8076616-8079677 REVERSE LENGTH=484	2e-79			-3.60461
Choline kinase
Ghi.8294.2.S1_at	Ghi.8294	Transcribed locus, moderately similar to NP_177315.1 ATCK1 (CHOLINE KINASE) [Arabidopsis thaliana]	AI731982	AT1G71697.1 | Symbols: ATCK1, CK, CK1 | choline kinase 1 | chr1:26971537-26973177 FORWARD LENGTH=346	6e-34		-10.6094
Gra.256.3.S1_s_at	Gra.1726	Transcribed locus, weakly similar to NP_177315.1 ATCK1 (CHOLINE KINASE) [Arabidopsis thaliana]	CO127154	AT1G71697.1 | Symbols: ATCK1, CK, CK1 | choline kinase 1 | chr1:26971537-26973177 FORWARD LENGTH=346	2e-65		-5.34321
Gra.256.1.A1_at			CO091031	AT1G71697.1 | Symbols: ATCK1, CK, CK1 | choline kinase 1 | chr1:26971537-26973177 FORWARD LENGTH=346	1e-19			-5.49403
Fatty acid desaturases (FADs)
Ghi.10613.1.S1_at	Ghi.10613	Transcribed locus, moderately similar to NP_196177.1 FAD8 (FATTY ACID DESATURASE 8); omega-3 fatty acid desaturase [Arabidopsis thaliana]	DT466039	AT5G05580.1 | Symbols: FAD8 | fatty acid desaturase 8 | chr5:1664331-1666345 FORWARD LENGTH=435	7e-103			-11.4699
GraAffx.18400.1.A1_s_at			CO120524	AT5G05580.1 | Symbols: FAD8 | fatty acid desaturase 8 | chr5:1664331-1666345 FORWARD LENGTH=435	2e-178			-3.45334
Ghi.367.1.S1_s_at	Ghi.7446	Transcribed locus, moderately similar to NP_180559.1 FAD3 (FATTY ACID DESATURASE 3); omega-3 fatty acid desaturase [Arabidopsis thaliana]	DT049733	AT2G29980.1 | Symbols: FAD3 | fatty acid desaturase 3 | chr2:12781787-12784946 REVERSE LENGTH=386	2e-60			-25.8388	-5.02302
Ghi.7446.1.S1_s_at	Ghi.7446	Transcribed locus, moderately similar to NP_180559.1 FAD3 (FATTY ACID DESATURASE 3); omega-3 fatty acid desaturase [Arabidopsis thaliana]	AI725676	AT2G29980.1 | Symbols: FAD3 | fatty acid desaturase 3 | chr2:12781787-12784946 REVERSE LENGTH=386	5e-117			-7.25629	-3.42369
Sphingolipids synthesis
Ghi.5561.1.A1_s_at	Ghi.1373	Transcribed locus, weakly similar to NP_177122.2 acid phosphatase, putative [Arabidopsis thaliana]	DT047327	AT1G14290.1 | Symbols: SBH2 | sphingoid base hydroxylase 2 | chr1:4880307-4881784 REVERSE LENGTH=259	4e-34		-8.48562		-7.48969
GhiAffx.63762.1.S1_s_at	Ghi.1373	Transcribed locus, weakly similar to NP_177122.2 acid phosphatase, putative [Arabidopsis thaliana]	DW240040.1	AT1G14290.1 | Symbols: SBH2 | sphingoid base hydroxylase 2 | chr1:4880307-4881784 REVERSE LENGTH=259	2e-77		-7.53276		-7.85358
GhiAffx.61306.1.S1_at			DN800389	AT1G69640.1 | Symbols: SBH1 | sphingoid base hydroxylase 1 | chr1:26193933-26195466 REVERSE LENGTH=260	2e-106		-4.34547
Ghi.3175.1.S1_at	Ghi.19681	Transcribed locus, moderately similar to NP_174119.1 pyridoxal-dependent decarboxylase family protein [Arabidopsis thaliana]	DT468792	AT1G27980.1 | Symbols: DPL1, ATDPL1 | dihydrosphingosine phosphate lyase | chr1:9748812-9752618 FORWARD LENGTH=544	1e-69		-4.34547
Ghi.8520.1.S1_at	Ghi.8520	Transcribed locus, moderately similar to NP_182144.1 delta-8 sphingolipid desaturase, putative [Arabidopsis thaliana]	DR044160	AT2G46210.1 | Symbols: | Fatty acid/sphingolipid desaturase | chr2:18977542-18978891 FORWARD LENGTH=449	6e-171			-10.7175	-3.02001
Ghi.4752.1.A1_s_at	Ghi.5900	Transcribed locus, moderately similar to NP_182144.1 delta-8 sphingolipid desaturase, putative [Arabidopsis thaliana]	DT048453	AT2G46210.1 | Symbols: | Fatty acid/sphingolipid desaturase | chr2:18977542-18978891 FORWARD LENGTH=449	3e-52			-8.00049		4.23811
GhiAffx.22625.1.A1_s_at	Ghi.21610	Transcribed locus, moderately similar to NP_001062915.1 Os09g0338500 [Oryza sativa (japonica cultivar-group)]	DW501687.1	AT2G46210.1 | Symbols: | Fatty acid/sphingolipid desaturase | chr2:18977542-18978891 FORWARD LENGTH=449	9e-47					4.01229
Sugar transporters
GhiAffx.40989.1.S1_s_at	Ghi.23	Transcribed locus, moderately similar to NP_851138.1 APE2 (ACCLIMATION OF PHOTOSYNTHESIS TO ENVIRONMENT); antiporter/ triose-phosphate transporter [Arabidopsis thaliana]	DW483608.1	AT5G46110.2 | Symbols: APE2, TPT | Glucose-6-phosphate/phosphate translocator-related | chr5:18698019-18700212 FORWARD LENGTH=297	6e-77			-3.83952
GhiAffx.42790.1.S1_at			DW509815.1	AT3G01550.1 | Symbols: ATPPT2, PPT2 | phosphoenolpyruvate (pep)/phosphate translocator 2 | chr3:216947-218856 REVERSE LENGTH=383	1e-64			-3.01852
lipid-transfer proteins (LTPs)
Ghi.6429.1.S1_at	Ghi.6429	Transcribed locus	CF932111	AT5G59320.1 | Symbols: LTP3 | lipid transfer protein 3 | chr5:23929051-23929492 FORWARD LENGTH=115	1e-10		-6.328
Ghi.6067.1.A1_at	Ghi.6067	Transcribed locus, weakly similar to NP_566712.1 protease inhibitor/seed storage/lipid transfer protein (LTP) family protein [Arabidopsis thaliana]	DT048703	AT3G22600.1 | Symbols: | Bifunctional inhibitor/lipid-transfer protein/seed storage 2S albumin superfamily protein | chr3:8006711-8007397 REVERSE LENGTH=170	3e-08		-9.06319	13.2213	-66.9315
Ghi.10795.1.S1_s_at	Ghi.6472	Transcribed locus, weakly similar to NP_566036.1 protease inhibitor/seed storage/lipid transfer protein (LTP) family protein [Arabidopsis thaliana]	CD486563	AT2G45180.1 | Symbols: | Bifunctional inhibitor/lipid-transfer protein/seed storage 2S albumin superfamily protein | chr2:18626377-18626781 FORWARD LENGTH=134	1e-18			5.89072		28.7968
Ghi.6472.1.A1_s_at	Ghi.6472	Transcribed locus, weakly similar to NP_566036.1 protease inhibitor/seed storage/lipid transfer protein (LTP) family protein [Arabidopsis thaliana]	CD485893	AT2G45180.1 | Symbols: | Bifunctional inhibitor/lipid-transfer protein/seed storage 2S albumin superfamily protein | chr2:18626377-18626781 FORWARD LENGTH=134	5e-14			5.39684		10.382
Ghi.10830.1.A1_at	Ghi.10830	Transcribed locus, weakly similar to NP_849837.1 protease inhibitor/seed storage/lipid transfer protein (LTP) family protein [Arabidopsis thaliana]	CF932118	AT1G62790.2 | Symbols: | Bifunctional inhibitor/lipid-transfer protein/seed storage 2S albumin superfamily protein | chr1:23252369-23253481 FORWARD LENGTH=149	9e-19			4.83944
Ghi.7387.1.S1_s_at	Ghi.7387	Transcribed locus, weakly similar to NP_566713.1 protease inhibitor/seed storage/lipid transfer protein (LTP) family protein [Arabidopsis thaliana]	AI727522	AT3G22620.1 | Symbols: | Bifunctional inhibitor/lipid-transfer protein/seed storage 2S albumin superfamily protein | chr3:8008615-8009415 FORWARD LENGTH=203	1e-29			-25.7283	-11.0336	-7.70218
GhiAffx.15712.3.S1_x_at	Ghi.8645	Nonspecific lipid transfer protein precursor	DW227591.1	AT2G38540.1 | Symbols: LP1, LTP1, ATLTP1 | lipid transfer protein 1 | chr2:16130418-16130893 FORWARD LENGTH=118	5e-19			-19.6396		3.57465
Ghi.4648.1.S1_x_at	Ghi.8645	Nonspecific lipid transfer protein precursor	U15153.1	AT5G59310.1 | Symbols: LTP4 | lipid transfer protein 4 | chr5:23925296-23925772 REVERSE LENGTH=112	4e-24			-13.0683	-8.27987	-4.65779
GbaAffx.190.1.S1_x_at			AY507141.1	AT2G38540.1 | Symbols: LP1, LTP1, ATLTP1 | lipid transfer protein 1 | chr2:16130418-16130893 FORWARD LENGTH=118	7e-25			-11.1095	-10.0725	-8.56247
Ghi.7388.1.S1_at	Ghi.7388	Transcribed locus, weakly similar to NP_564682.1 protease inhibitor/seed storage/lipid transfer protein (LTP) family protein [Arabidopsis thaliana]	AI731161	AT2G44290.1 | Symbols: | Bifunctional inhibitor/lipid-transfer protein/seed storage 2S albumin superfamily protein | chr2:18305418-18306202 REVERSE LENGTH=205	4e-29			-10.4934	-5.92934
Ghi.3195.1.A1_at	Ghi.3195	Transcribed locus, weakly similar to NP_568984.1 protease inhibitor/seed storage/lipid transfer protein (LTP) family protein [Arabidopsis thaliana]	DT468607					-10.2997
GarAffx.29986.1.S1_s_at			AW725588	AT1G27950.1 | Symbols: LTPG1 | glycosylphosphatidylinositol-anchored lipid protein transfer 1 | chr1:9740740-9741991 FORWARD LENGTH=193	1e-37			-10.2806
Ghi.1780.1.A1_s_at	Ghi.1780	Transcribed locus, moderately similar to NP_190966.1 protease inhibitor/seed storage/lipid transfer protein (LTP) family protein [Arabidopsis thaliana]	DN758405	AT3G53980.2 | Symbols: | Bifunctional inhibitor/lipid-transfer protein/seed storage 2S albumin superfamily protein | chr3:19987760-19988203 REVERSE LENGTH=114	1e-44			-8.22539
GhiAffx.6006.1.S1_at	Ghi.11892	Transcribed locus, weakly similar to NP_001065986.1 Os12g0115000 [Oryza sativa (japonica cultivar-group)]	DW232831.1	AT2G38540.1 | Symbols: LP1, LTP1, ATLTP1 | lipid transfer protein 1 | chr2:16130418-16130893 FORWARD LENGTH=118	8e-19			-7.40213
Ghi.6264.1.A1_s_at	Ghi.6264	Transcribed locus, weakly similar to NP_566712.1 protease inhibitor/seed storage/lipid transfer protein (LTP) family protein [Arabidopsis thaliana]	CO493264					-7.26539	-51.673	-8.31427
Ghi.1780.1.S1_at	Ghi.1780	Transcribed locus, moderately similar to NP_190966.1 protease inhibitor/seed storage/lipid transfer protein (LTP) family protein [Arabidopsis thaliana]	DN758405	AT3G53980.2 | Symbols: | Bifunctional inhibitor/lipid-transfer protein/seed storage 2S albumin superfamily protein | chr3:19987760-19988203 REVERSE LENGTH=114	1e-44			-3.70125
GhiAffx.8010.1.S1_at			DW518292.1	AT4G39670.1 | Symbols: | Glycolipid transfer protein (GLTP) family protein | chr4:18410172-18410861 FORWARD LENGTH=229	5e-78			-3.69486
GhiAffx.27212.1.S1_at	Ghi.15791	Transcribed locus, weakly similar to NP_564682.1 protease inhibitor/seed storage/lipid transfer protein (LTP) family protein [Arabidopsis thaliana]	DW495963.1	AT1G55260.2 | Symbols: | Bifunctional inhibitor/lipid-transfer protein/seed storage 2S albumin superfamily protein | chr1:20614663-20616158 FORWARD LENGTH=224	2e-33				6.4281
GhiAffx.5767.1.A1_s_at	Ghi.10878	Transcribed locus, weakly similar to NP_564532.1 protease inhibitor/seed storage/lipid transfer protein (LTP) family protein [Arabidopsis thaliana]	DW226799.1	AT1G48750.1 | Symbols: | Bifunctional inhibitor/lipid-transfer protein/seed storage 2S albumin superfamily protein | chr1:18036019-18036303 FORWARD LENGTH=94	5e-14				-4.95777	-3.02635
Ghi.6324.1.A1_x_at	Ghi.17251	Transcribed locus, weakly similar to NP_187489.1 LTP6 (Lipid transfer protein 6); lipid binding [Arabidopsis thaliana]	CO491193	AT3G08770.1 | Symbols: LTP6 | lipid transfer protein 6 | chr3:2664349-2664784 REVERSE LENGTH=113	7e-18				-3.06292
GhiAffx.41710.1.S1_at	Ghi.12698	Transcribed locus, weakly similar to NP_566126.1 protease inhibitor/seed storage/lipid transfer protein (LTP) family protein [Arabidopsis thaliana]	DW504385.1	AT2G48130.1 | Symbols: | Bifunctional inhibitor/lipid-transfer protein/seed storage 2S albumin superfamily protein | chr2:19685263-19685977 REVERSE LENGTH=183	2e-32					-12.0793
Ghi.634.1.S1_s_at	Ghi.16335	ABC transporter (WBC1)	AY255521.1	AT1G17840.1 | Symbols: WBC11, ABCG11, DSO, COF1, ATWBC11 | white-brown complex homolog protein 11 | chr1:6142870-6145894 FORWARD LENGTH=703	0	-3.22623		-15.8452	-4.31347
Ghi.622.2.A1_s_at	Ghi.6047	Transcribed locus, moderately similar to NP_188746.2 ABC transporter family protein [Arabidopsis thaliana]	DT049972	AT1G51500.1 | Symbols: CER5, D3, ABCG12, WBC12, ATWBC12 | ABC-2 type transporter family protein | chr1:19097967-19100972 REVERSE LENGTH=687	2e-21				-5.6806
Carbonic anhydrase
GhiAffx.1082.1.S1_at	Ghi.12989	Transcribed locus, weakly similar to NP_001031206.1 carbonate dehydratase/ zinc ion binding [Arabidopsis thaliana]	DW511203.1	AT4G33580.1 | Symbols: ATBCA5, BCA5 | beta carbonic anhydrase 5 | chr4:16139406-16141363 FORWARD LENGTH=301	3e-74		-9.9187
GhiAffx.59884.1.A1_at	Ghi.7918	Transcribed locus, moderately similar to NP_974782.1 CA2 (BETA CARBONIC ANHYDRASE 2); carbonate dehydratase/ zinc ion binding [Arabidopsis thaliana]	DT048348	AT5G14740.1 | Symbols: CA2, CA18, BETA CA2 | carbonic anhydrase 2 | chr5:4758257-4762382 FORWARD LENGTH=331	1e-75		-3.42828
Gra.1960.1.S1_at	Gra.1960	Transcribed locus, weakly similar to NP_172287.1 carbonate dehydratase/ zinc ion binding [Arabidopsis thaliana]	CO089442	AT1G08080.1 | Symbols: ATACA7, ACA7 | alpha carbonic anhydrase 7 | chr1:2517022-2518546 REVERSE LENGTH=275	2e-57			-16.9014
Ghi.10637.1.S1_at	Ghi.10637	Transcribed locus, strongly similar to NP_172750.1 GAPA-2; glyceraldehyde-3-phosphate dehydrogenase [Arabidopsis thaliana]	DV849063	AT1G12900.1 | Symbols: GAPA-2 | glyceraldehyde 3-phosphate dehydrogenase A subunit 2 | chr1:4392634-4394283 REVERSE LENGTH=399	3e-148				-3.28645
Differentially expressed transcripts related to Cell wall loosening and extension in fl mutant
Probe Set ID	UniGene ID	NetAffx annotation	Acce.No	TAIR_Annotation	E-value	0 dpa	5 dpa	10 dpa	15 dpa	20 dpa
XYLOGLUCAN MODIFYING ENZYMES
Ghi.10493.1.S1_s_at	Ghi.17551	Transcribed locus, moderately similar to NP_200564.1 TCH4 (TOUCH 4); hydrolase, acting on glycosyl bonds [Arabidopsis thaliana]	DT466412	AT5G57560.1 | Symbols: TCH4, XTH22 | Xyloglucan endotransglucosylase/hydrolase family protein | chr5:23307296-23308235 REVERSE LENGTH=284	2e-62	-129.766		-90.8165	47.6796
Ghi.1127.1.S1_at	Ghi.1127	Transcribed locus, moderately similar to NP_200564.1 TCH4 (TOUCH 4); hydrolase, acting on glycosyl bonds [Arabidopsis thaliana]	DT462709	AT4G25810.1 | Symbols: XTR6, XTH23 | xyloglucan endotransglycosylase 6 | chr4:13128694-13129715 FORWARD LENGTH=286	3e-116	-14.4432		-121.117	26.1689
Ghi.1127.2.A1_x_at	Ghi.17795	Transcribed locus, moderately similar to NP_200564.1 TCH4 (TOUCH 4); hydrolase, acting on glycosyl bonds [Arabidopsis thaliana]	DT046763	AT5G57560.1 | Symbols: TCH4, XTH22 | Xyloglucan endotransglucosylase/hydrolase family protein | chr5:23307296-23308235 REVERSE LENGTH=284	4e-40	-106.888		-309.622	26.4324
Ghi.1127.4.A1_at	Ghi.1127	Transcribed locus, moderately similar to NP_200564.1 TCH4 (TOUCH 4); hydrolase, acting on glycosyl bonds [Arabidopsis thaliana]	DN817338	AT5G57560.1 | Symbols: TCH4, XTH22 | Xyloglucan endotransglucosylase/hydrolase family protein | chr5:23307296-23308235 REVERSE LENGTH=284	8e-46	-3.33461		-9.49496
Ghi.1127.4.S1_x_at	Ghi.1127	Transcribed locus, moderately similar to NP_200564.1 TCH4 (TOUCH 4); hydrolase, acting on glycosyl bonds [Arabidopsis thaliana]	DN817338	AT5G57560.1 | Symbols: TCH4, XTH22 | Xyloglucan endotransglucosylase/hydrolase family protein | chr5:23307296-23308235 REVERSE LENGTH=284	8e-46	-38.1803		-181.973	22.3481
Ghi.169.1.S1_at	Ghi.169	Transcribed locus	DR462102	AT4G02500.1 | Symbols: ATXT2, XXT2, XT2 | UDP-xylosyltransferase 2 | chr4:1101638-1103345 FORWARD LENGTH=461	2e-13			-3.13449
Ghi.2616.1.S1_s_at	Ghi.2616	Transcribed locus, moderately similar to NP_181224.1 xyloglucan:xyloglucosyl transferase, putative / xyloglucan endotransglycosylase, putative / endo-xyloglucan transferase, putative [Arabidopsis thaliana]	DT545336	AT2G36870.1 | Symbols: XTH32 | xyloglucan endotransglucosylase/hydrolase 32 | chr2:15472869-15474630 REVERSE LENGTH=299	1e-76				4.2445
Ghi.3322.1.A1_at	Ghi.3322	Transcribed locus, moderately similar to NP_200564.1 TCH4 (TOUCH 4); hydrolase, acting on glycosyl bonds [Arabidopsis thaliana]	CA993108	AT5G57560.1 | Symbols: TCH4, XTH22 | Xyloglucan endotransglucosylase/hydrolase family protein | chr5:23307296-23308235 REVERSE LENGTH=284	7e-106			-3.0688
Ghi.4532.1.A1_at	Ghi.4532	Transcribed locus, weakly similar to NP_174496.1 XTR4 (XYLOGLUCAN ENDOTRANSGLYCOSYLASE 4); hydrolase, acting on glycosyl bonds [Arabidopsis thaliana]	DR457588	AT4G18990.1 | Symbols: XTH29 | xyloglucan endotransglucosylase/hydrolase 29 | chr4:10401941-10404248 REVERSE LENGTH=357	2e-16		-23.4474	4.13226	-16.0504
Ghi.4725.1.S1_s_at	Ghi.4725	Transcribed locus, moderately similar to NP_178708.1 EXGT-A1 (ENDO-XYLOGLUCAN TRANSFERASE); hydrolase, acting on glycosyl bonds [Arabidopsis thaliana]	AI726805	AT5G13870.1 | Symbols: EXGT-A4, XTH5 | xyloglucan endotransglucosylase/hydrolase 5 | chr5:4475089-4476217 REVERSE LENGTH=293	2e-98	-3.16099			-6.28906
Ghi.5042.1.A1_s_at	Ghi.9633	Transcribed locus, moderately similar to NP_201262.1 XYL4 (beta-xylosidase 4); hydrolase, hydrolyzing O-glycosyl compounds [Arabidopsis thaliana]	DT047910	AT5G64570.1 | Symbols: XYL4, ATBXL4 | beta-D-xylosidase 4 | chr5:25810227-25813309 REVERSE LENGTH=784	7e-22				3.2239
Ghi.6236.1.S1_s_at	Ghi.6236	Endo-xyloglucan transferase, clone CF101	AY189971.1	AT4G37800.1 | Symbols: XTH7 | xyloglucan endotransglucosylase/hydrolase 7 | chr4:17775703-17777372 REVERSE LENGTH=293	3e-124			-26.6776	-23.2068
Ghi.6236.2.S1_s_at	Ghi.6236	Endo-xyloglucan transferase, clone CF101	D88413.1	AT4G37800.1 | Symbols: XTH7 | xyloglucan endotransglucosylase/hydrolase 7 | chr4:17775703-17777372 REVERSE LENGTH=293	6e-134			-61.4257	-27.4045
Ghi.7911.1.S1_x_at	Ghi.16661	XET mRNA, partial sequence	AY476737.1	AT5G57560.1 | Symbols: TCH4, XTH22 | Xyloglucan endotransglucosylase/hydrolase family protein | chr5:23307296-23308235 REVERSE LENGTH=284	1e-111	-5.57564	-8.56935			3.3629
Ghi.8264.1.S1_s_at	Ghi.8264	Transcribed locus, moderately similar to NP_193149.1 XTR7 (XYLOGLUCAN ENDOTRANSGLYCOSYLASE 7); hydrolase, acting on glycosyl bonds [Arabidopsis thaliana]	DV849028	AT3G23730.1 | Symbols: XTH16 | xyloglucan endotransglucosylase/hydrolase 16 | chr3:8550222-8551248 FORWARD LENGTH=291	5e-111			-4.57882		8.97861
Ghi.8524.1.S1_at	Ghi.18592	Transcribed locus, weakly similar to NP_199747.1 BXL1 (BETA-XYLOSIDASE 1); hydrolase, hydrolyzing O-glycosyl compounds [Arabidopsis thaliana]	DT048651	AT5G49360.1 | Symbols: BXL1, ATBXL1 | beta-xylosidase 1 | chr5:20012179-20016659 REVERSE LENGTH=774	0		-6.69279	11.6364
Ghi.89.1.S1_x_at	Ghi.89	Transcribed locus, moderately similar to NP_177023.1 ATXYL1/XYL1 (ALPHA-XYLOSIDASE 1); alpha-N-arabinofuranosidase/ hydrolase, hydrolyzing O-glycosyl compounds / xylan 1,4-beta-xylosidase [Arabidopsis thaliana]	CD486576	AT1G68560.1 | Symbols: ATXYL1, XYL1, TRG1 | alpha-xylosidase 1 | chr1:25734435-25737897 REVERSE LENGTH=915	2e-47			-5.58835
Ghi.9327.1.S1_s_at	Ghi.9327	Transcribed locus, moderately similar to NP_177023.1 ATXYL1/XYL1 (ALPHA-XYLOSIDASE 1); alpha-N-arabinofuranosidase/ hydrolase, hydrolyzing O-glycosyl compounds / xylan 1,4-beta-xylosidase [Arabidopsis thaliana]	DT048085	AT1G68560.1 | Symbols: ATXYL1, XYL1, TRG1 | alpha-xylosidase 1 | chr1:25734435-25737897 REVERSE LENGTH=915	1e-148				3.81369	4.78612
Ghi.9633.2.S1_s_at	Ghi.9633	Transcribed locus, moderately similar to NP_201262.1 XYL4 (beta-xylosidase 4); hydrolase, hydrolyzing O-glycosyl compounds [Arabidopsis thaliana]	DT566724	AT5G64570.1 | Symbols: XYL4, ATBXL4 | beta-D-xylosidase 4 | chr5:25810227-25813309 REVERSE LENGTH=784	8e-104			6.4817	4.34619
GhiAffx.63628.1.S1_at	Ghi.11491	Transcribed locus, moderately similar to NP_178708.1 EXGT-A1 (ENDO-XYLOGLUCAN TRANSFERASE); hydrolase, acting on glycosyl bonds [Arabidopsis thaliana]	DW499687.1	AT5G13870.1 | Symbols: EXGT-A4, XTH5 | xyloglucan endotransglucosylase/hydrolase 5 | chr5:4475089-4476217 REVERSE LENGTH=293	2e-101		-39.4956	11.8877
Gra.377.1.A1_s_at	Gra.2265	Transcribed locus, moderately similar to NP_178708.1 EXGT-A1 (ENDO-XYLOGLUCAN TRANSFERASE); hydrolase, acting on glycosyl bonds [Arabidopsis thaliana]	CO085937	AT2G06850.1 | Symbols: EXGT-A1, EXT, XTH4 | xyloglucan endotransglucosylase/hydrolase 4 | chr2:2763619-2765490 FORWARD LENGTH=296	1e-58	-4.97114			-6.59986
Gra.448.1.A1_at	Gra.448	Transcribed locus, moderately similar to NP_200564.1 TCH4 (TOUCH 4); hydrolase, acting on glycosyl bonds / hydrolase, hydrolyzing O-glycosyl compounds [Arabidopsis thaliana]	CO098818	AT5G57560.1 | Symbols: TCH4, XTH22 | Xyloglucan endotransglucosylase/hydrolase family protein | chr5:23307296-23308235 REVERSE LENGTH=284	4e-103			-10.9754
Gra.623.2.S1_s_at	Gra.623	Transcribed locus, moderately similar to NP_200564.1 TCH4 (TOUCH 4); hydrolase, acting on glycosyl bonds / hydrolase, hydrolyzing O-glycosyl compounds [Arabidopsis thaliana]	CO090980	AT5G57560.1 | Symbols: TCH4, XTH22 | Xyloglucan endotransglucosylase/hydrolase family protein | chr5:23307296-23308235 REVERSE LENGTH=284	1e-102	-75.8078		-275.768	29.9003
GraAffx.27319.1.S1_s_at			CO089724	AT2G36870.1 | Symbols: XTH32 | xyloglucan endotransglucosylase/hydrolase 32 | chr2:15472869-15474630 REVERSE LENGTH=299	7e-143				4.2619
GraAffx.8958.1.S1_s_at			CO087973	AT4G37800.1 | Symbols: XTH7 | xyloglucan endotransglucosylase/hydrolase 7 | chr4:17775703-17777372 REVERSE LENGTH=293	4e-111			-38.7044	-25.4769
PECTIN MODIFYING ENZYMES
GarAffx.14011.1.S1_s_at			BQ411592	AT3G61490.3 | Symbols: | Pectin lyase-like superfamily protein | chr3:22758439-22760137 FORWARD LENGTH=476	0				8.45852	-3.98545
GbaAffx.197.1.S1_s_at			AY279356.1	AT5G06860.1 | Symbols: PGIP1, ATPGIP1 | polygalacturonase inhibiting protein 1 | chr5:2132373-2133434 FORWARD LENGTH=330	1e-122			13.2087	-12.5531
Ghi.10002.1.S1_at	Ghi.10002	Transcribed locus, moderately similar to NP_177194.1 BURP domain-containing protein / polygalacturonase, putative [Arabidopsis thaliana]	DN758503	AT1G60390.1 | Symbols: PG1 | polygalacturonase 1 | chr1:22247611-22249556 REVERSE LENGTH=624	9e-72			-4.14063		5.42874
Ghi.10433.1.S1_s_at	Ghi.10433	Transcribed locus, weakly similar to NP_201042.2 invertase/pectin methylesterase inhibitor family protein [Arabidopsis thaliana]	DV848651	AT5G62360.1 | Symbols: | Plant invertase/pectin methylesterase inhibitor superfamily protein | chr5:25040699-25041310 FORWARD LENGTH=203	7e-32			17.4267
Ghi.10476.2.S1_s_at	Ghi.10476	Transcribed locus, weakly similar to NP_567585.1 pectinacetylesterase, putative [Arabidopsis thaliana]	DV850025	AT4G19410.2 | Symbols: | Pectinacetylesterase family protein | chr4:10581037-10584766 REVERSE LENGTH=517	2e-97					5.90829
Ghi.10609.1.S1_s_at	Ghi.10609	Polygalacturonase-inhibiting protein (PGIPL)	DN761916	AT3G20820.1 | Symbols: | Leucine-rich repeat (LRR) family protein | chr3:7280930-7282027 FORWARD LENGTH=365	4e-121					3.913
Ghi.2406.1.A1_s_at	Ghi.2406	Transcribed locus, moderately similar to NP_188048.1 ATPME3 (Arabidopsis thaliana pectin methylesterase 3)	DT052156	AT4G02300.1 | Symbols: | Plant invertase/pectin methylesterase inhibitor superfamily | chr4:1009366-1013034 REVERSE LENGTH=532	1e-14			-5.04308	8.57452
Ghi.3017.1.S1_at	Ghi.18014	Transcribed locus, weakly similar to NP_192141.1 pectinesterase family protein [Arabidopsis thaliana]	DN759882	AT4G02300.1 | Symbols: | Plant invertase/pectin methylesterase inhibitor superfamily | chr4:1009366-1013034 REVERSE LENGTH=532	8e-138					11.5313
Ghi.3147.4.A1_at			DT464504	AT3G62820.1 | Symbols: | Plant invertase/pectin methylesterase inhibitor superfamily protein | chr3:23229782-23230366 FORWARD LENGTH=194	2e-11			-11.5269
Ghi.4395.1.A1_a_at	Ghi.4395	Transcribed locus, moderately similar to NP_199561.1 pectinesterase family protein [Arabidopsis thaliana]	DR463360	AT5G47500.1 | Symbols: | Pectin lyase-like superfamily protein | chr5:19271262-19272845 REVERSE LENGTH=362	2e-41			-4.27017		-4.66134
Ghi.4608.1.A1_at	Ghi.4608	Transcribed locus, weakly similar to NP_172656.1 pectate lyase family protein [Arabidopsis thaliana]	DT051853	AT1G11920.1 | Symbols: | Pectin lyase-like superfamily protein | chr1:4023667-4025097 REVERSE LENGTH=384	4e-18			3.39437
Ghi.4866.1.A1_s_at	Ghi.6106	Pectate lyase	DT048897	AT1G67750.1 | Symbols: | Pectate lyase family protein | chr1:25401660-25403165 FORWARD LENGTH=408	4e-07			-3.43046		-3.7617
Ghi.5234.1.A1_at	Ghi.5234	Transcribed locus, weakly similar to NP_181208.1 pectinesterase family protein [Arabidopsis thaliana]	DT048452	AT2G36710.1 | Symbols: | Pectin lyase-like superfamily protein | chr2:15389614-15391200 REVERSE LENGTH=407	6e-34				-15.9492
Ghi.6165.1.A1_at	Ghi.17322	Transcribed locus, moderately similar to NP_566038.1 pectinesterase family protein [Arabidopsis thaliana]	DT047225	AT2G45220.1 | Symbols: | Plant invertase/pectin methylesterase inhibitor superfamily | chr2:18644281-18646394 REVERSE LENGTH=511	1e-74				-12.1267	-18.1535
Ghi.6165.2.A1_a_at	Ghi.17322	Transcribed locus, moderately similar to NP_566038.1 pectinesterase family protein [Arabidopsis thaliana]	CO493667						-3.90096	-25.9766
Ghi.6165.2.S1_x_at	Ghi.17322	Transcribed locus, moderately similar to NP_566038.1 pectinesterase family protein [Arabidopsis thaliana]	CO493667						-19.0033	-112.41
Ghi.6165.3.A1_a_at	Ghi.17322	Transcribed locus, moderately similar to NP_566038.1 pectinesterase family protein [Arabidopsis thaliana]	CO497318							-29.8642
Ghi.6165.3.S1_x_at	Ghi.17322	Transcribed locus, moderately similar to NP_566038.1 pectinesterase family protein [Arabidopsis thaliana]	CO497318						-19.1181	-108.584
Ghi.7495.1.S1_s_at	Ghi.7495	Transcribed locus, moderately similar to NP_563715.1 pectate lyase family protein [Arabidopsis thaliana]	DT051539	AT1G04680.1 | Symbols: | Pectin lyase-like superfamily protein | chr1:1304052-1307780 REVERSE LENGTH=431	7e-177					3.97816
Ghi.7660.1.S1_s_at	Ghi.5581	Transcribed locus, moderately similar to NP_567917.1 pectinesterase family protein [Arabidopsis thaliana]	DT551939	AT4G33220.1 | Symbols: PME44, ATPME44 | pectin methylesterase 44 | chr4:16022506-16026130 FORWARD LENGTH=525	9e-119			-18.9987	-5.58449
Ghi.7662.1.S1_at	Ghi.7662	Transcribed locus, weakly similar to NP_563960.1 invertase/pectin methylesterase inhibitor family protein [Arabidopsis thaliana]	DR461391	AT1G14890.1 | Symbols: | Plant invertase/pectin methylesterase inhibitor superfamily protein | chr1:5137045-5137704 FORWARD LENGTH=219	6e-46				3.35968
Ghi.7933.1.S1_at	Ghi.7933	Polygalacturonase	AF410458.1	AT3G07970.1 | Symbols: QRT2 | Pectin lyase-like superfamily protein | chr3:2541006-2543370 FORWARD LENGTH=439	4e-55			16.4487
Ghi.8147.1.S1_at	Ghi.6106	Pectate lyase	DQ073046.1	AT4G24780.2 | Symbols: | Pectin lyase-like superfamily protein | chr4:12770631-12772227 REVERSE LENGTH=408	1e-178			-9.68246	-18.7948
Ghi.9475.1.S1_s_at	Ghi.9475	Transcribed locus, weakly similar to NP_178270.1 invertase/pectin methylesterase inhibitor family protein [Arabidopsis thaliana]	DR460697	AT1G14890.1 | Symbols: | Plant invertase/pectin methylesterase inhibitor superfamily protein | chr1:5137045-5137704 FORWARD LENGTH=219	1e-50			3.34928
Ghi.9782.1.S1_s_at	Ghi.9782	Transcribed locus, moderately similar to NP_566263.1 pectinacetylesterase, putative [Arabidopsis thaliana]	AI729755	AT3G05910.2 | Symbols: | Pectinacetylesterase family protein | chr3:1764389-1767240 REVERSE LENGTH=311	4e-113			5.95701
GhiAffx.14169.1.S1_at	Ghi.12898	Transcribed locus, moderately similar to NP_173351.1 glycoside hydrolase family 28 protein / polygalacturonase (pectinase) family protein [Arabidopsis thaliana]	CO492632	AT3G42950.1 | Symbols: | Pectin lyase-like superfamily protein | chr3:15015383-15017800 FORWARD LENGTH=484	3e-107				-4.02725
GhiAffx.20990.1.S1_s_at	Ghi.10476	Transcribed locus, weakly similar to NP_567585.1 pectinacetylesterase, putative [Arabidopsis thaliana]	DW238707.1	AT4G19410.1 | Symbols: | Pectinacetylesterase family protein | chr4:10582188-10584766 REVERSE LENGTH=391	5e-112
GhiAffx.25797.1.S1_s_at	Ghi.2621	Transcribed locus, moderately similar to NP_190491.1 pectinesterase family protein [Arabidopsis thaliana]	DW518337.1	AT3G49220.1 | Symbols: | Plant invertase/pectin methylesterase inhibitor superfamily | chr3:18249840-18253647 FORWARD LENGTH=598	3e-78
GhiAffx.31057.1.S1_at	Ghi.19637	Transcribed locus, weakly similar to NP_201041.1 invertase/pectin methylesterase inhibitor family protein / DC 1.2 homolog (FL5-2I22) [Arabidopsis thaliana]	DT466797	AT5G62350.1 | Symbols: | Plant invertase/pectin methylesterase inhibitor superfamily protein | chr5:25037504-25038112 FORWARD LENGTH=202	1e-57	-3.13905		-3.24744	12.1547
GhiAffx.33585.1.S1_at	Ghi.15729	Transcribed locus, weakly similar to NP_188338.1 invertase/pectin methylesterase inhibitor family protein [Arabidopsis thaliana]	DW507662.1	AT3G17130.1 | Symbols: | Plant invertase/pectin methylesterase inhibitor superfamily protein | chr3:5844495-5845046 REVERSE LENGTH=183	6e-31			-7.12779
GhiAffx.38674.1.S1_at	Ghi.21394	Transcribed locus, moderately similar to NP_199561.1 pectinesterase family protein [Arabidopsis thaliana]	DW492576.1	AT5G47500.1 | Symbols: | Pectin lyase-like superfamily protein | chr5:19271262-19272845 REVERSE LENGTH=362	2e-133			-3.00038
GhiAffx.4153.1.S1_s_at	Ghi.14367	Transcribed locus, moderately similar to NP_175244.1 glycoside hydrolase family 28 protein / polygalacturonase (pectinase) family protein [Arabidopsis thaliana]	DW224618.1	AT1G48100.1 | Symbols: | Pectin lyase-like superfamily protein | chr1:17766921-17769625 FORWARD LENGTH=475	0			36.4784
GhiAffx.45608.1.S1_at	Ghi.14707	Transcribed locus, moderately similar to NP_563875.3 polygalacturonase, putative / pectinase, putative [Arabidopsis thaliana]	DW496109.1	AT1G60590.1 | Symbols: | Pectin lyase-like superfamily protein | chr1:22314426-22316867 REVERSE LENGTH=540	4e-110				3.30196
GhiAffx.45702.1.S1_at	Ghi.21081	Transcribed locus, weakly similar to NP_197474.1 pectinesterase family protein [Arabidopsis thaliana]	DR463306	AT5G19730.1 | Symbols: | Pectin lyase-like superfamily protein | chr5:6670562-6673202 FORWARD LENGTH=383	5e-95				3.08452
GhiAffx.52877.1.A1_at	Ghi.16013	Transcribed locus, weakly similar to NP_175244.1 glycoside hydrolase family 28 protein / polygalacturonase (pectinase) family protein [Arabidopsis thaliana]	DW224606.1	AT1G48100.1 | Symbols: | Pectin lyase-like superfamily protein | chr1:17766921-17769625 FORWARD LENGTH=475	3e-40		3.01643		4.64495
GhiAffx.53058.1.S1_s_at	Ghi.6683	Transcribed locus, weakly similar to NP_201042.2 invertase/pectin methylesterase inhibitor family protein [Arabidopsis thaliana]	DW518780.1	AT5G62360.1 | Symbols: | Plant invertase/pectin methylesterase inhibitor superfamily protein | chr5:25040699-25041310 FORWARD LENGTH=203	7e-50			-11.8722	3.58731
GhiAffx.6556.1.S1_at	Ghi.7495	Transcribed locus, moderately similar to NP_563715.1 pectate lyase family protein [Arabidopsis thaliana]	DN759617	AT1G04680.1 | Symbols: | Pectin lyase-like superfamily protein | chr1:1304052-1307780 REVERSE LENGTH=431	6e-25
Gra.1694.2.S1_s_at	Gra.1694	Transcribed locus, moderately similar to NP_175244.1 polygalacturonase [Arabidopsis thaliana]	CO125694	AT1G48100.1 | Symbols: | Pectin lyase-like superfamily protein | chr1:17766921-17769625 FORWARD LENGTH=475	4e-123			13.6696
GraAffx.28690.1.S1_s_at			CO085760	AT3G05910.1 | Symbols: | Pectinacetylesterase family protein | chr3:1764509-1767240 REVERSE LENGTH=415	1e-106			3.38903
EXPANSINS
Ghi.2039.1.S1_x_at	Ghi.2039	Alpha-expansin 1	AY189969.1	AT2G40610.1 | Symbols: ATEXPA8, EXP8, ATEXP8, ATHEXP ALPHA 1.11, EXPA8 | expansin A8 | chr2:16949121-16950472 REVERSE LENGTH=253	2e-73			-60.6375	-46.9503	-12.5414
Ghi.249.1.A1_at	Ghi.11212	Alpha-expansin 2	DQ204496.1	AT2G40610.1 | Symbols: ATEXPA8, EXP8, ATEXP8, ATHEXP ALPHA 1.11, EXPA8 | expansin A8 | chr2:16949121-16950472 REVERSE LENGTH=253	1e-99			3.06558
Ghi.5163.1.A1_at	Ghi.5163	Transcribed locus, moderately similar to NP_173999.1 ATEXPA10 (ARABIDOPSIS THALIANA EXPANSIN A10) [Arabidopsis thaliana]	DT048791	AT1G26770.2 | Symbols: ATEXPA10, AT-EXP10, ATEXP10, ATHEXP ALPHA 1.1, EXP10, EXPA10 | expansin A10 | chr1:9259775-9260792 FORWARD LENGTH=259	4e-81		4.54221			-46.0784
Ghi.6188.1.A1_at	Ghi.6188	Transcribed locus, moderately similar to NP_181500.1 ATEXPA4 (ARABIDOPSIS THALIANA EXPANSIN A4) [Arabidopsis thaliana]	CO493635	AT2G39700.1 | Symbols: ATEXPA4, ATEXP4, ATHEXP ALPHA 1.6, EXPA4 | expansin A4 | chr2:16544246-16545434 REVERSE LENGTH=257	1e-48			-4.04701	-3.66848
Ghi.6465.2.S1_at	Ghi.6465	Transcribed locus, weakly similar to NP_193436.2 ATEXLB1 (ARABIDOPSIS THALIANA EXPANSIN-LIKE B1) [Arabidopsis thaliana]	CD485906	AT4G17030.1 | Symbols: ATEXLB1, EXPR, AT-EXPR, ATEXPR1, ATHEXP BETA 3.1, EXLB1 | expansin-like B1 | chr4:9581817-9583181 REVERSE LENGTH=250	2e-30	-9.97855	-145.473	20.3094		8.81082
Ghi.6619.1.A1_s_at	Ghi.6619	Transcribed locus, strongly similar to NP_181500.1 ATEXPA4 (ARABIDOPSIS THALIANA EXPANSIN A4) [Arabidopsis thaliana]	CA993094	AT3G55500.1 | Symbols: ATEXPA16, EXP16, ATEXP16, ATHEXP ALPHA 1.7, EXPA16 | expansin A16 | chr3:20575073-20576102 REVERSE LENGTH=260	6e-12			18.6913
Ghi.6749.1.S1_s_at	Ghi.6749	Transcribed locus, weakly similar to NP_195553.1 ATEXLA2 (ARABIDOPSIS THALIANA EXPANSIN-LIKE A2) [Arabidopsis thaliana]	DT467938	AT4G38400.1 | Symbols: ATEXLA2, EXPL2, ATEXPL2, ATHEXP BETA 2.2, EXLA2 | expansin-like A2 | chr4:17978675-17979665 REVERSE LENGTH=265	1e-82			-8.75457
Ghi.687.1.S1_at	Ghi.687	Expansin (Exp)	DQ060250.1	AT2G39700.1 | Symbols: ATEXPA4, ATEXP4, ATHEXP ALPHA 1.6, EXPA4 | expansin A4 | chr2:16544246-16545434 REVERSE LENGTH=257	7e-69			-4.50756
Ghi.9.2.A1_at	Ghi.9	Transcribed locus, weakly similar to NP_190182.2 ATEXLA3 (ARABIDOPSIS THALIANA EXPANSIN-LIKE A3) [Arabidopsis thaliana]	DR463856	AT4G38400.1 | Symbols: ATEXLA2, EXPL2, ATEXPL2, ATHEXP BETA 2.2, EXLA2 | expansin-like A2 | chr4:17978675-17979665 REVERSE LENGTH=265	2e-67			-9.49102
GhiAffx.21467.4.A1_at	Ghi.17282	Transcribed locus, moderately similar to NP_180461.1 ATEXPA6 (ARABIDOPSIS THALIANA EXPANSIN A6) [Arabidopsis thaliana]	DW227954.1	AT2G39700.1 | Symbols: ATEXPA4, ATEXP4, ATHEXP ALPHA 1.6, EXPA4 | expansin A4 | chr2:16544246-16545434 REVERSE LENGTH=257	1e-72					4.60913
GhiAffx.24794.1.S1_s_at			DW512956.1	AT2G39700.1 | Symbols: ATEXPA4, ATEXP4, ATHEXP ALPHA 1.6, EXPA4 | expansin A4 | chr2:16544246-16545434 REVERSE LENGTH=257	7e-100			22.1288
GhiAffx.26845.1.S1_at	Ghi.9901	Transcribed locus, moderately similar to NP_180461.1 ATEXPA6 (ARABIDOPSIS THALIANA EXPANSIN A6) [Arabidopsis thaliana]	DW229234.1	AT2G28950.1 | Symbols: ATEXPA6, ATEXP6, ATHEXP ALPHA 1.8, EXPA6 | expansin A6 | chr2:12431840-12433482 REVERSE LENGTH=257	3e-129					-3.58715
GhiAffx.35152.2.A1_at	Ghi.15667	Transcribed locus, moderately similar to NP_173999.1 ATEXPA10 (ARABIDOPSIS THALIANA EXPANSIN A10) [Arabidopsis thaliana]	DW230406.1	AT3G29030.1 | Symbols: ATEXPA5, ATEXP5, ATHEXP ALPHA 1.4, EXP5, EXPA5 | expansin A5 | chr3:11011538-11013068 REVERSE LENGTH=255	1e-90				4.74457
GhiAffx.35152.2.A1_s_at	Ghi.15667	Transcribed locus, moderately similar to NP_173999.1 ATEXPA10 (ARABIDOPSIS THALIANA EXPANSIN A10) [Arabidopsis thaliana]	DW230406.1	AT3G29030.1 | Symbols: ATEXPA5, ATEXP5, ATHEXP ALPHA 1.4, EXP5, EXPA5 | expansin A5 | chr3:11011538-11013068 REVERSE LENGTH=255	1e-90				6.64348
GhiAffx.40054.1.S1_at	Ghi.18418	Transcribed locus, moderately similar to NP_181593.1 ATEXPA8 (ARABIDOPSIS THALIANA EXPANSIN A8) [Arabidopsis thaliana]	DW517290.1	AT2G40610.1 | Symbols: ATEXPA8, EXP8, ATEXP8, ATHEXP ALPHA 1.11, EXPA8 | expansin A8 | chr2:16949121-16950472 REVERSE LENGTH=253	7e-85				-5.29426
GhiAffx.46297.1.S1_s_at	Ghi.6465	Transcribed locus, weakly similar to NP_193436.2 ATEXLB1 (ARABIDOPSIS THALIANA EXPANSIN-LIKE B1) [Arabidopsis thaliana]	AI054544	AT4G17030.1 | Symbols: ATEXLB1, EXPR, AT-EXPR, ATEXPR1, ATHEXP BETA 3.1, EXLB1 | expansin-like B1 | chr4:9581817-9583181 REVERSE LENGTH=250	5e-14		-36.5631	30.4559		8.07204
GhiAffx.53638.1.A1_s_at	Ghi.5334	Transcribed locus, moderately similar to NP_173446.1 ATEXPA11 (ARABIDOPSIS THALIANA EXPANSIN A11) [Arabidopsis thaliana]	DW232569.1	AT1G20190.1 | Symbols: ATEXPA11, EXP11, ATEXP11, ATHEXP ALPHA 1.14, EXPA11 | expansin 11 | chr1:6998762-6999710 REVERSE LENGTH=252	7e-96			17.9421
Gra.3004.2.S1_s_at	Gra.3004	Transcribed locus, moderately similar to NP_178409.2 ATEXPA15 (ARABIDOPSIS THALIANA EXPANSIN A15) [Arabidopsis thaliana]	CO086920	AT1G26770.2 | Symbols: ATEXPA10, AT-EXP10, ATEXP10, ATHEXP ALPHA 1.1, EXP10, EXPA10 | expansin A10 | chr1:9259775-9260792 FORWARD LENGTH=259	6e-106				3.75838
Gra.649.1.S1_s_at	Gra.649	Transcribed locus, moderately similar to NP_001055842.1 Os05g0477600 [Oryza sativa (japonica cultivar-group)]	CO081444	AT2G40610.1 | Symbols: ATEXPA8, EXP8, ATEXP8, ATHEXP ALPHA 1.11, EXPA8 | expansin A8 | chr2:16949121-16950472 REVERSE LENGTH=253	3e-93			-8.38047	-7.27453
CELLULOSE SYNTHASES
Ghi.3263.1.A1_at	Ghi.3263	Transcribed locus, weakly similar to NP_567692.2 ATCSLG2 (Cellulose synthase-like G2); transferase/ transferase, transferring glycosyl groups [Arabidopsis thaliana]	DT467895	AT4G24010.1 | Symbols: ATCSLG1, CSLG1 | cellulose synthase like G1 | chr4:12466391-12469760 FORWARD LENGTH=760	1e-12			8.14422		7.89169
Ghi.1151.1.A1_at	Ghi.16427	Cellulose synthase	U58283.1	AT4G18780.1 | Symbols: CESA8, IRX1, ATCESA8, LEW2 | cellulose synthase family protein | chr4:10312846-10316719 REVERSE LENGTH=985	0			7.6014
Ghi.2405.1.S1_at	Ghi.2405	Transcribed locus, moderately similar to NP_001065498.1 Os10g0578200 [Oryza sativa (japonica cultivar-group)]	DT463708	AT5G16910.1 | Symbols: ATCSLD2, CSLD2 | cellulose-synthase like D2 | chr5:5561679-5565290 FORWARD LENGTH=1145	3e-111			-5.11987
Ghi.1512.1.S1_at	Ghi.3452	Transcribed locus, moderately similar to NP_192536.1 ATCSLC12 (Cellulose synthase-like C12); transferase, transferring glycosyl groups [Arabidopsis thaliana]	DN780722	AT3G28180.1 | Symbols: ATCSLC04, CSLC04, ATCSLC4, CSLC4 | Cellulose-synthase-like C4 | chr3:10506110-10509067 FORWARD LENGTH=673	6e-94			-3.56768
Ghi.3452.1.S1_s_at	Ghi.3452	Transcribed locus, moderately similar to NP_192536.1 ATCSLC12 (Cellulose synthase-like C12); transferase, transferring glycosyl groups [Arabidopsis thaliana]	DT465666	AT4G31590.1 | Symbols: ATCSLC05, CSLC05, ATCSLC5, CSLC5 | Cellulose-synthase-like C5 | chr4:15309889-15312336 REVERSE LENGTH=692	3e-13			-3.32753
Ghi.8518.1.A1_at	Ghi.8518	Transcribed locus, strongly similar to NP_197244.1 IRX3 (IRREGULAR XYLEM 3, MURUS 10); cellulose synthase [Arabidopsis thaliana]	DT048349	AT5G17420.1 | Symbols: IRX3, CESA7, ATCESA7, MUR10 | Cellulose synthase family protein | chr5:5736859-5741407 REVERSE LENGTH=1026	6e-94				-6.31535
Ghi.5191.1.A1_at	Ghi.5191	Transcribed locus, moderately similar to NP_197244.1 IRX3 (IRREGULAR XYLEM 3, MURUS 10); cellulose synthase [Arabidopsis thaliana]	DT048689	AT5G17420.1 | Symbols: IRX3, CESA7, ATCESA7, MUR10 | Cellulose synthase family protein | chr5:5736859-5741407 REVERSE LENGTH=1026	3e-35				-5.58238
Ghi.6061.1.S1_at	Ghi.6061	Cellulose synthase (celA2)	DT047912	AT5G44030.1 | Symbols: CESA4, IRX5, NWS2 | cellulose synthase A4 | chr5:17714713-17719564 FORWARD LENGTH=1049	0				-4.95424
Ghi.3555.1.A1_at	Ghi.16554	Transcribed locus, moderately similar to NP_567564.1 CESA8 (CELLULASE SYNTHASE 8); cellulose synthase/ transferase, transferring glycosyl groups [Arabidopsis thaliana]	DT464355	AT4G18780.1 | Symbols: CESA8, IRX1, ATCESA8, LEW2 | cellulose synthase family protein | chr4:10312846-10316719 REVERSE LENGTH=985	7e-17				-3.83396
ARABINOGALACTANS
Ghi.4418.1.S1_s_at	Ghi.4418	Fasciclin-like arabinogalactan protein 6 (FLA6)	DR176775	AT5G03170.1 | Symbols: FLA11, ATFLA11 | FASCICLIN-like arabinogalactan-protein 11 | chr5:752898-753638 REVERSE LENGTH=246	3e-12				-121.31	-24.2214
Ghi.4418.2.A1_at	Ghi.4418	Fasciclin-like arabinogalactan protein 6 (FLA6)	DT054296	AT5G03170.1 | Symbols: FLA11, ATFLA11 | FASCICLIN-like arabinogalactan-protein 11 | chr5:752898-753638 REVERSE LENGTH=246	3e-50					-3.89071
Ghi.4418.2.S1_s_at	Ghi.4418	Fasciclin-like arabinogalactan protein 6 (FLA6)	CO492770	AT5G03170.1 | Symbols: FLA11, ATFLA11 | FASCICLIN-like arabinogalactan-protein 11 | chr5:752898-753638 REVERSE LENGTH=246	3e-50				-131.812	-25.4007
Ghi.5750.1.S1_s_at	Ghi.16278	Arabinogalactan protein 2	AY218846.1	AT5G60490.1 | Symbols: FLA12 | FASCICLIN-like arabinogalactan-protein 12 | chr5:24325916-24326665 REVERSE LENGTH=249	1e-55			-105.426	-28.6195	-15.8547
Ghi.5860.1.S1_s_at	Ghi.16418	C312 clone Fb-B6 unidentified fiber	CO494172	AT2G04780.2 | Symbols: FLA7 | FASCICLIN-like arabinoogalactan 7 | chr2:1677488-1678252 FORWARD LENGTH=254	3e-41				-120.741	-44.4797
Ghi.8013.1.S1_at	Ghi.8013	Fasciclin-like arabinogalactan protein 19 (FLA19)	DV848952	AT4G12730.1 | Symbols: FLA2 | FASCICLIN-like arabinogalactan 2 | chr4:7491598-7492809 REVERSE LENGTH=403	2e-113			-4.25601		7.9364
Ghi.8418.1.S1_s_at	Ghi.8418	Transcribed locus, weakly similar to NP_565313.1 FLA7 (FLA7) [Arabidopsis thaliana]	DT571651	AT2G04780.2 | Symbols: FLA7 | FASCICLIN-like arabinoogalactan 7 | chr2:1677488-1678252 FORWARD LENGTH=254	9e-38			-3.83247
Ghi.8612.2.A1_a_at	Ghi.24471 /// Ghi.8612	Fasciclin-like arabinogalactan protein 5 (FLA5) /// Arabinogalactan protein 4	DT047433	AT5G60490.1 | Symbols: FLA12 | FASCICLIN-like arabinogalactan-protein 12 | chr5:24325916-24326665 REVERSE LENGTH=249	4e-09				-6.89372	-20.17
Ghi.9544.1.S1_s_at	Ghi.9544	Fasciclin-like arabinogalactan protein 14 (FLA14)	DT466993	AT5G06390.1 | Symbols: FLA17 | FASCICLIN-like arabinogalactan protein 17 precursor | chr5:1952939-1955047 FORWARD LENGTH=458	7e-127			-4.18444
Ghi.9666.1.S1_at	Ghi.9666	Fasciclin-like arabinogalactan protein 13 (FLA13)	DN759995	AT3G60900.1 | Symbols: FLA10 | FASCICLIN-like arabinogalactan-protein 10 | chr3:22499573-22500841 REVERSE LENGTH=422	3e-11			-6.58848
Ghi.9666.2.S1_s_at	Ghi.9666	Fasciclin-like arabinogalactan protein 13 (FLA13)	DT571392	AT2G45470.1 | Symbols: FLA8, AGP8 | FASCICLIN-like arabinogalactan protein 8 | chr2:18742797-18744059 REVERSE LENGTH=420	2e-72			-4.43187
Ghi.9713.1.A1_s_at	Ghi.9713	Transcribed locus, weakly similar to NP_001077616.1 pollen Ole e 1 allergen and extensin family protein [Arabidopsis thaliana]	DT047683	AT1G28290.2 | Symbols: AGP31 | arabinogalactan protein 31 | chr1:9889331-9890843 REVERSE LENGTH=315	2e-15				7.83315	-8.99371
GhiAffx.1589.45.S1_s_at	Ghi.16278	Arabinogalactan protein 2	CO491814					-51.4879
GhiAffx.6110.1.A1_x_at	Ghi.8013	Fasciclin-like arabinogalactan protein 19 (FLA19)	DW226506.1					-3.68778
GhiAffx.8371.1.S1_at	Ghi.13868	Arabinogalactan protein 3	DW225918.1	AT5G60490.1 | Symbols: FLA12 | FASCICLIN-like arabinogalactan-protein 12 | chr5:24325916-24326665 REVERSE LENGTH=249	9e-51				-7.52868	-3.91966
PROLINE-RICH PROTEINS
Ghi.4648.3.A1_x_at	Ghi.17444	Proline-rich protein (PRP3)	CO493453					-75.1779	-90.2241	-20.1274
Ghi.8461.1.A1_at	Ghi.16891	Proline-rich protein (PRP3)	CO499660					-69.1221	-88.2601	-7.19093
GhiAffx.23258.1.S1_at	Ghi.16322	Proline-rich protein (PRP5)	DW504953.1	AT4G16380.1 | Symbols: | Heavy metal transport/detoxification superfamily protein | chr4:9254638-9255955 FORWARD LENGTH=254	1e-13			-39.6355	-19.0592	-3.65014
CYTOSKELETON RELATED GENES
Ghi.10095.1.S1_x_at	Ghi.16967	Beta-tubulin 18	DT465449	AT5G23860.2 | Symbols: TUB8 | tubulin beta 8 | chr5:8042962-8044528 FORWARD LENGTH=449	0			-3.18609
Ghi.1175.2.S1_s_at	Ghi.16931	PFS18	DQ023526.1	AT5G23860.2 | Symbols: TUB8 | tubulin beta 8 | chr5:8042962-8044528 FORWARD LENGTH=449	0			-8.54594	-4.99423
Ghi.1723.1.S1_s_at	Ghi.1723	Transcribed locus, strongly similar to NP_001066233.1 Os12g0163700 [Oryza sativa (japonica cultivar-group)]	DN759693	AT3G53750.1 | Symbols: ACT3 | actin 3 | chr3:19915924-19917371 FORWARD LENGTH=377	6e-41					6.04189
Ghi.1927.1.S1_at	Ghi.17404	Transcribed locus, strongly similar to NP_187818.1 ACT11 (ACTIN-11); structural constituent of cytoskeleton [Arabidopsis thaliana]	DV849072	AT3G53750.1 | Symbols: ACT3 | actin 3 | chr3:19915924-19917371 FORWARD LENGTH=377	2e-88			-6.01634
Ghi.3785.1.A1_s_at	Ghi.3785	Transcribed locus, moderately similar to NP_851120.1 ADL1 (ARABIDOPSIS DYNAMIN-LIKE PROTEIN); GTP binding [Arabidopsis thaliana]	DT461748	AT5G42080.3 | Symbols: DL1 | dynamin-like protein | chr5:16820661-16824536 REVERSE LENGTH=604	7e-32			-3.045
Ghi.4517.1.A1_s_at	Ghi.7668	Transcribed locus, weakly similar to NP_001031444.2 VLN1 (VILLIN 1); actin binding [Arabidopsis thaliana]	DT052516	AT2G29890.3 | Symbols: VLN1 | villin-like 1 | chr2:12744597-12749474 FORWARD LENGTH=933	4e-14			-8.18662
Ghi.4617.1.A1_at	Ghi.4617	Alpha-tubulin (TUA12)	DT048631	AT4G14960.2 | Symbols: TUA6 | Tubulin/FtsZ family protein | chr4:8548769-8550319 REVERSE LENGTH=450	6e-35			-3.97344
Ghi.468.1.A1_s_at	Ghi.16435	Profilin	AY189970.1	AT2G19770.1 | Symbols: PRF5 | profilin 5 | chr2:8519885-8521119 REVERSE LENGTH=134	7e-59			-33.8361	-7.10033
Ghi.5746.1.S1_s_at	Ghi.16939	Alpha-tubulin (TubA2)	AY345604.1	AT1G50010.1 | Symbols: TUA2 | tubulin alpha-2 chain | chr1:18517737-18519729 FORWARD LENGTH=450	0			-3.02282
Ghi.6127.1.S1_at	Ghi.6127	Xu-142 beta-tubulin 9 (BTub9)	AY345609.1	AT5G12250.1 | Symbols: TUB6 | beta-6 tubulin | chr5:3961317-3962971 REVERSE LENGTH=449	0			4.28951	-5.51067	-6.43704
Ghi.6325.1.A1_s_at	Ghi.6590	Transcribed locus, moderately similar to NP_187203.1 F-actin capping protein alpha subunit family protein [Arabidopsis thaliana]	AI727755	AT3G05520.2 | Symbols: | Subunits of heterodimeric actin filament capping protein Capz superfamily | chr3:1598611-1601437 FORWARD LENGTH=382	2e-15			-3.14882
Ghi.6423.1.A1_at	Ghi.6423	Transcribed locus, strongly similar to NP_195009.1 ATAUR1 (ATAURORA1); histone serine kinase(H3-S10 specific) / kinase/ protein serine/threonine kinase [Arabidopsis thaliana]	CO490711	AT4G32830.1 | Symbols: AtAUR1, AUR1 | ataurora1 | chr4:15842557-15844354 FORWARD LENGTH=294	7e-137			-8.0582
Ghi.7783.1.A1_s_at	Ghi.7783	Transcribed locus, strongly similar to NP_187818.1 ACT11 (ACTIN-11); structural constituent of cytoskeleton [Arabidopsis thaliana]	AI726503	AT3G53750.1 | Symbols: ACT3 | actin 3 | chr3:19915924-19917371 FORWARD LENGTH=377	2e-55	-4.32939		-13.44	-3.26725
Ghi.7983.1.S1_s_at	Ghi.8561	Transcribed locus, strongly similar to NP_566988.1 ACT3 (ACTIN 3); structural constituent of cytoskeleton [Arabidopsis thaliana]	AI729399	AT3G53750.1 | Symbols: ACT3 | actin 3 | chr3:19915924-19917371 FORWARD LENGTH=377	0			-3.98948	-3.2084
Ghi.8448.1.S1_x_at	Ghi.8448	Xu-142 beta-tubulin 1 (BTub1)	AF521240.1	AT5G12250.1 | Symbols: TUB6 | beta-6 tubulin | chr5:3961317-3962971 REVERSE LENGTH=449	0			-35.0826	-19.5557	-7.69754
Ghi.8669.1.S1_s_at	Ghi.8669	Transcribed locus, moderately similar to NP_195616.2 kinesin-related protein (MKRP2) [Arabidopsis thaliana]	DR452575	AT4G39050.1 | Symbols: | Kinesin motor family protein | chr4:18193462-18200148 FORWARD LENGTH=1055	2e-42			-4.38343
Ghi.9363.1.S1_at	Ghi.9363	Transcribed locus, strongly similar to NP_566988.1 ACT3 (ACTIN 3); structural constituent of cytoskeleton [Arabidopsis thaliana]	DT567198	AT5G59370.2 | Symbols: ACT4 | actin 4 | chr5:23950109-23951586 FORWARD LENGTH=377	2e-124			-3.08602
Ghi.9446.1.S1_at	Ghi.16940	Beta-tubulin 17	DT047992	AT5G62700.1 | Symbols: TUB3 | tubulin beta chain 3 | chr5:25184501-25186426 FORWARD LENGTH=450	0			-5.37162
GhiAffx.16500.1.A1_at			DW233152.1	AT3G23670.2 | Symbols: PAKRP1L, KINESIN-12B | phragmoplast-associated kinesin-related protein, putative | chr3:8519290-8525055 FORWARD LENGTH=971	1e-16			-9.1393
GhiAffx.20995.1.A1_s_at	Ghi.24469	Transcribed locus, strongly similar to NP_568437.1 TUB8 (tubulin beta-8) [Arabidopsis thaliana]	DW234589.1	AT5G23860.2 | Symbols: TUB8 | tubulin beta 8 | chr5:8042962-8044528 FORWARD LENGTH=449	5e-25					3.73863
GhiAffx.24503.1.S1_s_at	Ghi.11436	Transcribed locus, weakly similar to NP_173290.1 kinesin motor protein-related [Arabidopsis thaliana]	DW511439.1	AT1G18550.1 | Symbols: | ATP binding microtubule motor family protein | chr1:6381656-6384340 REVERSE LENGTH=725	4e-67			-4.49784
GhiAffx.26362.1.S1_s_at			DW519655.1	AT3G43210.1 | Symbols: TES, ATNACK2, NACK2 | ATP binding microtubule motor family protein | chr3:15191429-15196021 FORWARD LENGTH=938	6e-37			-8.84914
GhiAffx.27298.1.S1_s_at	Ghi.3785	Transcribed locus, moderately similar to NP_851120.1 ADL1 (ARABIDOPSIS DYNAMIN-LIKE PROTEIN); GTP binding [Arabidopsis thaliana]	DW486050.1	AT5G42080.1 | Symbols: ADL1, ADL1A, AG68, DRP1A, RSW9, DL1 | dynamin-like protein | chr5:16820661-16824536 REVERSE LENGTH=610	7e-120			-3.63019
GhiAffx.28080.1.S1_at			DT048412	AT3G10310.1 | Symbols: | P-loop nucleoside triphosphate hydrolases superfamily protein with CH (Calponin Homology) domain | chr3:3190208-3195005 FORWARD LENGTH=922	2e-16			-3.06457
GhiAffx.40710.1.S1_at	Ghi.15555	Transcribed locus, moderately similar to NP_565719.1 ADF6 (ACTIN DEPOLYMERIZING FACTOR 6); actin binding [Arabidopsis thaliana]	DW520040.1	AT2G31200.1 | Symbols: ADF6, ATADF6 | actin depolymerizing factor 6 | chr2:13294171-13294948 FORWARD LENGTH=146	4e-55			-5.26565
GhiAffx.41706.1.S1_s_at	Ghi.15959	Transcribed locus, strongly similar to NP_195009.1 ATAUR1 (ATAURORA1); histone serine kinase(H3-S10 specific) / kinase/ protein serine/threonine kinase [Arabidopsis thaliana]	DW504374.1	AT4G32830.1 | Symbols: AtAUR1, AUR1 | ataurora1 | chr4:15842557-15844354 FORWARD LENGTH=294	3e-72			-4.24441
GhiAffx.43142.1.S1_at	Ghi.13835	Transcribed locus, moderately similar to NP_173273.2 HIK (HINKEL); microtubule motor [Arabidopsis thaliana]	DW511645.1	AT1G18370.1 | Symbols: HIK, ATNACK1, NACK1 | ATP binding microtubule motor family protein | chr1:6319732-6323820 REVERSE LENGTH=974	2e-92			-7.67318
GhiAffx.51861.1.S1_at	Ghi.14075	Transcribed locus, weakly similar to NP_195857.2 kinesin motor protein-related [Arabidopsis thaliana]	DW478632.1	AT5G02370.1 | Symbols: | ATP binding microtubule motor family protein | chr5:503444-506388 FORWARD LENGTH=628	3e-104			-3.23314
GhiAffx.59632.1.S1_at			DW500344.1	AT4G05190.1 | Symbols: ATK5 | kinesin 5 | chr4:2675338-2679482 FORWARD LENGTH=790	1e-58			-3.76994
GhiAffx.63046.1.S1_at	Ghi.14690	Transcribed locus, moderately similar to NP_565719.1 ADF6 (ACTIN DEPOLYMERIZING FACTOR 6); actin binding [Arabidopsis thaliana]	DW518012.1	AT2G31200.1 | Symbols: ADF6, ATADF6 | actin depolymerizing factor 6 | chr2:13294171-13294948 FORWARD LENGTH=146	5e-58			-14.2805
GhiAffx.6933.1.A1_at			DW506328.1	AT4G01710.1 | Symbols: CRK, ARPC5 | ARP2/3 complex 16 kDa subunit (p16-Arc) | chr4:735776-736450 FORWARD LENGTH=132	5e-53					-5.1385
GhiAffx.7693.1.S1_at			DW514572.1	AT5G02370.1 | Symbols: | ATP binding microtubule motor family protein | chr5:503444-506388 FORWARD LENGTH=628	9e-32			-4.57662
Gra.937.1.S1_s_at			CO124765	AT5G23860.2 | Symbols: TUB8 | tubulin beta 8 | chr5:8042962-8044528 FORWARD LENGTH=449	6e-146			-5.84507	-4.85072
GraAffx.17885.1.S1_at			CO117625	AT5G42080.1 | Symbols: ADL1, ADL1A, AG68, DRP1A, RSW9, DL1 | dynamin-like protein | chr5:16820661-16824536 REVERSE LENGTH=610	3e-49			-5.49542
HEAT SHOCK PROTEINS
Ghi.10292.1.S1_s_at	Ghi.9358	Transcribed locus, moderately similar to XP_001694420.1 heat shock transcription factor 1 [Chlamydomonas reinhardtii]	DT456116	AT2G26150.1 | Symbols: ATHSFA2, HSFA2 | heat shock transcription factor A2 | chr2:11135856-11137217 FORWARD LENGTH=345	1e-73			-108.27		-6.77705
Ghi.10297.1.S1_s_at	Ghi.10346	Transcribed locus, strongly similar to NP_198206.1 luminal binding protein 1 (BiP-1) (BP1) [Arabidopsis thaliana]	DR458723	AT5G28540.1 | Symbols: BIP1 | heat shock protein 70 (Hsp 70) family protein | chr5:10540665-10543274 REVERSE LENGTH=669	0			-4.51048
Ghi.10640.1.S1_s_at	Ghi.18195	Transcribed locus, strongly similar to NP_001055754.1 Os05g0460000 [Oryza sativa (japonica cultivar-group)]	DN780720	AT3G12580.1 | Symbols: HSP70, ATHSP70 | heat shock protein 70 | chr3:3991487-3993689 REVERSE LENGTH=650	0			-6.43382		-34.1754
Ghi.10778.2.S1_at	Ghi.10778	Transcribed locus, weakly similar to NP_179378.1 DNAJ heat shock protein, putative [Arabidopsis thaliana]	CA993737	AT2G17880.1 | Symbols: | Chaperone DnaJ-domain superfamily protein | chr2:7767176-7767658 REVERSE LENGTH=160	9e-27	-11.3668	-3.52098		19.3466	3.8832
Ghi.1791.1.S1_at	Ghi.1791	Transcribed locus, strongly similar to NP_200076.1 HSP81-1 (HEAT SHOCK PROTEIN 81-1); ATP binding / unfolded protein binding [Arabidopsis thaliana]	DN760566	AT5G52640.1 | Symbols: HSP81-1, ATHS83, HSP81.1, HSP83, ATHSP90.1, AtHsp90-1, HSP90.1 | heat shock protein 90.1 | chr5:21352542-21355147 FORWARD LENGTH=705	5e-76			-18.8657		-15.683
Ghi.1913.1.S1_at	Ghi.1913	Transcribed locus, moderately similar to NP_182266.1 DNAJ heat shock N-terminal domain-containing protein [Arabidopsis thaliana]	DV849212					-14.8579
Ghi.2233.1.S1_at	Ghi.2233	Transcribed locus, moderately similar to NP_194497.1 HSP21 (HEAT SHOCK PROTEIN 21) [Arabidopsis thaliana]	DR455451	AT4G27670.1 | Symbols: HSP21 | heat shock protein 21 | chr4:13819048-13819895 REVERSE LENGTH=227	5e-64			-27.7703		-4.58393
Ghi.2738.1.S1_s_at	Ghi.20176	Transcribed locus, strongly similar to NP_200414.1 HSP81-2 (EARLY-RESPONSIVE TO DEHYDRATION 8); ATP binding [Arabidopsis thaliana]	DT560821	AT5G56030.1 | Symbols: HSP81-2, ERD8, HSP90.2, AtHsp90.2 | heat shock protein 81-2 | chr5:22686923-22689433 FORWARD LENGTH=699	0			-3.1201
Ghi.3113.1.S1_at	Ghi.3113	Transcribed locus, weakly similar to NP_182266.1 DNAJ heat shock N-terminal domain-containing protein [Arabidopsis thaliana]	DR460787	AT2G47440.1 | Symbols: | Tetratricopeptide repeat (TPR)-like superfamily protein | chr2:19469912-19471660 FORWARD LENGTH=526	2e-39			-8.80762
Ghi.3236.2.S1_s_at	Ghi.3236	Transcribed locus, moderately similar to NP_179746.1 DNAJ heat shock N-terminal domain-containing protein [Arabidopsis thaliana]	DT468138	AT2G21510.1 | Symbols: | DNAJ heat shock N-terminal domain-containing protein | chr2:9210841-9212699 REVERSE LENGTH=346	2e-80			-6.66275
Ghi.3494.2.A1_at	Ghi.3494	Transcribed locus, moderately similar to NP_180511.1 17.6 kDa class I small heat shock protein (HSP17.6B-CI) [Arabidopsis thaliana]	DT457869	AT2G29500.1 | Symbols: | HSP20-like chaperones superfamily protein | chr2:12633279-12633740 REVERSE LENGTH=153	3e-45			-3.22016		-3.12065
Ghi.3494.2.S1_at	Ghi.3494	Transcribed locus, moderately similar to NP_180511.1 17.6 kDa class I small heat shock protein (HSP17.6B-CI) [Arabidopsis thaliana]	DT457869	AT2G29500.1 | Symbols: | HSP20-like chaperones superfamily protein | chr2:12633279-12633740 REVERSE LENGTH=153	3e-45			-32.0963		-104.622
Ghi.3960.1.S1_s_at	Ghi.3960	Transcribed locus, weakly similar to NP_176181.1 DNAJ heat shock protein, putative [Arabidopsis thaliana]	DT050647	AT1G59725.1 | Symbols: | DNAJ heat shock family protein | chr1:21950738-21952210 FORWARD LENGTH=331	5e-81			-3.03452
Ghi.4325.2.S1_x_at	Ghi.17431	Transcribed locus, strongly similar to NP_187864.1 HSP70 (heat shock protein 70); ATP binding [Arabidopsis thaliana]	DT553329	AT5G02500.1 | Symbols: HSC70-1, HSP70-1, AT-HSC70-1, HSC70 | heat shock cognate protein 70-1 | chr5:554055-556334 REVERSE LENGTH=651	0			-3.62163
Ghi.4794.1.A1_x_at	Ghi.7728	Transcribed locus, moderately similar to NP_564717.1 DNAJ heat shock N-terminal domain-containing protein [Arabidopsis thaliana]	DT050583							-4.18832
Ghi.5679.1.S1_s_at	Ghi.5679	Low molecular weight heat shock protein (LMWHSP4)	DT465978	AT2G29500.1 | Symbols: | HSP20-like chaperones superfamily protein | chr2:12633279-12633740 REVERSE LENGTH=153	9e-57					-35.7449
Ghi.6058.1.A1_s_at	Ghi.4817	Transcribed locus, strongly similar to NP_189041.1 HSP60 (Heat shock protein 60); ATP binding / protein binding / unfolded protein binding [Arabidopsis thaliana]	DT464419	AT3G23990.1 | Symbols: HSP60, HSP60-3B | heat shock protein 60 | chr3:8669013-8672278 FORWARD LENGTH=577	9e-56			-4.23929
Ghi.6626.1.S1_at	Ghi.6626	Transcribed locus, moderately similar to NP_180511.1 17.6 kDa class I small heat shock protein (HSP17.6B-CI) [Arabidopsis thaliana]	CA993514	AT2G29500.1 | Symbols: | HSP20-like chaperones superfamily protein | chr2:12633279-12633740 REVERSE LENGTH=153	2e-55			-37.8216		-9.29797
Ghi.6713.1.S1_s_at	Ghi.6713	Transcribed locus, weakly similar to NP_195992.2 AT-HSFA3 (Arabidopsis thaliana heat shock transcription factor A3); DNA binding / transcription factor	CA993537	AT5G03720.1 | Symbols: AT-HSFA3, HSFA3 | heat shock transcription factor A3 | chr5:971913-973683 REVERSE LENGTH=412	1e-33			-6.92906
Ghi.6769.1.S1_at	Ghi.6769	Transcribed locus, weakly similar to NP_001105352.1 18 kda heat shock protein18a [Zea mays]	DR455939	AT5G12020.1 | Symbols: HSP17.6II | 17.6 kDa class II heat shock protein | chr5:3882409-3882876 REVERSE LENGTH=155	3e-31			-41.7498		-6.01399
Ghi.6780.1.S1_s_at	Ghi.6780	Transcribed locus, strongly similar to NP_174286.1 CAB1 (CHLOROPHYLL A/B BINDING PROTEIN 1); chlorophyll binding [Arabidopsis thaliana]	CA993199	AT2G17880.1 | Symbols: | Chaperone DnaJ-domain superfamily protein | chr2:7767176-7767658 REVERSE LENGTH=160	4e-24	-3.8008	-5.00141
Ghi.6899.1.A1_at	Ghi.12591	Transcribed locus, strongly similar to NP_200076.1 HSP81-1 (HEAT SHOCK PROTEIN 81-1); ATP binding / unfolded protein binding [Arabidopsis thaliana]	CA992712	AT5G52640.1 | Symbols: HSP81-1, ATHS83, HSP81.1, HSP83, ATHSP90.1, AtHsp90-1, HSP90.1 | heat shock protein 90.1 | chr5:21352542-21355147 FORWARD LENGTH=705	2e-66			-30.9822		-11.0698
Ghi.6942.1.S1_x_at	Ghi.17174	Transcribed locus, strongly similar to NP_001068540.1 Os11g0703900 [Oryza sativa (japonica cultivar-group)]	AJ514055	AT5G02500.1 | Symbols: HSC70-1, HSP70-1, AT-HSC70-1, HSC70 | heat shock cognate protein 70-1 | chr5:554055-556334 REVERSE LENGTH=651	0			-4.16323
Ghi.7405.1.S1_at	Ghi.1913	Transcribed locus, moderately similar to NP_182266.1 DNAJ heat shock N-terminal domain-containing protein [Arabidopsis thaliana]	AI731002	AT2G47440.1 | Symbols: | Tetratricopeptide repeat (TPR)-like superfamily protein | chr2:19469912-19471660 FORWARD LENGTH=526	9e-117			-14.988
Ghi.8355.1.A1_at	Ghi.8355	Transcribed locus, weakly similar to NP_172220.1 17.8 kDa class I heat shock protein (HSP17.8-CI) [Arabidopsis thaliana]	CA992719	AT4G10250.1 | Symbols: ATHSP22.0 | HSP20-like chaperones superfamily protein | chr4:6370537-6371124 FORWARD LENGTH=195	5e-31		5.43032	-10.1472		-125.442
Ghi.8378.1.S1_at	Ghi.8378	Transcribed locus, strongly similar to NP_187864.1 HSP70 (heat shock protein 70); ATP binding [Arabidopsis thaliana]	DT460997	AT5G02500.1 | Symbols: HSC70-1, HSP70-1, AT-HSC70-1, HSC70 | heat shock cognate protein 70-1 | chr5:554055-556334 REVERSE LENGTH=651	2e-91			-7.97504		-4.62492
Ghi.8378.2.S1_s_at	Ghi.17476	Transcribed locus, strongly similar to NP_187864.1 HSP70 (heat shock protein 70); ATP binding [Arabidopsis thaliana]	CA992722	AT5G02500.1 | Symbols: HSC70-1, HSP70-1, AT-HSC70-1, HSC70 | heat shock cognate protein 70-1 | chr5:554055-556334 REVERSE LENGTH=651	0			-36.1441		-5.87996
Ghi.8379.1.S1_s_at	Ghi.8379	Low molecular weight heat shock protein (LMWHSP6)	DT049115	AT2G29500.1 | Symbols: | HSP20-like chaperones superfamily protein | chr2:12633279-12633740 REVERSE LENGTH=153	3e-56			-9.86006		-4.34397
Ghi.8472.1.A1_s_at	Ghi.8472	Transcribed locus, moderately similar to XP_001693114.1 pyruvate dehydrogenase E1 beta subunit [Chlamydomonas reinhardtii]	CO493955	AT4G15802.1 | Symbols: HSBP, AtHSBP | heat shock factor binding protein | chr4:8986864-8988339 REVERSE LENGTH=86	6e-17			-4.1718		-5.36378
Ghi.8774.1.S1_s_at	Ghi.1913	Transcribed locus, moderately similar to NP_182266.1 DNAJ heat shock N-terminal domain-containing protein [Arabidopsis thaliana]	DT563477	AT4G36890.1 | Symbols: IRX14 | Nucleotide-diphospho-sugar transferases superfamily protein | chr4:17379631-17381627 REVERSE LENGTH=525	4e-15			7.02994
Ghi.9214.1.S1_at	Ghi.9214	Transcribed locus, weakly similar to NP_176964.1 AT-HSFA8 (Arabidopsis thaliana heat shock transcription factor A8); DNA binding / transcription factor	DT466906	AT1G67970.1 | Symbols: AT-HSFA8, HSFA8 | heat shock transcription factor A8 | chr1:25484844-25486313 REVERSE LENGTH=374	6e-28			-7.86875
Ghi.9238.3.A1_at	Ghi.9238	Transcribed locus, weakly similar to NP_567757.1 AR192; adenyl-nucleotide exchange factor/ chaperone binding / protein binding / protein homodimerization [Arabidopsis thaliana]	DT048609	AT4G26780.1 | Symbols: AR192 | Co-chaperone GrpE family protein | chr4:13485066-13486560 REVERSE LENGTH=327	7e-37			-3.41619
Ghi.9308.1.S1_at	Ghi.9308	Transcribed locus, moderately similar to NP_180511.1 17.6 kDa class I small heat shock protein (HSP17.6B-CI) [Arabidopsis thaliana]	DT527234	AT5G59720.1 | Symbols: HSP18.2 | heat shock protein 18.2 | chr5:24062632-24063117 FORWARD LENGTH=161	3e-36	4.23937		-142.555		-6.59372
Ghi.9821.1.A1_at	Ghi.9821	Transcribed locus, weakly similar to NP_194250.1 ATHSP23.6-MITO (MITOCHONDRION-LOCALIZED SMALL HEAT SHOCK PROTEIN 23.6) [Arabidopsis thaliana]	DT545357	AT4G25200.1 | Symbols: ATHSP23.6-MITO, HSP23.6-MITO | mitochondrion-localized small heat shock protein 23.6 | chr4:12917089-12917858 FORWARD LENGTH=210	6e-62			-7.43817		-4.88677
Ghi.9834.1.S1_s_at	Ghi.17816	Transcribed locus, strongly similar to NP_200414.1 HSP81-2 (EARLY-RESPONSIVE TO DEHYDRATION 8); ATP binding [Arabidopsis thaliana]	DT046481	AT5G56030.2 | Symbols: HSP81-2 | heat shock protein 81-2 | chr5:22686923-22689433 FORWARD LENGTH=728	0			-7.8348
GhiAffx.11624.1.S1_s_at	Ghi.15903	Transcribed locus, weakly similar to XP_001767809.1 predicted protein [Physcomitrella patens subsp. patens]	DW505128.1	AT4G27670.1 | Symbols: HSP21 | heat shock protein 21 | chr4:13819048-13819895 REVERSE LENGTH=227	2e-25			-6.57019	3.26167	-8.76611
GhiAffx.15522.2.S1_at	Ghi.3989	Transcribed locus	DW496599.1	AT4G15802.1 | Symbols: HSBP, AtHSBP | heat shock factor binding protein | chr4:8986864-8988339 REVERSE LENGTH=86	5e-09			-7.98774	-7.16176
GhiAffx.17671.1.S1_s_at	Ghi.1913	Transcribed locus, moderately similar to NP_182266.1 DNAJ heat shock N-terminal domain-containing protein [Arabidopsis thaliana]	DW483365.1	AT2G47440.1 | Symbols: | Tetratricopeptide repeat (TPR)-like superfamily protein | chr2:19469912-19471660 FORWARD LENGTH=526	4e-53			-11.9549
GhiAffx.17865.1.S1_at	Ghi.15635	Transcribed locus, strongly similar to NP_200076.1 HSP81-1 (HEAT SHOCK PROTEIN 81-1); ATP binding / unfolded protein binding [Arabidopsis thaliana]	DW503063.1	AT5G52640.1 | Symbols: HSP81-1, ATHS83, HSP81.1, HSP83, ATHSP90.1, AtHsp90-1, HSP90.1 | heat shock protein 90.1 | chr5:21352542-21355147 FORWARD LENGTH=705	3e-112					-6.09699
GhiAffx.20947.1.S1_at	Ghi.9821	Transcribed locus, weakly similar to NP_194250.1 ATHSP23.6-MITO (MITOCHONDRION-LOCALIZED SMALL HEAT SHOCK PROTEIN 23.6) [Arabidopsis thaliana]	DW513189.1	AT4G25200.1 | Symbols: ATHSP23.6-MITO, HSP23.6-MITO | mitochondrion-localized small heat shock protein 23.6 | chr4:12917089-12917858 FORWARD LENGTH=210	2e-59			-14.886		-13.2169
GhiAffx.22436.1.S1_at	Ghi.14644	Transcribed locus, weakly similar to NP_198583.1 15.7 kDa class I-related small heat shock protein-like (HSP15.7-CI) [Arabidopsis thaliana]	DN757824	AT5G37670.1 | Symbols: | HSP20-like chaperones superfamily protein | chr5:14969035-14969448 FORWARD LENGTH=137	2e-38			-9.85184		-20.1997
GhiAffx.23293.1.S1_at	Ghi.15680	Transcribed locus, weakly similar to NP_196194.1 DNAJ heat shock N-terminal domain-containing protein [Arabidopsis thaliana]	DW505069.1	AT3G57340.2 | Symbols: | Heat shock protein DnaJ, N-terminal with domain of unknown function (DUF1977) | chr3:21219175-21220278 FORWARD LENGTH=367	4e-41			11.1495
GhiAffx.23676.1.S1_at			DW507268.1	AT1G46264.1 | Symbols: AT-HSFB4, HSFB4, SCZ | heat shock transcription factor B4 | chr1:17224904-17226183 FORWARD LENGTH=348	5e-29					-3.06545
GhiAffx.25696.1.S1_at	Ghi.9231	Transcribed locus, moderately similar to NP_192763.1 ATHSP22.0 (Arabidopsis thaliana heat shock protein 22.0)	DW517704.1	AT4G10250.1 | Symbols: ATHSP22.0 | HSP20-like chaperones superfamily protein | chr4:6370537-6371124 FORWARD LENGTH=195	1e-15					-62.8359
GhiAffx.30346.1.S1_at	Ghi.16787	Transcribed locus, weakly similar to NP_188036.1 DNAJ heat shock N-terminal domain-containing protein [Arabidopsis thaliana]	DW496653.1	AT3G14200.1 | Symbols: | Chaperone DnaJ-domain superfamily protein | chr3:4712881-4714361 REVERSE LENGTH=230	7e-06			-4.51439
GhiAffx.33882.1.S1_s_at	Ghi.11879	Transcribed locus, weakly similar to NP_175807.1 17.4 kDa class III heat shock protein (HSP17.4-CIII) [Arabidopsis thaliana]	DW496991.1	AT1G54050.1 | Symbols: | HSP20-like chaperones superfamily protein | chr1:20179558-20180122 REVERSE LENGTH=155	2e-33			-9.98911	3.21341	-6.16322
GhiAffx.3815.1.A1_s_at	Ghi.12591	Transcribed locus, strongly similar to NP_200076.1 HSP81-1 (HEAT SHOCK PROTEIN 81-1); ATP binding / unfolded protein binding [Arabidopsis thaliana]	DW230150.1	AT5G52640.1 | Symbols: HSP81-1, ATHS83, HSP81.1, HSP83, ATHSP90.1, AtHsp90-1, HSP90.1 | heat shock protein 90.1 | chr5:21352542-21355147 FORWARD LENGTH=705	8e-55			-62.9785		-10.914
GhiAffx.41577.1.S1_s_at	Ghi.12595	Transcribed locus, moderately similar to NP_180511.1 17.6 kDa class I small heat shock protein (HSP17.6B-CI) [Arabidopsis thaliana]	DW503697.1	AT1G07400.1 | Symbols: | HSP20-like chaperones superfamily protein | chr1:2275148-2275621 FORWARD LENGTH=157	2e-49		7.2042	-3.14788		-62.1526
GhiAffx.43092.1.S1_at	Ghi.12659	Transcribed locus, moderately similar to NP_192597.1 heavy-metal-associated domain-containing protein / copper chaperone (CCH)-related [Arabidopsis thaliana]	DW511433.1	AT4G08570.1 | Symbols: | Heavy metal transport/detoxification superfamily protein | chr4:5455123-5455975 REVERSE LENGTH=150	8e-57		-4.85989
GhiAffx.62282.1.S1_at	Ghi.14541	Transcribed locus	DW511827.1	AT1G30280.1 | Symbols: | Chaperone DnaJ-domain superfamily protein | chr1:10662851-10664570 REVERSE LENGTH=455	4e-12			-4.59069
GhiAffx.63874.1.S1_at	Ghi.13355	Transcribed locus, weakly similar to XP_001694420.1 heat shock transcription factor 1 [Chlamydomonas reinhardtii]	DW241013.1	AT3G24520.1 | Symbols: AT-HSFC1, HSFC1 | heat shock transcription factor C1 | chr3:8941455-8942531 FORWARD LENGTH=330	2e-69				3.06549
GhiAffx.7545.1.S1_at	Ghi.12968	Transcribed locus, moderately similar to NP_180511.1 17.6 kDa class I small heat shock protein (HSP17.6B-CI) [Arabidopsis thaliana]	DW234293.1	AT2G29500.1 | Symbols: | HSP20-like chaperones superfamily protein | chr2:12633279-12633740 REVERSE LENGTH=153	2e-46		3.00147	-35.8746		-26.7013
Gra.1386.1.A1_x_at	Gra.1386	Transcribed locus, weakly similar to NP_195626.1 heat shock protein binding / unfolded protein binding [Arabidopsis thaliana]	CO124915	AT4G39150.2 | Symbols: | DNAJ heat shock N-terminal domain-containing protein | chr4:18233651-18235740 REVERSE LENGTH=345	1e-30			-3.00434
Gra.3048.1.A1_at	Gra.3048	Transcribed locus, strongly similar to NP_200414.1 HSP81-2; ATP binding / unfolded protein binding [Arabidopsis thaliana]	CO108164	AT5G56030.2 | Symbols: HSP81-2 | heat shock protein 81-2 | chr5:22686923-22689433 FORWARD LENGTH=728	2e-127			-6.46612
GraAffx.16934.1.S1_at			CO120433	AT1G67970.1 | Symbols: AT-HSFA8, HSFA8 | heat shock transcription factor A8 | chr1:25484844-25486313 REVERSE LENGTH=374	3e-81			-4.24043
GraAffx.26776.2.A1_x_at			CO085803	AT1G80920.1 | Symbols: J8 | Chaperone DnaJ-domain superfamily protein | chr1:30403863-30404549 REVERSE LENGTH=163	2e-38		-3.82115
GraAffx.32178.1.A1_a_at			CO097747	AT1G56300.1 | Symbols: | Chaperone DnaJ-domain superfamily protein | chr1:21079022-21080168 REVERSE LENGTH=156	6e-61					-3.06131
GraAffx.33385.2.S1_s_at			CO086335	AT1G76700.1 | Symbols: | DNAJ heat shock N-terminal domain-containing protein | chr1:28780619-28783022 REVERSE LENGTH=398	5e-82	-4.36099

## Sheet: Sheet5
Gene_ID1	EXP1	EXP2	EXP3	EXP4	EXP5	0 dpa	5 dpa	10 dpa	EXP6	EXP6
