# Supplementary material for: Functional genomics of fuzzless-lintless mutant of Gossypium hirsutum L. cv. MCU5 reveal key genes and pathways involved in cotton fibre initiation and elongation
Source: BMC Genomics. 2012 Nov 14;13:624. doi: 10.1186/1471-2164-13-624 (PMC3556503; doi:10.1186/1471-2164-13-624)
Supplement: Additional file 7 — List of primers used for qRT-PCR analysis. Excel file containing the primer sequences used for qRT-PCR to validate microarray data. [file 1471-2164-13-624-S7.xls]

## Sheet: qRT-PCR primers
Additional file 5: List of primers for qRT-PCR analysis.
Probe Set ID	UniGene ID	NetAffx annotation	Acce.No	TAIR_Annotation	Forward primer	Reverse primer
Calcium signalling
GhiAffx.24550.1.S1_at	Ghi.16133	Transcribed locus, moderately similar to NP_194458.1 calcium-binding EF hand family protein [Arabidopsis thaliana]	DN818231	AT4G27280.1 | Symbols: | Calcium-binding EF-hand family protein | chr4:13663770-13664162 REVERSE LENGTH=130	5' - CGACAGCTTGAAGAAGAATTCGGC - 3'	5' -AGATGCTTCCATCAACTCAGGGCT- 3'
GhiAffx.5986.1.S1_at	Ghi.15712	Transcribed locus, weakly similar to NP_198593.1 TCH2 (TOUCH 2); calcium ion binding [Arabidopsis thaliana]	DW499809.1	AT5G37770.1 | Symbols: TCH2, CML24 | EF hand calcium-binding protein family | chr5:14999075-14999560 REVERSE LENGTH=161	5' -ATGACGACGATGGTGAAGCACAGT- 3'	5' -ATTCTCCGGCAGTCACTCAACGAA- 3'
GhiAffx.25338.1.A1_at			DW515811.1	AT5G37780.1 | Symbols: CAM1, TCH1, ACAM-1 | calmodulin 1 | chr5:15004769-15006117 REVERSE LENGTH=149	5' -TCCATCCACGTCGGCTTCTCTTAT- 3'	5' -TCAGCAAACGAGTTGAGGCAAGTG- 3'
Hormone signalling
GhiAffx.15164.1.A1_s_at	Ghi.1100	Transcribed locus, moderately similar to NP_171920.1 SHY2 (SHORT HYPOCOTYL 2); transcription factor [Arabidopsis thaliana]	DW505592.1	AT5G43700.1 | Symbols: ATAUX2-11, IAA4 | AUX/IAA transcriptional regulator family protein | chr5:17550465-17551206 FORWARD LENGTH=186	5' -TGGTGACTGGATGCTTGTTGGAGA- 3'	5' -AGCAGGCTTCATCTTCCTTGTGGA- 3'
Ghi.1119.1.S1_s_at	Ghi.1119	Transcribed locus, weakly similar to NP_172734.2 CYP87A2 (cytochrome P450, family 87, subfamily A, polypeptide 2); oxygen binding [Arabidopsis thaliana]	DT051997	AT1G12740.1 | Symbols: CYP87A2 | cytochrome P450, family 87, subfamily A, polypeptide 2 | chr1:4342462-4344569 FORWARD LENGTH=472	5' -ACGAACTATGTTCCCTCCCTTGAC- 3'	5' -GAACTTCATGCCATTTGGAGGAGG- 3'
Ghi.9415.1.A1_at	Ghi.9415	Transcribed locus, moderately similar to NP_192634.1 phosphate-responsive protein, putative (EXO) [Arabidopsis thaliana]	DT048288	AT4G08950.1 | Symbols: EXO | Phosphate-responsive 1 family protein | chr4:5740378-5741322 FORWARD LENGTH=314	5' -TAACCATCCCTTCCAGACCCACAT- 3'	5' -CCATTCCACCAACCCATCTACAGT- 3'
Transcription factors
Ghi.10443.1.S1_at	Ghi.10443	Transcribed locus, weakly similar to NP_173355.3 AP2 domain-containing transcription factor, putative [Arabidopsis thaliana]	DT049130	AT1G19210.1 | Symbols: | Integrase-type DNA-binding superfamily protein | chr1:6626973-6627530 REVERSE LENGTH=185	5' -TGGGATAAATCAAGGCGTTTGGCG- 3'	5' -ATACACAGGAAGATGGCACCTCCA- 3'
Ghi.9720.1.S1_at	Ghi.10484	Transcribed locus, moderately similar to XP_001779530.1 predicted protein [Physcomitrella patens subsp. patens]	DN758410	AT4G34410.1 | Symbols: RRTF1 | redox responsive transcription factor 1 | chr4:16451992-16452798 FORWARD LENGTH=268	5' -TAACAACATCAGCAGCAGCAGCAC- 3'	5' -TCATCTTCGCCCATTCCATCCCAA- 3'
Ghi.10360.1.S1_a_at	Ghi.10360 /// Ghi.16314	Transcribed locus, moderately similar to NP_197035.1 AtMIXTA/AtMYB16 (myb domain protein 16); DNA binding / transcription factor [Arabidopsis thaliana] /// GHMYB25 (ghmyb25)	AF336283.1	AT5G15310.1 | Symbols: ATMYB16, ATMIXTA, MYB16 | myb domain protein 16 | chr5:4974894-4976106 FORWARD LENGTH=326	5' -AGTCACATGGCTCAATGGGAGAGT- 3'	5' -TGAATAACCCGCAGACGACACCTT- 3'
Carbohydrate metabolism
Ghi.1004.1.A1_at	Ghi.16504	Endo-1,3-beta-glucanase, clone CF922	DT051302	AT1G77780.1 | Symbols: | Glycosyl hydrolase superfamily protein | chr1:29248437-29249528 REVERSE LENGTH=363	5' -CTGCTCAACTGTGGGTTGCTTCAA- 3'	5' -TCATTGTAGCCGAAACTGGATGGC- 3'
Ghi.2039.2.S1_s_at	Ghi.17319	Transcribed locus, moderately similar to NP_197583.1 SUS1 (SUCROSE SYNTHASE 1); UDP-glycosyltransferase/ sucrose synthase [Arabidopsis thaliana]	DT463218	AT3G43190.1 | Symbols: SUS4, ATSUS4 | sucrose synthase 4 | chr3:15179204-15182577 REVERSE LENGTH=808	5' -TCGAAGAAATTGGCAAGGGTCTCG- 3'	5' -AGGCAATGACCTGTGGACTACCAA- 3'
Ghi.10438.1.S1_s_at	Ghi.10438	Transcribed locus, strongly similar to NP_194773.1 GAE1 (UDP-D-GLUCURONATE 4-EPIMERASE 1); UDP-glucuronate 4-epimerase/ catalytic [Arabidopsis thaliana]	DN801091	AT4G30440.1 | Symbols: GAE1 | UDP-D-glucuronate 4-epimerase 1 | chr4:14881976-14883265 REVERSE LENGTH=429	5' -ACCGGAGGAACCGCAAGTTAAA- 3'	5' -CCCGGTATTTCTTGTCAGTTCTTT- 3'
Ghi.10579.1.S1_at	Ghi.10579	Transcribed locus, strongly similar to NP_182240.1 ATGOLS1 (ARABIDOPSIS THALIANA GALACTINOL SYNTHASE 1); transferase, transferring hexosyl groups [Arabidopsis thaliana]	CO492491	AT2G47180.1 | Symbols: AtGolS1, GolS1 | galactinol synthase 1 | chr2:19369049-19370372 REVERSE LENGTH=344	5' -AATGGTGATGAAGGTCGAGTGTGG- 3'	5' -GTGGCAATTTGCATCTGTTGTCGTG- 3'
Lipid metabolism
Ghi.7158.1.S1_s_at	Ghi.7757	Transcribed locus, moderately similar to NP_187193.3 ACBP4 (ACYL-COA BINDING PROTEIN 4, ACYL-COA-BINDING DOMAIN 4); acyl-CoA binding [Arabidopsis thaliana]	AW187607	AT3G05420.2 | Symbols: ACBP4 | acyl-CoA binding protein 4 | chr3:1561880-1567047 FORWARD LENGTH=669	5' -TCCTCAACATGTCAACCCTCGCTT- 3'	5' -GCAGCATTTCTCACTAGCAAGAGG- 3'
Ghi.5184.1.A1_s_at	Ghi.9843	Beta-ketoacyl-CoA synthase (KCS2)	DT048714	AT2G26640.1 | Symbols: KCS11 | 3-ketoacyl-CoA synthase 11 | chr2:11330094-11331623 FORWARD LENGTH=509	5' -GAAGCAATATTTGCCACCCTAGGC- 3'	5' -AGTGCAACAGTGCAGTTTGGAAGG- 3'
Ghi.207.1.S1_s_at	Ghi.16305	Acyltransferase-like protein (ACY)	DT049604	AT5G23940.1 | Symbols: EMB3009, PEL3, DCR | HXXXD-type acyl-transferase family protein | chr5:8076616-8079677 REVERSE LENGTH=484	5' -CCACCCGAAATCCACTTCGTAAAC- 3'	5' -TCGATGAACGTAACAGGCATGGGA- 3'
GbaAffx.190.1.S1_x_at			AY507141.1	AT2G38540.1 | Symbols: LP1, LTP1, ATLTP1 | lipid transfer protein 1 | chr2:16130418-16130893 FORWARD LENGTH=118	5' -CGGCATTTCTGGCATCAACTATGG- 3'	5' -TGGCTTCCACTAGCTGGTGAACTT- 3'
Cell wall loosening and extension
Ghi.1127.2.A1_x_at	Ghi.17795	Transcribed locus, moderately similar to NP_200564.1 TCH4 (TOUCH 4); hydrolase, acting on glycosyl bonds [Arabidopsis thaliana]	DT046763	AT5G57560.1 | Symbols: TCH4, XTH22 | Xyloglucan endotransglucosylase/hydrolase family protein | chr5:23307296-23308235 REVERSE LENGTH=284	5' -CACCCATTTCAACCTTGGCTGCTT- 3'	5' -TCACCATCTTCTGCATCGACCAAC- 3'
Ghi.5750.1.S1_s_at	Ghi.16278	Arabinogalactan protein 2	AY218846.1	AT5G60490.1 | Symbols: FLA12 | FASCICLIN-like arabinogalactan-protein 12 | chr5:24325916-24326665 REVERSE LENGTH=249	5' -TCTCCAGCCTTAAATCGGGCACAT- 3'	5' -TCACCAGCTTGGGTTCTCAAAGGA- 3'
Ghi.4418.2.S1_s_at	Ghi.4418	Fasciclin-like arabinogalactan protein 6 (FLA6)	CO492770	AT5G03170.1 | Symbols: FLA11, ATFLA11 | FASCICLIN-like arabinogalactan-protein 11 | chr5:752898-753638 REVERSE LENGTH=246	5' -ACCCTTAACCGCTGCTTTAGGACT- 3'	5' -AATGTGACGACCGGAGTGGTGAAT- 3'
Ghi.2039.1.S1_x_at	Ghi.2039	Alpha-expansin 1	AY189969.1	AT2G40610.1 | Symbols: ATEXPA8, EXP8, ATEXP8, ATHEXP ALPHA 1.11, EXPA8 | expansin A8 | chr2:16949121-16950472 REVERSE LENGTH=253	5' -TACCTTAACGGCCAAAGCCTCTCT- 3'	5' -AGTTTGTCCGAATTGCCAACCAGC- 3'
Ghi.5191.1.A1_at	Ghi.5191	Transcribed locus, moderately similar to NP_197244.1 IRX3 (IRREGULAR XYLEM 3, MURUS 10); cellulose synthase [Arabidopsis thaliana]	DT048689	AT5G17420.1 | Symbols: IRX3, CESA7, ATCESA7, MUR10 | Cellulose synthase family protein | chr5:5736859-5741407 REVERSE LENGTH=1026	5' -ATTGTGTGGTGTCTGGACCCTTGT- 3'	5' -ACAAGGGTCCAGACACCACACAAT- 3'
Stress related
Ghi.3763.1.A1_s_at	Ghi.3763	Transcribed locus, weakly similar to NP_191897.1 calcium-transporting ATPase, plasma membrane-type, putative / Ca(2+)-ATPase, putative (ACA12) [Arabidopsis thaliana]	DT461952	AT3G63380.1 | Symbols: | ATPase E1-E2 type family protein / haloacid dehalogenase-like hydrolase family protein | chr3:23407112-23410213 REVERSE LENGTH=1033	5' -ACCCACCAGTCCTAACAAGGTCAA- 3'	5' -ATATCGATGATGGCGAAAGGGCGA- 3'
Ghi.9308.1.S1_at	Ghi.9308	Transcribed locus, moderately similar to NP_180511.1 17.6 kDa class I small heat shock protein (HSP17.6B-CI) [Arabidopsis thaliana]	DT527234	AT5G59720.1 | Symbols: HSP18.2 | heat shock protein 18.2 | chr5:24062632-24063117 FORWARD LENGTH=161	5' -AGCTCATGTCTTCAAAGCCGACCT- 3'	5' -TTCTGGCAACCTGAACCTCCTCAT- 3'
Ghi.10292.1.S1_s_at	Ghi.9358	Transcribed locus, moderately similar to XP_001694420.1 heat shock transcription factor 1 [Chlamydomonas reinhardtii]	DT456116	AT2G26150.1 | Symbols: ATHSFA2, HSFA2 | heat shock transcription factor A2 | chr2:11135856-11137217 FORWARD LENGTH=345	5' -CAGAAACAGGTGTAGAAGACGTGC- 3'	5' -TGGGCAAGTGACTCATTCCTCTTC- 3'
Ghi.5529.1.S1_x_at	Ghi.5529	Dehydration-induced protein RD22-like protein (RDL)	AY072821.1	AT5G25610.1 | Symbols: RD22, ATRD22 | BURP domain-containing protein | chr5:8914498-8916684 REVERSE LENGTH=392	5' -AGCCAGCGATTGAAGGAGAGGAAA- 3'	5' -TGCTTGTGGCACACTACAGCTTTG- 3'
Ghi.789.1.S1_at	Ghi.789	Fiber protein GLP1 (Glp1)	AF116537.2	AT5G20630.1 | Symbols: GLP3, GLP3A, GLP3B, ATGER3, GER3 | germin 3 | chr5:6975315-6975950 REVERSE LENGTH=211	5' -AGAAGACAGCCACCGAAGATGACT- 3'	5' -TGAAATGCCGAGTCCGTTAACACC- 3'
Ghi.8040.1.S1_s_at	Ghi.16478	G.hirsutum (cotton) storage protein (beta-globulin) mRNA, complete cds, clone C94	M16905.1	AT1G03890.1 | Symbols: | RmlC-like cupins superfamily protein | chr1:989250-990908 FORWARD LENGTH=451	5' -ACAGCAGATGCAGGGAAGAAGTGA- 3'	5' -TGTCGAAGGCACAGAGAAGGTTGT- 3'
